# Supplementary material for: Magnon interactions in a moderately correlated Mott insulator
Source: Nat Commun. 2024 Jun 24;15:5348. doi: 10.1038/s41467-024-49714-y (PMC11196644; doi:10.1038/s41467-024-49714-y)
Supplement: Supplementary file 3 — Source Data [file 41467_2024_49714_MOESM3_ESM.zip]

Archive with 49 entries (48 files):
- Source_Data/
- Source_Data/Figure4b.xlsx
- __MACOSX/Source_Data/._Figure4b.xlsx
- Source_Data/Figure3e.xlsx
- __MACOSX/Source_Data/._Figure3e.xlsx
- Source_Data/Supplementary_Figure1b.xlsx
- __MACOSX/Source_Data/._Supplementary_Figure1b.xlsx
- Source_Data/Figure2c.xlsx
- __MACOSX/Source_Data/._Figure2c.xlsx
- Source_Data/Figure1.xlsx
- __MACOSX/Source_Data/._Figure1.xlsx
- Source_Data/.DS_Store
- __MACOSX/Source_Data/._.DS_Store
- Source_Data/Figure2b.xlsx
- __MACOSX/Source_Data/._Figure2b.xlsx
- Source_Data/Figure3d.xlsx
- __MACOSX/Source_Data/._Figure3d.xlsx
- Source_Data/Figure4c.xlsx
- __MACOSX/Source_Data/._Figure4c.xlsx
- Source_Data/Figure2e.xlsx
- __MACOSX/Source_Data/._Figure2e.xlsx
- Source_Data/Figure2i.xlsx
- __MACOSX/Source_Data/._Figure2i.xlsx
- Source_Data/Figure4d.xlsx
- __MACOSX/Source_Data/._Figure4d.xlsx
- Source_Data/Figure2h.xlsx
- __MACOSX/Source_Data/._Figure2h.xlsx
- Source_Data/Figure2d.xlsx
- __MACOSX/Source_Data/._Figure2d.xlsx
- Source_Data/Figure2g.xlsx
- __MACOSX/Source_Data/._Figure2g.xlsx
- Source_Data/Figure3l.xlsx
- __MACOSX/Source_Data/._Figure3l.xlsx
- Source_Data/~$Figure1c.xlsx
- __MACOSX/Source_Data/._~$Figure1c.xlsx
- Source_Data/Figure2f.xlsx
- __MACOSX/Source_Data/._Figure2f.xlsx
- Source_Data/Figure3k.xlsx
- __MACOSX/Source_Data/._Figure3k.xlsx
- Source_Data/Figure2a.xlsx
- __MACOSX/Source_Data/._Figure2a.xlsx
- Source_Data/Figure3f.xlsx
- __MACOSX/Source_Data/._Figure3f.xlsx
- Source_Data/Supplementary_Figure1a.xlsx
- __MACOSX/Source_Data/._Supplementary_Figure1a.xlsx
- Source_Data/Figure3j.xlsx
- __MACOSX/Source_Data/._Figure3j.xlsx
- Source_Data/Figure4a.xlsx
- __MACOSX/Source_Data/._Figure4a.xlsx
