# Supplementary material for: Magnon interactions in a moderately correlated Mott insulator
Source: Nat Commun. 2024 Jun 24;15:5348. doi: 10.1038/s41467-024-49714-y (PMC11196644; doi:10.1038/s41467-024-49714-y)
Supplement: Supplementary file 3 — Source Data [file 41467_2024_49714_MOESM3_ESM.zip › Source_Data/Figure4b.xlsx]

## Sheet: Jp over J1
0
2.5e-05
0.0001
0.000225
0.0004
0.000625
0.0009
0.001225
0.0016
0.002025
0.0025
0.003025
0.0036
0.004225
0.0049
0.005625
0.0064
0.007225
0.0081
0.009025
0.01
0.011025
0.0121
0.013225
0.0144
0.015625
0.0169
0.018225
0.0196
0.021025
0.0225
0.024025
0.0256
0.027225
0.0289
0.030625
0.0324
0.034225
0.0361
0.038025
0.04
0.042025
0.0441
0.046225
0.0484
0.050625
0.0529
0.055225
0.0576
0.060025
0.0625
0.065025
0.0676
0.070225
0.0729
0.075625
0.0784
0.081225
0.0841
0.087025
0.09
0.093025
0.0961
0.099225
0.1024
0.105625
0.1089
0.112225
0.1156
0.119025
0.1225
0.126025
0.1296
0.133225
0.1369
0.140625
0.1444
0.148225
0.1521
0.156025
0.16
0.164025
0.1681
0.172225
0.1764
0.180625
0.1849
0.189225
0.1936
0.198025
0.2025
0.207025
0.2116
0.216225
0.2209
0.225625
0.2304
0.235225
0.2401
0.245025
0.25

## Sheet: Jring over J1
0.002
0.00242
0.00288
0.00338
0.00392
0.0045
0.00512
0.00578
0.00648
0.00722
0.008
0.00882
0.00968
0.01058
0.01152
0.0125
0.01352
0.01458
0.01568
0.01682
0.018
0.01922
0.02048
0.02178
0.02312
0.0245
0.02592
0.02738
0.02888
0.03042
0.032
0.03362
0.03528
0.03698
0.03872
0.0405
0.04232
0.04418
0.04608
0.04802
0.05
0.05202
0.05408
0.05618
0.05832
0.0605
0.06272
0.06498
0.06728
0.06962
0.072
0.07442
0.07688
0.07938
0.08192
0.0845
0.08712
0.08978
0.09248
0.09522
0.098
0.10082
0.10368
0.10658
0.10952
0.1125
0.11552
0.11858
0.12168
0.12482
0.128
0.13122
0.13448
0.13778
0.14112
0.1445
0.14792
0.15138
0.15488
0.15842
0.162
0.16562
0.16928
0.17298
0.17672
0.1805
0.18432
0.18818
0.19208
0.19602
0.2
0.20402
0.20808
0.21218
0.21632
0.2205
0.22472
0.22898
0.23328
0.23762
0.242
0.24642
0.25088
0.25538
0.25992
0.2645
0.26912
0.27378
0.27848
0.28322
0.288
0.29282
0.29768
0.30258
0.30752
0.3125
0.31752
0.32258
0.32768
0.33282
0.338
0.34322
0.34848
0.35378
0.35912
0.3645
0.36992
0.37538
0.38088
0.38642
0.392
0.39762
0.40328
0.40898
0.41472
0.4205
0.42632
0.43218
0.43808
0.44402
0.45
0.45602
0.46208
0.46818
0.47432
0.4805
0.48672
0.49298
0.49928
0.50562
0.512
0.51842
0.52488
0.53138
0.53792
0.5445
0.55112
0.55778
0.56448
0.57122
0.578
0.58482
0.59168
0.59858
0.60552
0.6125
0.61952
0.62658
0.63368
0.64082
0.648
0.65522
0.66248
0.66978
0.67712
0.6845
0.69192
0.69938
0.70688
0.71442
0.722
0.72962
0.73728
0.74498
0.75272
0.7605
0.76832
0.77618
0.78408
0.79202
0.8

## Sheet: Ms
0.3039	0.30389	0.303858	0.303806	0.303732	0.303637	0.303521	0.303384	0.303225	0.303045	0.302844	0.30262	0.302375	0.302107	0.301818	0.301505	0.301171	0.300813	0.300432	0.300027	0.299599	0.299147	0.29867	0.298168	0.297641	0.297089	0.296511	0.295906	0.295274	0.294615	0.293928	0.293212	0.292468	0.291693	0.290888	0.290052	0.289185	0.288284	0.287351	0.286383	0.28538	0.284341	0.283265	0.282151	0.280998	0.279805	0.27857	0.277293	0.275971	0.274604
0.303863	0.303852	0.303821	0.303768	0.303694	0.303599	0.303484	0.303346	0.303188	0.303008	0.302806	0.302582	0.302337	0.302069	0.30178	0.301467	0.301133	0.300775	0.300394	0.299989	0.299561	0.299108	0.298631	0.29813	0.297603	0.29705	0.296472	0.295867	0.295235	0.294576	0.293889	0.293173	0.292428	0.291654	0.290849	0.290012	0.289145	0.288244	0.28731	0.286342	0.285339	0.2843	0.283224	0.28211	0.280956	0.279763	0.278528	0.27725	0.275928	0.27456
0.303821	0.303811	0.303779	0.303727	0.303653	0.303558	0.303442	0.303305	0.303146	0.302966	0.302764	0.302541	0.302296	0.302028	0.301738	0.301426	0.301091	0.300733	0.300352	0.299947	0.299519	0.299066	0.298589	0.298088	0.297561	0.297008	0.29643	0.295825	0.295193	0.294533	0.293846	0.29313	0.292385	0.29161	0.290805	0.289969	0.289101	0.2882	0.287266	0.286298	0.285294	0.284255	0.283179	0.282064	0.28091	0.279717	0.278481	0.277203	0.27588	0.274513
0.303777	0.303766	0.303735	0.303682	0.303608	0.303513	0.303397	0.30326	0.303101	0.302921	0.30272	0.302496	0.302251	0.301983	0.301693	0.301381	0.301046	0.300688	0.300307	0.299902	0.299473	0.299021	0.298544	0.298042	0.297515	0.296962	0.296384	0.295779	0.295146	0.294487	0.293799	0.293083	0.292338	0.291563	0.290758	0.289921	0.289053	0.288152	0.287218	0.286249	0.285246	0.284206	0.283129	0.282015	0.280861	0.279666	0.27843	0.277152	0.275829	0.274461
0.303728	0.303718	0.303686	0.303634	0.30356	0.303465	0.303349	0.303212	0.303053	0.302873	0.302671	0.302447	0.302202	0.301934	0.301644	0.301332	0.300997	0.300639	0.300258	0.299853	0.299424	0.298972	0.298495	0.297993	0.297465	0.296913	0.296334	0.295729	0.295096	0.294437	0.293749	0.293033	0.292287	0.291512	0.290707	0.28987	0.289002	0.2881	0.287166	0.286197	0.285193	0.284153	0.283076	0.281961	0.280807	0.279612	0.278376	0.277097	0.275773	0.274404
0.303676	0.303666	0.303634	0.303582	0.303508	0.303413	0.303297	0.30316	0.303001	0.302821	0.302619	0.302395	0.30215	0.301882	0.301592	0.30128	0.300945	0.300586	0.300205	0.2998	0.299372	0.298919	0.298442	0.29794	0.297412	0.296859	0.296281	0.295675	0.295043	0.294383	0.293695	0.292979	0.292233	0.291458	0.290652	0.289815	0.288946	0.288045	0.28711	0.286141	0.285137	0.284096	0.283019	0.281904	0.280749	0.279554	0.278317	0.277037	0.275714	0.274344
0.303621	0.30361	0.303579	0.303526	0.303452	0.303358	0.303242	0.303104	0.302945	0.302765	0.302563	0.30234	0.302094	0.301826	0.301536	0.301224	0.300889	0.30053	0.300149	0.299744	0.299315	0.298862	0.298385	0.297883	0.297355	0.296802	0.296223	0.295618	0.294985	0.294325	0.293637	0.292921	0.292175	0.291399	0.290593	0.289756	0.288887	0.287986	0.28705	0.286081	0.285076	0.284036	0.282958	0.281842	0.280687	0.279491	0.278254	0.276974	0.27565	0.27428
0.303562	0.303551	0.30352	0.303467	0.303393	0.303299	0.303182	0.303045	0.302886	0.302706	0.302504	0.30228	0.302035	0.301767	0.301477	0.301164	0.300829	0.300471	0.300089	0.299684	0.299255	0.298802	0.298325	0.297823	0.297295	0.296742	0.296163	0.295557	0.294924	0.294264	0.293576	0.292859	0.292113	0.291337	0.290531	0.289694	0.288824	0.287922	0.286987	0.286017	0.285012	0.283971	0.282893	0.281777	0.280621	0.279425	0.278187	0.276907	0.275582	0.274211
0.303499	0.303489	0.303457	0.303404	0.303331	0.303236	0.30312	0.302982	0.302823	0.302643	0.302441	0.302217	0.301972	0.301704	0.301414	0.301101	0.300766	0.300407	0.300026	0.299621	0.299192	0.298739	0.298261	0.297759	0.297231	0.296678	0.296098	0.295492	0.294859	0.294199	0.293511	0.292794	0.292047	0.291271	0.290465	0.289627	0.288758	0.287855	0.28692	0.285949	0.284944	0.283903	0.282824	0.281707	0.280551	0.279355	0.278116	0.276835	0.27551	0.274138
0.303433	0.303423	0.303391	0.303338	0.303265	0.30317	0.303053	0.302916	0.302757	0.302577	0.302375	0.302151	0.301905	0.301637	0.301347	0.301034	0.300699	0.30034	0.299959	0.299553	0.299124	0.298671	0.298193	0.297691	0.297163	0.29661	0.29603	0.295424	0.294791	0.29413	0.293442	0.292725	0.291978	0.291202	0.290395	0.289557	0.288687	0.287784	0.286848	0.285878	0.284872	0.28383	0.282751	0.281634	0.280477	0.27928	0.278041	0.276759	0.275433	0.274061
0.303363	0.303353	0.303321	0.303268	0.303195	0.3031	0.302984	0.302846	0.302687	0.302507	0.302305	0.302081	0.301835	0.301567	0.301277	0.300964	0.300628	0.30027	0.299888	0.299483	0.299054	0.2986	0.298122	0.29762	0.297092	0.296538	0.295958	0.295352	0.294719	0.294058	0.293369	0.292652	0.291905	0.291128	0.290321	0.289483	0.288613	0.28771	0.286773	0.285802	0.284796	0.283754	0.282674	0.281557	0.280399	0.279202	0.277962	0.27668	0.275353	0.27398
0.30329	0.303279	0.303248	0.303195	0.303121	0.303026	0.30291	0.302773	0.302614	0.302433	0.302231	0.302007	0.301761	0.301493	0.301203	0.30089	0.300554	0.300196	0.299814	0.299408	0.298979	0.298526	0.298048	0.297545	0.297017	0.296463	0.295883	0.295276	0.294643	0.293982	0.293293	0.292575	0.291828	0.291051	0.290244	0.289405	0.288535	0.287631	0.286694	0.285723	0.284717	0.283674	0.282594	0.281475	0.280318	0.279119	0.277879	0.276596	0.275268	0.273895
0.303213	0.303202	0.303171	0.303118	0.303044	0.302949	0.302833	0.302696	0.302537	0.302356	0.302154	0.30193	0.301684	0.301416	0.301125	0.300812	0.300477	0.300118	0.299736	0.29933	0.298901	0.298447	0.297969	0.297466	0.296938	0.296384	0.295804	0.295197	0.294563	0.293902	0.293213	0.292495	0.291747	0.29097	0.290163	0.289324	0.288453	0.287549	0.286612	0.28564	0.284633	0.28359	0.282509	0.28139	0.280232	0.279033	0.277792	0.276508	0.27518	0.273806
0.303133	0.303122	0.30309	0.303038	0.302964	0.302869	0.302753	0.302615	0.302456	0.302275	0.302073	0.301849	0.301603	0.301335	0.301044	0.300731	0.300395	0.300037	0.299654	0.299249	0.298819	0.298365	0.297887	0.297384	0.296855	0.296301	0.295721	0.295114	0.29448	0.293819	0.293129	0.292411	0.291663	0.290886	0.290078	0.289238	0.288367	0.287463	0.286525	0.285553	0.284545	0.283502	0.28242	0.281301	0.280142	0.278942	0.277701	0.276416	0.275087	0.273712
0.303049	0.303038	0.303006	0.302954	0.30288	0.302785	0.302668	0.302531	0.302372	0.302191	0.301989	0.301765	0.301519	0.30125	0.30096	0.300647	0.300311	0.299952	0.299569	0.299164	0.298734	0.29828	0.297801	0.297298	0.296769	0.296215	0.295635	0.295027	0.294393	0.293731	0.293042	0.292323	0.291575	0.290797	0.289989	0.289149	0.288277	0.287373	0.286435	0.285462	0.284454	0.28341	0.282328	0.281208	0.280048	0.278848	0.277606	0.27632	0.27499	0.273614
0.302961	0.30295	0.302919	0.302866	0.302792	0.302697	0.302581	0.302443	0.302284	0.302103	0.301901	0.301677	0.301431	0.301162	0.300872	0.300558	0.300222	0.299863	0.299481	0.299075	0.298645	0.298191	0.297712	0.297209	0.29668	0.296125	0.295544	0.294937	0.294303	0.293641	0.29295	0.292231	0.291483	0.290705	0.289896	0.289056	0.288184	0.287279	0.28634	0.285367	0.284359	0.283314	0.282231	0.281111	0.27995	0.278749	0.277506	0.27622	0.274889	0.273512
0.30287	0.302859	0.302828	0.302775	0.302701	0.302606	0.302489	0.302352	0.302193	0.302012	0.301809	0.301585	0.301339	0.30107	0.30078	0.300466	0.30013	0.299771	0.299388	0.298982	0.298552	0.298098	0.297619	0.297115	0.296586	0.296032	0.295451	0.294843	0.294208	0.293546	0.292856	0.292136	0.291388	0.290609	0.2898	0.288959	0.288087	0.287181	0.286242	0.285269	0.284259	0.283214	0.282131	0.28101	0.279849	0.278647	0.277403	0.276116	0.274784	0.273406
0.302775	0.302765	0.302733	0.30268	0.302606	0.302511	0.302395	0.302257	0.302098	0.301917	0.301714	0.30149	0.301244	0.300975	0.300684	0.300371	0.300035	0.299675	0.299293	0.298886	0.298456	0.298002	0.297523	0.297019	0.296489	0.295934	0.295353	0.294745	0.29411	0.293448	0.292757	0.292037	0.291288	0.29051	0.2897	0.288859	0.287986	0.28708	0.28614	0.285166	0.284156	0.28311	0.282027	0.280905	0.279743	0.27854	0.277296	0.276008	0.274675	0.273296
0.302677	0.302666	0.302635	0.302582	0.302508	0.302413	0.302296	0.302158	0.301999	0.301818	0.301616	0.301391	0.301145	0.300876	0.300585	0.300272	0.299935	0.299576	0.299193	0.298787	0.298356	0.297902	0.297422	0.296918	0.296389	0.295834	0.295252	0.294644	0.294009	0.293346	0.292655	0.291935	0.291185	0.290406	0.289596	0.288755	0.287881	0.286975	0.286035	0.28506	0.28405	0.283003	0.281918	0.280796	0.279633	0.27843	0.277184	0.275896	0.274562	0.273182
0.302575	0.302564	0.302533	0.30248	0.302406	0.302311	0.302194	0.302056	0.301897	0.301716	0.301514	0.301289	0.301043	0.300774	0.300483	0.300169	0.299832	0.299473	0.29909	0.298683	0.298253	0.297798	0.297319	0.296814	0.296285	0.295729	0.295147	0.294539	0.293903	0.29324	0.292549	0.291828	0.291079	0.290299	0.289489	0.288647	0.287773	0.286866	0.285925	0.28495	0.283939	0.282891	0.281806	0.280683	0.279519	0.278315	0.277069	0.275779	0.274444	0.273063
0.30247	0.302459	0.302427	0.302375	0.302301	0.302205	0.302089	0.301951	0.301791	0.30161	0.301408	0.301183	0.300937	0.300668	0.300377	0.300063	0.299726	0.299366	0.298983	0.298576	0.298146	0.297691	0.297211	0.296707	0.296177	0.295621	0.295039	0.29443	0.293794	0.293131	0.292439	0.291718	0.290968	0.290188	0.289377	0.288535	0.28766	0.286753	0.285812	0.284836	0.283824	0.282776	0.28169	0.280566	0.279402	0.278197	0.276949	0.275659	0.274323	0.272941
0.302361	0.30235	0.302318	0.302266	0.302192	0.302096	0.30198	0.301842	0.301682	0.301501	0.301298	0.301074	0.300827	0.300558	0.300267	0.299953	0.299616	0.299256	0.298873	0.298466	0.298035	0.29758	0.2971	0.296595	0.296065	0.295509	0.294927	0.294318	0.293682	0.293018	0.292326	0.291605	0.290854	0.290073	0.289262	0.288419	0.287544	0.286636	0.285694	0.284718	0.283706	0.282657	0.28157	0.280445	0.27928	0.278074	0.276826	0.275534	0.274197	0.272814
0.302248	0.302238	0.302206	0.302153	0.302079	0.301984	0.301867	0.301729	0.30157	0.301388	0.301186	0.300961	0.300714	0.300445	0.300154	0.299839	0.299503	0.299142	0.298759	0.298352	0.297921	0.297465	0.296985	0.29648	0.29595	0.295394	0.294811	0.294202	0.293565	0.292901	0.292208	0.291487	0.290736	0.289955	0.289143	0.2883	0.287424	0.286516	0.285573	0.284596	0.283583	0.282534	0.281446	0.28032	0.279155	0.277948	0.276698	0.275406	0.274068	0.272683
0.302132	0.302122	0.30209	0.302037	0.301963	0.301868	0.301751	0.301613	0.301453	0.301272	0.301069	0.300844	0.300597	0.300328	0.300037	0.299722	0.299385	0.299025	0.298642	0.298234	0.297803	0.297347	0.296867	0.296362	0.295831	0.295275	0.294692	0.294082	0.293445	0.292781	0.292088	0.291366	0.290615	0.289833	0.289021	0.288177	0.287301	0.286392	0.285448	0.28447	0.283457	0.282407	0.281319	0.280192	0.279025	0.277817	0.276567	0.275273	0.273934	0.272548
0.302013	0.302002	0.30197	0.301917	0.301843	0.301748	0.301631	0.301493	0.301333	0.301152	0.300949	0.300724	0.300477	0.300208	0.299916	0.299602	0.299265	0.298904	0.29852	0.298113	0.297681	0.297226	0.296745	0.29624	0.295709	0.295152	0.294569	0.293959	0.293322	0.292657	0.291963	0.291241	0.290489	0.289707	0.288894	0.28805	0.287173	0.286263	0.28532	0.284341	0.283327	0.282276	0.281187	0.280059	0.278891	0.277682	0.276431	0.275136	0.273796	0.272409
0.301889	0.301879	0.301847	0.301794	0.30172	0.301625	0.301508	0.30137	0.30121	0.301029	0.300826	0.3006	0.300353	0.300084	0.299792	0.299478	0.29914	0.29878	0.298396	0.297988	0.297556	0.2971	0.29662	0.296114	0.295583	0.295025	0.294442	0.293832	0.293194	0.292529	0.291835	0.291112	0.29036	0.289578	0.288764	0.287919	0.287042	0.286132	0.285187	0.284208	0.283193	0.282141	0.281051	0.279922	0.278754	0.277544	0.276291	0.274995	0.273654	0.272265
0.301763	0.301752	0.30172	0.301668	0.301593	0.301498	0.301381	0.301243	0.301083	0.300902	0.300698	0.300473	0.300226	0.299957	0.299665	0.29935	0.299012	0.298652	0.298268	0.29786	0.297428	0.296971	0.296491	0.295984	0.295453	0.294895	0.294312	0.293701	0.293063	0.292397	0.291703	0.29098	0.290227	0.289444	0.28863	0.287785	0.286907	0.285996	0.285051	0.284071	0.283055	0.282002	0.280912	0.279782	0.278612	0.277401	0.276148	0.27485	0.273508	0.272118
0.301633	0.301622	0.30159	0.301537	0.301463	0.301368	0.301251	0.301112	0.300953	0.300771	0.300568	0.300343	0.300095	0.299826	0.299533	0.299219	0.298881	0.29852	0.298136	0.297728	0.297296	0.296839	0.296358	0.295851	0.29532	0.294762	0.294178	0.293567	0.292928	0.292262	0.291568	0.290844	0.290091	0.289307	0.288493	0.287647	0.286768	0.285856	0.284911	0.28393	0.282913	0.28186	0.280768	0.279637	0.278467	0.277255	0.276	0.274701	0.273357	0.271966
0.301499	0.301488	0.301457	0.301404	0.301329	0.301234	0.301117	0.300978	0.300819	0.300637	0.300434	0.300208	0.299961	0.299691	0.299399	0.299084	0.298746	0.298385	0.298	0.297592	0.29716	0.296703	0.296221	0.295715	0.295183	0.294625	0.29404	0.293429	0.29279	0.292123	0.291428	0.290704	0.289951	0.289167	0.288352	0.287505	0.286626	0.285713	0.284767	0.283785	0.282768	0.281713	0.280621	0.279489	0.278317	0.277104	0.275848	0.274548	0.273203	0.27181
0.301362	0.301351	0.301319	0.301266	0.301192	0.301096	0.300979	0.300841	0.300681	0.300499	0.300296	0.30007	0.299823	0.299553	0.29926	0.298945	0.298607	0.298246	0.297861	0.297453	0.29702	0.296563	0.296081	0.295575	0.295042	0.294484	0.293899	0.293287	0.292648	0.291981	0.291285	0.290561	0.289807	0.289022	0.288207	0.287359	0.286479	0.285566	0.284619	0.283636	0.282618	0.281563	0.280469	0.279337	0.278164	0.27695	0.275692	0.274391	0.273044	0.27165
0.301221	0.30121	0.301178	0.301125	0.301051	0.300955	0.300838	0.3007	0.30054	0.300358	0.300154	0.299929	0.299681	0.299411	0.299119	0.298803	0.298465	0.298104	0.297719	0.29731	0.296877	0.29642	0.295938	0.295431	0.294898	0.294339	0.293754	0.293142	0.292502	0.291835	0.291139	0.290414	0.289659	0.288874	0.288058	0.28721	0.286329	0.285415	0.284467	0.283484	0.282465	0.281408	0.280314	0.279181	0.278007	0.276791	0.275533	0.27423	0.272882	0.271486
0.301077	0.301066	0.301034	0.300981	0.300907	0.300811	0.300694	0.300555	0.300395	0.300213	0.30001	0.299784	0.299536	0.299266	0.298973	0.298658	0.298319	0.297958	0.297573	0.297164	0.296731	0.296273	0.295791	0.295283	0.29475	0.294191	0.293605	0.292993	0.292353	0.291685	0.290989	0.290263	0.289508	0.288722	0.287905	0.287057	0.286175	0.285261	0.284312	0.283328	0.282308	0.28125	0.280155	0.27902	0.277845	0.276628	0.275369	0.274065	0.272715	0.271318
0.300929	0.300918	0.300886	0.300833	0.300759	0.300663	0.300546	0.300407	0.300247	0.300065	0.299861	0.299635	0.299388	0.299117	0.298824	0.298509	0.29817	0.297808	0.297423	0.297014	0.29658	0.296123	0.29564	0.295132	0.294599	0.294039	0.293453	0.29284	0.2922	0.291532	0.290835	0.290109	0.289353	0.288566	0.287749	0.2869	0.286018	0.285102	0.284153	0.283168	0.282147	0.281088	0.279992	0.278856	0.27768	0.276462	0.275201	0.273895	0.272544	0.271146
0.300777	0.300767	0.300735	0.300682	0.300607	0.300512	0.300394	0.300256	0.300095	0.299913	0.299709	0.299483	0.299235	0.298965	0.298672	0.298356	0.298017	0.297655	0.29727	0.29686	0.296427	0.295969	0.295486	0.294978	0.294444	0.293884	0.293298	0.292684	0.292043	0.291375	0.290677	0.28995	0.289194	0.288407	0.287589	0.286739	0.285856	0.28494	0.28399	0.283004	0.281982	0.280923	0.279825	0.278688	0.277511	0.276291	0.275029	0.273722	0.272369	0.270969
0.300622	0.300612	0.30058	0.300527	0.300452	0.300357	0.300239	0.3001	0.29994	0.299758	0.299554	0.299328	0.29908	0.298809	0.298516	0.2982	0.297861	0.297499	0.297113	0.296703	0.296269	0.295811	0.295328	0.294819	0.294285	0.293725	0.293138	0.292524	0.291883	0.291214	0.290516	0.289789	0.289032	0.288244	0.287425	0.286575	0.285691	0.284774	0.283823	0.282836	0.281813	0.280753	0.279654	0.278516	0.277337	0.276117	0.274853	0.273545	0.27219	0.270788
0.300464	0.300453	0.300422	0.300368	0.300294	0.300198	0.300081	0.299942	0.299781	0.299599	0.299395	0.299169	0.29892	0.29865	0.298356	0.29804	0.297701	0.297339	0.296952	0.296543	0.296108	0.29565	0.295166	0.294657	0.294123	0.293562	0.292975	0.292361	0.291719	0.291049	0.290351	0.289623	0.288866	0.288077	0.287258	0.286406	0.285522	0.284604	0.283652	0.282665	0.281641	0.280579	0.27948	0.27834	0.27716	0.275938	0.274673	0.273363	0.272007	0.270603
0.300302	0.300292	0.30026	0.300206	0.300132	0.300036	0.299919	0.29978	0.299619	0.299437	0.299232	0.299006	0.298758	0.298487	0.298193	0.297877	0.297538	0.297175	0.296789	0.296378	0.295944	0.295485	0.295001	0.294492	0.293957	0.293396	0.292809	0.292194	0.291552	0.290881	0.290182	0.289454	0.288696	0.287907	0.287087	0.286235	0.28535	0.284431	0.283478	0.282489	0.281464	0.280402	0.279301	0.27816	0.276979	0.275756	0.274489	0.273178	0.27182	0.270414
0.300137	0.300126	0.300094	0.300041	0.299966	0.29987	0.299753	0.299614	0.299453	0.299271	0.299066	0.29884	0.298591	0.29832	0.298027	0.29771	0.297371	0.297008	0.296621	0.296211	0.295776	0.295317	0.294832	0.294323	0.293788	0.293226	0.292638	0.292023	0.291381	0.29071	0.29001	0.289281	0.288522	0.287733	0.286912	0.286059	0.285173	0.284254	0.2833	0.28231	0.281284	0.28022	0.279118	0.277977	0.276794	0.275569	0.274301	0.272988	0.271629	0.270221
0.299968	0.299957	0.299925	0.299872	0.299797	0.299701	0.299584	0.299445	0.299284	0.299101	0.298897	0.29867	0.298422	0.29815	0.297856	0.29754	0.2972	0.296837	0.29645	0.296039	0.295604	0.295145	0.29466	0.29415	0.293615	0.293053	0.292465	0.291849	0.291206	0.290534	0.289834	0.289105	0.288345	0.287555	0.286733	0.28588	0.284993	0.284073	0.283118	0.282127	0.2811	0.280035	0.278932	0.277789	0.276605	0.275379	0.274109	0.272794	0.271433	0.270024
0.299795	0.299785	0.299753	0.2997	0.299625	0.299529	0.299411	0.299272	0.299111	0.298928	0.298724	0.298497	0.298248	0.297977	0.297683	0.297366	0.297026	0.296662	0.296275	0.295864	0.295429	0.294969	0.294484	0.293974	0.293438	0.292876	0.292287	0.291671	0.291027	0.290355	0.289655	0.288925	0.288164	0.287373	0.286551	0.285697	0.284809	0.283888	0.282932	0.28194	0.280912	0.279846	0.278742	0.277597	0.276412	0.275184	0.273913	0.272597	0.271234	0.269823
0.29962	0.299609	0.299577	0.299524	0.299449	0.299353	0.299235	0.299096	0.298935	0.298752	0.298547	0.298321	0.298071	0.2978	0.297506	0.297189	0.296848	0.296485	0.296097	0.295686	0.29525	0.29479	0.294305	0.293794	0.293258	0.292695	0.292106	0.29149	0.290845	0.290173	0.289471	0.288741	0.28798	0.287188	0.286365	0.28551	0.284621	0.283699	0.282742	0.28175	0.28072	0.279653	0.278548	0.277402	0.276215	0.274986	0.273713	0.272395	0.27103	0.269617
0.29944	0.299429	0.299397	0.299344	0.299269	0.299173	0.299055	0.298916	0.298755	0.298572	0.298367	0.29814	0.297891	0.297619	0.297325	0.297008	0.296667	0.296303	0.295916	0.295504	0.295068	0.294608	0.294122	0.293611	0.293074	0.292511	0.291921	0.291304	0.29066	0.289987	0.289285	0.288553	0.287792	0.286999	0.286175	0.285319	0.28443	0.283507	0.282549	0.281555	0.280525	0.279457	0.27835	0.277203	0.276014	0.274784	0.273509	0.272189	0.270822	0.269407
0.299257	0.299247	0.299215	0.299161	0.299086	0.29899	0.298872	0.298733	0.298572	0.298389	0.298184	0.297957	0.297707	0.297435	0.297141	0.296823	0.296482	0.296118	0.29573	0.295319	0.294882	0.294422	0.293936	0.293424	0.292887	0.292324	0.291733	0.291116	0.29047	0.289797	0.289094	0.288362	0.2876	0.286807	0.285982	0.285125	0.284235	0.283311	0.282352	0.281357	0.280325	0.279256	0.278148	0.276999	0.275809	0.274577	0.273301	0.271979	0.270611	0.269193
0.299071	0.29906	0.299028	0.298975	0.2989	0.298804	0.298686	0.298546	0.298385	0.298202	0.297997	0.297769	0.29752	0.297248	0.296953	0.296635	0.296294	0.29593	0.295542	0.29513	0.294693	0.294232	0.293746	0.293234	0.292696	0.292132	0.291541	0.290923	0.290277	0.289603	0.2889	0.288167	0.287404	0.28661	0.285785	0.284927	0.284036	0.283111	0.282151	0.281155	0.280122	0.279052	0.277942	0.276792	0.275601	0.274367	0.273089	0.271765	0.270395	0.268976
0.298881	0.29887	0.298838	0.298785	0.29871	0.298614	0.298496	0.298356	0.298195	0.298011	0.297806	0.297579	0.297329	0.297057	0.296762	0.296444	0.296103	0.295738	0.29535	0.294937	0.2945	0.294039	0.293552	0.29304	0.292502	0.291937	0.291346	0.290727	0.290081	0.289406	0.288702	0.287969	0.287205	0.286411	0.285584	0.284725	0.283833	0.282907	0.281946	0.280949	0.279915	0.278843	0.277732	0.276581	0.275388	0.274152	0.272873	0.271547	0.270175	0.268753
0.298688	0.298677	0.298645	0.298591	0.298516	0.29842	0.298302	0.298162	0.298001	0.297818	0.297612	0.297385	0.297135	0.296862	0.296567	0.296249	0.295907	0.295542	0.295154	0.294741	0.294304	0.293842	0.293355	0.292842	0.292304	0.291739	0.291147	0.290528	0.289881	0.289205	0.288501	0.287767	0.287002	0.286207	0.28538	0.28452	0.283627	0.2827	0.281738	0.28074	0.279704	0.278631	0.277519	0.276366	0.275171	0.273934	0.272653	0.271325	0.269951	0.268527
0.298491	0.29848	0.298448	0.298395	0.29832	0.298223	0.298105	0.297965	0.297804	0.29762	0.297415	0.297187	0.296937	0.296664	0.296369	0.29605	0.295709	0.295343	0.294954	0.294541	0.294104	0.293642	0.293154	0.292641	0.292102	0.291537	0.290944	0.290325	0.289677	0.289001	0.288296	0.287561	0.286796	0.286	0.285172	0.284311	0.283417	0.282489	0.281526	0.280526	0.27949	0.278415	0.277301	0.276147	0.274951	0.273712	0.272428	0.271099	0.269723	0.268297
0.298291	0.29828	0.298248	0.298194	0.298119	0.298023	0.297904	0.297765	0.297603	0.297419	0.297214	0.296986	0.296735	0.296463	0.296167	0.295848	0.295506	0.295141	0.294752	0.294338	0.2939	0.293438	0.29295	0.292436	0.291897	0.291331	0.290738	0.290118	0.28947	0.288793	0.288087	0.287352	0.286586	0.285789	0.28496	0.284098	0.283203	0.282274	0.28131	0.280309	0.279271	0.278195	0.27708	0.275924	0.274726	0.273486	0.2722	0.270869	0.26949	0.268062
0.298087	0.298076	0.298044	0.29799	0.297915	0.297819	0.2977	0.29756	0.297399	0.297215	0.297009	0.296781	0.296531	0.296258	0.295962	0.295643	0.295301	0.294935	0.294545	0.294132	0.293693	0.29323	0.292742	0.292228	0.291688	0.291122	0.290529	0.289908	0.289259	0.288582	0.287875	0.287139	0.286372	0.285574	0.284744	0.283882	0.282986	0.282056	0.28109	0.280088	0.279049	0.277972	0.276855	0.275697	0.274498	0.273256	0.271968	0.270635	0.269254	0.267824
0.29788	0.297869	0.297837	0.297783	0.297708	0.297611	0.297493	0.297353	0.297191	0.297007	0.296801	0.296573	0.296322	0.296049	0.295753	0.295434	0.295091	0.294725	0.294336	0.293922	0.293483	0.29302	0.292531	0.292017	0.291476	0.290909	0.290315	0.289694	0.289045	0.288367	0.287659	0.286922	0.286155	0.285356	0.284525	0.283662	0.282765	0.281833	0.280867	0.279863	0.278823	0.277744	0.276626	0.275467	0.274266	0.273021	0.271732	0.270397	0.269014	0.267581
0.297669	0.297658	0.297626	0.297572	0.297497	0.297401	0.297282	0.297142	0.29698	0.296796	0.29659	0.296361	0.296111	0.295837	0.295541	0.295221	0.294879	0.294512	0.294122	0.293708	0.293269	0.292805	0.292316	0.291801	0.29126	0.290693	0.290099	0.289477	0.288827	0.288148	0.28744	0.286702	0.285934	0.285134	0.284302	0.283438	0.28254	0.281607	0.280639	0.279635	0.278593	0.277513	0.276393	0.275232	0.27403	0.272783	0.271492	0.270155	0.268769	0.267334
0.297455	0.297444	0.297412	0.297358	0.297283	0.297186	0.297068	0.296927	0.296765	0.296581	0.296375	0.296146	0.295895	0.295622	0.295325	0.295006	0.294663	0.294296	0.293905	0.293491	0.293051	0.292587	0.292098	0.291583	0.291041	0.290473	0.289878	0.289256	0.288605	0.287926	0.287217	0.286478	0.285709	0.284909	0.284076	0.28321	0.282311	0.281378	0.280408	0.279403	0.27836	0.277278	0.276156	0.274994	0.273789	0.272541	0.271248	0.269908	0.268521	0.267083
0.297237	0.297227	0.297194	0.297141	0.297065	0.296968	0.29685	0.29671	0.296547	0.296363	0.296157	0.295928	0.295677	0.295403	0.295106	0.294786	0.294443	0.294076	0.293685	0.29327	0.29283	0.292366	0.291876	0.29136	0.290818	0.29025	0.289654	0.289031	0.28838	0.2877	0.28699	0.286251	0.285481	0.284679	0.283846	0.282979	0.282079	0.281144	0.280174	0.279167	0.278122	0.277039	0.275916	0.274752	0.273545	0.272295	0.271	0.269658	0.268268	0.266828
0.297016	0.297006	0.296973	0.29692	0.296844	0.296747	0.296629	0.296488	0.296326	0.296141	0.295935	0.295706	0.295455	0.29518	0.294883	0.294563	0.29422	0.293853	0.293461	0.293046	0.292606	0.292141	0.291651	0.291134	0.290592	0.290023	0.289427	0.288803	0.288151	0.28747	0.28676	0.28602	0.285249	0.284447	0.283612	0.282744	0.281843	0.280907	0.279935	0.278927	0.277881	0.276796	0.275672	0.274506	0.273297	0.272045	0.270748	0.269404	0.268011	0.266569
0.296792	0.296781	0.296749	0.296695	0.29662	0.296523	0.296404	0.296263	0.296101	0.295916	0.29571	0.295481	0.295229	0.294955	0.294657	0.294337	0.293993	0.293626	0.293234	0.292818	0.292378	0.291913	0.291422	0.290905	0.290362	0.289793	0.289196	0.288571	0.287919	0.287237	0.286526	0.285785	0.285013	0.28421	0.283375	0.282506	0.281603	0.280666	0.279693	0.278684	0.277636	0.27655	0.275423	0.274256	0.273046	0.271791	0.270492	0.269145	0.26775	0.266305
0.296564	0.296553	0.296521	0.296467	0.296392	0.296295	0.296176	0.296035	0.295873	0.295688	0.295481	0.295252	0.295	0.294725	0.294428	0.294107	0.293763	0.293395	0.293003	0.292587	0.292146	0.291681	0.291189	0.290672	0.290129	0.289559	0.288961	0.288336	0.287683	0.287001	0.286289	0.285547	0.284774	0.28397	0.283133	0.282264	0.28136	0.280422	0.279447	0.278436	0.277387	0.276299	0.275171	0.274002	0.27279	0.271534	0.270232	0.268883	0.267486	0.266038
0.296333	0.296322	0.29629	0.296236	0.29616	0.296063	0.295944	0.295803	0.295641	0.295456	0.295249	0.295019	0.294767	0.294493	0.294195	0.293874	0.29353	0.293162	0.292769	0.292353	0.291912	0.291445	0.290953	0.290436	0.289892	0.289321	0.288723	0.288098	0.287443	0.28676	0.286048	0.285305	0.284532	0.283726	0.282889	0.282018	0.281113	0.280173	0.279198	0.278185	0.277135	0.276045	0.274915	0.273744	0.27253	0.271272	0.269968	0.268617	0.267217	0.265766
0.296098	0.296088	0.296055	0.296001	0.295926	0.295828	0.295709	0.295568	0.295406	0.295221	0.295013	0.294784	0.294532	0.294257	0.293959	0.293637	0.293293	0.292924	0.292532	0.292115	0.291673	0.291206	0.290714	0.290196	0.289652	0.28908	0.288482	0.287855	0.287201	0.286517	0.285803	0.28506	0.284285	0.283479	0.28264	0.281769	0.280863	0.279921	0.278944	0.27793	0.276878	0.275787	0.274656	0.273483	0.272266	0.271006	0.2697	0.268346	0.266944	0.26549
0.29586	0.295849	0.295817	0.295763	0.295687	0.29559	0.295471	0.29533	0.295167	0.294982	0.294774	0.294545	0.294292	0.294017	0.293719	0.293397	0.293052	0.292683	0.292291	0.291873	0.291431	0.290964	0.290471	0.289953	0.289408	0.288836	0.288237	0.28761	0.286954	0.28627	0.285555	0.284811	0.284035	0.283228	0.282388	0.281515	0.280608	0.279666	0.278687	0.277672	0.276618	0.275526	0.274392	0.273217	0.271999	0.270736	0.269428	0.268072	0.266667	0.26521
0.295619	0.295608	0.295576	0.295521	0.295446	0.295348	0.295229	0.295088	0.294925	0.29474	0.294532	0.294302	0.294049	0.293774	0.293475	0.293154	0.292808	0.292439	0.292046	0.291628	0.291186	0.290718	0.290225	0.289706	0.28916	0.288588	0.287988	0.28736	0.286704	0.286019	0.285304	0.284558	0.283782	0.282974	0.282133	0.281259	0.28035	0.279407	0.278427	0.27741	0.276355	0.27526	0.274125	0.272948	0.271728	0.270463	0.269152	0.267793	0.266385	0.264926
0.295374	0.295363	0.295331	0.295277	0.295201	0.295103	0.294984	0.294843	0.294679	0.294494	0.294286	0.294056	0.293803	0.293528	0.293229	0.292907	0.292561	0.292192	0.291798	0.29138	0.290937	0.290469	0.289975	0.289456	0.28891	0.288336	0.287736	0.287107	0.28645	0.285764	0.285049	0.284302	0.283525	0.282716	0.281874	0.280998	0.280089	0.279144	0.278162	0.277144	0.276087	0.274991	0.273854	0.272675	0.271452	0.270185	0.268872	0.267511	0.2661	0.264638
0.295126	0.295115	0.295082	0.295028	0.294952	0.294855	0.294735	0.294594	0.294431	0.294245	0.294037	0.293807	0.293554	0.293278	0.292979	0.292656	0.29231	0.291941	0.291547	0.291128	0.290685	0.290216	0.289722	0.289202	0.288655	0.288082	0.28748	0.286851	0.286193	0.285507	0.28479	0.284043	0.283264	0.282454	0.281611	0.280734	0.279823	0.278877	0.277894	0.276874	0.275816	0.274718	0.273579	0.272398	0.271173	0.269904	0.268588	0.267224	0.265811	0.264346
0.294874	0.294863	0.294831	0.294776	0.294701	0.294603	0.294483	0.294342	0.294178	0.293993	0.293785	0.293554	0.293301	0.293024	0.292725	0.292403	0.292056	0.291686	0.291292	0.290873	0.290429	0.28996	0.289465	0.288945	0.288397	0.287823	0.287221	0.286591	0.285933	0.285245	0.284528	0.283779	0.283	0.282189	0.281344	0.280467	0.279554	0.278607	0.277622	0.276601	0.275541	0.274441	0.2733	0.272117	0.27089	0.269619	0.2683	0.266934	0.265518	0.26405
0.294619	0.294608	0.294576	0.294521	0.294445	0.294348	0.294228	0.294086	0.293923	0.293737	0.293529	0.293298	0.293044	0.292768	0.292468	0.292145	0.291799	0.291428	0.291034	0.290614	0.29017	0.289701	0.289205	0.288684	0.288136	0.287561	0.286959	0.286328	0.285669	0.28498	0.284262	0.283513	0.282732	0.28192	0.281074	0.280195	0.279282	0.278333	0.277347	0.276324	0.275262	0.27416	0.273017	0.271832	0.270603	0.269329	0.268009	0.26664	0.26522	0.263749
0.29436	0.29435	0.294317	0.294263	0.294187	0.294089	0.293969	0.293828	0.293664	0.293478	0.293269	0.293038	0.292784	0.292508	0.292208	0.291885	0.291538	0.291167	0.290772	0.290352	0.289908	0.289438	0.288942	0.28842	0.287871	0.287296	0.286693	0.286061	0.285401	0.284712	0.283992	0.283242	0.282461	0.281647	0.280801	0.279921	0.279006	0.278055	0.277068	0.276043	0.274979	0.273876	0.272731	0.271544	0.270313	0.269036	0.267713	0.266341	0.264919	0.263445
0.294099	0.294088	0.294055	0.294001	0.293925	0.293827	0.293707	0.293565	0.293401	0.293215	0.293006	0.292775	0.292521	0.292244	0.291944	0.291621	0.291274	0.290902	0.290507	0.290087	0.289642	0.289171	0.288675	0.288152	0.287603	0.287027	0.286423	0.285791	0.28513	0.28444	0.28372	0.282968	0.282186	0.281371	0.280524	0.279642	0.278726	0.277774	0.276785	0.275758	0.274693	0.273588	0.272441	0.271251	0.270018	0.268739	0.267413	0.266039	0.264613	0.263136
0.293834	0.293823	0.29379	0.293736	0.29366	0.293562	0.293442	0.2933	0.293136	0.292949	0.29274	0.292509	0.292255	0.291978	0.291677	0.291353	0.291006	0.290634	0.290238	0.289818	0.289372	0.288901	0.288404	0.287881	0.287332	0.286755	0.28615	0.285517	0.284856	0.284164	0.283443	0.282691	0.281908	0.281092	0.280243	0.27936	0.278442	0.277489	0.276498	0.27547	0.274403	0.273296	0.272147	0.270955	0.26972	0.268438	0.26711	0.265732	0.264304	0.262823
0.293565	0.293554	0.293522	0.293467	0.293391	0.293293	0.293173	0.293031	0.292866	0.29268	0.292471	0.292239	0.291985	0.291707	0.291407	0.291083	0.290735	0.290363	0.289966	0.289545	0.289099	0.288628	0.288131	0.287607	0.287057	0.286479	0.285874	0.28524	0.284578	0.283886	0.283163	0.28241	0.281626	0.280809	0.279959	0.279074	0.278155	0.2772	0.276208	0.275178	0.274109	0.273	0.271849	0.270655	0.269417	0.268133	0.266802	0.265422	0.26399	0.262506
0.293293	0.293282	0.29325	0.293195	0.293119	0.293021	0.292901	0.292758	0.292594	0.292407	0.292198	0.291966	0.291712	0.291434	0.291133	0.290808	0.29046	0.290088	0.289691	0.28927	0.288823	0.288351	0.287853	0.287329	0.286778	0.2862	0.285594	0.284959	0.284296	0.283603	0.28288	0.282126	0.28134	0.280522	0.279671	0.278785	0.277865	0.276908	0.275914	0.274883	0.273812	0.272701	0.271548	0.270352	0.269111	0.267825	0.266491	0.265107	0.263673	0.262185
0.293018	0.293007	0.292974	0.29292	0.292844	0.292745	0.292625	0.292483	0.292318	0.292131	0.291922	0.29169	0.291435	0.291157	0.290856	0.290531	0.290182	0.28981	0.289413	0.288991	0.288544	0.288071	0.287573	0.287048	0.286496	0.285917	0.28531	0.284675	0.284011	0.283317	0.282593	0.281838	0.281051	0.280232	0.279379	0.278492	0.27757	0.276612	0.275617	0.274584	0.273511	0.272398	0.271242	0.270044	0.268801	0.267512	0.266175	0.264789	0.263351	0.26186
0.29274	0.292729	0.292696	0.292641	0.292565	0.292467	0.292346	0.292204	0.292039	0.291852	0.291642	0.29141	0.291155	0.290877	0.290575	0.29025	0.289901	0.289528	0.289131	0.288708	0.288261	0.287788	0.287289	0.286763	0.286211	0.285631	0.285024	0.284388	0.283723	0.283028	0.282303	0.281547	0.280759	0.279938	0.279084	0.278196	0.277272	0.276313	0.275316	0.274281	0.273206	0.272091	0.270933	0.269733	0.268487	0.267195	0.265856	0.264466	0.263025	0.261531
0.292458	0.292447	0.292414	0.292359	0.292283	0.292185	0.292064	0.291921	0.291757	0.291569	0.29136	0.291127	0.290872	0.290593	0.290291	0.289966	0.289617	0.289243	0.288845	0.288422	0.287974	0.287501	0.287001	0.286475	0.285922	0.285342	0.284734	0.284097	0.283431	0.282735	0.282009	0.281252	0.280463	0.279641	0.278786	0.277896	0.276971	0.27601	0.275011	0.273974	0.272898	0.27178	0.270621	0.269417	0.268169	0.266875	0.265532	0.26414	0.262696	0.261198
0.292173	0.292162	0.292129	0.292074	0.291998	0.291899	0.291779	0.291636	0.291471	0.291283	0.291073	0.290841	0.290585	0.290306	0.290004	0.289678	0.289329	0.288955	0.288556	0.288133	0.287685	0.287211	0.28671	0.286184	0.28563	0.285049	0.28444	0.283802	0.283135	0.282439	0.281712	0.280953	0.280163	0.27934	0.278484	0.277592	0.276666	0.275703	0.274703	0.273664	0.272585	0.271466	0.270304	0.269099	0.267848	0.266551	0.265205	0.26381	0.262362	0.260861
0.291884	0.291873	0.29184	0.291786	0.291709	0.291611	0.29149	0.291347	0.291182	0.290994	0.290784	0.290551	0.290295	0.290016	0.289714	0.289387	0.289037	0.288663	0.288264	0.287841	0.287392	0.286917	0.286416	0.285889	0.285335	0.284753	0.284143	0.283504	0.282837	0.282139	0.281411	0.280652	0.27986	0.279036	0.278178	0.277285	0.276357	0.275393	0.274391	0.27335	0.272269	0.271148	0.269984	0.268776	0.267523	0.266223	0.264874	0.263475	0.262024	0.260519
0.291592	0.291581	0.291549	0.291494	0.291417	0.291319	0.291198	0.291055	0.290889	0.290702	0.290491	0.290258	0.290002	0.289722	0.28942	0.289093	0.288743	0.288368	0.287969	0.287545	0.287095	0.28662	0.286119	0.285591	0.285036	0.284453	0.283843	0.283203	0.282535	0.281836	0.281107	0.280346	0.279554	0.278728	0.277869	0.276975	0.276045	0.275079	0.274075	0.273033	0.27195	0.270826	0.26966	0.268449	0.267193	0.26589	0.264539	0.263137	0.261682	0.260174
0.291297	0.291286	0.291254	0.291199	0.291122	0.291023	0.290902	0.290759	0.290594	0.290406	0.290195	0.289962	0.289705	0.289426	0.289123	0.288796	0.288445	0.28807	0.28767	0.287245	0.286795	0.28632	0.285818	0.285289	0.284734	0.28415	0.283539	0.282899	0.282229	0.281529	0.280799	0.280037	0.279244	0.278417	0.277556	0.276661	0.27573	0.274762	0.273756	0.272711	0.271627	0.270501	0.269332	0.268119	0.26686	0.265555	0.2642	0.262795	0.261337	0.259824
0.290999	0.290988	0.290955	0.2909	0.290824	0.290725	0.290604	0.29046	0.290295	0.290107	0.289896	0.289662	0.289405	0.289125	0.288822	0.288495	0.288144	0.287768	0.287368	0.286943	0.286492	0.286016	0.285513	0.284984	0.284428	0.283844	0.283232	0.28259	0.28192	0.281219	0.280488	0.279725	0.27893	0.278102	0.27724	0.276343	0.27541	0.274441	0.273433	0.272387	0.2713	0.270172	0.269	0.267785	0.266524	0.265215	0.263857	0.262448	0.260987	0.25947
0.290698	0.290687	0.290654	0.290599	0.290522	0.290423	0.290302	0.290158	0.289992	0.289804	0.289593	0.289359	0.289102	0.288822	0.288518	0.288191	0.287839	0.287463	0.287063	0.286637	0.286186	0.285709	0.285206	0.284676	0.284119	0.283534	0.282921	0.282279	0.281608	0.280906	0.280174	0.27941	0.278613	0.277784	0.27692	0.276022	0.275088	0.274116	0.273107	0.272058	0.270969	0.269839	0.268665	0.267447	0.266183	0.264871	0.26351	0.262098	0.260633	0.259112
0.290393	0.290382	0.290349	0.290294	0.290217	0.290118	0.289996	0.289853	0.289687	0.289498	0.289287	0.289053	0.288796	0.288515	0.288211	0.287883	0.287531	0.287155	0.286754	0.286328	0.285876	0.285399	0.284895	0.284364	0.283807	0.283221	0.282607	0.281964	0.281292	0.280589	0.279856	0.279091	0.278293	0.277462	0.276597	0.275697	0.274761	0.273788	0.272777	0.271726	0.270635	0.269502	0.268326	0.267105	0.265839	0.264524	0.263159	0.261744	0.260275	0.258751
0.290085	0.290074	0.290041	0.289986	0.289909	0.289809	0.289688	0.289544	0.289378	0.289189	0.288978	0.288744	0.288486	0.288205	0.287901	0.287573	0.28722	0.286844	0.286442	0.286015	0.285563	0.285085	0.284581	0.28405	0.283491	0.282905	0.28229	0.281646	0.280973	0.280269	0.279534	0.278768	0.277969	0.277137	0.276271	0.275369	0.274431	0.273456	0.272443	0.271391	0.270297	0.269162	0.267984	0.26676	0.26549	0.264172	0.262805	0.261386	0.259913	0.258385
0.289773	0.289762	0.289729	0.289674	0.289597	0.289498	0.289376	0.289232	0.289066	0.288877	0.288666	0.288431	0.288173	0.287892	0.287587	0.287259	0.286906	0.286529	0.286127	0.2857	0.285247	0.284768	0.284263	0.283731	0.283172	0.282585	0.281969	0.281325	0.28065	0.279945	0.27921	0.278442	0.277642	0.276808	0.275941	0.275037	0.274098	0.273121	0.272106	0.271052	0.269956	0.268818	0.267637	0.266411	0.265138	0.263817	0.262446	0.261024	0.259547	0.258015
0.289459	0.289448	0.289415	0.28936	0.289282	0.289183	0.289061	0.288917	0.288751	0.288562	0.28835	0.288115	0.287857	0.287576	0.28727	0.286942	0.286588	0.286211	0.285808	0.285381	0.284927	0.284448	0.283942	0.28341	0.28285	0.282262	0.281645	0.281	0.280324	0.279619	0.278882	0.278113	0.277311	0.276476	0.275607	0.274702	0.273761	0.272783	0.271766	0.270709	0.269611	0.268471	0.267287	0.266058	0.264782	0.263458	0.262084	0.260658	0.259177	0.25764
0.289141	0.28913	0.289097	0.289042	0.288964	0.288865	0.288743	0.288599	0.288432	0.288243	0.288031	0.287796	0.287538	0.287256	0.28695	0.286621	0.286268	0.285889	0.285486	0.285058	0.284604	0.284125	0.283618	0.283085	0.282524	0.281935	0.281318	0.280671	0.279995	0.279288	0.27855	0.27778	0.276977	0.276141	0.27527	0.274364	0.273421	0.27244	0.271421	0.270362	0.269262	0.26812	0.266933	0.265702	0.264423	0.263096	0.261718	0.260288	0.258803	0.257262
0.28882	0.288809	0.288776	0.288721	0.288643	0.288544	0.288422	0.288277	0.288111	0.287921	0.287709	0.287473	0.287215	0.286933	0.286627	0.286297	0.285943	0.285565	0.285161	0.284733	0.284278	0.283798	0.283291	0.282757	0.282195	0.281606	0.280987	0.28034	0.279663	0.278955	0.278215	0.277444	0.27664	0.275802	0.27493	0.274022	0.273077	0.272095	0.271074	0.270012	0.26891	0.267765	0.266576	0.265341	0.26406	0.262729	0.261348	0.259914	0.258425	0.25688
0.288496	0.288485	0.288452	0.288396	0.288319	0.288219	0.288097	0.287953	0.287786	0.287596	0.287383	0.287148	0.286889	0.286607	0.286301	0.28597	0.285616	0.285237	0.284833	0.284404	0.283949	0.283468	0.28296	0.282425	0.281863	0.281273	0.280654	0.280005	0.279327	0.278618	0.277877	0.277105	0.276299	0.27546	0.274586	0.273676	0.27273	0.271745	0.270722	0.269659	0.268554	0.267407	0.266215	0.264977	0.263692	0.262359	0.260974	0.259536	0.258043	0.256494
0.288168	0.288157	0.288124	0.288069	0.287991	0.287892	0.287769	0.287625	0.287458	0.287268	0.287055	0.286819	0.28656	0.286277	0.285971	0.28564	0.285286	0.284906	0.284502	0.284072	0.283616	0.283135	0.282626	0.282091	0.281528	0.280936	0.280316	0.279667	0.278987	0.278277	0.277536	0.276762	0.275955	0.275114	0.274239	0.273327	0.272379	0.271393	0.270367	0.269302	0.268195	0.267045	0.26585	0.26461	0.263322	0.261984	0.260596	0.259154	0.257657	0.256103
0.287838	0.287827	0.287794	0.287738	0.287661	0.287561	0.287438	0.287294	0.287126	0.286936	0.286723	0.286487	0.286228	0.285945	0.285638	0.285307	0.284952	0.284572	0.284167	0.283737	0.283281	0.282798	0.282289	0.281753	0.281189	0.280597	0.279976	0.279325	0.278645	0.277934	0.277191	0.276416	0.275607	0.274765	0.273888	0.272975	0.272025	0.271037	0.270009	0.268941	0.267832	0.266679	0.265482	0.264238	0.262947	0.261606	0.260214	0.258769	0.257267	0.255709
0.287504	0.287493	0.28746	0.287404	0.287327	0.287227	0.287104	0.286959	0.286792	0.286602	0.286388	0.286152	0.285892	0.285609	0.285302	0.28497	0.284615	0.284234	0.283829	0.283398	0.282941	0.282458	0.281949	0.281412	0.280847	0.280254	0.279632	0.278981	0.278299	0.277587	0.276843	0.276066	0.275257	0.274413	0.273534	0.272619	0.271667	0.270677	0.269647	0.268577	0.267465	0.26631	0.26511	0.263863	0.262569	0.261224	0.259829	0.258379	0.256874	0.25531
0.287167	0.287156	0.287123	0.287067	0.28699	0.28689	0.286767	0.286622	0.286454	0.286264	0.28605	0.285814	0.285554	0.28527	0.284962	0.284631	0.284275	0.283894	0.283488	0.283057	0.282599	0.282116	0.281605	0.281067	0.280502	0.279908	0.279285	0.278633	0.27795	0.277237	0.276491	0.275713	0.274902	0.274057	0.273176	0.27226	0.271306	0.270314	0.269282	0.26821	0.267095	0.265937	0.264734	0.263484	0.262187	0.260839	0.259439	0.257985	0.256476	0.254908
0.286827	0.286816	0.286783	0.286727	0.28665	0.286549	0.286427	0.286281	0.286113	0.285923	0.285709	0.285472	0.285212	0.284928	0.28462	0.284288	0.283931	0.28355	0.283144	0.282712	0.282254	0.281769	0.281258	0.28072	0.280153	0.279559	0.278935	0.278282	0.277598	0.276883	0.276136	0.275357	0.274545	0.273698	0.272816	0.271897	0.270941	0.269947	0.268913	0.267838	0.266721	0.265561	0.264355	0.263102	0.261801	0.260449	0.259046	0.257588	0.256074	0.254501
0.286484	0.286473	0.28644	0.286384	0.286306	0.286206	0.286083	0.285938	0.28577	0.285579	0.285365	0.285127	0.284867	0.284583	0.284274	0.283942	0.283585	0.283203	0.282796	0.282364	0.281905	0.28142	0.280908	0.280369	0.279802	0.279206	0.278581	0.277927	0.277242	0.276526	0.275778	0.274998	0.274184	0.273335	0.272451	0.271531	0.270573	0.269577	0.268541	0.267464	0.266344	0.265181	0.263972	0.262716	0.261411	0.260056	0.258649	0.257187	0.255668	0.25409
0.286138	0.286127	0.286093	0.286038	0.28596	0.285859	0.285736	0.285591	0.285423	0.285231	0.285017	0.28478	0.284519	0.284234	0.283926	0.283593	0.283235	0.282853	0.282446	0.282012	0.281553	0.281068	0.280555	0.280015	0.279447	0.278851	0.278225	0.277569	0.276883	0.276166	0.275417	0.274635	0.27382	0.27297	0.272084	0.271162	0.270202	0.269204	0.268165	0.267086	0.265963	0.264797	0.263585	0.262326	0.261018	0.259659	0.258248	0.256782	0.255258	0.253676
0.285789	0.285777	0.285744	0.285688	0.28561	0.28551	0.285387	0.285241	0.285072	0.284881	0.284667	0.284429	0.284168	0.283883	0.283574	0.28324	0.282883	0.2825	0.282092	0.281658	0.281198	0.280712	0.280199	0.279658	0.279089	0.278492	0.277865	0.277208	0.276521	0.275803	0.275052	0.274269	0.273452	0.2726	0.271713	0.270789	0.269827	0.268827	0.267786	0.266704	0.265579	0.26441	0.263195	0.261933	0.260621	0.259259	0.257843	0.256372	0.254845	0.253257
0.285436	0.285425	0.285392	0.285336	0.285258	0.285157	0.285034	0.284888	0.284719	0.284528	0.284313	0.284075	0.283813	0.283528	0.283219	0.282885	0.282527	0.282143	0.281735	0.281301	0.28084	0.280353	0.279839	0.279298	0.278728	0.27813	0.277502	0.276844	0.276156	0.275436	0.274685	0.2739	0.273081	0.272228	0.271339	0.270413	0.269449	0.268447	0.267404	0.266319	0.265191	0.264019	0.262801	0.261536	0.260221	0.258854	0.257435	0.25596	0.254427	0.252834
0.285081	0.285069	0.285036	0.28498	0.284902	0.284801	0.284678	0.284532	0.284363	0.284171	0.283956	0.283718	0.283456	0.28317	0.282861	0.282526	0.282168	0.281784	0.281375	0.28094	0.280479	0.279991	0.279477	0.278934	0.278364	0.277764	0.277136	0.276477	0.275788	0.275067	0.274314	0.273527	0.272707	0.271852	0.270961	0.270034	0.269068	0.268063	0.267018	0.26593	0.2648	0.263625	0.262404	0.261135	0.259816	0.258446	0.257022	0.255543	0.254005	0.252407
0.284722	0.284711	0.284677	0.284621	0.284543	0.284442	0.284319	0.284172	0.284003	0.283811	0.283596	0.283358	0.283095	0.282809	0.282499	0.282165	0.281806	0.281421	0.281012	0.280576	0.280115	0.279626	0.279111	0.278568	0.277996	0.277396	0.276766	0.276106	0.275416	0.274694	0.273939	0.273152	0.27233	0.271473	0.270581	0.269651	0.268683	0.267676	0.266628	0.265538	0.264405	0.263227	0.262003	0.260731	0.259408	0.258034	0.256606	0.255122	0.25358	0.251976
0.28436	0.284349	0.284316	0.28426	0.284181	0.28408	0.283957	0.28381	0.283641	0.283449	0.283233	0.282994	0.282732	0.282446	0.282135	0.2818	0.281441	0.281056	0.280646	0.28021	0.279747	0.279258	0.278742	0.278198	0.277626	0.277024	0.276394	0.275733	0.275041	0.274318	0.273562	0.272773	0.271949	0.271091	0.270197	0.269265	0.268295	0.267286	0.266235	0.265143	0.264007	0.262826	0.261599	0.260323	0.258997	0.257618	0.256186	0.254697	0.25315	0.251542
0.283996	0.283985	0.283951	0.283895	0.283816	0.283715	0.283591	0.283445	0.283275	0.283083	0.282867	0.282628	0.282365	0.282079	0.281768	0.281432	0.281072	0.280687	0.280276	0.27984	0.279377	0.278887	0.27837	0.277825	0.277252	0.27665	0.276018	0.275356	0.274663	0.273938	0.273181	0.272391	0.271566	0.270706	0.269809	0.268876	0.267904	0.266892	0.265839	0.264744	0.263605	0.262422	0.261191	0.259911	0.258581	0.257199	0.255762	0.254269	0.252717	0.251103
0.283628	0.283617	0.283583	0.283527	0.283448	0.283347	0.283223	0.283077	0.282907	0.282714	0.282498	0.282259	0.281996	0.281709	0.281397	0.281062	0.280701	0.280315	0.279904	0.279467	0.279003	0.278513	0.277995	0.277449	0.276875	0.276272	0.275639	0.274976	0.274282	0.273556	0.272797	0.272005	0.271179	0.270317	0.269419	0.268483	0.267509	0.266495	0.26544	0.264342	0.2632	0.262013	0.260779	0.259496	0.258162	0.256776	0.255335	0.253837	0.252279	0.25066
0.283257	0.283246	0.283212	0.283156	0.283078	0.282976	0.282852	0.282705	0.282535	0.282343	0.282126	0.281887	0.281623	0.281336	0.281024	0.280688	0.280327	0.279941	0.279529	0.279091	0.278626	0.278135	0.277617	0.27707	0.276495	0.275891	0.275257	0.274593	0.273898	0.27317	0.27241	0.271617	0.270789	0.269925	0.269025	0.268087	0.267111	0.266094	0.265037	0.263936	0.262792	0.261602	0.260364	0.259077	0.25774	0.256349	0.254904	0.253401	0.251838	0.250213
0.282884	0.282872	0.282839	0.282782	0.282704	0.282602	0.282478	0.282331	0.282161	0.281968	0.281751	0.281511	0.281247	0.28096	0.280648	0.280311	0.279949	0.279563	0.27915	0.278712	0.278247	0.277755	0.277236	0.276688	0.276112	0.275507	0.274872	0.274207	0.27351	0.272782	0.27202	0.271225	0.270395	0.26953	0.268628	0.267688	0.266709	0.265691	0.26463	0.263527	0.26238	0.261186	0.259946	0.258655	0.257314	0.255919	0.254469	0.252961	0.251393	0.249762
0.282507	0.282496	0.282462	0.282406	0.282327	0.282225	0.282101	0.281954	0.281783	0.28159	0.281373	0.281133	0.280869	0.280581	0.280268	0.279931	0.279569	0.279182	0.278769	0.27833	0.277864	0.277371	0.276851	0.276303	0.275726	0.27512	0.274484	0.273818	0.27312	0.27239	0.271627	0.27083	0.269999	0.269132	0.268228	0.267286	0.266305	0.265284	0.264221	0.263115	0.261964	0.260768	0.259523	0.258229	0.256884	0.255485	0.25403	0.252517	0.250943	0.249307
0.282127	0.282116	0.282082	0.282026	0.281947	0.281845	0.281721	0.281573	0.281403	0.281209	0.280992	0.280752	0.280487	0.280199	0.279886	0.279548	0.279186	0.278798	0.278384	0.277945	0.277478	0.276985	0.276464	0.275915	0.275337	0.27473	0.274093	0.273425	0.272726	0.271995	0.27123	0.270432	0.269599	0.26873	0.267824	0.26688	0.265897	0.264873	0.263808	0.262699	0.261546	0.260346	0.259098	0.2578	0.25645	0.255047	0.253587	0.252069	0.25049	0.248848
0.281745	0.281734	0.2817	0.281643	0.281564	0.281462	0.281338	0.28119	0.28102	0.280826	0.280608	0.280368	0.280103	0.279814	0.279501	0.279163	0.2788	0.278411	0.277997	0.277557	0.27709	0.276596	0.276074	0.275524	0.274945	0.274337	0.273699	0.27303	0.27233	0.271597	0.270831	0.270031	0.269196	0.268325	0.267418	0.266471	0.265486	0.26446	0.263392	0.26228	0.261124	0.25992	0.258669	0.257367	0.256013	0.254605	0.253141	0.251618	0.250033	0.248385
0.281359	0.281348	0.281314	0.281258	0.281178	0.281077	0.280952	0.280804	0.280633	0.280439	0.280222	0.27998	0.279715	0.279426	0.279112	0.278774	0.278411	0.278022	0.277607	0.277166	0.276698	0.276203	0.275681	0.27513	0.27455	0.273941	0.273302	0.272632	0.27193	0.271196	0.270428	0.269627	0.26879	0.267918	0.267008	0.266059	0.265072	0.264043	0.262972	0.261858	0.260698	0.259492	0.258236	0.256931	0.255573	0.25416	0.252691	0.251163	0.249572	0.247918
0.280971	0.28096	0.280926	0.280869	0.28079	0.280688	0.280563	0.280415	0.280244	0.28005	0.279832	0.27959	0.279325	0.279035	0.278721	0.278382	0.278018	0.277629	0.277214	0.276772	0.276304	0.275808	0.275284	0.274733	0.274152	0.273542	0.272902	0.27223	0.271527	0.270792	0.270023	0.26922	0.268381	0.267507	0.266595	0.265644	0.264654	0.263623	0.26255	0.261432	0.260269	0.259059	0.2578	0.256491	0.255129	0.253712	0.252237	0.250704	0.249108	0.247447
0.28058	0.280568	0.280534	0.280478	0.280398	0.280296	0.280171	0.280023	0.279852	0.279657	0.279439	0.279197	0.278932	0.278642	0.278327	0.277988	0.277623	0.277233	0.276817	0.276375	0.275906	0.27541	0.274885	0.274333	0.273751	0.27314	0.272498	0.271826	0.271122	0.270385	0.269614	0.268809	0.267969	0.267093	0.266179	0.265226	0.264234	0.2632	0.262124	0.261003	0.259837	0.258624	0.257361	0.256048	0.254681	0.253259	0.25178	0.250241	0.248639	0.246972
0.280186	0.280174	0.28014	0.280084	0.280004	0.279902	0.279777	0.279628	0.279457	0.279262	0.279044	0.278802	0.278536	0.278245	0.27793	0.27759	0.277225	0.276835	0.276418	0.275975	0.275506	0.275008	0.274483	0.27393	0.273347	0.272735	0.272092	0.271419	0.270713	0.269974	0.269203	0.268396	0.267554	0.266676	0.26576	0.264805	0.26381	0.262773	0.261694	0.260571	0.259402	0.258185	0.256918	0.255601	0.25423	0.252803	0.251319	0.249774	0.248166	0.246493
0.279789	0.279777	0.279743	0.279686	0.279607	0.279504	0.279379	0.279231	0.279059	0.278864	0.278645	0.278403	0.278136	0.277846	0.27753	0.27719	0.276825	0.276434	0.276016	0.275573	0.275102	0.274604	0.274078	0.273524	0.27294	0.272327	0.271683	0.271008	0.270301	0.269561	0.268788	0.26798	0.267136	0.266256	0.265337	0.26438	0.263383	0.262344	0.261262	0.260135	0.258963	0.257742	0.256472	0.25515	0.253775	0.252344	0.250854	0.249304	0.24769	0.24601
0.279389	0.279377	0.279343	0.279286	0.279207	0.279104	0.278979	0.27883	0.278658	0.278463	0.278244	0.278001	0.277735	0.277444	0.277128	0.276787	0.276421	0.276029	0.275612	0.275167	0.274696	0.274197	0.273671	0.273115	0.272531	0.271916	0.271271	0.270595	0.269887	0.269145	0.26837	0.26756	0.266715	0.265832	0.264912	0.263953	0.262953	0.261911	0.260826	0.259697	0.258521	0.257297	0.256023	0.254697	0.253317	0.251881	0.250386	0.24883	0.24721	0.245523
0.278986	0.278975	0.278941	0.278884	0.278804	0.278701	0.278576	0.278427	0.278255	0.278059	0.27784	0.277597	0.27733	0.277038	0.276722	0.276381	0.276015	0.275622	0.275204	0.274759	0.274287	0.273788	0.27326	0.272704	0.272118	0.271503	0.270856	0.270179	0.269469	0.268726	0.26795	0.267138	0.266291	0.265406	0.264484	0.263522	0.26252	0.261475	0.260387	0.259255	0.258075	0.256848	0.25557	0.254239	0.252855	0.251414	0.249914	0.248352	0.246726	0.245032
0.278581	0.278569	0.278535	0.278478	0.278398	0.278296	0.27817	0.278021	0.277849	0.277653	0.277433	0.27719	0.276922	0.276631	0.276314	0.275972	0.275605	0.275212	0.274794	0.274348	0.273875	0.273375	0.272846	0.272289	0.271703	0.271086	0.270439	0.26976	0.269049	0.268304	0.267526	0.266713	0.265864	0.264977	0.264052	0.263088	0.262083	0.261036	0.259946	0.25881	0.257627	0.256395	0.255113	0.253779	0.25239	0.250943	0.249438	0.24787	0.246238	0.244537
0.278173	0.278161	0.278127	0.27807	0.27799	0.277887	0.277761	0.277612	0.277439	0.277243	0.277024	0.27678	0.276512	0.27622	0.275903	0.275561	0.275193	0.2748	0.27438	0.273934	0.273461	0.272959	0.27243	0.271872	0.271284	0.270667	0.270018	0.269338	0.268625	0.26788	0.2671	0.266285	0.265433	0.264545	0.263618	0.262652	0.261644	0.260594	0.2595	0.258361	0.257175	0.25594	0.254654	0.253315	0.251921	0.25047	0.248958	0.247385	0.245746	0.244038
0.277762	0.27775	0.277716	0.277659	0.277579	0.277476	0.27735	0.2772	0.277028	0.276831	0.276611	0.276367	0.276099	0.275807	0.275489	0.275146	0.274778	0.274384	0.273964	0.273517	0.273043	0.272541	0.272011	0.271452	0.270863	0.270244	0.269595	0.268913	0.268199	0.267452	0.26667	0.265854	0.265	0.26411	0.263181	0.262212	0.261202	0.260149	0.259052	0.25791	0.25672	0.255481	0.254191	0.252847	0.251449	0.249992	0.248475	0.246896	0.24525	0.243536
0.277348	0.277337	0.277302	0.277245	0.277165	0.277062	0.276936	0.276786	0.276613	0.276417	0.276196	0.275952	0.275683	0.27539	0.275073	0.274729	0.274361	0.273966	0.273545	0.273098	0.272623	0.27212	0.271589	0.271029	0.270439	0.269819	0.269168	0.268486	0.26777	0.267021	0.266238	0.26542	0.264565	0.263672	0.26274	0.261769	0.260756	0.259701	0.258601	0.257455	0.256262	0.255019	0.253724	0.252377	0.250973	0.249511	0.247989	0.246403	0.244751	0.243029
0.276932	0.27692	0.276886	0.276829	0.276748	0.276645	0.276519	0.276369	0.276196	0.275999	0.275779	0.275534	0.275265	0.274972	0.274653	0.27431	0.273941	0.273545	0.273124	0.272676	0.2722	0.271696	0.271164	0.270603	0.270013	0.269392	0.268739	0.268055	0.267338	0.266588	0.265803	0.264983	0.264126	0.263231	0.262297	0.261323	0.260308	0.259249	0.258147	0.256997	0.2558	0.254554	0.253255	0.251902	0.250494	0.249027	0.247499	0.245906	0.244247	0.242518
0.276513	0.276501	0.276467	0.276409	0.276329	0.276226	0.276099	0.275949	0.275776	0.275579	0.275358	0.275113	0.274844	0.27455	0.274231	0.273887	0.273518	0.273122	0.2727	0.272251	0.271774	0.27127	0.270737	0.270175	0.269583	0.268961	0.268308	0.267622	0.266904	0.266152	0.265365	0.264543	0.263684	0.262787	0.261851	0.260875	0.259857	0.258795	0.257689	0.256537	0.255336	0.254085	0.252782	0.251425	0.250011	0.248539	0.247005	0.245406	0.24374	0.242004
0.276091	0.276079	0.276045	0.275988	0.275907	0.275804	0.275677	0.275527	0.275353	0.275156	0.274935	0.27469	0.27442	0.274126	0.273807	0.273462	0.273092	0.272696	0.272273	0.271823	0.271346	0.270841	0.270307	0.269744	0.269151	0.268528	0.267873	0.267186	0.266467	0.265713	0.264925	0.264101	0.263239	0.26234	0.261402	0.260423	0.259402	0.258338	0.257229	0.256073	0.254868	0.253613	0.252306	0.250944	0.249526	0.248047	0.246507	0.244902	0.243229	0.241485
0.275667	0.275655	0.275621	0.275563	0.275483	0.275379	0.275252	0.275102	0.274928	0.274731	0.274509	0.274264	0.273994	0.273699	0.273379	0.273034	0.272664	0.272267	0.271843	0.271393	0.270915	0.270409	0.269874	0.26931	0.268716	0.268092	0.267436	0.266748	0.266026	0.265271	0.264481	0.263655	0.262792	0.261891	0.26095	0.259969	0.258945	0.257878	0.256765	0.255606	0.254397	0.253138	0.251827	0.25046	0.249036	0.247553	0.246006	0.244395	0.242715	0.240963
0.27524	0.275228	0.275194	0.275136	0.275056	0.274952	0.274825	0.274674	0.2745	0.274303	0.274081	0.273835	0.273565	0.27327	0.27295	0.272604	0.272233	0.271835	0.271411	0.27096	0.270481	0.269974	0.269439	0.268874	0.268279	0.267653	0.266996	0.266306	0.265584	0.264827	0.264035	0.263207	0.262342	0.261439	0.260495	0.259511	0.258485	0.257415	0.256299	0.255136	0.253924	0.25266	0.251344	0.249973	0.248544	0.247054	0.245502	0.243884	0.242196	0.240436
0.27481	0.274799	0.274764	0.274707	0.274626	0.274522	0.274395	0.274244	0.27407	0.273872	0.27365	0.273404	0.273133	0.272838	0.272517	0.272171	0.271799	0.271401	0.270976	0.270525	0.270045	0.269537	0.269001	0.268435	0.267839	0.267212	0.266553	0.265862	0.265138	0.26438	0.263586	0.262756	0.261889	0.260983	0.260038	0.259051	0.258022	0.256949	0.255829	0.254663	0.253447	0.252179	0.250859	0.249482	0.248048	0.246552	0.244994	0.243369	0.241674	0.239906
0.274378	0.274367	0.274332	0.274274	0.274194	0.27409	0.273962	0.273811	0.273637	0.273439	0.273216	0.27297	0.272699	0.272403	0.272082	0.271736	0.271363	0.270965	0.270539	0.270087	0.269606	0.269098	0.26856	0.267993	0.267396	0.266768	0.266108	0.265416	0.26469	0.26393	0.263135	0.262303	0.261434	0.260526	0.259578	0.258588	0.257556	0.25648	0.255357	0.254187	0.252967	0.251695	0.25037	0.248988	0.247548	0.246047	0.244482	0.24285	0.241148	0.239372
0.273944	0.273932	0.273897	0.27384	0.273759	0.273655	0.273527	0.273376	0.273202	0.273003	0.27278	0.272534	0.272262	0.271966	0.271644	0.271297	0.270925	0.270525	0.270099	0.269646	0.269165	0.268655	0.268117	0.267549	0.266951	0.266321	0.26566	0.264967	0.264239	0.263478	0.26268	0.261847	0.260975	0.260065	0.259115	0.258123	0.257087	0.256008	0.254882	0.253708	0.252484	0.251208	0.249878	0.248491	0.247046	0.245539	0.243967	0.242328	0.240618	0.238834
0.273507	0.273495	0.27346	0.273403	0.273322	0.273217	0.27309	0.272938	0.272764	0.272565	0.272342	0.272095	0.271823	0.271526	0.271204	0.270857	0.270483	0.270084	0.269657	0.269203	0.268721	0.268211	0.267671	0.267102	0.266503	0.265872	0.26521	0.264515	0.263786	0.263023	0.262224	0.261388	0.260514	0.259602	0.258649	0.257654	0.256616	0.255533	0.254404	0.253226	0.251998	0.250718	0.249383	0.247991	0.24654	0.245027	0.243449	0.241802	0.240085	0.238292
0.273067	0.273055	0.273021	0.272963	0.272882	0.272777	0.27265	0.272498	0.272323	0.272124	0.271901	0.271654	0.271381	0.271084	0.270762	0.270414	0.27004	0.269639	0.269212	0.268757	0.268275	0.267763	0.267223	0.266653	0.266053	0.265421	0.264757	0.264061	0.26333	0.262565	0.261764	0.260927	0.260051	0.259136	0.25818	0.257183	0.256142	0.255056	0.253923	0.252741	0.251509	0.250224	0.248885	0.247488	0.246031	0.244511	0.242927	0.241273	0.239547	0.237746
0.272625	0.272614	0.272579	0.272521	0.27244	0.272335	0.272207	0.272056	0.27188	0.271681	0.271458	0.27121	0.270937	0.27064	0.270317	0.269968	0.269594	0.269193	0.268765	0.268309	0.267826	0.267314	0.266773	0.266201	0.2656	0.264967	0.264302	0.263604	0.262872	0.262105	0.261302	0.260463	0.259585	0.258667	0.257709	0.256709	0.255665	0.254575	0.253439	0.252254	0.251017	0.249728	0.248383	0.246981	0.245518	0.243993	0.242401	0.24074	0.239007	0.237196
0.272181	0.272169	0.272134	0.272076	0.271995	0.27189	0.271762	0.271611	0.271435	0.271236	0.271012	0.270764	0.270491	0.270193	0.26987	0.269521	0.269145	0.268744	0.268315	0.267859	0.267375	0.266862	0.266319	0.265747	0.265145	0.26451	0.263844	0.263144	0.262411	0.261642	0.260838	0.259996	0.259116	0.258196	0.257235	0.256232	0.255185	0.254092	0.252952	0.251763	0.250523	0.249229	0.247879	0.246471	0.245003	0.243471	0.241872	0.240204	0.238462	0.236643
0.271734	0.271722	0.271688	0.27163	0.271548	0.271443	0.271315	0.271163	0.270987	0.270788	0.270564	0.270315	0.270042	0.269744	0.26942	0.26907	0.268695	0.268292	0.267863	0.267406	0.266921	0.266407	0.265864	0.265291	0.264687	0.264051	0.263384	0.262683	0.261947	0.261177	0.260371	0.259527	0.258645	0.257722	0.256759	0.255753	0.254703	0.253607	0.252463	0.25127	0.250025	0.248726	0.247372	0.245959	0.244484	0.242946	0.24134	0.239664	0.237914	0.236085
0.271285	0.271273	0.271239	0.27118	0.271099	0.270994	0.270866	0.270713	0.270537	0.270337	0.270113	0.269864	0.269591	0.269292	0.268968	0.268618	0.268242	0.267839	0.267409	0.266951	0.266465	0.26595	0.265406	0.264832	0.264227	0.26359	0.262921	0.262218	0.261482	0.26071	0.259901	0.259055	0.258171	0.257246	0.25628	0.255271	0.254218	0.253118	0.251971	0.250774	0.249525	0.248221	0.246861	0.245443	0.243962	0.242417	0.240804	0.23912	0.237362	0.235524
0.270834	0.270822	0.270787	0.270729	0.270647	0.270542	0.270414	0.270261	0.270085	0.269885	0.26966	0.269411	0.269137	0.268838	0.268513	0.268163	0.267786	0.267383	0.266952	0.266493	0.266007	0.265491	0.264946	0.264371	0.263764	0.263126	0.262456	0.261752	0.261013	0.26024	0.259429	0.258581	0.257694	0.256767	0.255799	0.254787	0.25373	0.252627	0.251476	0.250275	0.249021	0.247713	0.246348	0.244924	0.243437	0.241885	0.240265	0.238573	0.236806	0.234959
0.27038	0.270368	0.270333	0.270275	0.270193	0.270088	0.26996	0.269807	0.269631	0.26943	0.269205	0.268956	0.268681	0.268382	0.268057	0.267706	0.267328	0.266924	0.266493	0.266034	0.265546	0.26503	0.264483	0.263907	0.2633	0.26266	0.261988	0.261283	0.260543	0.259767	0.258955	0.258105	0.257216	0.256286	0.255315	0.2543	0.25324	0.252134	0.250979	0.249773	0.248515	0.247202	0.245832	0.244402	0.242909	0.24135	0.239723	0.238023	0.236247	0.23439
0.269924	0.269912	0.269877	0.269819	0.269737	0.269632	0.269503	0.269351	0.269174	0.268973	0.268748	0.268498	0.268223	0.267923	0.267598	0.267246	0.266868	0.266464	0.266032	0.265572	0.265083	0.264566	0.264019	0.263441	0.262833	0.262192	0.261519	0.260812	0.26007	0.259293	0.258478	0.257626	0.256735	0.255803	0.254828	0.253811	0.252748	0.251638	0.250479	0.249269	0.248007	0.246689	0.245313	0.243877	0.242378	0.240812	0.239177	0.237469	0.235684	0.233817
0.269466	0.269454	0.269419	0.269361	0.269279	0.269174	0.269045	0.268892	0.268715	0.268514	0.268288	0.268038	0.267763	0.267463	0.267137	0.266785	0.266406	0.266001	0.265568	0.265107	0.264618	0.2641	0.263552	0.262973	0.262363	0.261722	0.261047	0.260338	0.259595	0.258816	0.257999	0.257145	0.256251	0.255317	0.25434	0.253319	0.252253	0.251139	0.249976	0.248762	0.247495	0.246172	0.244791	0.243349	0.241843	0.240271	0.238628	0.236911	0.235117	0.233241
0.269006	0.268994	0.268959	0.268901	0.268819	0.268713	0.268584	0.268431	0.268254	0.268052	0.267827	0.267576	0.267301	0.267	0.266673	0.266321	0.265942	0.265536	0.265102	0.264641	0.264151	0.263632	0.263083	0.262503	0.261892	0.261249	0.260573	0.259863	0.259118	0.258336	0.257518	0.256662	0.255765	0.254828	0.253848	0.252825	0.251755	0.250638	0.249471	0.248253	0.246981	0.245653	0.244266	0.242818	0.241306	0.239726	0.238076	0.23635	0.234547	0.232661
0.268543	0.268532	0.268497	0.268438	0.268356	0.26825	0.268121	0.267968	0.267791	0.267589	0.267363	0.267112	0.266836	0.266535	0.266208	0.265855	0.265475	0.265069	0.264635	0.264172	0.263682	0.263161	0.262611	0.262031	0.261418	0.260774	0.260096	0.259385	0.258638	0.257855	0.257035	0.256176	0.255277	0.254338	0.253355	0.252328	0.251255	0.250134	0.248963	0.247741	0.246464	0.245131	0.243739	0.242285	0.240766	0.239179	0.23752	0.235786	0.233973	0.232076
0.268079	0.268067	0.268032	0.267974	0.267891	0.267786	0.267656	0.267503	0.267325	0.267123	0.266897	0.266646	0.26637	0.266068	0.265741	0.265387	0.265007	0.2646	0.264165	0.263702	0.26321	0.262689	0.262138	0.261556	0.260943	0.260297	0.259618	0.258905	0.258156	0.257371	0.256549	0.255688	0.254787	0.253845	0.252859	0.251829	0.250753	0.249628	0.248453	0.247226	0.245945	0.244606	0.243208	0.241748	0.240222	0.238628	0.236961	0.235218	0.233396	0.231488
0.267613	0.267601	0.267566	0.267507	0.267425	0.267319	0.267189	0.267036	0.266858	0.266656	0.266429	0.266178	0.265901	0.265599	0.265271	0.264917	0.264536	0.264128	0.263693	0.263229	0.262737	0.262215	0.261663	0.26108	0.260465	0.259818	0.259138	0.258423	0.257672	0.256886	0.256061	0.255198	0.254295	0.253349	0.252361	0.251328	0.250248	0.24912	0.247941	0.246709	0.245423	0.244079	0.242675	0.241209	0.239676	0.238074	0.236399	0.234647	0.232815	0.230897
0.267144	0.267132	0.267097	0.267038	0.266956	0.26685	0.26672	0.266566	0.266388	0.266186	0.265959	0.265707	0.265431	0.265128	0.2648	0.264445	0.264064	0.263655	0.263219	0.262755	0.262261	0.261738	0.261185	0.260601	0.259985	0.259337	0.258655	0.257939	0.257187	0.256398	0.255572	0.254706	0.2538	0.252852	0.251861	0.250824	0.249741	0.248609	0.247426	0.24619	0.244899	0.243549	0.24214	0.240667	0.239127	0.237517	0.235834	0.234073	0.23223	0.230301
0.266674	0.266662	0.266627	0.266568	0.266485	0.266379	0.266249	0.266095	0.265917	0.265715	0.265487	0.265235	0.264958	0.264655	0.264326	0.263971	0.263589	0.26318	0.262743	0.262278	0.261784	0.26126	0.260706	0.260121	0.259504	0.258854	0.25817	0.257452	0.256699	0.255908	0.25508	0.254212	0.253303	0.252353	0.251358	0.250319	0.249232	0.248096	0.246909	0.245668	0.244372	0.243017	0.241601	0.240122	0.238575	0.236957	0.235265	0.233495	0.231642	0.229702
0.266201	0.26619	0.266154	0.266095	0.266013	0.265907	0.265776	0.265622	0.265444	0.265241	0.265014	0.264761	0.264484	0.26418	0.263851	0.263495	0.263113	0.262703	0.262266	0.261799	0.261304	0.26078	0.260225	0.259638	0.25902	0.258369	0.257684	0.256964	0.256209	0.255416	0.254586	0.253716	0.252805	0.251851	0.250854	0.249811	0.24872	0.247581	0.246389	0.245144	0.243842	0.242482	0.24106	0.239574	0.23802	0.236394	0.234694	0.232914	0.231051	0.229099
0.265727	0.265715	0.26568	0.265621	0.265539	0.265432	0.265302	0.265147	0.264969	0.264766	0.264538	0.264285	0.264007	0.263704	0.263374	0.263018	0.262635	0.262224	0.261786	0.261319	0.260823	0.260298	0.259741	0.259154	0.258534	0.257882	0.257196	0.256474	0.255717	0.254923	0.25409	0.253218	0.252304	0.251348	0.250347	0.249301	0.248207	0.247063	0.245867	0.244617	0.243311	0.241945	0.240517	0.239024	0.237462	0.235829	0.234119	0.23233	0.230456	0.228492
0.265251	0.265239	0.265204	0.265145	0.265062	0.264956	0.264825	0.264671	0.264492	0.264289	0.264061	0.263808	0.263529	0.263225	0.262895	0.262538	0.262155	0.261744	0.261305	0.260837	0.26034	0.259814	0.259256	0.258668	0.258047	0.257393	0.256706	0.255983	0.255224	0.254427	0.253592	0.252717	0.251801	0.250842	0.249839	0.248789	0.247691	0.246543	0.245343	0.244088	0.242777	0.241405	0.239971	0.238471	0.236902	0.23526	0.233541	0.231742	0.229857	0.227882
0.264773	0.264762	0.264726	0.264667	0.264584	0.264478	0.264347	0.264192	0.264013	0.26381	0.263581	0.263328	0.263049	0.262745	0.262414	0.262057	0.261673	0.261261	0.260822	0.260353	0.259856	0.259328	0.25877	0.25818	0.257558	0.256903	0.256214	0.255489	0.254728	0.25393	0.253093	0.252216	0.251297	0.250335	0.249328	0.248275	0.247174	0.246022	0.244817	0.243557	0.24224	0.240863	0.239422	0.237915	0.236338	0.234688	0.232961	0.231151	0.229255	0.227268
0.264294	0.264282	0.264247	0.264188	0.264105	0.263998	0.263867	0.263712	0.263533	0.263329	0.263101	0.262847	0.262568	0.262263	0.261932	0.261574	0.261189	0.260777	0.260337	0.259868	0.259369	0.258841	0.258281	0.257691	0.257067	0.256411	0.25572	0.254994	0.254231	0.253431	0.252591	0.251712	0.25079	0.249826	0.248816	0.247759	0.246654	0.245498	0.244289	0.243024	0.241702	0.240318	0.238871	0.237357	0.235773	0.234114	0.232377	0.230557	0.22865	0.22665
0.263813	0.263801	0.263765	0.263706	0.263623	0.263516	0.263386	0.26323	0.263051	0.262847	0.262618	0.262364	0.262085	0.261779	0.261448	0.26109	0.260704	0.260291	0.25985	0.25938	0.258881	0.258352	0.257791	0.257199	0.256575	0.255917	0.255225	0.254497	0.253732	0.25293	0.252088	0.251206	0.250282	0.249315	0.248302	0.247242	0.246133	0.244972	0.243759	0.242489	0.241161	0.239772	0.238318	0.236796	0.235204	0.233537	0.23179	0.22996	0.228041	0.226029
0.26333	0.263318	0.263283	0.263223	0.26314	0.263033	0.262902	0.262747	0.262567	0.262363	0.262134	0.26188	0.2616	0.261294	0.260962	0.260603	0.260218	0.259804	0.259362	0.258892	0.258391	0.257861	0.2573	0.256707	0.256081	0.255422	0.254728	0.253998	0.253232	0.252427	0.251584	0.250699	0.249773	0.248802	0.247786	0.246722	0.245609	0.244445	0.243226	0.241952	0.240618	0.239223	0.237762	0.236233	0.234633	0.232957	0.2312	0.22936	0.227429	0.225404
0.262846	0.262834	0.262798	0.262739	0.262656	0.262549	0.262418	0.262262	0.262082	0.261878	0.261648	0.261394	0.261114	0.260807	0.260475	0.260116	0.259729	0.259315	0.258873	0.258401	0.2579	0.257369	0.256807	0.256212	0.255585	0.254925	0.254229	0.253498	0.25273	0.251923	0.251077	0.25019	0.249261	0.248288	0.247268	0.246201	0.245084	0.243915	0.242692	0.241412	0.240073	0.238671	0.237204	0.235668	0.234059	0.232374	0.230608	0.228756	0.226814	0.224775
0.26236	0.262348	0.262312	0.262253	0.26217	0.262063	0.261931	0.261776	0.261596	0.261391	0.261161	0.260906	0.260626	0.260319	0.259986	0.259627	0.25924	0.258825	0.258382	0.25791	0.257408	0.256875	0.256312	0.255717	0.255088	0.254426	0.253729	0.252996	0.252226	0.251418	0.25057	0.24968	0.248748	0.247772	0.246749	0.245678	0.244557	0.243384	0.242156	0.240871	0.239526	0.238118	0.236644	0.2351	0.233483	0.231789	0.230012	0.228149	0.226195	0.224143
0.261873	0.261861	0.261825	0.261766	0.261682	0.261575	0.261444	0.261288	0.261108	0.260903	0.260673	0.260417	0.260137	0.25983	0.259496	0.259136	0.258749	0.258333	0.257889	0.257416	0.256914	0.256381	0.255816	0.25522	0.25459	0.253926	0.253228	0.252493	0.251721	0.250911	0.25006	0.249168	0.248233	0.247254	0.246228	0.245154	0.244029	0.242851	0.241618	0.240328	0.238977	0.237563	0.236082	0.23453	0.232904	0.231201	0.229414	0.22754	0.225573	0.223507
0.261384	0.261372	0.261337	0.261277	0.261194	0.261086	0.260955	0.260799	0.260618	0.260413	0.260183	0.259927	0.259646	0.259339	0.259005	0.258644	0.258256	0.25784	0.257396	0.256922	0.256418	0.255884	0.255319	0.254721	0.25409	0.253425	0.252725	0.251989	0.251215	0.250402	0.24955	0.248655	0.247717	0.246735	0.245706	0.244627	0.243499	0.242317	0.241079	0.239783	0.238426	0.237005	0.235517	0.233958	0.232323	0.23061	0.228813	0.226927	0.224947	0.222867
0.260894	0.260882	0.260847	0.260787	0.260704	0.260596	0.260464	0.260308	0.260128	0.259922	0.259692	0.259436	0.259154	0.258847	0.258512	0.258151	0.257763	0.257346	0.256901	0.256426	0.255922	0.255387	0.25482	0.254221	0.253589	0.252923	0.252221	0.251483	0.250707	0.249893	0.249038	0.248141	0.2472	0.246214	0.245182	0.2441	0.242967	0.24178	0.240538	0.239237	0.237874	0.236446	0.23495	0.233383	0.23174	0.230017	0.228209	0.226312	0.224319	0.222224
0.260403	0.260391	0.260355	0.260296	0.260212	0.260105	0.259973	0.259817	0.259636	0.25943	0.259199	0.258943	0.258661	0.258353	0.258019	0.257657	0.257268	0.256851	0.256405	0.255929	0.255424	0.254888	0.254321	0.25372	0.253087	0.252419	0.251716	0.250976	0.250199	0.249382	0.248524	0.247625	0.246681	0.245693	0.244657	0.243571	0.242434	0.241243	0.239995	0.238688	0.237319	0.235885	0.234382	0.232806	0.231154	0.229421	0.227603	0.225693	0.223687	0.221577
0.259911	0.259899	0.259863	0.259803	0.25972	0.259612	0.25948	0.259324	0.259143	0.258937	0.258706	0.258449	0.258167	0.257859	0.257524	0.257161	0.256772	0.256354	0.255907	0.255431	0.254925	0.254388	0.25382	0.253218	0.252584	0.251915	0.25121	0.250468	0.249689	0.24887	0.24801	0.247108	0.246162	0.24517	0.24413	0.243041	0.241899	0.240703	0.239451	0.238138	0.236763	0.235322	0.233812	0.232228	0.230566	0.228823	0.226993	0.225071	0.223052	0.220927
0.259417	0.259405	0.25937	0.25931	0.259226	0.259118	0.258986	0.25883	0.258648	0.258442	0.258211	0.257954	0.257672	0.257363	0.257028	0.256665	0.256275	0.255856	0.255409	0.254932	0.254425	0.253887	0.253318	0.252715	0.252079	0.251409	0.250702	0.249959	0.249178	0.248357	0.247494	0.24659	0.245641	0.244646	0.243602	0.242509	0.241363	0.240163	0.238905	0.237587	0.236205	0.234757	0.233239	0.231647	0.229976	0.228223	0.226382	0.224447	0.222413	0.220273
0.258923	0.258911	0.258875	0.258815	0.258732	0.258624	0.258491	0.258335	0.258153	0.257947	0.257716	0.257458	0.257176	0.256866	0.256531	0.256167	0.255777	0.255358	0.25491	0.254432	0.253925	0.253386	0.252815	0.252211	0.251574	0.250902	0.250194	0.249449	0.248666	0.247842	0.246978	0.246071	0.245119	0.24412	0.243074	0.241976	0.240826	0.239621	0.238358	0.237034	0.235646	0.234191	0.232665	0.231064	0.229384	0.22762	0.225767	0.22382	0.221772	0.219616
0.258428	0.258416	0.25838	0.25832	0.258236	0.258128	0.257996	0.257839	0.257657	0.257451	0.257219	0.256962	0.256678	0.256369	0.256033	0.255669	0.255278	0.254858	0.25441	0.253931	0.253423	0.252883	0.252311	0.251707	0.251068	0.250395	0.249685	0.248938	0.248153	0.247327	0.24646	0.24555	0.244596	0.243594	0.242544	0.241443	0.240288	0.239078	0.23781	0.23648	0.235086	0.233623	0.232089	0.23048	0.22879	0.227015	0.225151	0.22319	0.221127	0.218956
0.257931	0.257919	0.257883	0.257824	0.25774	0.257631	0.257499	0.257342	0.25716	0.256954	0.256722	0.256464	0.256181	0.255871	0.255534	0.25517	0.254778	0.254358	0.253909	0.25343	0.25292	0.25238	0.251807	0.251201	0.250561	0.249886	0.249175	0.248427	0.247639	0.246812	0.245942	0.24503	0.244072	0.243067	0.242013	0.240908	0.239749	0.238534	0.23726	0.235924	0.234524	0.233054	0.231512	0.229893	0.228194	0.226408	0.224531	0.222557	0.22048	0.218291
0.257434	0.257422	0.257386	0.257326	0.257242	0.257134	0.257002	0.256844	0.256663	0.256456	0.256223	0.255966	0.255682	0.255372	0.255034	0.25467	0.254278	0.253857	0.253407	0.252927	0.252417	0.251876	0.251302	0.250695	0.250054	0.249377	0.248665	0.247914	0.247125	0.246295	0.245423	0.244508	0.243547	0.242539	0.241481	0.240372	0.239209	0.237989	0.23671	0.235368	0.23396	0.232483	0.230933	0.229305	0.227596	0.225799	0.22391	0.221922	0.219829	0.217624
0.256937	0.256925	0.256889	0.256829	0.256745	0.256636	0.256503	0.256346	0.256164	0.255957	0.255725	0.255467	0.255182	0.254872	0.254534	0.25417	0.253777	0.253355	0.252905	0.252424	0.251913	0.251371	0.250796	0.250188	0.249545	0.248868	0.248153	0.247401	0.24661	0.245778	0.244904	0.243986	0.243022	0.24201	0.240949	0.239836	0.238668	0.237443	0.236158	0.23481	0.233396	0.231911	0.230353	0.228716	0.226996	0.225188	0.223286	0.221284	0.219175	0.216953
0.256438	0.256426	0.25639	0.25633	0.256246	0.256138	0.256005	0.255847	0.255665	0.255458	0.255225	0.254967	0.254682	0.254372	0.254034	0.253668	0.253275	0.252853	0.252402	0.251921	0.251409	0.250866	0.25029	0.24968	0.249037	0.248358	0.247642	0.246888	0.246094	0.24526	0.244384	0.243463	0.242496	0.241481	0.240416	0.239299	0.238126	0.236896	0.235606	0.234252	0.23283	0.231338	0.229771	0.228124	0.226394	0.224574	0.222659	0.220643	0.218519	0.216278
0.255939	0.255927	0.255891	0.255831	0.255747	0.255638	0.255506	0.255348	0.255166	0.254958	0.254725	0.254467	0.254182	0.253871	0.253533	0.253167	0.252773	0.252351	0.251899	0.251417	0.250904	0.25036	0.249783	0.249173	0.248528	0.247847	0.24713	0.246374	0.245579	0.244742	0.243863	0.242939	0.24197	0.240951	0.239883	0.238761	0.237584	0.236349	0.235053	0.233692	0.232264	0.230764	0.229188	0.227532	0.225791	0.223959	0.222031	0.22	0.217859	0.215601
0.25544	0.255428	0.255392	0.255332	0.255248	0.255139	0.255006	0.254848	0.254666	0.254458	0.254225	0.253966	0.253681	0.25337	0.253031	0.252665	0.252271	0.251848	0.251395	0.250913	0.250399	0.249854	0.249276	0.248665	0.248018	0.247336	0.246617	0.24586	0.245062	0.244224	0.243342	0.242416	0.241443	0.240421	0.239349	0.238223	0.237041	0.235801	0.234499	0.233132	0.231696	0.230188	0.228604	0.226938	0.225186	0.223342	0.2214	0.219355	0.217197	0.214919
0.25494	0.254928	0.254892	0.254832	0.254748	0.254639	0.254506	0.254348	0.254166	0.253958	0.253725	0.253465	0.25318	0.252868	0.252529	0.252163	0.251768	0.251345	0.250892	0.250408	0.249894	0.249348	0.248769	0.248156	0.247509	0.246825	0.246105	0.245345	0.244546	0.243705	0.242821	0.241892	0.240916	0.239891	0.238814	0.237684	0.236498	0.235252	0.233944	0.232571	0.231128	0.229612	0.228018	0.226342	0.224579	0.222723	0.220768	0.218707	0.216532	0.214235
0.25444	0.254428	0.254392	0.254332	0.254248	0.254139	0.254006	0.253848	0.253665	0.253457	0.253224	0.252964	0.252679	0.252367	0.252028	0.251661	0.251265	0.250841	0.250388	0.249904	0.249389	0.248842	0.248262	0.247648	0.246999	0.246314	0.245592	0.244831	0.24403	0.243187	0.2423	0.241368	0.240389	0.23936	0.23828	0.237146	0.235954	0.234703	0.233389	0.232009	0.230559	0.229035	0.227432	0.225746	0.223972	0.222103	0.220133	0.218056	0.215864	0.213547
0.25394	0.253928	0.253892	0.253832	0.253748	0.253639	0.253506	0.253348	0.253165	0.252957	0.252723	0.252463	0.252178	0.251865	0.251526	0.251158	0.250763	0.250338	0.249884	0.249399	0.248883	0.248336	0.247755	0.24714	0.24649	0.245804	0.24508	0.244317	0.243513	0.242668	0.241779	0.240844	0.239862	0.23883	0.237746	0.236607	0.235411	0.234154	0.232834	0.231447	0.22999	0.228457	0.226845	0.225148	0.223362	0.221481	0.219497	0.217403	0.215193	0.212856
0.25344	0.253428	0.253392	0.253332	0.253247	0.253139	0.253005	0.252847	0.252664	0.252456	0.252222	0.251962	0.251676	0.251364	0.251024	0.250656	0.25026	0.249835	0.24938	0.248895	0.248378	0.24783	0.247248	0.246632	0.245981	0.245293	0.244567	0.243803	0.242997	0.24215	0.241258	0.240321	0.239335	0.238299	0.237211	0.236068	0.234867	0.233605	0.232279	0.230885	0.22942	0.227879	0.226257	0.22455	0.222752	0.220857	0.218858	0.216749	0.21452	0.212162
0.25294	0.252928	0.252892	0.252832	0.252747	0.252639	0.252505	0.252347	0.252164	0.251955	0.251721	0.251462	0.251175	0.250862	0.250522	0.250154	0.249758	0.249332	0.248877	0.248391	0.247873	0.247324	0.246741	0.246124	0.245472	0.244782	0.244055	0.243289	0.242482	0.241632	0.240738	0.239797	0.238808	0.237769	0.236677	0.235529	0.234323	0.233056	0.231723	0.230323	0.22885	0.2273	0.225668	0.223951	0.222141	0.220232	0.218218	0.216092	0.213844	0.211465
0.252441	0.252429	0.252392	0.252332	0.252248	0.252139	0.252005	0.251847	0.251664	0.251455	0.251221	0.250961	0.250675	0.250361	0.250021	0.249652	0.249255	0.248829	0.248373	0.247887	0.247369	0.246819	0.246235	0.245617	0.244963	0.244272	0.243544	0.242776	0.241966	0.241114	0.240217	0.239274	0.238282	0.237239	0.236143	0.234991	0.23378	0.232507	0.231168	0.22976	0.228279	0.226721	0.22508	0.223351	0.221528	0.219606	0.217577	0.215433	0.213165	0.210764
0.251941	0.251929	0.251893	0.251833	0.251748	0.251639	0.251506	0.251347	0.251164	0.250955	0.250721	0.250461	0.250174	0.249861	0.24952	0.249151	0.248754	0.248327	0.247871	0.247384	0.246865	0.246314	0.245729	0.24511	0.244455	0.243763	0.243033	0.242263	0.241452	0.240597	0.239698	0.238752	0.237757	0.23671	0.23561	0.234453	0.233237	0.231958	0.230613	0.229198	0.227709	0.226141	0.22449	0.22275	0.220915	0.218979	0.216933	0.214771	0.212484	0.21006
0.251442	0.25143	0.251394	0.251334	0.251249	0.25114	0.251006	0.250848	0.250665	0.250456	0.250222	0.249961	0.249674	0.249361	0.24902	0.248651	0.248253	0.247826	0.247369	0.246881	0.246362	0.24581	0.245224	0.244604	0.243948	0.243255	0.242523	0.241751	0.240938	0.240081	0.239179	0.23823	0.237232	0.236182	0.235077	0.233916	0.232694	0.23141	0.230058	0.228636	0.227139	0.225562	0.223901	0.222149	0.220301	0.21835	0.216289	0.214108	0.2118	0.209354
0.250944	0.250932	0.250896	0.250835	0.250751	0.250642	0.250508	0.25035	0.250166	0.249957	0.249723	0.249462	0.249175	0.248861	0.24852	0.248151	0.247753	0.247325	0.246868	0.246379	0.245859	0.245307	0.24472	0.244099	0.243442	0.242747	0.242014	0.24124	0.240425	0.239566	0.238661	0.237709	0.236708	0.235654	0.234546	0.233379	0.232153	0.230862	0.229504	0.228074	0.226569	0.224983	0.223311	0.221548	0.219687	0.217721	0.215643	0.213444	0.211114	0.208644
0.250446	0.250434	0.250398	0.250338	0.250253	0.250144	0.25001	0.249852	0.249668	0.249459	0.249225	0.248964	0.248677	0.248363	0.248021	0.247652	0.247253	0.246826	0.246368	0.245879	0.245358	0.244804	0.244217	0.243595	0.242936	0.24224	0.241505	0.24073	0.239913	0.239052	0.238145	0.23719	0.236185	0.235127	0.234015	0.232844	0.231612	0.230316	0.228951	0.227514	0.226	0.224404	0.222721	0.220946	0.219072	0.217091	0.214995	0.212777	0.210426	0.207931
0.24995	0.249938	0.249901	0.249841	0.249756	0.249647	0.249514	0.249355	0.249171	0.248962	0.248728	0.248467	0.24818	0.247865	0.247524	0.247154	0.246755	0.246327	0.245868	0.245379	0.244858	0.244303	0.243715	0.243092	0.242432	0.241735	0.240999	0.240222	0.239402	0.238539	0.237629	0.236671	0.235663	0.234602	0.233485	0.23231	0.231072	0.22977	0.228398	0.226953	0.225431	0.223826	0.222132	0.220345	0.218456	0.21646	0.214347	0.212109	0.209735	0.207215
0.249454	0.249442	0.249406	0.249345	0.249261	0.249152	0.249018	0.248859	0.248676	0.248467	0.248232	0.247971	0.247684	0.247369	0.247027	0.246657	0.246258	0.245829	0.245371	0.244881	0.244359	0.243804	0.243215	0.24259	0.24193	0.241231	0.240493	0.239714	0.238893	0.238027	0.237115	0.236155	0.235143	0.234078	0.232957	0.231777	0.230534	0.229225	0.227847	0.226394	0.224863	0.223248	0.221543	0.219743	0.217841	0.215828	0.213698	0.211439	0.209043	0.206496
0.248959	0.248947	0.248911	0.248851	0.248766	0.248657	0.248523	0.248365	0.248181	0.247972	0.247737	0.247476	0.247189	0.246874	0.246532	0.246162	0.245762	0.245333	0.244874	0.244384	0.243861	0.243306	0.242716	0.242091	0.241429	0.240729	0.239989	0.239209	0.238386	0.237518	0.236603	0.235639	0.234624	0.233556	0.23243	0.231245	0.229997	0.228682	0.227297	0.225836	0.224296	0.222671	0.220955	0.219142	0.217225	0.215197	0.213047	0.210768	0.208348	0.205774
0.248466	0.248454	0.248418	0.248358	0.248273	0.248164	0.24803	0.247872	0.247688	0.247479	0.247244	0.246983	0.246695	0.246381	0.246038	0.245668	0.245268	0.244839	0.244379	0.243889	0.243365	0.242809	0.242218	0.241592	0.240929	0.240228	0.239487	0.238705	0.23788	0.23701	0.236092	0.235126	0.234108	0.233035	0.231905	0.230715	0.229462	0.228141	0.226748	0.22528	0.22373	0.222095	0.220368	0.218542	0.21661	0.214565	0.212397	0.210096	0.207651	0.20505
0.247975	0.247963	0.247926	0.247866	0.247781	0.247672	0.247539	0.24738	0.247196	0.246987	0.246752	0.246491	0.246204	0.245889	0.245546	0.245176	0.244776	0.244346	0.243886	0.243395	0.242872	0.242315	0.241723	0.241096	0.240432	0.23973	0.238987	0.238203	0.237376	0.236504	0.235584	0.234615	0.233593	0.232517	0.231383	0.230188	0.228928	0.227601	0.226201	0.224725	0.223166	0.221521	0.219781	0.217942	0.215995	0.213933	0.211745	0.209422	0.206952	0.204322
0.247485	0.247473	0.247437	0.247376	0.247292	0.247182	0.247049	0.24689	0.246706	0.246497	0.246263	0.246001	0.245714	0.245399	0.245056	0.244685	0.244285	0.243856	0.243396	0.242904	0.24238	0.241822	0.24123	0.240602	0.239937	0.239233	0.23849	0.237704	0.236875	0.236	0.235078	0.234106	0.233081	0.232001	0.230862	0.229662	0.228397	0.227063	0.225656	0.224172	0.222604	0.220947	0.219196	0.217343	0.215381	0.213301	0.211093	0.208747	0.206251	0.203592
0.246997	0.246985	0.246949	0.246888	0.246804	0.246694	0.246561	0.246402	0.246219	0.24601	0.245775	0.245514	0.245226	0.244911	0.244568	0.244197	0.243797	0.243367	0.242907	0.242415	0.24189	0.241332	0.240739	0.24011	0.239444	0.238739	0.237994	0.237207	0.236376	0.235499	0.234574	0.233599	0.232571	0.231487	0.230344	0.229139	0.227868	0.226528	0.225114	0.22362	0.222043	0.220376	0.218612	0.216746	0.214767	0.212669	0.210441	0.208072	0.205549	0.202859
0.246511	0.246499	0.246463	0.246402	0.246318	0.246209	0.246075	0.245917	0.245733	0.245524	0.245289	0.245028	0.24474	0.244425	0.244083	0.243712	0.243311	0.242881	0.24242	0.241928	0.241403	0.240844	0.240251	0.239621	0.238954	0.238248	0.237502	0.236713	0.23588	0.235001	0.234074	0.233095	0.232064	0.230976	0.229829	0.228619	0.227342	0.225995	0.224573	0.223072	0.221485	0.219807	0.21803	0.216149	0.214155	0.212038	0.209789	0.207395	0.204845	0.202123
0.246027	0.246015	0.245979	0.245919	0.245834	0.245725	0.245592	0.245433	0.24525	0.245041	0.244806	0.244545	0.244257	0.243942	0.2436	0.243228	0.242828	0.242398	0.241937	0.241444	0.240919	0.240359	0.239765	0.239135	0.238467	0.23776	0.237012	0.236222	0.235387	0.234506	0.233576	0.232595	0.23156	0.230468	0.229316	0.228101	0.226819	0.225466	0.224036	0.222526	0.220929	0.219239	0.21745	0.215555	0.213543	0.211408	0.209136	0.206718	0.204139	0.201385
0.245546	0.245534	0.245498	0.245438	0.245353	0.245244	0.245111	0.244952	0.244769	0.24456	0.244325	0.244064	0.243777	0.243462	0.243119	0.242748	0.242348	0.241917	0.241456	0.240963	0.240437	0.239877	0.239283	0.238652	0.237983	0.237275	0.236525	0.235734	0.234897	0.234014	0.233081	0.232097	0.231059	0.229963	0.228807	0.227587	0.226299	0.224939	0.223502	0.221982	0.220375	0.218675	0.216873	0.214962	0.212934	0.210778	0.208485	0.206041	0.203432	0.200644
0.245067	0.245055	0.245019	0.244959	0.244875	0.244766	0.244632	0.244474	0.244291	0.244082	0.243848	0.243587	0.243299	0.242984	0.242642	0.242271	0.24187	0.24144	0.240978	0.240485	0.239959	0.239399	0.238804	0.238172	0.237502	0.236793	0.236043	0.235249	0.234411	0.233525	0.232591	0.231604	0.230562	0.229463	0.228302	0.227077	0.225783	0.224416	0.222971	0.221442	0.219825	0.218113	0.216297	0.214371	0.212325	0.21015	0.207833	0.205363	0.202724	0.1999
0.244592	0.24458	0.244544	0.244484	0.244399	0.244291	0.244157	0.243999	0.243816	0.243607	0.243373	0.243112	0.242825	0.24251	0.242167	0.241796	0.241396	0.240965	0.240504	0.240011	0.239484	0.238924	0.238328	0.237696	0.237025	0.236315	0.235563	0.234768	0.233928	0.233041	0.232104	0.231114	0.230069	0.228966	0.2278	0.22657	0.22527	0.223896	0.222443	0.220906	0.219278	0.217554	0.215725	0.213783	0.211719	0.209523	0.207183	0.204685	0.202015	0.199154
0.24412	0.244108	0.244072	0.244011	0.243927	0.243819	0.243685	0.243527	0.243344	0.243136	0.242902	0.242641	0.242354	0.242039	0.241697	0.241326	0.240925	0.240495	0.240033	0.23954	0.239013	0.238452	0.237856	0.237223	0.236552	0.235841	0.235088	0.234292	0.23345	0.232561	0.231621	0.230628	0.22958	0.228473	0.227303	0.226068	0.224762	0.223381	0.22192	0.220373	0.218735	0.216998	0.215155	0.213197	0.211115	0.208898	0.206533	0.204007	0.201304	0.198406
0.243651	0.243639	0.243603	0.243543	0.243459	0.24335	0.243217	0.243059	0.242876	0.242668	0.242434	0.242174	0.241886	0.241572	0.24123	0.240859	0.240459	0.240028	0.239567	0.239073	0.238546	0.237985	0.237389	0.236755	0.236083	0.235371	0.234617	0.23382	0.232976	0.232085	0.231143	0.230147	0.229096	0.227985	0.226811	0.22557	0.224258	0.22287	0.221401	0.219845	0.218196	0.216447	0.214589	0.212615	0.210514	0.208274	0.205884	0.203329	0.200592	0.197655
0.243186	0.243174	0.243138	0.243078	0.242994	0.242885	0.242752	0.242595	0.242412	0.242204	0.24197	0.24171	0.241423	0.241109	0.240767	0.240396	0.239996	0.239566	0.239104	0.238611	0.238084	0.237522	0.236926	0.236292	0.235619	0.234906	0.234151	0.233352	0.232507	0.231614	0.23067	0.229671	0.228617	0.227502	0.226323	0.225077	0.223759	0.222364	0.220886	0.219321	0.217661	0.215899	0.214027	0.212036	0.209915	0.207654	0.205237	0.202652	0.19988	0.196902
0.242724	0.242713	0.242677	0.242617	0.242533	0.242425	0.242292	0.242134	0.241952	0.241744	0.24151	0.241251	0.240964	0.24065	0.240308	0.239938	0.239538	0.239108	0.238646	0.238153	0.237626	0.237064	0.236467	0.235833	0.23516	0.234446	0.23369	0.23289	0.232044	0.231148	0.230202	0.229201	0.228143	0.227024	0.225841	0.224589	0.223265	0.221863	0.220377	0.218802	0.217131	0.215356	0.213469	0.211461	0.20932	0.207035	0.204592	0.201975	0.199167	0.196147
0.242268	0.242256	0.24222	0.24216	0.242076	0.241968	0.241836	0.241678	0.241496	0.241289	0.241055	0.240796	0.24051	0.240196	0.239854	0.239484	0.239085	0.238655	0.238193	0.2377	0.237173	0.236612	0.236014	0.235379	0.234706	0.233992	0.233235	0.232433	0.231585	0.230688	0.229739	0.228736	0.227675	0.226552	0.225364	0.224108	0.222777	0.221368	0.219874	0.218289	0.216606	0.214818	0.212916	0.21089	0.208729	0.20642	0.203949	0.2013	0.198454	0.195389
0.241815	0.241803	0.241768	0.241708	0.241624	0.241516	0.241384	0.241227	0.241045	0.240838	0.240605	0.240346	0.24006	0.239747	0.239406	0.239036	0.238636	0.238207	0.237746	0.237252	0.236726	0.236164	0.235567	0.234932	0.234258	0.233543	0.232785	0.231983	0.231133	0.230234	0.229283	0.228277	0.227213	0.226086	0.224894	0.223632	0.222295	0.220879	0.219376	0.217781	0.216087	0.214286	0.212368	0.210324	0.208141	0.205808	0.203308	0.200625	0.19774	0.194629
0.241368	0.241356	0.241321	0.241261	0.241177	0.24107	0.240938	0.240781	0.240599	0.240392	0.24016	0.239901	0.239616	0.239303	0.238962	0.238592	0.238194	0.237764	0.237304	0.23681	0.236284	0.235723	0.235125	0.23449	0.233815	0.2331	0.232342	0.231538	0.230687	0.229787	0.228834	0.227825	0.226757	0.225627	0.224431	0.223163	0.22182	0.220396	0.218885	0.21728	0.215575	0.21376	0.211826	0.209763	0.207558	0.205199	0.20267	0.199952	0.197026	0.193867
[truncated: 51 more columns]
