# Supplementary material for: Magnon interactions in a moderately correlated Mott insulator
Source: Nat Commun. 2024 Jun 24;15:5348. doi: 10.1038/s41467-024-49714-y (PMC11196644; doi:10.1038/s41467-024-49714-y)
Supplement: Supplementary file 3 — Source Data [file 41467_2024_49714_MOESM3_ESM.zip › Source_Data/Figure3e.xlsx]

## Sheet: LCO-STO
phi (deg)	energy (eV)	energy_error (eV)
-10	0.288232	0.00264579
9	0.287366	0.00304159
18	0.281888	0.00168909
27	0.258946	0.00168996
36	0.229795	0.00315363
55	0.227031	0.00220443
0	0.29179	0.00354905
45	0.217692	0.00197022

## Sheet: LCO-LSAO
phi (deg)	energy (eV)	energy_error (eV)
54	0.274528	0.00144336
36.1	0.28588	0.00151067
27	0.30894	0.00159054
18	0.338255	0.00197659
9	0.344734	0.00176402
-9	0.35883	0.00197034
0	0.363189	0.0020311
45	0.25336	0.00156766
