# Supplementary material for: Magnon interactions in a moderately correlated Mott insulator
Source: Nat Commun. 2024 Jun 24;15:5348. doi: 10.1038/s41467-024-49714-y (PMC11196644; doi:10.1038/s41467-024-49714-y)
Supplement: Supplementary file 3 — Source Data [file 41467_2024_49714_MOESM3_ESM.zip › Source_Data/Supplementary_Figure1b.xlsx]

## Sheet: (0.038,0)
Energy loss (eV)	Intensity (a.u.)
-27.9358	0.000730961
-27.923	0.000730961
-27.9103	0.000365481
-27.8975	0.000913702
-27.8847	0.000548221
-27.872	0.000548221
-27.8592	0.000365481
-27.8464	0.00018274
-27.8337	0.000548221
-27.8209	3.65189e-19
-27.8081	0.000548221
-27.7954	0.000365481
-27.7826	0.000365481
-27.7699	3.65189e-19
-27.7571	0.000548221
-27.7443	0.000913702
-27.7316	0.000730961
-27.7188	0.000548221
-27.706	0.00018274
-27.6933	3.65189e-19
-27.6805	0.000730961
-27.6677	3.65189e-19
-27.655	0.000730961
-27.6422	0.000730961
-27.6295	0.000730961
-27.6167	0.000365481
-27.6039	0.000365481
-27.5912	0.000730961
-27.5784	0.00018274
-27.5656	0.00018274
-27.5529	0.00018274
-27.5401	3.65189e-19
-27.5273	0.000365481
-27.5146	0.000365481
-27.5018	0.000548221
-27.489	0.000730961
-27.4763	3.65189e-19
-27.4635	0.00109644
-27.4508	0.00018274
-27.438	0.000730961
-27.4252	0.000548221
-27.4125	0.000913702
-27.3997	0.00018274
-27.3869	0.000548221
-27.3742	0.000730961
-27.3614	0.000365481
-27.3486	0.000730961
-27.3359	0.000730961
-27.3231	0.00018274
-27.3104	0.00018274
-27.2976	0.00127918
-27.2848	0.000913702
-27.2721	0.000548221
-27.2593	3.65189e-19
-27.2465	0.000730961
-27.2338	0.00018274
-27.221	0.000365481
-27.2082	0.000365481
-27.1955	0.000548221
-27.1827	0.000365481
-27.1699	0.00018274
-27.1572	0.00018274
-27.1444	0.000365481
-27.1317	0.000548221
-27.1189	0.000548221
-27.1061	0.000913702
-27.0934	0.000365481
-27.0806	0.000548221
-27.0678	0.000730961
-27.0551	0.000548221
-27.0423	0.000913702
-27.0295	0.000365481
-27.0168	0.000548221
-27.004	0.00018274
-26.9913	0.00018274
-26.9785	0.00018274
-26.9657	0.000365481
-26.953	0.000548221
-26.9402	0.00018274
-26.9274	0.000365481
-26.9147	0.000730961
-26.9019	0.000365481
-26.8891	0.000365481
-26.8764	3.65189e-19
-26.8636	0.000365481
-26.8508	0.000365481
-26.8381	0.00018274
-26.8253	0.000365481
-26.8126	0.000365481
-26.7998	0.000365481
-26.787	0.000548221
-26.7743	0.000365481
-26.7615	0.00018274
-26.7487	0.00018274
-26.736	0.000548221
-26.7232	3.65189e-19
-26.7104	0.000730961
-26.6977	0.000365481
-26.6849	0.000548221
-26.6722	0.00018274
-26.6594	0.000548221
-26.6466	0.000548221
-26.6339	0.000730961
-26.6211	0.000365481
-26.6083	0.00018274
-26.5956	0.000365481
-26.5828	0.000365481
-26.57	0.00018274
-26.5573	0.000365481
-26.5445	0.00018274
-26.5317	0.00018274
-26.519	0.00018274
-26.5062	0.000730961
-26.4935	0.00018274
-26.4807	0.000548221
-26.4679	0.00018274
-26.4552	0.000548221
-26.4424	0.000365481
-26.4296	0.00109644
-26.4169	3.65189e-19
-26.4041	0.000548221
-26.3913	3.65189e-19
-26.3786	0.00018274
-26.3658	0.00018274
-26.3531	0.00018274
-26.3403	0.00018274
-26.3275	0.000365481
-26.3148	0.000365481
-26.302	0.000730961
-26.2892	0.000730961
-26.2765	3.65189e-19
-26.2637	0.000548221
-26.2509	0.00018274
-26.2382	0.00018274
-26.2254	3.65189e-19
-26.2126	0.00018274
-26.1999	0.000365481
-26.1871	0.00018274
-26.1744	0.000365481
-26.1616	0.00018274
-26.1488	0.000548221
-26.1361	3.65189e-19
-26.1233	0.000365481
-26.1105	0.000365481
-26.0978	3.65189e-19
-26.085	3.65189e-19
-26.0722	0.000365481
-26.0595	0.000365481
-26.0467	0.000548221
-26.034	3.65189e-19
-26.0212	0.000548221
-26.0084	3.65189e-19
-25.9957	0.000365481
-25.9829	0.00018274
-25.9701	3.65189e-19
-25.9574	0.000548221
-25.9446	0.00018274
-25.9318	0.000365481
-25.9191	0.00018274
-25.9063	0.00018274
-25.8935	3.65189e-19
-25.8808	0.000548221
-25.868	0.000548221
-25.8553	0.00018274
-25.8425	0.00018274
-25.8297	3.65189e-19
-25.817	3.65189e-19
-25.8042	3.65189e-19
-25.7914	0.000365481
-25.7787	0.000365481
-25.7659	3.65189e-19
-25.7531	0.00018274
-25.7404	0.00018274
-25.7276	0.00018274
-25.7149	3.65189e-19
-25.7021	3.65189e-19
-25.6893	0.00018274
-25.6766	3.65189e-19
-25.6638	3.65189e-19
-25.651	3.65189e-19
-25.6383	3.65189e-19
-25.6255	3.65189e-19
-25.6127	3.65189e-19
-25.6	0.00018274
-25.5872	0.00018274
-25.5744	3.65189e-19
-25.5617	3.65189e-19
-25.5489	3.65189e-19
-25.5362	3.65189e-19
-25.5234	0.000365481
-25.5106	3.65189e-19
-25.4979	3.65189e-19
-25.4851	3.65189e-19
-25.4723	3.65189e-19
-25.4596	0.000365481
-25.4468	3.65189e-19
-25.434	0.00018274
-25.4213	0.000365481
-25.4085	3.65189e-19
-25.3958	3.65189e-19
-25.383	3.65189e-19
-25.3702	0.00018274
-25.3575	3.65189e-19
-25.3447	0.000365481
-25.3319	3.65189e-19
-25.3192	3.65189e-19
-25.3064	3.65189e-19
-25.2936	3.65189e-19
-25.2809	3.65189e-19
-25.2681	0.00018274
-25.2553	3.65189e-19
-25.2426	3.65189e-19
-25.2298	3.65189e-19
-25.2171	3.65189e-19
-25.2043	3.65189e-19
-25.1915	3.65189e-19
-25.1788	3.65189e-19
-25.166	3.65189e-19
-25.1532	3.65189e-19
-25.1405	3.65189e-19
-25.1277	3.65189e-19
-25.1149	3.65189e-19
-25.1022	3.65189e-19
-25.0894	3.65189e-19
-25.0767	3.65189e-19
-25.0639	3.65189e-19
-25.0511	3.65189e-19
-25.0384	3.65189e-19
-25.0256	3.65189e-19
-25.0128	3.65189e-19
-25.0001	3.65189e-19
-24.9873	3.65189e-19
-24.9745	3.65189e-19
-24.9618	3.65189e-19
-24.949	3.65189e-19
-24.9362	3.65189e-19
-24.9235	3.65189e-19
-24.9107	3.65189e-19
-24.898	3.65189e-19
-24.8852	3.65189e-19
-24.8724	3.65189e-19
-24.8597	3.65189e-19
-24.8469	3.65189e-19
-24.8341	3.65189e-19
-24.8214	3.65189e-19
-24.8086	3.65189e-19
-24.7958	3.65189e-19
-24.7831	3.65189e-19
-24.7703	3.65189e-19
-24.7576	3.65189e-19
-24.7448	3.65189e-19
-24.732	3.65189e-19
-24.7193	3.65189e-19
-24.7065	3.65189e-19
-24.6937	3.65189e-19
-24.681	3.65189e-19
-24.6682	3.65189e-19
-24.6554	3.65189e-19
-24.6427	3.65189e-19
-24.6299	3.65189e-19
-24.6171	3.65189e-19
-24.6044	3.65189e-19
-24.5916	3.65189e-19
-24.5789	3.65189e-19
-24.5661	3.65189e-19
-24.5533	3.65189e-19
-24.5406	3.65189e-19
-24.5278	3.65189e-19
-24.515	3.65189e-19
-24.5023	3.65189e-19
-24.4895	3.65189e-19
-24.4767	3.65189e-19
-24.464	3.65189e-19
-24.4512	3.65189e-19
-24.4385	3.65189e-19
-24.4257	3.65189e-19
-24.4129	3.65189e-19
-24.4002	3.65189e-19
-24.3874	3.65189e-19
-24.3746	3.65189e-19
-24.3619	3.65189e-19
-24.3491	3.65189e-19
-24.3363	3.65189e-19
-24.3236	3.65189e-19
-24.3108	3.65189e-19
-24.298	3.65189e-19
-24.2853	3.65189e-19
-24.2725	3.65189e-19
-24.2598	3.65189e-19
-24.247	3.65189e-19
-24.2342	3.65189e-19
-24.2215	3.65189e-19
-24.2087	3.65189e-19
-24.1959	3.65189e-19
-24.1832	3.65189e-19
-24.1704	3.65189e-19
-24.1576	3.65189e-19
-24.1449	3.65189e-19
-24.1321	3.65189e-19
-24.1194	3.65189e-19
-24.1066	3.65189e-19
-24.0938	3.65189e-19
-24.0811	3.65189e-19
-24.0683	3.65189e-19
-24.0555	3.65189e-19
-24.0428	3.65189e-19
-24.03	3.65189e-19
-24.0172	3.65189e-19
-24.0045	3.65189e-19
-23.9917	3.65189e-19
-23.9789	3.65189e-19
-23.9662	3.65189e-19
-23.9534	3.65189e-19
-23.9407	3.65189e-19
-23.9279	3.65189e-19
-23.9151	3.65189e-19
-23.9024	3.65189e-19
-23.8896	3.65189e-19
-23.8768	3.65189e-19
-23.8641	3.65189e-19
-23.8513	3.65189e-19
-23.8385	3.65189e-19
-23.8258	3.65189e-19
-23.813	3.65189e-19
-23.8003	3.65189e-19
-23.7875	3.65189e-19
-23.7747	3.65189e-19
-23.762	3.65189e-19
-23.7492	3.65189e-19
-23.7364	3.65189e-19
-23.7237	3.65189e-19
-23.7109	3.65189e-19
-23.6981	3.65189e-19
-23.6854	3.65189e-19
-23.6726	3.65189e-19
-23.6598	3.65189e-19
-23.6471	3.65189e-19
-23.6343	3.65189e-19
-23.6216	3.65189e-19
-23.6088	3.65189e-19
-23.596	3.65189e-19
-23.5833	3.65189e-19
-23.5705	3.65189e-19
-23.5577	3.65189e-19
-23.545	3.65189e-19
-23.5322	3.65189e-19
-23.5194	3.65189e-19
-23.5067	3.65189e-19
-23.4939	3.65189e-19
-23.4812	3.65189e-19
-23.4684	3.65189e-19
-23.4556	3.65189e-19
-23.4429	3.65189e-19
-23.4301	3.65189e-19
-23.4173	3.65189e-19
-23.4046	3.65189e-19
-23.3918	3.65189e-19
-23.379	3.65189e-19
-23.3663	3.65189e-19
-23.3535	3.65189e-19
-23.3407	3.65189e-19
-23.328	3.65189e-19
-23.3152	3.65189e-19
-23.3025	3.65189e-19
-23.2897	3.65189e-19
-23.2769	3.65189e-19
-23.2642	3.65189e-19
-23.2514	3.65189e-19
-23.2386	3.65189e-19
-23.2259	3.65189e-19
-23.2131	3.65189e-19
-23.2003	3.65189e-19
-23.1876	3.65189e-19
-23.1748	3.65189e-19
-23.1621	3.65189e-19
-23.1493	3.65189e-19
-23.1365	3.65189e-19
-23.1238	3.65189e-19
-23.111	3.65189e-19
-23.0982	3.65189e-19
-23.0855	3.65189e-19
-23.0727	3.65189e-19
-23.0599	3.65189e-19
-23.0472	3.65189e-19
-23.0344	3.65189e-19
-23.0216	3.65189e-19
-23.0089	3.65189e-19
-22.9961	3.65189e-19
-22.9834	3.65189e-19
-22.9706	3.65189e-19
-22.9578	3.65189e-19
-22.9451	3.65189e-19
-22.9323	3.65189e-19
-22.9195	3.65189e-19
-22.9068	3.65189e-19
-22.894	3.65189e-19
-22.8812	3.65189e-19
-22.8685	3.65189e-19
-22.8557	3.65189e-19
-22.843	3.65189e-19
-22.8302	3.65189e-19
-22.8174	3.65189e-19
-22.8047	3.65189e-19
-22.7919	3.65189e-19
-22.7791	3.65189e-19
-22.7664	3.65189e-19
-22.7536	3.65189e-19
-22.7408	3.65189e-19
-22.7281	3.65189e-19
-22.7153	3.65189e-19
-22.7025	3.65189e-19
-22.6898	3.65189e-19
-22.677	3.65189e-19
-22.6643	3.65189e-19
-22.6515	3.65189e-19
-22.6387	3.65189e-19
-22.626	3.65189e-19
-22.6132	3.65189e-19
-22.6004	3.65189e-19
-22.5877	3.65189e-19
-22.5749	3.65189e-19
-22.5621	3.65189e-19
-22.5494	3.65189e-19
-22.5366	3.65189e-19
-22.5239	3.65189e-19
-22.5111	3.65189e-19
-22.4983	3.65189e-19
-22.4856	3.65189e-19
-22.4728	3.65189e-19
-22.46	3.65189e-19
-22.4473	3.65189e-19
-22.4345	3.65189e-19
-22.4217	3.65189e-19
-22.409	3.65189e-19
-22.3962	3.65189e-19
-22.3834	3.65189e-19
-22.3707	3.65189e-19
-22.3579	3.65189e-19
-22.3452	3.65189e-19
-22.3324	3.65189e-19
-22.3196	3.65189e-19
-22.3069	3.65189e-19
-22.2941	3.65189e-19
-22.2813	3.65189e-19
-22.2686	3.65189e-19
-22.2558	3.65189e-19
-22.243	3.65189e-19
-22.2303	3.65189e-19
-22.2175	3.65189e-19
-22.2048	3.65189e-19
-22.192	3.65189e-19
-22.1792	3.65189e-19
-22.1665	3.65189e-19
-22.1537	3.65189e-19
-22.1409	3.65189e-19
-22.1282	3.65189e-19
-22.1154	3.65189e-19
-22.1026	3.65189e-19
-22.0899	3.65189e-19
-22.0771	3.65189e-19
-22.0643	3.65189e-19
-22.0516	3.65189e-19
-22.0388	3.65189e-19
-22.0261	3.65189e-19
-22.0133	3.65189e-19
-22.0005	3.65189e-19
-21.9878	3.65189e-19
-21.975	3.65189e-19
-21.9622	3.65189e-19
-21.9495	3.65189e-19
-21.9367	3.65189e-19
-21.9239	3.65189e-19
-21.9112	3.65189e-19
-21.8984	3.65189e-19
-21.8857	3.65189e-19
-21.8729	3.65189e-19
-21.8601	3.65189e-19
-21.8474	3.65189e-19
-21.8346	3.65189e-19
-21.8218	3.65189e-19
-21.8091	3.65189e-19
-21.7963	3.65189e-19
-21.7835	3.65189e-19
-21.7708	3.65189e-19
-21.758	3.65189e-19
-21.7452	3.65189e-19
-21.7325	3.65189e-19
-21.7197	3.65189e-19
-21.707	3.65189e-19
-21.6942	3.65189e-19
-21.6814	3.65189e-19
-21.6687	3.65189e-19
-21.6559	3.65189e-19
-21.6431	3.65189e-19
-21.6304	3.65189e-19
-21.6176	3.65189e-19
-21.6048	3.65189e-19
-21.5921	3.65189e-19
-21.5793	3.65189e-19
-21.5666	3.65189e-19
-21.5538	3.65189e-19
-21.541	3.65189e-19
-21.5283	3.65189e-19
-21.5155	3.65189e-19
-21.5027	3.65189e-19
-21.49	3.65189e-19
-21.4772	3.65189e-19
-21.4644	3.65189e-19
-21.4517	3.65189e-19
-21.4389	3.65189e-19
-21.4261	3.65189e-19
-21.4134	3.65189e-19
-21.4006	3.65189e-19
-21.3879	3.65189e-19
-21.3751	3.65189e-19
-21.3623	3.65189e-19
-21.3496	3.65189e-19
-21.3368	3.65189e-19
-21.324	3.65189e-19
-21.3113	3.65189e-19
-21.2985	3.65189e-19
-21.2857	3.65189e-19
-21.273	3.65189e-19
-21.2602	3.65189e-19
-21.2475	3.65189e-19
-21.2347	3.65189e-19
-21.2219	3.65189e-19
-21.2092	3.65189e-19
-21.1964	3.65189e-19
-21.1836	3.65189e-19
-21.1709	3.65189e-19
-21.1581	3.65189e-19
-21.1453	3.65189e-19
-21.1326	3.65189e-19
-21.1198	3.65189e-19
-21.107	3.65189e-19
-21.0943	3.65189e-19
-21.0815	3.65189e-19
-21.0688	3.65189e-19
-21.056	3.65189e-19
-21.0432	3.65189e-19
-21.0305	3.65189e-19
-21.0177	3.65189e-19
-21.0049	3.65189e-19
-20.9922	3.65189e-19
-20.9794	3.65189e-19
-20.9666	3.65189e-19
-20.9539	3.65189e-19
-20.9411	3.65189e-19
-20.9284	3.65189e-19
-20.9156	3.65189e-19
-20.9028	3.65189e-19
-20.8901	3.65189e-19
-20.8773	3.65189e-19
-20.8645	3.65189e-19
-20.8518	3.65189e-19
-20.839	3.65189e-19
-20.8262	3.65189e-19
-20.8135	3.65189e-19
-20.8007	3.65189e-19
-20.7879	3.65189e-19
-20.7752	3.65189e-19
-20.7624	3.65189e-19
-20.7497	3.65189e-19
-20.7369	3.65189e-19
-20.7241	3.65189e-19
-20.7114	3.65189e-19
-20.6986	3.65189e-19
-20.6858	3.65189e-19
-20.6731	3.65189e-19
-20.6603	3.65189e-19
-20.6475	3.65189e-19
-20.6348	3.65189e-19
-20.622	3.65189e-19
-20.6093	3.65189e-19
-20.5965	3.65189e-19
-20.5837	3.65189e-19
-20.571	3.65189e-19
-20.5582	3.65189e-19
-20.5454	3.65189e-19
-20.5327	3.65189e-19
-20.5199	3.65189e-19
-20.5071	3.65189e-19
-20.4944	3.65189e-19
-20.4816	3.65189e-19
-20.4688	3.65189e-19
-20.4561	3.65189e-19
-20.4433	3.65189e-19
-20.4306	3.65189e-19
-20.4178	3.65189e-19
-20.405	3.65189e-19
-20.3923	3.65189e-19
-20.3795	3.65189e-19
-20.3667	3.65189e-19
-20.354	3.65189e-19
-20.3412	3.65189e-19
-20.3284	3.65189e-19
-20.3157	3.65189e-19
-20.3029	3.65189e-19
-20.2902	3.65189e-19
-20.2774	3.65189e-19
-20.2646	3.65189e-19
-20.2519	3.65189e-19
-20.2391	3.65189e-19
-20.2263	3.65189e-19
-20.2136	3.65189e-19
-20.2008	3.65189e-19
-20.188	3.65189e-19
-20.1753	3.65189e-19
-20.1625	3.65189e-19
-20.1497	3.65189e-19
-20.137	3.65189e-19
-20.1242	3.65189e-19
-20.1115	3.65189e-19
-20.0987	3.65189e-19
-20.0859	3.65189e-19
-20.0732	3.65189e-19
-20.0604	3.65189e-19
-20.0476	3.65189e-19
-20.0349	3.65189e-19
-20.0221	3.65189e-19
-20.0093	3.65189e-19
-19.9966	3.65189e-19
-19.9838	3.65189e-19
-19.9711	3.65189e-19
-19.9583	3.65189e-19
-19.9455	3.65189e-19
-19.9328	3.65189e-19
-19.92	3.65189e-19
-19.9072	3.65189e-19
-19.8945	3.65189e-19
-19.8817	3.65189e-19
-19.8689	3.65189e-19
-19.8562	3.65189e-19
-19.8434	3.65189e-19
-19.8306	3.65189e-19
-19.8179	3.65189e-19
-19.8051	3.65189e-19
-19.7924	0.00018274
-19.7796	3.65189e-19
-19.7668	3.65189e-19
-19.7541	3.65189e-19
-19.7413	3.65189e-19
-19.7285	3.65189e-19
-19.7158	3.65189e-19
-19.703	3.65189e-19
-19.6902	3.65189e-19
-19.6775	3.65189e-19
-19.6647	3.65189e-19
-19.652	3.65189e-19
-19.6392	3.65189e-19
-19.6264	3.65189e-19
-19.6137	3.65189e-19
-19.6009	3.65189e-19
-19.5881	3.65189e-19
-19.5754	3.65189e-19
-19.5626	3.65189e-19
-19.5498	3.65189e-19
-19.5371	3.65189e-19
-19.5243	3.65189e-19
-19.5115	3.65189e-19
-19.4988	0.00018274
-19.486	3.65189e-19
-19.4733	3.65189e-19
-19.4605	3.65189e-19
-19.4477	3.65189e-19
-19.435	3.65189e-19
-19.4222	3.65189e-19
-19.4094	3.65189e-19
-19.3967	3.65189e-19
-19.3839	3.65189e-19
-19.3711	3.65189e-19
-19.3584	3.65189e-19
-19.3456	3.65189e-19
-19.3329	3.65189e-19
-19.3201	3.65189e-19
-19.3073	3.65189e-19
-19.2946	3.65189e-19
-19.2818	3.65189e-19
-19.269	3.65189e-19
-19.2563	0.00018274
-19.2435	0.00018274
-19.2307	3.65189e-19
-19.218	3.65189e-19
-19.2052	3.65189e-19
-19.1924	3.65189e-19
-19.1797	3.65189e-19
-19.1669	0.00018274
-19.1542	3.65189e-19
-19.1414	3.65189e-19
-19.1286	3.65189e-19
-19.1159	3.65189e-19
-19.1031	3.65189e-19
-19.0903	3.65189e-19
-19.0776	3.65189e-19
-19.0648	3.65189e-19
-19.052	3.65189e-19
-19.0393	3.65189e-19
-19.0265	3.65189e-19
-19.0138	3.65189e-19
-19.001	3.65189e-19
-18.9882	3.65189e-19
-18.9755	3.65189e-19
-18.9627	3.65189e-19
-18.9499	3.65189e-19
-18.9372	0.00018274
-18.9244	3.65189e-19
-18.9116	3.65189e-19
-18.8989	3.65189e-19
-18.8861	3.65189e-19
-18.8733	3.65189e-19
-18.8606	3.65189e-19
-18.8478	3.65189e-19
-18.8351	0.000548221
-18.8223	3.65189e-19
-18.8095	3.65189e-19
-18.7968	3.65189e-19
-18.784	3.65189e-19
-18.7712	3.65189e-19
-18.7585	3.65189e-19
-18.7457	3.65189e-19
-18.7329	0.00018274
-18.7202	3.65189e-19
-18.7074	0.00018274
-18.6947	3.65189e-19
-18.6819	0.00018274
-18.6691	3.65189e-19
-18.6564	0.000548221
-18.6436	3.65189e-19
-18.6308	0.00018274
-18.6181	3.65189e-19
-18.6053	3.65189e-19
-18.5925	3.65189e-19
-18.5798	0.00018274
-18.567	3.65189e-19
-18.5542	3.65189e-19
-18.5415	0.00018274
-18.5287	0.00018274
-18.516	3.65189e-19
-18.5032	3.65189e-19
-18.4904	3.65189e-19
-18.4777	3.65189e-19
-18.4649	0.00018274
-18.4521	3.65189e-19
-18.4394	3.65189e-19
-18.4266	3.65189e-19
-18.4138	3.65189e-19
-18.4011	3.65189e-19
-18.3883	0.000365481
-18.3756	3.65189e-19
-18.3628	0.00018274
-18.35	3.65189e-19
-18.3373	3.65189e-19
-18.3245	0.000365481
-18.3117	0.00018274
-18.299	0.00018274
-18.2862	0.00018274
-18.2734	3.65189e-19
-18.2607	0.00018274
-18.2479	3.65189e-19
-18.2351	3.65189e-19
-18.2224	3.65189e-19
-18.2096	0.000365481
-18.1969	0.00018274
-18.1841	3.65189e-19
-18.1713	0.000365481
-18.1586	3.65189e-19
-18.1458	3.65189e-19
-18.133	3.65189e-19
-18.1203	0.00018274
-18.1075	3.65189e-19
-18.0947	3.65189e-19
-18.082	3.65189e-19
-18.0692	0.00018274
-18.0565	3.65189e-19
-18.0437	3.65189e-19
-18.0309	3.65189e-19
-18.0182	0.00018274
-18.0054	0.000365481
-17.9926	3.65189e-19
-17.9799	3.65189e-19
-17.9671	3.65189e-19
-17.9543	0.00018274
-17.9416	3.65189e-19
-17.9288	3.65189e-19
-17.916	0.00018274
-17.9033	0.00018274
-17.8905	0.00018274
-17.8778	3.65189e-19
-17.865	3.65189e-19
-17.8522	0.00018274
-17.8395	3.65189e-19
-17.8267	3.65189e-19
-17.8139	3.65189e-19
-17.8012	3.65189e-19
-17.7884	3.65189e-19
-17.7756	3.65189e-19
-17.7629	3.65189e-19
-17.7501	0.00018274
-17.7374	3.65189e-19
-17.7246	0.00018274
-17.7118	3.65189e-19
-17.6991	0.00018274
-17.6863	3.65189e-19
-17.6735	3.65189e-19
-17.6608	0.00018274
-17.648	0.00018274
-17.6352	3.65189e-19
-17.6225	0.00018274
-17.6097	0.00018274
-17.5969	0.00018274
-17.5842	3.65189e-19
-17.5714	0.000365481
-17.5587	0.000365481
-17.5459	0.000365481
-17.5331	0.00018274
-17.5204	0.00018274
-17.5076	3.65189e-19
-17.4948	3.65189e-19
-17.4821	3.65189e-19
-17.4693	3.65189e-19
-17.4565	0.000365481
-17.4438	0.00018274
-17.431	0.000365481
-17.4183	3.65189e-19
-17.4055	0.000365481
-17.3927	3.65189e-19
-17.38	3.65189e-19
-17.3672	0.00018274
-17.3544	3.65189e-19
-17.3417	0.00018274
-17.3289	3.65189e-19
-17.3161	0.000365481
-17.3034	3.65189e-19
-17.2906	0.00018274
-17.2778	0.00018274
-17.2651	0.000548221
-17.2523	0.00018274
-17.2396	0.000365481
-17.2268	0.00018274
-17.214	0.00018274
-17.2013	3.65189e-19
-17.1885	3.65189e-19
-17.1757	0.000365481
-17.163	3.65189e-19
-17.1502	0.00018274
-17.1374	0.000365481
-17.1247	0.000548221
-17.1119	0.00018274
-17.0992	3.65189e-19
-17.0864	3.65189e-19
-17.0736	0.000913702
-17.0609	0.00018274
-17.0481	0.00018274
-17.0353	0.00018274
-17.0226	0.00018274
-17.0098	3.65189e-19
-16.997	3.65189e-19
-16.9843	0.00018274
-16.9715	3.65189e-19
-16.9587	3.65189e-19
-16.946	3.65189e-19
-16.9332	0.000365481
-16.9205	0.00018274
-16.9077	0.00018274
-16.8949	0.00018274
-16.8822	0.00018274
-16.8694	3.65189e-19
-16.8566	0.00018274
-16.8439	0.000365481
-16.8311	0.000365481
-16.8183	3.65189e-19
-16.8056	0.000365481
-16.7928	0.00018274
-16.7801	0.00018274
-16.7673	3.65189e-19
-16.7545	3.65189e-19
-16.7418	0.00018274
-16.729	3.65189e-19
-16.7162	0.000365481
-16.7035	0.000365481
-16.6907	0.00018274
-16.6779	0.00018274
-16.6652	0.00018274
-16.6524	0.00018274
-16.6396	3.65189e-19
-16.6269	3.65189e-19
-16.6141	0.000365481
-16.6014	3.65189e-19
-16.5886	0.000365481
-16.5758	0.00018274
-16.5631	0.000365481
-16.5503	0.00018274
-16.5375	0.00018274
-16.5248	0.00018274
-16.512	0.00018274
-16.4992	3.65189e-19
-16.4865	0.000365481
-16.4737	0.00018274
-16.461	3.65189e-19
-16.4482	0.00018274
-16.4354	0.000365481
-16.4227	0.00018274
-16.4099	0.000548221
-16.3971	0.00018274
-16.3844	0.000548221
-16.3716	0.000548221
-16.3588	0.00018274
-16.3461	0.00018274
-16.3333	0.00018274
-16.3205	3.65189e-19
-16.3078	0.000365481
-16.295	0.000730961
-16.2823	3.65189e-19
-16.2695	0.00018274
-16.2567	3.65189e-19
-16.244	0.00018274
-16.2312	0.000365481
-16.2184	3.65189e-19
-16.2057	0.000365481
-16.1929	0.000365481
-16.1801	3.65189e-19
-16.1674	0.000365481
-16.1546	0.000730961
-16.1419	3.65189e-19
-16.1291	0.000365481
-16.1163	0.000913702
-16.1036	0.00018274
-16.0908	0.000548221
-16.078	0.000365481
-16.0653	0.000548221
-16.0525	0.00018274
-16.0397	3.65189e-19
-16.027	3.65189e-19
-16.0142	3.65189e-19
-16.0014	0.00018274
-15.9887	0.00018274
-15.9759	3.65189e-19
-15.9632	0.000365481
-15.9504	0.000548221
-15.9376	0.00018274
-15.9249	0.000730961
-15.9121	0.000365481
-15.8993	0.00018274
-15.8866	0.00018274
-15.8738	0.000365481
-15.861	0.00018274
-15.8483	0.00018274
-15.8355	0.00018274
-15.8228	0.000913702
-15.81	0.000730961
-15.7972	0.000365481
-15.7845	3.65189e-19
-15.7717	3.65189e-19
-15.7589	0.000365481
-15.7462	0.000730961
-15.7334	0.000548221
-15.7206	3.65189e-19
-15.7079	0.000548221
-15.6951	0.000365481
-15.6823	0.000365481
-15.6696	0.00018274
-15.6568	0.000730961
-15.6441	0.00018274
-15.6313	0.00018274
-15.6185	0.000365481
-15.6058	0.000730961
-15.593	0.00018274
-15.5802	0.000913702
-15.5675	3.65189e-19
-15.5547	3.65189e-19
-15.5419	0.00018274
-15.5292	0.000548221
-15.5164	0.00018274
-15.5037	0.00018274
-15.4909	3.65189e-19
-15.4781	0.00018274
-15.4654	0.000365481
-15.4526	0.000365481
-15.4398	3.65189e-19
-15.4271	0.000365481
-15.4143	0.00018274
-15.4015	0.000365481
-15.3888	0.00018274
-15.376	0.00018274
-15.3632	0.000365481
-15.3505	0.000730961
-15.3377	0.000365481
-15.325	3.65189e-19
-15.3122	0.000365481
-15.2994	0.000365481
-15.2867	0.000548221
-15.2739	0.000365481
-15.2611	0.000365481
-15.2484	0.00018274
-15.2356	0.00018274
-15.2228	3.65189e-19
-15.2101	3.65189e-19
-15.1973	0.000365481
-15.1846	0.000365481
-15.1718	0.00018274
-15.159	0.00018274
-15.1463	0.00018274
-15.1335	0.000365481
-15.1207	0.00018274
-15.108	0.00018274
-15.0952	0.000365481
-15.0824	0.00018274
-15.0697	0.00018274
-15.0569	0.000730961
-15.0441	0.000730961
-15.0314	0.00018274
-15.0186	0.000548221
-15.0059	0.00018274
-14.9931	3.65189e-19
-14.9803	0.000913702
-14.9676	0.00018274
-14.9548	0.000548221
-14.942	0.000730961
-14.9293	0.00018274
-14.9165	0.000365481
-14.9037	0.000365481
-14.891	0.000365481
-14.8782	0.00018274
-14.8655	0.00018274
-14.8527	0.000365481
-14.8399	3.65189e-19
-14.8272	0.000913702
-14.8144	3.65189e-19
-14.8016	0.000548221
-14.7889	0.00018274
-14.7761	0.00018274
-14.7633	3.65189e-19
-14.7506	0.00018274
-14.7378	3.65189e-19
-14.725	0.000548221
-14.7123	0.000548221
-14.6995	0.000365481
-14.6868	3.65189e-19
-14.674	0.000548221
-14.6612	0.00018274
-14.6485	0.000548221
-14.6357	0.000365481
-14.6229	0.00018274
-14.6102	0.000730961
-14.5974	0.00018274
-14.5846	0.00018274
-14.5719	0.000548221
-14.5591	0.000548221
-14.5464	0.00018274
-14.5336	0.000913702
-14.5208	0.000548221
-14.5081	0.000365481
-14.4953	0.00018274
-14.4825	0.000913702
-14.4698	0.000730961
-14.457	0.000548221
-14.4442	0.000913702
-14.4315	0.00018274
-14.4187	0.000365481
-14.4059	0.000548221
-14.3932	3.65189e-19
-14.3804	0.000913702
-14.3677	0.000365481
-14.3549	0.00018274
-14.3421	0.00018274
-14.3294	3.65189e-19
-14.3166	0.000548221
-14.3038	0.000730961
-14.2911	3.65189e-19
-14.2783	0.000365481
-14.2655	3.65189e-19
-14.2528	3.65189e-19
-14.24	0.000365481
-14.2273	3.65189e-19
-14.2145	0.000365481
-14.2017	0.000365481
-14.189	0.00018274
-14.1762	0.000548221
-14.1634	0.00018274
-14.1507	0.000548221
-14.1379	0.00018274
-14.1251	0.000913702
-14.1124	0.000548221
-14.0996	0.000548221
-14.0868	0.000365481
-14.0741	0.00018274
-14.0613	0.00018274
-14.0486	0.00018274
-14.0358	0.00018274
-14.023	3.65189e-19
-14.0103	3.65189e-19
-13.9975	0.000730961
-13.9847	0.000548221
-13.972	0.000365481
-13.9592	3.65189e-19
-13.9464	0.000548221
-13.9337	0.000365481
-13.9209	0.000365481
-13.9082	0.00018274
-13.8954	0.000365481
-13.8826	0.000548221
-13.8699	0.000548221
-13.8571	0.000365481
-13.8443	3.65189e-19
-13.8316	0.000730961
-13.8188	0.000548221
-13.806	0.00018274
-13.7933	0.00018274
-13.7805	0.000365481
-13.7677	0.000730961
-13.755	0.00018274
-13.7422	0.00018274
-13.7295	0.00109644
-13.7167	3.65189e-19
-13.7039	3.65189e-19
-13.6912	0.000365481
-13.6784	0.000548221
-13.6656	3.65189e-19
-13.6529	0.000548221
-13.6401	0.000913702
-13.6273	0.00018274
-13.6146	0.000365481
-13.6018	3.65189e-19
-13.5891	0.00018274
-13.5763	0.000365481
-13.5635	0.00018274
-13.5508	0.000548221
-13.538	0.000730961
-13.5252	0.00018274
-13.5125	0.000365481
-13.4997	3.65189e-19
-13.4869	3.65189e-19
-13.4742	0.000365481
-13.4614	0.00018274
-13.4486	0.000548221
-13.4359	3.65189e-19
-13.4231	0.00018274
-13.4104	0.00018274
-13.3976	0.000548221
-13.3848	3.65189e-19
-13.3721	3.65189e-19
-13.3593	0.00146192
-13.3465	3.65189e-19
-13.3338	0.000365481
-13.321	0.000365481
-13.3082	0.00109644
-13.2955	3.65189e-19
-13.2827	0.000365481
-13.27	0.00018274
-13.2572	0.000365481
-13.2444	0.00018274
-13.2317	0.000913702
-13.2189	3.65189e-19
-13.2061	0.000365481
-13.1934	0.000548221
-13.1806	3.65189e-19
-13.1678	0.00018274
-13.1551	3.65189e-19
-13.1423	0.000548221
-13.1295	0.00018274
-13.1168	0.000365481
-13.104	0.00018274
-13.0913	3.65189e-19
-13.0785	0.00018274
-13.0657	0.000913702
-13.053	0.000730961
-13.0402	0.00018274
-13.0274	0.000730961
-13.0147	3.65189e-19
-13.0019	0.000548221
-12.9891	3.65189e-19
-12.9764	0.00018274
-12.9636	0.000548221
-12.9509	0.000365481
-12.9381	0.000730961
-12.9253	0.000365481
-12.9126	0.000548221
-12.8998	0.000548221
-12.887	0.000365481
-12.8743	0.000548221
-12.8615	0.00018274
-12.8487	0.000548221
-12.836	0.00018274
-12.8232	0.00018274
-12.8104	0.00018274
-12.7977	0.000548221
-12.7849	0.000548221
-12.7722	0.000730961
-12.7594	0.00018274
-12.7466	0.00127918
-12.7339	0.000365481
-12.7211	0.000365481
-12.7083	0.000913702
-12.6956	0.000730961
-12.6828	0.00018274
-12.67	0.00018274
-12.6573	0.000548221
-12.6445	0.00018274
-12.6318	0.000365481
-12.619	0.00018274
-12.6062	0.000365481
-12.5935	0.00018274
-12.5807	0.00018274
-12.5679	0.000365481
-12.5552	0.00018274
-12.5424	3.65189e-19
-12.5296	0.000548221
-12.5169	0.000730961
-12.5041	0.00018274
-12.4913	3.65189e-19
-12.4786	0.00018274
-12.4658	0.000730961
-12.4531	0.00018274
-12.4403	0.00018274
-12.4275	3.65189e-19
-12.4148	0.000913702
-12.402	0.00109644
-12.3892	0.000365481
-12.3765	0.00018274
-12.3637	0.000730961
-12.3509	0.000548221
-12.3382	3.65189e-19
-12.3254	0.000730961
-12.3127	0.00018274
-12.2999	0.000548221
-12.2871	0.000730961
-12.2744	0.000548221
-12.2616	0.00018274
-12.2488	0.000548221
-12.2361	0.000365481
-12.2233	0.000548221
-12.2105	3.65189e-19
-12.1978	0.00018274
-12.185	3.65189e-19
-12.1722	3.65189e-19
-12.1595	0.000913702
-12.1467	0.00127918
-12.134	0.000548221
-12.1212	0.000548221
-12.1084	0.00018274
-12.0957	0.00018274
-12.0829	0.000365481
-12.0701	0.00018274
-12.0574	0.00018274
-12.0446	0.000548221
-12.0318	0.000365481
-12.0191	0.000548221
-12.0063	0.000730961
-11.9936	0.000548221
-11.9808	0.00018274
-11.968	0.000913702
-11.9553	0.000730961
-11.9425	0.00127918
-11.9297	0.000365481
-11.917	0.000548221
-11.9042	0.000730961
-11.8914	3.65189e-19
-11.8787	0.000365481
-11.8659	0.000365481
-11.8531	0.000365481
-11.8404	0.000365481
-11.8276	0.000730961
-11.8149	0.00018274
-11.8021	0.00018274
-11.7893	0.000730961
-11.7766	3.65189e-19
-11.7638	0.000365481
-11.751	0.000365481
-11.7383	0.000548221
-11.7255	3.65189e-19
-11.7127	0.00018274
-11.7	0.000548221
-11.6872	0.00018274
-11.6745	0.000548221
-11.6617	0.000365481
-11.6489	0.00018274
-11.6362	0.000365481
-11.6234	0.000913702
-11.6106	0.00018274
-11.5979	0.00018274
-11.5851	0.00018274
-11.5723	0.000548221
-11.5596	0.000548221
-11.5468	0.00018274
-11.534	0.00109644
-11.5213	0.000913702
-11.5085	3.65189e-19
-11.4958	0.00127918
-11.483	0.00018274
-11.4702	0.000365481
-11.4575	0.000548221
-11.4447	0.000548221
-11.4319	0.000548221
-11.4192	3.65189e-19
-11.4064	0.000548221
-11.3936	0.00018274
-11.3809	3.65189e-19
-11.3681	0.000365481
-11.3554	0.000548221
-11.3426	0.00018274
-11.3298	0.000548221
-11.3171	3.65189e-19
-11.3043	0.000365481
-11.2915	0.000548221
-11.2788	0.000365481
-11.266	0.000365481
-11.2532	0.000365481
-11.2405	0.000548221
-11.2277	0.000365481
-11.2149	0.000548221
-11.2022	0.000548221
-11.1894	0.000730961
-11.1767	0.000365481
-11.1639	3.65189e-19
-11.1511	0.00018274
-11.1384	0.000365481
-11.1256	3.65189e-19
-11.1128	0.000365481
-11.1001	0.000365481
-11.0873	0.000365481
-11.0745	0.000548221
-11.0618	0.00109644
-11.049	3.65189e-19
-11.0363	0.00109644
-11.0235	0.000730961
-11.0107	0.000548221
-10.998	0.00018274
-10.9852	0.00018274
-10.9724	0.00018274
-10.9597	0.00018274
-10.9469	0.000365481
-10.9341	0.000730961
-10.9214	3.65189e-19
-10.9086	0.000548221
-10.8958	0.00018274
-10.8831	0.000365481
-10.8703	0.00018274
-10.8576	0.000730961
-10.8448	0.000365481
-10.832	0.000913702
-10.8193	0.00109644
-10.8065	0.000548221
-10.7937	0.00018274
-10.781	0.000730961
-10.7682	0.00018274
-10.7554	0.000548221
-10.7427	0.00018274
-10.7299	0.00018274
-10.7172	3.65189e-19
-10.7044	0.000365481
-10.6916	0.000730961
-10.6789	0.000730961
-10.6661	0.000730961
-10.6533	3.65189e-19
-10.6406	0.000365481
-10.6278	0.000730961
-10.615	0.00018274
-10.6023	0.00018274
-10.5895	0.000365481
-10.5767	0.000548221
-10.564	0.000365481
-10.5512	0.000365481
-10.5385	0.000548221
-10.5257	0.000365481
-10.5129	0.000548221
-10.5002	0.000548221
-10.4874	0.00127918
-10.4746	0.000730961
-10.4619	0.000730961
-10.4491	0.00018274
-10.4363	0.000913702
-10.4236	0.000548221
-10.4108	0.00018274
-10.3981	0.000730961
-10.3853	3.65189e-19
-10.3725	0.000548221
-10.3598	0.000365481
-10.347	0.000365481
-10.3342	0.000365481
-10.3215	0.00018274
-10.3087	0.000365481
-10.2959	0.000730961
-10.2832	0.000730961
-10.2704	0.00018274
-10.2576	0.000913702
-10.2449	0.000548221
-10.2321	0.00018274
-10.2194	0.000730961
-10.2066	3.65189e-19
-10.1938	0.000365481
-10.1811	0.000548221
-10.1683	0.000365481
-10.1555	0.000730961
-10.1428	0.00018274
-10.13	0.000548221
-10.1172	0.000365481
-10.1045	0.00146192
-10.0917	3.65189e-19
-10.079	0.000365481
-10.0662	0.00018274
-10.0534	0.00018274
-10.0407	0.000548221
-10.0279	0.000365481
-10.0151	0.00018274
-10.0024	0.000365481
-9.98961	0.000365481
-9.97684	0.00018274
-9.96408	0.000548221
-9.95131	0.000365481
-9.93855	0.000548221
-9.92579	0.00127918
-9.91302	0.000365481
-9.90026	0.000730961
-9.88749	0.000365481
-9.87473	0.000365481
-9.86197	0.000913702
-9.8492	0.00018274
-9.83644	0.000913702
-9.82367	0.000548221
-9.81091	0.00018274
-9.79815	3.65189e-19
-9.78538	0.000548221
-9.77262	0.000365481
-9.75985	0.000730961
-9.74709	0.000365481
-9.73433	0.000365481
-9.72156	0.000365481
-9.7088	0.00018274
-9.69603	0.000913702
-9.68327	0.000548221
-9.67051	0.000548221
-9.65774	0.000730961
-9.64498	0.000548221
-9.63221	0.000365481
-9.61945	0.000730961
-9.60669	0.000365481
-9.59392	0.000365481
-9.58116	0.000730961
-9.56839	0.000730961
-9.55563	0.00018274
-9.54287	0.000548221
-9.5301	0.000548221
-9.51734	0.000365481
-9.50457	0.000548221
-9.49181	3.65189e-19
-9.47905	0.000548221
-9.46628	0.000548221
-9.45352	0.000365481
-9.44075	0.000548221
-9.42799	0.000548221
-9.41523	0.00018274
-9.40246	0.00018274
-9.3897	0.000548221
-9.37693	0.000365481
-9.36417	0.000730961
-9.35141	0.000548221
-9.33864	0.00018274
-9.32588	3.65189e-19
-9.31311	0.000913702
-9.30035	0.000365481
-9.28759	0.000548221
-9.27482	3.65189e-19
-9.26206	0.00109644
-9.24929	0.000913702
-9.23653	0.000913702
-9.22377	0.000365481
-9.211	0.000365481
-9.19824	0.000730961
-9.18547	0.000365481
-9.17271	0.000548221
-9.15995	0.00018274
-9.14718	0.000913702
-9.13442	0.000365481
-9.12165	0.000365481
-9.10889	0.00018274
-9.09613	0.000365481
-9.08336	0.000730961
-9.0706	0.000730961
-9.05783	0.000730961
-9.04507	0.00018274
-9.03231	0.000548221
-9.01954	0.00018274
-9.00678	0.000548221
-8.99401	0.000365481
-8.98125	0.000365481
-8.96849	0.00018274
-8.95572	0.000730961
-8.94296	0.000365481
-8.93019	0.000730961
-8.91743	3.65189e-19
-8.90467	0.000548221
-8.8919	3.65189e-19
-8.87914	0.000365481
-8.86637	3.65189e-19
-8.85361	0.000548221
-8.84085	0.00018274
-8.82808	0.00018274
-8.81532	0.00018274
-8.80255	0.00018274
-8.78979	0.000913702
-8.77703	3.65189e-19
-8.76426	0.000365481
-8.7515	0.00127918
-8.73873	0.00018274
-8.72597	0.00018274
-8.71321	0.000548221
-8.70044	0.000730961
-8.68768	0.000730961
-8.67491	0.00018274
-8.66215	0.000548221
-8.64939	3.65189e-19
-8.63662	0.000548221
-8.62386	0.000548221
-8.61109	0.00018274
-8.59833	0.00018274
-8.58557	0.000365481
-8.5728	0.000365481
-8.56004	0.000548221
-8.54727	0.000365481
-8.53451	0.00018274
-8.52175	0.000365481
-8.50898	0.000365481
-8.49622	0.000365481
-8.48345	0.000365481
-8.47069	0.00018274
-8.45793	0.00018274
-8.44516	0.000913702
-8.4324	0.00018274
-8.41963	0.000548221
-8.40687	0.000365481
-8.39411	0.000730961
-8.38134	0.000913702
-8.36858	0.000913702
-8.35581	0.000548221
-8.34305	3.65189e-19
-8.33029	0.000730961
-8.31752	0.000365481
-8.30476	3.65189e-19
-8.29199	0.000548221
-8.27923	0.000730961
-8.26647	0.000365481
-8.2537	0.000730961
-8.24094	0.000730961
-8.22817	0.00127918
-8.21541	0.000730961
-8.20265	0.000913702
-8.18988	0.000365481
-8.17712	0.000365481
-8.16435	0.000548221
-8.15159	0.00018274
-8.13883	0.000548221
-8.12606	0.000365481
-8.1133	3.65189e-19
-8.10053	0.000365481
-8.08777	0.000548221
-8.07501	0.000730961
-8.06224	3.65189e-19
-8.04948	0.00018274
-8.03671	0.000548221
-8.02395	0.00109644
-8.01119	0.000913702
-7.99842	0.000365481
-7.98566	0.000548221
-7.97289	3.65189e-19
-7.96013	0.000548221
-7.94737	0.000365481
-7.9346	0.000913702
-7.92184	0.000365481
-7.90907	0.00127918
-7.89631	0.00127918
-7.88355	0.00018274
-7.87078	0.000548221
-7.85802	0.000365481
-7.84525	0.000730961
-7.83249	0.00109644
-7.81973	3.65189e-19
-7.80696	0.000730961
-7.7942	0.000365481
-7.78143	0.000365481
-7.76867	0.00018274
-7.75591	0.000548221
-7.74314	0.000913702
-7.73038	0.000913702
-7.71761	0.000548221
-7.70485	0.000730961
-7.69209	0.000365481
-7.67932	0.00018274
-7.66656	0.00018274
-7.65379	0.000730961
-7.64103	0.000730961
-7.62827	0.000365481
-7.6155	0.000548221
-7.60274	0.000365481
-7.58997	0.000365481
-7.57721	0.000365481
-7.56445	0.000548221
-7.55168	0.00018274
-7.53892	0.000365481
-7.52615	0.000548221
-7.51339	0.000365481
-7.50063	0.000548221
-7.48786	0.000365481
-7.4751	0.000365481
-7.46233	3.65189e-19
-7.44957	0.000548221
-7.43681	0.000913702
-7.42404	0.000365481
-7.41128	0.00109644
-7.39851	0.000548221
-7.38575	3.65189e-19
-7.37299	0.000548221
-7.36022	0.00109644
-7.34746	0.000913702
-7.33469	0.000548221
-7.32193	0.000548221
-7.30917	0.00109644
-7.2964	0.000365481
-7.28364	0.000365481
-7.27087	0.000365481
-7.25811	0.000730961
-7.24535	0.000365481
-7.23258	0.00109644
-7.21982	0.000365481
-7.20705	0.000730961
-7.19429	0.000365481
-7.18153	0.000730961
-7.16876	0.00127918
-7.156	0.000548221
-7.14323	0.000913702
-7.13047	0.000365481
-7.11771	0.00127918
-7.10494	0.000365481
-7.09218	0.000365481
-7.07941	0.00018274
-7.06665	0.000365481
-7.05389	0.00109644
-7.04112	0.000365481
-7.02836	0.000913702
-7.01559	0.000730961
-7.00283	0.000730961
-6.99007	0.000548221
-6.9773	0.000365481
-6.96454	0.000913702
-6.95177	0.000913702
-6.93901	0.000365481
-6.92625	0.00018274
-6.91348	0.00109644
-6.90072	0.000548221
-6.88795	3.65189e-19
-6.87519	0.000913702
-6.86243	0.000365481
-6.84966	0.000548221
-6.8369	0.00018274
-6.82413	0.000913702
-6.81137	0.00018274
-6.79861	0.000913702
-6.78584	3.65189e-19
-6.77308	0.000365481
-6.76031	0.000548221
-6.74755	0.000365481
-6.73479	0.000730961
-6.72202	0.000730961
-6.70926	0.000913702
-6.69649	0.000913702
-6.68373	0.000913702
-6.67097	0.000365481
-6.6582	0.00109644
-6.64544	0.000365481
-6.63267	0.000365481
-6.61991	0.00127918
-6.60715	0.000548221
-6.59438	0.000730961
-6.58162	0.000365481
-6.56885	0.00018274
-6.55609	0.000548221
-6.54333	0.000730961
-6.53056	0.000548221
-6.5178	0.00109644
-6.50503	0.000365481
-6.49227	0.000365481
-6.47951	0.000548221
-6.46674	0.000365481
-6.45398	0.000548221
-6.44121	0.00109644
-6.42845	0.000730961
-6.41569	0.000730961
-6.40292	0.000548221
-6.39016	0.00018274
-6.37739	0.00018274
-6.36463	0.000730961
-6.35187	0.00018274
-6.3391	0.000913702
-6.32634	0.00146192
-6.31357	0.000730961
-6.30081	0.00018274
-6.28805	0.000913702
-6.27528	0.000365481
-6.26252	0.00018274
-6.24975	0.000913702
-6.23699	0.000365481
-6.22423	0.000730961
-6.21146	3.65189e-19
-6.1987	0.00109644
-6.18593	0.000365481
-6.17317	0.000548221
-6.16041	0.00018274
-6.14764	0.000730961
-6.13488	0.00146192
-6.12211	0.000730961
-6.10935	0.000548221
-6.09659	0.000365481
-6.08382	0.000913702
-6.07106	0.000913702
-6.05829	0.000365481
-6.04553	0.00109644
-6.03277	0.000365481
-6.02	0.000365481
-6.00724	0.00127918
-5.99447	0.000913702
-5.98171	0.000730961
-5.96895	0.00018274
-5.95618	0.000365481
-5.94342	0.000730961
-5.93065	0.000730961
-5.91789	0.00127918
-5.90513	3.65189e-19
-5.89236	0.000730961
-5.8796	0.00127918
-5.86683	0.00018274
-5.85407	0.000548221
-5.84131	0.000365481
-5.82854	0.000730961
-5.81578	0.000730961
-5.80301	0.00127918
-5.79025	0.000548221
-5.77749	3.65189e-19
-5.76472	0.00127918
-5.75196	0.00018274
-5.73919	0.00109644
-5.72643	0.000548221
-5.71367	0.00018274
-5.7009	0.00109644
-5.68814	0.000730961
-5.67537	0.000548221
-5.66261	0.00018274
-5.64985	0.000548221
-5.63708	0.000730961
-5.62432	0.00127918
-5.61155	0.000913702
-5.59879	0.000365481
-5.58603	0.000548221
-5.57326	0.00127918
-5.5605	0.000365481
-5.54773	0.000730961
-5.53497	0.00109644
-5.52221	0.000365481
-5.50944	0.000913702
-5.49668	0.000548221
-5.48391	0.0018274
-5.47115	0.00146192
-5.45839	0.00127918
-5.44562	0.00018274
-5.43286	0.000730961
-5.42009	0.000365481
-5.40733	0.000548221
-5.39457	0.000548221
-5.3818	0.00127918
-5.36904	0.00109644
-5.35627	0.000730961
-5.34351	0.000730961
-5.33075	0.000365481
-5.31798	0.00127918
-5.30522	0.000913702
-5.29245	0.000365481
-5.27969	0.00164466
-5.26693	0.000913702
-5.25416	0.00018274
-5.2414	0.000730961
-5.22863	0.000365481
-5.21587	0.000730961
-5.20311	0.000365481
-5.19034	3.65189e-19
-5.17758	0.00109644
-5.16481	0.000913702
-5.15205	0.000548221
-5.13929	0.000365481
-5.12652	0.000730961
-5.11376	0.0018274
-5.10099	0.000548221
-5.08823	0.00018274
-5.07547	0.000365481
-5.0627	0.000548221
-5.04994	0.00018274
-5.03717	0.000730961
-5.02441	0.00018274
-5.01165	0.000548221
-4.99888	0.000365481
-4.98612	0.000365481
-4.97335	0.000913702
-4.96059	0.00109644
-4.94783	0.00127918
-4.93506	0.000730961
-4.9223	0.000365481
-4.90953	0.000365481
-4.89677	0.000913702
-4.88401	0.00127918
-4.87124	0.000548221
-4.85848	0.000913702
-4.84571	0.000730961
-4.83295	0.00109644
-4.82019	0.00127918
-4.80742	0.000548221
-4.79466	0.00109644
-4.78189	0.000548221
-4.76913	0.00018274
-4.75637	0.000548221
-4.7436	0.000548221
-4.73084	0.000730961
-4.71807	0.000730961
-4.70531	0.000913702
-4.69255	0.00164466
-4.67978	0.00127918
-4.66702	0.000365481
-4.65425	0.000730961
-4.64149	0.00018274
-4.62873	0.000913702
-4.61596	0.00109644
-4.6032	0.000913702
-4.59043	0.000913702
-4.57767	0.00127918
-4.56491	0.00109644
-4.55214	0.000548221
-4.53938	0.000730961
-4.52661	0.000730961
-4.51385	0.00127918
-4.50109	0.00109644
-4.48832	0.000913702
-4.47556	0.000730961
-4.46279	0.0018274
-4.45003	0.000365481
-4.43727	0.00201014
-4.4245	0.000730961
-4.41174	0.000730961
-4.39897	0.00109644
-4.38621	0.000548221
-4.37345	0.000730961
-4.36068	0.00018274
-4.34792	0.00109644
-4.33515	0.000548221
-4.32239	0.000548221
-4.30963	0.00018274
-4.29686	0.00146192
-4.2841	0.000548221
-4.27133	0.000730961
-4.25857	0.000365481
-4.24581	0.000913702
-4.23304	0.00018274
-4.22028	0.00109644
-4.20751	0.000730961
-4.19475	0.00201014
-4.18199	0.000730961
-4.16922	0.00018274
-4.15646	0.00146192
-4.14369	0.000548221
-4.13093	0.0018274
-4.11817	0.000548221
-4.1054	0.000365481
-4.09264	0.000913702
-4.07987	0.00109644
-4.06711	0.00127918
-4.05435	0.000548221
-4.04158	0.0018274
-4.02882	0.00127918
-4.01605	3.65189e-19
-4.00329	0.00109644
-3.99053	0.00127918
-3.97776	0.00109644
-3.965	0.00164466
-3.95223	0.00127918
-3.93947	0.0018274
-3.92671	0.00109644
-3.91394	0.000913702
-3.90118	0.00164466
-3.88841	0.000548221
-3.87565	0.000548221
-3.86289	0.000548221
-3.85012	0.00219288
-3.83736	0.00109644
-3.82459	0.00164466
-3.81183	0.000730961
-3.79907	0.000548221
-3.7863	0.00109644
-3.77354	0.00237562
-3.76077	3.65189e-19
-3.74801	3.65189e-19
-3.73525	0.00127918
-3.72248	0.000730961
-3.70972	0.00127918
-3.69695	0.00164466
-3.68419	0.000730961
-3.67143	0.000365481
-3.65866	0.00109644
-3.6459	0.000365481
-3.63313	0.00146192
-3.62037	0.00201014
-3.60761	0.000913702
-3.59484	0.00109644
-3.58208	0.00127918
-3.56931	0.0018274
-3.55655	0.00127918
-3.54379	0.00127918
-3.53102	0.00109644
-3.51826	0.00127918
-3.50549	0.000730961
-3.49273	0.00164466
-3.47997	0.00146192
-3.4672	0.00146192
-3.45444	0.000548221
-3.44167	0.00127918
-3.42891	0.00109644
-3.41615	0.00127918
-3.40338	0.0018274
-3.39062	0.00109644
-3.37785	0.00146192
-3.36509	0.00164466
-3.35233	0.000548221
-3.33956	0.00146192
-3.3268	0.00109644
-3.31403	0.00146192
-3.30127	0.000913702
-3.28851	0.00146192
-3.27574	0.000548221
-3.26298	0.00127918
-3.25021	0.0027411
-3.23745	0.000913702
-3.22469	0.00109644
-3.21192	0.00146192
-3.19916	0.000730961
-3.18639	0.00127918
-3.17363	0.000548221
-3.16087	0.000730961
-3.1481	0.00109644
-3.13534	0.0018274
-3.12257	0.000730961
-3.10981	0.000730961
-3.09705	0.0018274
-3.08428	0.00127918
-3.07152	0.00164466
-3.05875	0.000730961
-3.04599	0.00018274
-3.03323	0.00219288
-3.02046	0.00146192
-3.0077	0.00164466
-2.99493	0.000913702
-2.98217	0.00127918
-2.96941	0.00109644
-2.95664	0.00146192
-2.94388	0.00146192
-2.93111	0.000913702
-2.91835	0.000913702
-2.90559	0.0018274
-2.89282	0.000913702
-2.88006	0.000913702
-2.86729	0.00127918
-2.85453	0.00219288
-2.84177	0.000365481
-2.829	0.000730961
-2.81624	0.000730961
-2.80347	0.000913702
-2.79071	0.0027411
-2.77795	0.00164466
-2.76518	0.00164466
-2.75242	0.00201014
-2.73965	0.00109644
-2.72689	0.00164466
-2.71413	0.000548221
-2.70136	0.00146192
-2.6886	0.000913702
-2.67583	0.00201014
-2.66307	0.0018274
-2.65031	0.000548221
-2.63754	0.0018274
-2.62478	0.00109644
-2.61201	0.00164466
-2.59925	0.00146192
-2.58649	0.0018274
-2.57372	0.00127918
-2.56096	0.00146192
-2.54819	0.00164466
-2.53543	0.0018274
-2.52267	0.00146192
-2.5099	0.00127918
-2.49714	0.00127918
-2.48437	0.00292385
-2.47161	0.0018274
-2.45885	0.000730961
-2.44608	0.00219288
-2.43332	0.00164466
[truncated: 4,001 more rows]

## Sheet: (0.103,0)
Energy loss (eV)	Intensity (a.u.)
-28.6968	0.000729255
-28.684	0.000364628
-28.6713	0.000729255
-28.6585	0.000364628
-28.6457	0.000729255
-28.633	4.85782e-19
-28.6202	4.85782e-19
-28.6074	0.00109388
-28.5947	0.000364628
-28.5819	4.85782e-19
-28.5691	0.000729255
-28.5564	0.000729255
-28.5436	0.000364628
-28.5309	0.00109388
-28.5181	0.00109388
-28.5053	0.00145851
-28.4926	0.000729255
-28.4798	4.85782e-19
-28.467	0.000364628
-28.4543	0.000364628
-28.4415	0.000729255
-28.4287	4.85782e-19
-28.416	0.00182314
-28.4032	0.000364628
-28.3905	0.000729255
-28.3777	4.85782e-19
-28.3649	0.000364628
-28.3522	0.000364628
-28.3394	4.85782e-19
-28.3266	0.000364628
-28.3139	4.85782e-19
-28.3011	0.000729255
-28.2883	0.00109388
-28.2756	4.85782e-19
-28.2628	0.000364628
-28.25	0.000729255
-28.2373	0.00109388
-28.2245	4.85782e-19
-28.2118	0.000364628
-28.199	0.000364628
-28.1862	0.00109388
-28.1735	4.85782e-19
-28.1607	0.000364628
-28.1479	0.00109388
-28.1352	0.000729255
-28.1224	4.85782e-19
-28.1096	0.000729255
-28.0969	0.00182314
-28.0841	0.000364628
-28.0714	0.000364628
-28.0586	4.85782e-19
-28.0458	0.00145851
-28.0331	0.000364628
-28.0203	0.000729255
-28.0075	0.00109388
-27.9948	4.85782e-19
-27.982	0.000729255
-27.9692	0.000364628
-27.9565	0.00109388
-27.9437	0.000364628
-27.9309	0.000364628
-27.9182	4.85782e-19
-27.9054	0.000729255
-27.8927	0.00109388
-27.8799	0.000364628
-27.8671	0.000729255
-27.8544	0.00109388
-27.8416	0.000729255
-27.8288	0.000729255
-27.8161	0.000729255
-27.8033	0.000364628
-27.7905	0.00145851
-27.7778	4.85782e-19
-27.765	0.000364628
-27.7523	0.000729255
-27.7395	0.00182314
-27.7267	0.000364628
-27.714	0.000364628
-27.7012	0.000364628
-27.6884	0.000364628
-27.6757	0.000364628
-27.6629	0.000729255
-27.6501	0.00145851
-27.6374	0.00109388
-27.6246	0.000364628
-27.6118	0.000364628
-27.5991	0.00109388
-27.5863	4.85782e-19
-27.5736	0.000364628
-27.5608	0.000364628
-27.548	0.000364628
-27.5353	0.000364628
-27.5225	4.85782e-19
-27.5097	0.00182314
-27.497	0.000364628
-27.4842	0.000729255
-27.4714	0.000729255
-27.4587	0.00109388
-27.4459	0.00109388
-27.4332	0.000364628
-27.4204	4.85782e-19
-27.4076	0.000364628
-27.3949	0.000364628
-27.3821	0.000364628
-27.3693	0.000364628
-27.3566	4.85782e-19
-27.3438	0.000364628
-27.331	0.000729255
-27.3183	0.000729255
-27.3055	0.000364628
-27.2927	0.000729255
-27.28	0.00109388
-27.2672	0.000729255
-27.2545	0.000729255
-27.2417	0.000729255
-27.2289	0.000364628
-27.2162	0.000364628
-27.2034	0.000729255
-27.1906	0.000364628
-27.1779	0.000364628
-27.1651	0.000729255
-27.1523	0.00109388
-27.1396	0.000364628
-27.1268	0.00109388
-27.1141	4.85782e-19
-27.1013	4.85782e-19
-27.0885	0.000364628
-27.0758	4.85782e-19
-27.063	0.000364628
-27.0502	4.85782e-19
-27.0375	0.000364628
-27.0247	0.000364628
-27.0119	4.85782e-19
-26.9992	4.85782e-19
-26.9864	0.000364628
-26.9736	4.85782e-19
-26.9609	4.85782e-19
-26.9481	4.85782e-19
-26.9354	0.000729255
-26.9226	0.000364628
-26.9098	0.000364628
-26.8971	4.85782e-19
-26.8843	0.000729255
-26.8715	4.85782e-19
-26.8588	0.000364628
-26.846	0.000364628
-26.8332	0.000364628
-26.8205	0.000729255
-26.8077	4.85782e-19
-26.795	0.000729255
-26.7822	4.85782e-19
-26.7694	0.00109388
-26.7567	0.000729255
-26.7439	4.85782e-19
-26.7311	4.85782e-19
-26.7184	0.000729255
-26.7056	4.85782e-19
-26.6928	0.000364628
-26.6801	4.85782e-19
-26.6673	4.85782e-19
-26.6545	0.000364628
-26.6418	4.85782e-19
-26.629	0.000364628
-26.6163	4.85782e-19
-26.6035	4.85782e-19
-26.5907	4.85782e-19
-26.578	4.85782e-19
-26.5652	4.85782e-19
-26.5524	0.000364628
-26.5397	4.85782e-19
-26.5269	0.000364628
-26.5141	0.000364628
-26.5014	4.85782e-19
-26.4886	4.85782e-19
-26.4759	0.000729255
-26.4631	0.000364628
-26.4503	0.000364628
-26.4376	4.85782e-19
-26.4248	0.000364628
-26.412	0.00109388
-26.3993	0.00109388
-26.3865	0.000364628
-26.3737	0.000364628
-26.361	0.000729255
-26.3482	4.85782e-19
-26.3354	4.85782e-19
-26.3227	4.85782e-19
-26.3099	4.85782e-19
-26.2972	0.000729255
-26.2844	0.000364628
-26.2716	0.000364628
-26.2589	4.85782e-19
-26.2461	4.85782e-19
-26.2333	4.85782e-19
-26.2206	0.000364628
-26.2078	4.85782e-19
-26.195	4.85782e-19
-26.1823	0.000364628
-26.1695	0.000729255
-26.1568	4.85782e-19
-26.144	0.000364628
-26.1312	0.000364628
-26.1185	0.000364628
-26.1057	4.85782e-19
-26.0929	0.000729255
-26.0802	4.85782e-19
-26.0674	4.85782e-19
-26.0546	4.85782e-19
-26.0419	4.85782e-19
-26.0291	4.85782e-19
-26.0163	4.85782e-19
-26.0036	4.85782e-19
-25.9908	4.85782e-19
-25.9781	4.85782e-19
-25.9653	4.85782e-19
-25.9525	4.85782e-19
-25.9398	4.85782e-19
-25.927	4.85782e-19
-25.9142	4.85782e-19
-25.9015	4.85782e-19
-25.8887	4.85782e-19
-25.8759	4.85782e-19
-25.8632	4.85782e-19
-25.8504	4.85782e-19
-25.8377	4.85782e-19
-25.8249	4.85782e-19
-25.8121	4.85782e-19
-25.7994	4.85782e-19
-25.7866	4.85782e-19
-25.7738	4.85782e-19
-25.7611	4.85782e-19
-25.7483	4.85782e-19
-25.7355	4.85782e-19
-25.7228	4.85782e-19
-25.71	4.85782e-19
-25.6972	4.85782e-19
-25.6845	4.85782e-19
-25.6717	4.85782e-19
-25.659	4.85782e-19
-25.6462	4.85782e-19
-25.6334	4.85782e-19
-25.6207	4.85782e-19
-25.6079	4.85782e-19
-25.5951	4.85782e-19
-25.5824	4.85782e-19
-25.5696	4.85782e-19
-25.5568	4.85782e-19
-25.5441	4.85782e-19
-25.5313	4.85782e-19
-25.5186	4.85782e-19
-25.5058	4.85782e-19
-25.493	4.85782e-19
-25.4803	4.85782e-19
-25.4675	4.85782e-19
-25.4547	4.85782e-19
-25.442	4.85782e-19
-25.4292	4.85782e-19
-25.4164	4.85782e-19
-25.4037	4.85782e-19
-25.3909	4.85782e-19
-25.3781	4.85782e-19
-25.3654	4.85782e-19
-25.3526	4.85782e-19
-25.3399	4.85782e-19
-25.3271	4.85782e-19
-25.3143	4.85782e-19
-25.3016	4.85782e-19
-25.2888	4.85782e-19
-25.276	4.85782e-19
-25.2633	4.85782e-19
-25.2505	4.85782e-19
-25.2377	4.85782e-19
-25.225	4.85782e-19
-25.2122	4.85782e-19
-25.1995	4.85782e-19
-25.1867	4.85782e-19
-25.1739	4.85782e-19
-25.1612	4.85782e-19
-25.1484	4.85782e-19
-25.1356	4.85782e-19
-25.1229	4.85782e-19
-25.1101	4.85782e-19
-25.0973	4.85782e-19
-25.0846	4.85782e-19
-25.0718	4.85782e-19
-25.059	4.85782e-19
-25.0463	4.85782e-19
-25.0335	4.85782e-19
-25.0208	4.85782e-19
-25.008	4.85782e-19
-24.9952	4.85782e-19
-24.9825	4.85782e-19
-24.9697	4.85782e-19
-24.9569	4.85782e-19
-24.9442	4.85782e-19
-24.9314	4.85782e-19
-24.9186	4.85782e-19
-24.9059	4.85782e-19
-24.8931	4.85782e-19
-24.8804	4.85782e-19
-24.8676	4.85782e-19
-24.8548	4.85782e-19
-24.8421	4.85782e-19
-24.8293	4.85782e-19
-24.8165	4.85782e-19
-24.8038	4.85782e-19
-24.791	4.85782e-19
-24.7782	4.85782e-19
-24.7655	4.85782e-19
-24.7527	4.85782e-19
-24.7399	4.85782e-19
-24.7272	4.85782e-19
-24.7144	4.85782e-19
-24.7017	4.85782e-19
-24.6889	4.85782e-19
-24.6761	4.85782e-19
-24.6634	4.85782e-19
-24.6506	4.85782e-19
-24.6378	4.85782e-19
-24.6251	4.85782e-19
-24.6123	4.85782e-19
-24.5995	4.85782e-19
-24.5868	4.85782e-19
-24.574	4.85782e-19
-24.5613	4.85782e-19
-24.5485	4.85782e-19
-24.5357	4.85782e-19
-24.523	4.85782e-19
-24.5102	4.85782e-19
-24.4974	4.85782e-19
-24.4847	4.85782e-19
-24.4719	4.85782e-19
-24.4591	4.85782e-19
-24.4464	4.85782e-19
-24.4336	4.85782e-19
-24.4208	4.85782e-19
-24.4081	4.85782e-19
-24.3953	4.85782e-19
-24.3826	4.85782e-19
-24.3698	4.85782e-19
-24.357	4.85782e-19
-24.3443	4.85782e-19
-24.3315	4.85782e-19
-24.3187	4.85782e-19
-24.306	4.85782e-19
-24.2932	4.85782e-19
-24.2804	4.85782e-19
-24.2677	4.85782e-19
-24.2549	4.85782e-19
-24.2422	4.85782e-19
-24.2294	4.85782e-19
-24.2166	4.85782e-19
-24.2039	4.85782e-19
-24.1911	4.85782e-19
-24.1783	4.85782e-19
-24.1656	4.85782e-19
-24.1528	4.85782e-19
-24.14	4.85782e-19
-24.1273	4.85782e-19
-24.1145	4.85782e-19
-24.1017	4.85782e-19
-24.089	4.85782e-19
-24.0762	4.85782e-19
-24.0635	4.85782e-19
-24.0507	4.85782e-19
-24.0379	4.85782e-19
-24.0252	4.85782e-19
-24.0124	4.85782e-19
-23.9996	4.85782e-19
-23.9869	4.85782e-19
-23.9741	4.85782e-19
-23.9613	4.85782e-19
-23.9486	4.85782e-19
-23.9358	4.85782e-19
-23.9231	4.85782e-19
-23.9103	4.85782e-19
-23.8975	4.85782e-19
-23.8848	4.85782e-19
-23.872	4.85782e-19
-23.8592	4.85782e-19
-23.8465	4.85782e-19
-23.8337	4.85782e-19
-23.8209	4.85782e-19
-23.8082	4.85782e-19
-23.7954	4.85782e-19
-23.7826	4.85782e-19
-23.7699	4.85782e-19
-23.7571	4.85782e-19
-23.7444	4.85782e-19
-23.7316	4.85782e-19
-23.7188	4.85782e-19
-23.7061	4.85782e-19
-23.6933	4.85782e-19
-23.6805	4.85782e-19
-23.6678	4.85782e-19
-23.655	4.85782e-19
-23.6422	4.85782e-19
-23.6295	4.85782e-19
-23.6167	4.85782e-19
-23.604	4.85782e-19
-23.5912	4.85782e-19
-23.5784	4.85782e-19
-23.5657	4.85782e-19
-23.5529	4.85782e-19
-23.5401	4.85782e-19
-23.5274	4.85782e-19
-23.5146	4.85782e-19
-23.5018	4.85782e-19
-23.4891	4.85782e-19
-23.4763	4.85782e-19
-23.4635	4.85782e-19
-23.4508	4.85782e-19
-23.438	4.85782e-19
-23.4253	4.85782e-19
-23.4125	4.85782e-19
-23.3997	4.85782e-19
-23.387	4.85782e-19
-23.3742	4.85782e-19
-23.3614	4.85782e-19
-23.3487	4.85782e-19
-23.3359	4.85782e-19
-23.3231	4.85782e-19
-23.3104	4.85782e-19
-23.2976	4.85782e-19
-23.2849	4.85782e-19
-23.2721	4.85782e-19
-23.2593	4.85782e-19
-23.2466	4.85782e-19
-23.2338	4.85782e-19
-23.221	4.85782e-19
-23.2083	4.85782e-19
-23.1955	4.85782e-19
-23.1827	4.85782e-19
-23.17	4.85782e-19
-23.1572	4.85782e-19
-23.1444	4.85782e-19
-23.1317	4.85782e-19
-23.1189	4.85782e-19
-23.1062	4.85782e-19
-23.0934	4.85782e-19
-23.0806	4.85782e-19
-23.0679	4.85782e-19
-23.0551	4.85782e-19
-23.0423	4.85782e-19
-23.0296	4.85782e-19
-23.0168	4.85782e-19
-23.004	4.85782e-19
-22.9913	4.85782e-19
-22.9785	4.85782e-19
-22.9658	4.85782e-19
-22.953	4.85782e-19
-22.9402	4.85782e-19
-22.9275	4.85782e-19
-22.9147	4.85782e-19
-22.9019	4.85782e-19
-22.8892	4.85782e-19
-22.8764	4.85782e-19
-22.8636	4.85782e-19
-22.8509	4.85782e-19
-22.8381	4.85782e-19
-22.8253	4.85782e-19
-22.8126	4.85782e-19
-22.7998	4.85782e-19
-22.7871	4.85782e-19
-22.7743	4.85782e-19
-22.7615	4.85782e-19
-22.7488	4.85782e-19
-22.736	4.85782e-19
-22.7232	4.85782e-19
-22.7105	4.85782e-19
-22.6977	4.85782e-19
-22.6849	4.85782e-19
-22.6722	4.85782e-19
-22.6594	4.85782e-19
-22.6467	4.85782e-19
-22.6339	4.85782e-19
-22.6211	4.85782e-19
-22.6084	4.85782e-19
-22.5956	4.85782e-19
-22.5828	4.85782e-19
-22.5701	4.85782e-19
-22.5573	4.85782e-19
-22.5445	4.85782e-19
-22.5318	4.85782e-19
-22.519	4.85782e-19
-22.5062	4.85782e-19
-22.4935	4.85782e-19
-22.4807	4.85782e-19
-22.468	4.85782e-19
-22.4552	4.85782e-19
-22.4424	4.85782e-19
-22.4297	4.85782e-19
-22.4169	4.85782e-19
-22.4041	4.85782e-19
-22.3914	4.85782e-19
-22.3786	4.85782e-19
-22.3658	4.85782e-19
-22.3531	4.85782e-19
-22.3403	4.85782e-19
-22.3276	4.85782e-19
-22.3148	4.85782e-19
-22.302	4.85782e-19
-22.2893	4.85782e-19
-22.2765	4.85782e-19
-22.2637	4.85782e-19
-22.251	4.85782e-19
-22.2382	4.85782e-19
-22.2254	4.85782e-19
-22.2127	4.85782e-19
-22.1999	4.85782e-19
-22.1871	4.85782e-19
-22.1744	4.85782e-19
-22.1616	4.85782e-19
-22.1489	4.85782e-19
-22.1361	4.85782e-19
-22.1233	4.85782e-19
-22.1106	4.85782e-19
-22.0978	4.85782e-19
-22.085	4.85782e-19
-22.0723	4.85782e-19
-22.0595	4.85782e-19
-22.0467	4.85782e-19
-22.034	4.85782e-19
-22.0212	4.85782e-19
-22.0085	4.85782e-19
-21.9957	4.85782e-19
-21.9829	4.85782e-19
-21.9702	4.85782e-19
-21.9574	4.85782e-19
-21.9446	4.85782e-19
-21.9319	4.85782e-19
-21.9191	4.85782e-19
-21.9063	4.85782e-19
-21.8936	4.85782e-19
-21.8808	4.85782e-19
-21.868	4.85782e-19
-21.8553	4.85782e-19
-21.8425	4.85782e-19
-21.8298	4.85782e-19
-21.817	4.85782e-19
-21.8042	4.85782e-19
-21.7915	4.85782e-19
-21.7787	4.85782e-19
-21.7659	4.85782e-19
-21.7532	4.85782e-19
-21.7404	4.85782e-19
-21.7276	4.85782e-19
-21.7149	4.85782e-19
-21.7021	4.85782e-19
-21.6894	4.85782e-19
-21.6766	4.85782e-19
-21.6638	4.85782e-19
-21.6511	4.85782e-19
-21.6383	4.85782e-19
-21.6255	4.85782e-19
-21.6128	4.85782e-19
-21.6	4.85782e-19
-21.5872	4.85782e-19
-21.5745	4.85782e-19
-21.5617	4.85782e-19
-21.5489	4.85782e-19
-21.5362	4.85782e-19
-21.5234	4.85782e-19
-21.5107	4.85782e-19
-21.4979	4.85782e-19
-21.4851	4.85782e-19
-21.4724	4.85782e-19
-21.4596	4.85782e-19
-21.4468	4.85782e-19
-21.4341	4.85782e-19
-21.4213	4.85782e-19
-21.4085	4.85782e-19
-21.3958	4.85782e-19
-21.383	4.85782e-19
-21.3703	4.85782e-19
-21.3575	4.85782e-19
-21.3447	4.85782e-19
-21.332	4.85782e-19
-21.3192	4.85782e-19
-21.3064	4.85782e-19
-21.2937	4.85782e-19
-21.2809	4.85782e-19
-21.2681	4.85782e-19
-21.2554	4.85782e-19
-21.2426	4.85782e-19
-21.2298	4.85782e-19
-21.2171	4.85782e-19
-21.2043	4.85782e-19
-21.1916	4.85782e-19
-21.1788	4.85782e-19
-21.166	4.85782e-19
-21.1533	4.85782e-19
-21.1405	4.85782e-19
-21.1277	4.85782e-19
-21.115	4.85782e-19
-21.1022	4.85782e-19
-21.0894	4.85782e-19
-21.0767	4.85782e-19
-21.0639	4.85782e-19
-21.0512	4.85782e-19
-21.0384	4.85782e-19
-21.0256	4.85782e-19
-21.0129	4.85782e-19
-21.0001	4.85782e-19
-20.9873	4.85782e-19
-20.9746	4.85782e-19
-20.9618	4.85782e-19
-20.949	4.85782e-19
-20.9363	4.85782e-19
-20.9235	4.85782e-19
-20.9107	4.85782e-19
-20.898	4.85782e-19
-20.8852	4.85782e-19
-20.8725	4.85782e-19
-20.8597	4.85782e-19
-20.8469	4.85782e-19
-20.8342	4.85782e-19
-20.8214	4.85782e-19
-20.8086	4.85782e-19
-20.7959	4.85782e-19
-20.7831	4.85782e-19
-20.7703	4.85782e-19
-20.7576	4.85782e-19
-20.7448	4.85782e-19
-20.7321	4.85782e-19
-20.7193	4.85782e-19
-20.7065	4.85782e-19
-20.6938	4.85782e-19
-20.681	4.85782e-19
-20.6682	4.85782e-19
-20.6555	4.85782e-19
-20.6427	4.85782e-19
-20.6299	4.85782e-19
-20.6172	4.85782e-19
-20.6044	4.85782e-19
-20.5916	4.85782e-19
-20.5789	4.85782e-19
-20.5661	4.85782e-19
-20.5534	4.85782e-19
-20.5406	4.85782e-19
-20.5278	4.85782e-19
-20.5151	4.85782e-19
-20.5023	4.85782e-19
-20.4895	4.85782e-19
-20.4768	4.85782e-19
-20.464	4.85782e-19
-20.4512	4.85782e-19
-20.4385	4.85782e-19
-20.4257	4.85782e-19
-20.413	4.85782e-19
-20.4002	4.85782e-19
-20.3874	4.85782e-19
-20.3747	4.85782e-19
-20.3619	4.85782e-19
-20.3491	4.85782e-19
-20.3364	4.85782e-19
-20.3236	4.85782e-19
-20.3108	4.85782e-19
-20.2981	4.85782e-19
-20.2853	4.85782e-19
-20.2725	4.85782e-19
-20.2598	4.85782e-19
-20.247	4.85782e-19
-20.2343	4.85782e-19
-20.2215	4.85782e-19
-20.2087	4.85782e-19
-20.196	4.85782e-19
-20.1832	4.85782e-19
-20.1704	4.85782e-19
-20.1577	4.85782e-19
-20.1449	4.85782e-19
-20.1321	4.85782e-19
-20.1194	4.85782e-19
-20.1066	4.85782e-19
-20.0939	4.85782e-19
-20.0811	4.85782e-19
-20.0683	4.85782e-19
-20.0556	4.85782e-19
-20.0428	4.85782e-19
-20.03	4.85782e-19
-20.0173	4.85782e-19
-20.0045	4.85782e-19
-19.9917	4.85782e-19
-19.979	4.85782e-19
-19.9662	4.85782e-19
-19.9534	4.85782e-19
-19.9407	4.85782e-19
-19.9279	4.85782e-19
-19.9152	4.85782e-19
-19.9024	4.85782e-19
-19.8896	4.85782e-19
-19.8769	4.85782e-19
-19.8641	4.85782e-19
-19.8513	4.85782e-19
-19.8386	4.85782e-19
-19.8258	4.85782e-19
-19.813	4.85782e-19
-19.8003	4.85782e-19
-19.7875	4.85782e-19
-19.7748	4.85782e-19
-19.762	4.85782e-19
-19.7492	4.85782e-19
-19.7365	4.85782e-19
-19.7237	4.85782e-19
-19.7109	4.85782e-19
-19.6982	4.85782e-19
-19.6854	4.85782e-19
-19.6726	0.000364628
-19.6599	4.85782e-19
-19.6471	4.85782e-19
-19.6343	4.85782e-19
-19.6216	4.85782e-19
-19.6088	4.85782e-19
-19.5961	4.85782e-19
-19.5833	4.85782e-19
-19.5705	4.85782e-19
-19.5578	4.85782e-19
-19.545	4.85782e-19
-19.5322	4.85782e-19
-19.5195	4.85782e-19
-19.5067	4.85782e-19
-19.4939	4.85782e-19
-19.4812	4.85782e-19
-19.4684	0.000364628
-19.4557	4.85782e-19
-19.4429	4.85782e-19
-19.4301	0.000364628
-19.4174	4.85782e-19
-19.4046	4.85782e-19
-19.3918	4.85782e-19
-19.3791	0.000364628
-19.3663	0.000364628
-19.3535	4.85782e-19
-19.3408	4.85782e-19
-19.328	4.85782e-19
-19.3152	0.000364628
-19.3025	4.85782e-19
-19.2897	0.000364628
-19.277	4.85782e-19
-19.2642	4.85782e-19
-19.2514	4.85782e-19
-19.2387	4.85782e-19
-19.2259	4.85782e-19
-19.2131	4.85782e-19
-19.2004	0.000364628
-19.1876	4.85782e-19
-19.1748	0.000364628
-19.1621	0.000729255
-19.1493	4.85782e-19
-19.1366	4.85782e-19
-19.1238	4.85782e-19
-19.111	4.85782e-19
-19.0983	4.85782e-19
-19.0855	4.85782e-19
-19.0727	4.85782e-19
-19.06	4.85782e-19
-19.0472	4.85782e-19
-19.0344	4.85782e-19
-19.0217	4.85782e-19
-19.0089	0.000364628
-18.9961	4.85782e-19
-18.9834	0.000364628
-18.9706	4.85782e-19
-18.9579	4.85782e-19
-18.9451	4.85782e-19
-18.9323	0.000364628
-18.9196	4.85782e-19
-18.9068	4.85782e-19
-18.894	4.85782e-19
-18.8813	4.85782e-19
-18.8685	4.85782e-19
-18.8557	4.85782e-19
-18.843	0.000364628
-18.8302	0.000364628
-18.8175	4.85782e-19
-18.8047	0.000729255
-18.7919	4.85782e-19
-18.7792	4.85782e-19
-18.7664	4.85782e-19
-18.7536	4.85782e-19
-18.7409	4.85782e-19
-18.7281	4.85782e-19
-18.7153	4.85782e-19
-18.7026	4.85782e-19
-18.6898	0.000364628
-18.677	0.000364628
-18.6643	4.85782e-19
-18.6515	4.85782e-19
-18.6388	4.85782e-19
-18.626	4.85782e-19
-18.6132	0.000364628
-18.6005	4.85782e-19
-18.5877	4.85782e-19
-18.5749	0.000364628
-18.5622	4.85782e-19
-18.5494	0.000364628
-18.5366	4.85782e-19
-18.5239	4.85782e-19
-18.5111	0.000364628
-18.4984	4.85782e-19
-18.4856	4.85782e-19
-18.4728	4.85782e-19
-18.4601	0.000364628
-18.4473	0.000364628
-18.4345	4.85782e-19
-18.4218	4.85782e-19
-18.409	4.85782e-19
-18.3962	4.85782e-19
-18.3835	4.85782e-19
-18.3707	4.85782e-19
-18.3579	0.000364628
-18.3452	4.85782e-19
-18.3324	4.85782e-19
-18.3197	4.85782e-19
-18.3069	4.85782e-19
-18.2941	4.85782e-19
-18.2814	4.85782e-19
-18.2686	4.85782e-19
-18.2558	4.85782e-19
-18.2431	4.85782e-19
-18.2303	0.000364628
-18.2175	4.85782e-19
-18.2048	4.85782e-19
-18.192	4.85782e-19
-18.1793	0.000364628
-18.1665	4.85782e-19
-18.1537	0.000364628
-18.141	0.000364628
-18.1282	0.000364628
-18.1154	4.85782e-19
-18.1027	4.85782e-19
-18.0899	0.000364628
-18.0771	4.85782e-19
-18.0644	4.85782e-19
-18.0516	4.85782e-19
-18.0388	4.85782e-19
-18.0261	0.000364628
-18.0133	4.85782e-19
-18.0006	4.85782e-19
-17.9878	0.000364628
-17.975	4.85782e-19
-17.9623	0.000364628
-17.9495	0.000364628
-17.9367	0.000364628
-17.924	4.85782e-19
-17.9112	0.000364628
-17.8984	4.85782e-19
-17.8857	4.85782e-19
-17.8729	4.85782e-19
-17.8602	4.85782e-19
-17.8474	4.85782e-19
-17.8346	0.000364628
-17.8219	0.000364628
-17.8091	0.000364628
-17.7963	0.000364628
-17.7836	0.000364628
-17.7708	0.000364628
-17.758	0.000364628
-17.7453	4.85782e-19
-17.7325	4.85782e-19
-17.7197	4.85782e-19
-17.707	0.000364628
-17.6942	4.85782e-19
-17.6815	0.000364628
-17.6687	0.000364628
-17.6559	0.000364628
-17.6432	0.000364628
-17.6304	4.85782e-19
-17.6176	0.000364628
-17.6049	4.85782e-19
-17.5921	0.000364628
-17.5793	4.85782e-19
-17.5666	4.85782e-19
-17.5538	4.85782e-19
-17.5411	4.85782e-19
-17.5283	0.000364628
-17.5155	4.85782e-19
-17.5028	4.85782e-19
-17.49	0.00109388
-17.4772	4.85782e-19
-17.4645	4.85782e-19
-17.4517	4.85782e-19
-17.4389	4.85782e-19
-17.4262	4.85782e-19
-17.4134	0.000364628
-17.4006	4.85782e-19
-17.3879	0.00109388
-17.3751	4.85782e-19
-17.3624	0.000364628
-17.3496	4.85782e-19
-17.3368	4.85782e-19
-17.3241	0.000364628
-17.3113	0.000364628
-17.2985	4.85782e-19
-17.2858	4.85782e-19
-17.273	0.000364628
-17.2602	4.85782e-19
-17.2475	4.85782e-19
-17.2347	0.000364628
-17.222	0.000364628
-17.2092	4.85782e-19
-17.1964	0.000729255
-17.1837	4.85782e-19
-17.1709	4.85782e-19
-17.1581	0.000364628
-17.1454	4.85782e-19
-17.1326	4.85782e-19
-17.1198	0.000364628
-17.1071	0.000729255
-17.0943	4.85782e-19
-17.0815	4.85782e-19
-17.0688	4.85782e-19
-17.056	0.000364628
-17.0433	0.000729255
-17.0305	0.000729255
-17.0177	0.000364628
-17.005	4.85782e-19
-16.9922	4.85782e-19
-16.9794	0.000729255
-16.9667	0.00109388
-16.9539	0.000364628
-16.9411	4.85782e-19
-16.9284	4.85782e-19
-16.9156	4.85782e-19
-16.9029	0.000364628
-16.8901	0.000364628
-16.8773	0.000364628
-16.8646	4.85782e-19
-16.8518	4.85782e-19
-16.839	4.85782e-19
-16.8263	4.85782e-19
-16.8135	4.85782e-19
-16.8007	0.000364628
-16.788	4.85782e-19
-16.7752	0.00145851
-16.7624	4.85782e-19
-16.7497	0.000729255
-16.7369	0.000364628
-16.7242	4.85782e-19
-16.7114	0.000364628
-16.6986	4.85782e-19
-16.6859	0.000364628
-16.6731	0.000729255
-16.6603	0.000729255
-16.6476	4.85782e-19
-16.6348	0.000364628
-16.622	4.85782e-19
-16.6093	0.000364628
-16.5965	0.000364628
-16.5838	0.000364628
-16.571	0.000364628
-16.5582	4.85782e-19
-16.5455	0.000729255
-16.5327	0.000364628
-16.5199	4.85782e-19
-16.5072	4.85782e-19
-16.4944	0.000729255
-16.4816	0.000729255
-16.4689	0.000364628
-16.4561	4.85782e-19
-16.4433	0.000364628
-16.4306	4.85782e-19
-16.4178	4.85782e-19
-16.4051	4.85782e-19
-16.3923	4.85782e-19
-16.3795	0.000364628
-16.3668	0.000364628
-16.354	0.000729255
-16.3412	0.000364628
-16.3285	0.00109388
-16.3157	0.000364628
-16.3029	4.85782e-19
-16.2902	0.00109388
-16.2774	0.000364628
-16.2647	4.85782e-19
-16.2519	4.85782e-19
-16.2391	4.85782e-19
-16.2264	0.000729255
-16.2136	0.000729255
-16.2008	0.000364628
-16.1881	4.85782e-19
-16.1753	0.000729255
-16.1625	0.000364628
-16.1498	0.000364628
-16.137	4.85782e-19
-16.1242	0.000364628
-16.1115	4.85782e-19
-16.0987	4.85782e-19
-16.086	4.85782e-19
-16.0732	4.85782e-19
-16.0604	4.85782e-19
-16.0477	0.00109388
-16.0349	4.85782e-19
-16.0221	0.000364628
-16.0094	0.000364628
-15.9966	0.000729255
-15.9838	0.000364628
-15.9711	4.85782e-19
-15.9583	0.000729255
-15.9456	4.85782e-19
-15.9328	0.000364628
-15.92	0.000364628
-15.9073	0.00109388
-15.8945	4.85782e-19
-15.8817	0.000364628
-15.869	0.000729255
-15.8562	4.85782e-19
-15.8434	0.000364628
-15.8307	0.000364628
-15.8179	4.85782e-19
-15.8051	0.000364628
-15.7924	0.000364628
-15.7796	0.00109388
-15.7669	0.000729255
-15.7541	0.00109388
-15.7413	4.85782e-19
-15.7286	0.000364628
-15.7158	4.85782e-19
-15.703	0.000364628
-15.6903	0.000364628
-15.6775	0.00109388
-15.6647	0.000729255
-15.652	0.000364628
-15.6392	0.000364628
-15.6265	0.000364628
-15.6137	0.000364628
-15.6009	0.00109388
-15.5882	0.000729255
-15.5754	0.000364628
-15.5626	0.000364628
-15.5499	0.00109388
-15.5371	0.000729255
-15.5243	4.85782e-19
-15.5116	0.000364628
-15.4988	0.000364628
-15.486	4.85782e-19
-15.4733	0.000729255
-15.4605	4.85782e-19
-15.4478	4.85782e-19
-15.435	0.000364628
-15.4222	0.000729255
-15.4095	0.00109388
-15.3967	0.000364628
-15.3839	0.000729255
-15.3712	4.85782e-19
-15.3584	0.000729255
-15.3456	0.000364628
-15.3329	0.000364628
-15.3201	0.000364628
-15.3074	0.000364628
-15.2946	0.000364628
-15.2818	4.85782e-19
-15.2691	0.000729255
-15.2563	4.85782e-19
-15.2435	0.000729255
-15.2308	0.00145851
-15.218	0.000729255
-15.2052	0.000364628
-15.1925	0.000364628
-15.1797	4.85782e-19
-15.1669	4.85782e-19
-15.1542	0.000364628
-15.1414	4.85782e-19
-15.1287	0.000364628
-15.1159	0.000729255
-15.1031	0.000729255
-15.0904	0.000364628
-15.0776	0.000729255
-15.0648	4.85782e-19
-15.0521	0.000364628
-15.0393	4.85782e-19
-15.0265	4.85782e-19
-15.0138	4.85782e-19
-15.001	0.000364628
-14.9883	0.000364628
-14.9755	4.85782e-19
-14.9627	0.000364628
-14.95	0.000364628
-14.9372	0.000364628
-14.9244	0.000364628
-14.9117	4.85782e-19
-14.8989	0.000364628
-14.8861	0.000364628
-14.8734	0.000729255
-14.8606	4.85782e-19
-14.8478	0.000364628
-14.8351	0.00109388
-14.8223	0.000364628
-14.8096	4.85782e-19
-14.7968	4.85782e-19
-14.784	0.000364628
-14.7713	0.000364628
-14.7585	4.85782e-19
-14.7457	0.00109388
-14.733	0.000364628
-14.7202	0.000364628
-14.7074	0.000364628
-14.6947	0.000364628
-14.6819	0.000364628
-14.6692	4.85782e-19
-14.6564	4.85782e-19
-14.6436	4.85782e-19
-14.6309	4.85782e-19
-14.6181	0.000364628
-14.6053	0.00109388
-14.5926	4.85782e-19
-14.5798	0.000729255
-14.567	4.85782e-19
-14.5543	0.000364628
-14.5415	0.000364628
-14.5287	0.000364628
-14.516	0.000729255
-14.5032	4.85782e-19
-14.4905	0.000364628
-14.4777	0.000729255
-14.4649	4.85782e-19
-14.4522	0.000729255
-14.4394	4.85782e-19
-14.4266	0.000364628
-14.4139	0.000364628
-14.4011	0.000364628
-14.3883	0.000729255
-14.3756	4.85782e-19
-14.3628	0.000364628
-14.3501	4.85782e-19
-14.3373	0.000364628
-14.3245	0.000364628
-14.3118	0.000364628
-14.299	4.85782e-19
-14.2862	0.000364628
-14.2735	0.00109388
-14.2607	0.000364628
-14.2479	0.000729255
-14.2352	0.000729255
-14.2224	0.000364628
-14.2096	0.000729255
-14.1969	0.000364628
-14.1841	0.00109388
-14.1714	0.00109388
-14.1586	4.85782e-19
-14.1458	4.85782e-19
-14.1331	0.000729255
-14.1203	4.85782e-19
-14.1075	4.85782e-19
-14.0948	0.000364628
-14.082	4.85782e-19
-14.0692	4.85782e-19
-14.0565	0.00109388
-14.0437	0.000729255
-14.031	0.000364628
-14.0182	0.00109388
-14.0054	4.85782e-19
-13.9927	0.000729255
-13.9799	0.000729255
-13.9671	0.000729255
-13.9544	4.85782e-19
-13.9416	0.000364628
-13.9288	0.000364628
-13.9161	4.85782e-19
-13.9033	0.000364628
-13.8905	4.85782e-19
-13.8778	4.85782e-19
-13.865	0.000729255
-13.8523	0.000729255
-13.8395	0.000729255
-13.8267	0.00218777
-13.814	0.000364628
-13.8012	0.000364628
-13.7884	0.000729255
-13.7757	0.000729255
-13.7629	0.000364628
-13.7501	0.000364628
-13.7374	0.000364628
-13.7246	4.85782e-19
-13.7119	0.000729255
-13.6991	4.85782e-19
-13.6863	0.000729255
-13.6736	0.000364628
-13.6608	4.85782e-19
-13.648	0.000729255
-13.6353	0.000364628
-13.6225	4.85782e-19
-13.6097	0.000729255
-13.597	4.85782e-19
-13.5842	4.85782e-19
-13.5714	0.000729255
-13.5587	0.000729255
-13.5459	0.000729255
-13.5332	4.85782e-19
-13.5204	0.000729255
-13.5076	0.000729255
-13.4949	4.85782e-19
-13.4821	0.000364628
-13.4693	0.000364628
-13.4566	0.000364628
-13.4438	0.00109388
-13.431	4.85782e-19
-13.4183	0.00109388
-13.4055	0.000729255
-13.3928	4.85782e-19
-13.38	0.000364628
-13.3672	4.85782e-19
-13.3545	4.85782e-19
-13.3417	0.00109388
-13.3289	0.000729255
-13.3162	0.000364628
-13.3034	0.000729255
-13.2906	0.00145851
-13.2779	4.85782e-19
-13.2651	4.85782e-19
-13.2523	0.000364628
-13.2396	0.000364628
-13.2268	0.000364628
-13.2141	0.000364628
-13.2013	4.85782e-19
-13.1885	0.000729255
-13.1758	0.000364628
-13.163	4.85782e-19
-13.1502	0.000364628
-13.1375	4.85782e-19
-13.1247	0.000364628
-13.1119	0.000364628
-13.0992	0.000364628
-13.0864	4.85782e-19
-13.0737	4.85782e-19
-13.0609	0.000729255
-13.0481	4.85782e-19
-13.0354	4.85782e-19
-13.0226	4.85782e-19
-13.0098	4.85782e-19
-12.9971	0.00109388
-12.9843	0.000364628
-12.9715	0.000729255
-12.9588	4.85782e-19
-12.946	0.000364628
-12.9332	0.000364628
-12.9205	4.85782e-19
-12.9077	0.000729255
-12.895	0.000729255
-12.8822	0.000364628
-12.8694	0.000364628
-12.8567	0.000729255
-12.8439	4.85782e-19
-12.8311	4.85782e-19
-12.8184	4.85782e-19
-12.8056	0.000364628
-12.7928	0.00109388
-12.7801	0.000364628
-12.7673	4.85782e-19
-12.7546	0.000364628
-12.7418	0.000729255
-12.729	4.85782e-19
-12.7163	0.000364628
-12.7035	0.000364628
-12.6907	0.00109388
-12.678	0.00145851
-12.6652	0.00109388
-12.6524	0.000364628
-12.6397	0.00182314
-12.6269	4.85782e-19
-12.6141	0.000364628
-12.6014	0.00145851
-12.5886	0.000364628
-12.5759	0.000364628
-12.5631	4.85782e-19
-12.5503	0.000364628
-12.5376	0.000364628
-12.5248	0.000364628
-12.512	0.00109388
-12.4993	4.85782e-19
-12.4865	4.85782e-19
-12.4737	0.000364628
-12.461	0.000729255
-12.4482	0.000729255
-12.4355	0.000729255
-12.4227	4.85782e-19
-12.4099	4.85782e-19
-12.3972	4.85782e-19
-12.3844	4.85782e-19
-12.3716	0.000729255
-12.3589	4.85782e-19
-12.3461	0.000729255
-12.3333	0.000364628
-12.3206	0.000729255
-12.3078	0.000729255
-12.295	0.000364628
-12.2823	4.85782e-19
-12.2695	4.85782e-19
-12.2568	0.00109388
-12.244	4.85782e-19
-12.2312	4.85782e-19
-12.2185	0.000729255
-12.2057	4.85782e-19
-12.1929	0.000364628
-12.1802	4.85782e-19
-12.1674	4.85782e-19
-12.1546	0.00109388
-12.1419	0.000729255
-12.1291	0.000729255
-12.1164	4.85782e-19
-12.1036	0.000364628
-12.0908	0.000364628
-12.0781	4.85782e-19
-12.0653	4.85782e-19
-12.0525	0.000729255
-12.0398	4.85782e-19
-12.027	4.85782e-19
-12.0142	0.000364628
-12.0015	0.000729255
-11.9887	4.85782e-19
-11.9759	0.000729255
-11.9632	4.85782e-19
-11.9504	0.000364628
-11.9377	0.000729255
-11.9249	4.85782e-19
-11.9121	0.000729255
-11.8994	4.85782e-19
-11.8866	4.85782e-19
-11.8738	4.85782e-19
-11.8611	0.000364628
-11.8483	0.000364628
-11.8355	4.85782e-19
-11.8228	4.85782e-19
-11.81	0.000364628
-11.7973	0.00109388
-11.7845	0.000364628
-11.7717	0.00109388
-11.759	0.000729255
-11.7462	0.000364628
-11.7334	4.85782e-19
-11.7207	4.85782e-19
-11.7079	0.000364628
-11.6951	0.000729255
-11.6824	0.000364628
-11.6696	0.000364628
-11.6568	0.00145851
-11.6441	0.000364628
-11.6313	0.000364628
-11.6186	4.85782e-19
-11.6058	0.000729255
-11.593	4.85782e-19
-11.5803	4.85782e-19
-11.5675	0.000729255
-11.5547	4.85782e-19
-11.542	0.000729255
-11.5292	0.000729255
-11.5164	0.000729255
-11.5037	0.000364628
-11.4909	4.85782e-19
-11.4782	0.00109388
-11.4654	0.000364628
-11.4526	4.85782e-19
-11.4399	0.000364628
-11.4271	0.000364628
-11.4143	0.000364628
-11.4016	4.85782e-19
-11.3888	0.000364628
-11.376	0.000364628
-11.3633	4.85782e-19
-11.3505	4.85782e-19
-11.3377	4.85782e-19
-11.325	0.000364628
-11.3122	0.000364628
-11.2995	0.000364628
-11.2867	0.00109388
-11.2739	0.000364628
-11.2612	0.000729255
-11.2484	0.000364628
-11.2356	4.85782e-19
-11.2229	0.000364628
-11.2101	0.000364628
-11.1973	0.000729255
-11.1846	0.000364628
-11.1718	0.000364628
-11.1591	4.85782e-19
-11.1463	0.000364628
-11.1335	0.000364628
-11.1208	0.000364628
-11.108	4.85782e-19
-11.0952	4.85782e-19
-11.0825	0.000364628
-11.0697	0.000729255
-11.0569	0.000729255
-11.0442	0.000729255
-11.0314	0.000364628
-11.0186	0.000364628
-11.0059	4.85782e-19
-10.9931	0.000729255
-10.9804	0.00109388
-10.9676	0.000729255
-10.9548	4.85782e-19
-10.9421	0.000364628
-10.9293	0.00109388
-10.9165	0.000729255
-10.9038	4.85782e-19
-10.891	0.00145851
-10.8782	0.000729255
-10.8655	0.000729255
-10.8527	0.00109388
-10.84	0.000364628
-10.8272	0.000364628
-10.8144	0.00109388
-10.8017	0.000729255
-10.7889	0.000729255
-10.7761	0.000364628
-10.7634	0.00145851
-10.7506	0.00109388
-10.7378	0.000364628
-10.7251	0.00145851
-10.7123	4.85782e-19
-10.6995	4.85782e-19
-10.6868	0.000364628
-10.674	0.000364628
-10.6613	0.000729255
-10.6485	0.000364628
-10.6357	4.85782e-19
-10.623	0.00182314
-10.6102	0.00109388
-10.5974	0.000364628
-10.5847	0.000364628
-10.5719	0.000729255
-10.5591	0.00109388
-10.5464	0.00109388
-10.5336	0.00109388
-10.5209	0.000364628
-10.5081	0.000729255
-10.4953	0.000729255
-10.4826	0.000729255
-10.4698	4.85782e-19
-10.457	0.000364628
-10.4443	0.00109388
-10.4315	0.000729255
-10.4187	4.85782e-19
-10.406	0.000729255
-10.3932	0.000364628
-10.3804	0.00109388
-10.3677	4.85782e-19
-10.3549	0.000364628
-10.3422	4.85782e-19
-10.3294	0.00145851
-10.3166	0.00109388
-10.3039	0.000364628
-10.2911	0.000729255
-10.2783	0.000364628
-10.2656	0.000364628
-10.2528	4.85782e-19
-10.24	0.000729255
-10.2273	0.000729255
-10.2145	0.000364628
-10.2018	0.000364628
-10.189	4.85782e-19
-10.1762	4.85782e-19
-10.1635	0.000729255
-10.1507	0.000729255
-10.1379	0.000364628
-10.1252	0.00109388
-10.1124	0.000729255
-10.0996	0.000364628
-10.0869	0.000364628
-10.0741	0.00109388
-10.0613	0.000729255
-10.0486	0.000364628
-10.0358	4.85782e-19
-10.0231	4.85782e-19
-10.0103	0.000729255
-9.99753	0.000364628
-9.98477	0.000729255
-9.972	0.000364628
-9.95924	0.000729255
-9.94647	4.85782e-19
-9.93371	0.000364628
-9.92095	4.85782e-19
-9.90818	0.000729255
-9.89542	4.85782e-19
-9.88265	0.000364628
-9.86989	4.85782e-19
-9.85713	0.000364628
-9.84436	4.85782e-19
-9.8316	0.00109388
-9.81883	4.85782e-19
-9.80607	0.000364628
-9.79331	4.85782e-19
-9.78054	0.00109388
-9.76778	0.000364628
-9.75501	0.000729255
-9.74225	0.000364628
-9.72949	4.85782e-19
-9.71672	4.85782e-19
-9.70396	0.000729255
-9.69119	4.85782e-19
-9.67843	4.85782e-19
-9.66567	0.00182314
-9.6529	0.00145851
-9.64014	0.00109388
-9.62737	0.000729255
-9.61461	0.000364628
-9.60185	0.000364628
-9.58908	0.00145851
-9.57632	4.85782e-19
-9.56355	0.000364628
-9.55079	0.000364628
-9.53803	0.000364628
-9.52526	0.000729255
-9.5125	0.00109388
-9.49973	4.85782e-19
-9.48697	0.000364628
-9.47421	0.000364628
-9.46144	0.000729255
-9.44868	0.000364628
-9.43591	4.85782e-19
-9.42315	0.00109388
-9.41039	4.85782e-19
-9.39762	0.000364628
-9.38486	0.000364628
-9.37209	4.85782e-19
-9.35933	0.00145851
-9.34657	0.000729255
-9.3338	0.00109388
-9.32104	0.000364628
-9.30827	0.000729255
-9.29551	0.000729255
-9.28275	4.85782e-19
-9.26998	4.85782e-19
-9.25722	0.00109388
-9.24445	0.000729255
-9.23169	4.85782e-19
-9.21893	0.000364628
-9.20616	0.000364628
-9.1934	0.000729255
-9.18063	4.85782e-19
-9.16787	0.000364628
-9.15511	0.000364628
-9.14234	0.000364628
-9.12958	0.000364628
-9.11681	0.00109388
-9.10405	0.000364628
-9.09129	0.000364628
-9.07852	0.00109388
-9.06576	4.85782e-19
-9.05299	4.85782e-19
-9.04023	0.000364628
-9.02747	0.000729255
-9.0147	0.000729255
-9.00194	0.00109388
-8.98917	0.000364628
-8.97641	0.000364628
-8.96365	0.00109388
-8.95088	0.00109388
-8.93812	0.000729255
-8.92535	0.000364628
-8.91259	0.000729255
-8.89983	0.000729255
-8.88706	0.00145851
-8.8743	0.000364628
-8.86153	0.000364628
-8.84877	0.000729255
-8.83601	0.000364628
-8.82324	0.000729255
-8.81048	4.85782e-19
-8.79771	0.000364628
-8.78495	0.00145851
-8.77219	4.85782e-19
-8.75942	0.00145851
-8.74666	0.000364628
-8.73389	0.00291702
-8.72113	0.000364628
-8.70837	0.000729255
-8.6956	0.000364628
-8.68284	0.000364628
-8.67007	0.000729255
-8.65731	0.000729255
-8.64455	0.000729255
-8.63178	0.000729255
-8.61902	0.000364628
-8.60625	0.000729255
-8.59349	0.000364628
-8.58073	0.000729255
-8.56796	0.000364628
-8.5552	0.00109388
-8.54243	0.00255239
-8.52967	0.00109388
-8.51691	4.85782e-19
-8.50414	0.000364628
-8.49138	0.000364628
-8.47861	0.00109388
-8.46585	0.000364628
-8.45309	0.000729255
-8.44032	0.00109388
-8.42756	0.00145851
-8.41479	0.000364628
-8.40203	0.00109388
-8.38927	4.85782e-19
-8.3765	0.000364628
-8.36374	4.85782e-19
-8.35097	0.00145851
-8.33821	0.000729255
-8.32545	4.85782e-19
-8.31268	0.00109388
-8.29992	4.85782e-19
-8.28715	0.000364628
-8.27439	0.00145851
-8.26163	0.000729255
-8.24886	0.000729255
-8.2361	0.000364628
-8.22333	4.85782e-19
-8.21057	4.85782e-19
-8.19781	4.85782e-19
-8.18504	0.000364628
-8.17228	4.85782e-19
-8.15951	0.000364628
-8.14675	0.00109388
-8.13399	0.000729255
-8.12122	0.00145851
-8.10846	0.000729255
-8.09569	4.85782e-19
-8.08293	0.00109388
-8.07017	0.000729255
-8.0574	0.00109388
-8.04464	0.000729255
-8.03187	0.000729255
-8.01911	0.000364628
-8.00635	0.000364628
-7.99358	0.000729255
-7.98082	4.85782e-19
-7.96805	4.85782e-19
-7.95529	0.000364628
-7.94253	4.85782e-19
-7.92976	0.000364628
-7.917	0.000364628
-7.90423	0.000364628
-7.89147	4.85782e-19
-7.87871	0.000729255
-7.86594	0.00145851
-7.85318	0.000364628
-7.84041	0.000729255
-7.82765	0.000364628
-7.81489	0.000729255
-7.80212	0.000364628
-7.78936	4.85782e-19
-7.77659	0.000729255
-7.76383	0.00109388
-7.75107	0.000729255
-7.7383	0.00109388
-7.72554	0.00109388
-7.71277	0.000364628
-7.70001	0.000729255
-7.68725	0.000364628
-7.67448	0.00109388
-7.66172	0.000364628
-7.64895	0.000729255
-7.63619	0.000364628
-7.62343	0.000364628
-7.61066	0.000729255
-7.5979	4.85782e-19
-7.58513	0.00109388
-7.57237	0.00109388
-7.55961	0.00145851
-7.54684	4.85782e-19
-7.53408	0.000364628
-7.52131	0.000729255
-7.50855	0.00109388
-7.49579	0.000364628
-7.48302	0.00109388
-7.47026	0.00182314
-7.45749	0.000364628
-7.44473	4.85782e-19
-7.43197	0.000729255
-7.4192	0.000729255
-7.40644	0.000364628
-7.39367	0.00182314
-7.38091	0.000364628
-7.36815	0.00109388
-7.35538	0.00145851
-7.34262	0.00109388
-7.32985	0.000364628
-7.31709	0.00109388
-7.30433	0.000729255
-7.29156	0.000364628
-7.2788	0.00145851
-7.26603	0.000729255
-7.25327	0.000364628
-7.24051	0.000729255
-7.22774	0.00109388
-7.21498	0.000729255
-7.20221	0.000729255
-7.18945	0.000729255
-7.17669	0.00109388
-7.16392	0.000364628
-7.15116	0.000364628
-7.13839	0.000364628
-7.12563	0.00109388
-7.11287	0.000729255
-7.1001	4.85782e-19
-7.08734	0.000729255
-7.07457	0.00109388
-7.06181	0.000729255
-7.04905	0.000729255
-7.03628	0.00109388
-7.02352	4.85782e-19
-7.01075	0.00109388
-6.99799	0.00109388
-6.98523	0.00109388
-6.97246	0.000729255
-6.9597	4.85782e-19
-6.94693	0.00145851
-6.93417	0.000729255
-6.92141	0.00145851
-6.90864	0.00109388
-6.89588	0.000364628
-6.88311	0.00145851
-6.87035	0.00109388
-6.85759	0.00109388
-6.84482	4.85782e-19
-6.83206	0.000729255
-6.81929	0.000729255
-6.80653	0.000364628
-6.79377	0.000364628
-6.781	0.000364628
-6.76824	0.00109388
-6.75547	0.00145851
-6.74271	4.85782e-19
-6.72995	0.000364628
-6.71718	0.000364628
-6.70442	0.00109388
-6.69165	0.000364628
-6.67889	0.000729255
-6.66613	0.00109388
-6.65336	0.000729255
-6.6406	0.000364628
-6.62783	0.000364628
-6.61507	0.00109388
-6.60231	0.00182314
-6.58954	0.00109388
-6.57678	0.00182314
-6.56401	0.000364628
-6.55125	0.00109388
-6.53849	0.00109388
-6.52572	0.000364628
-6.51296	0.000364628
-6.50019	0.00145851
-6.48743	4.85782e-19
-6.47467	0.000729255
-6.4619	0.000364628
-6.44914	0.000729255
-6.43637	0.00145851
-6.42361	0.00182314
-6.41085	0.000364628
-6.39808	0.00109388
-6.38532	0.000729255
-6.37255	0.00145851
-6.35979	0.00109388
-6.34703	0.00218777
-6.33426	0.000729255
-6.3215	0.000364628
-6.30873	0.000364628
-6.29597	0.000729255
-6.28321	0.000729255
-6.27044	4.85782e-19
-6.25768	0.00109388
-6.24491	4.85782e-19
-6.23215	0.00145851
-6.21939	0.00145851
-6.20662	4.85782e-19
-6.19386	0.000729255
-6.18109	0.00109388
-6.16833	0.000729255
-6.15557	0.00145851
-6.1428	0.000729255
-6.13004	0.00145851
-6.11727	0.00182314
-6.10451	0.000729255
-6.09175	0.00145851
-6.07898	0.000729255
-6.06622	0.000729255
-6.05345	0.00109388
-6.04069	0.00145851
-6.02793	0.000729255
-6.01516	0.000364628
-6.0024	0.000364628
-5.98963	0.000364628
-5.97687	0.00109388
-5.96411	0.000729255
-5.95134	0.000364628
-5.93858	0.000729255
-5.92581	0.000364628
-5.91305	0.00145851
-5.90029	0.00145851
-5.88752	0.000364628
-5.87476	0.000729255
-5.86199	0.000729255
-5.84923	0.000364628
-5.83647	0.00145851
-5.8237	0.00109388
-5.81094	0.00109388
-5.79817	0.000729255
-5.78541	0.000729255
-5.77265	0.00182314
-5.75988	0.000364628
-5.74712	0.00145851
-5.73435	0.000729255
-5.72159	0.00291702
-5.70883	4.85782e-19
-5.69606	0.000729255
-5.6833	0.000729255
-5.67053	0.000729255
-5.65777	0.000729255
-5.64501	4.85782e-19
-5.63224	0.00109388
-5.61948	0.000729255
-5.60671	0.000364628
-5.59395	0.00109388
-5.58119	0.00145851
-5.56842	0.00109388
-5.55566	4.85782e-19
-5.54289	0.000364628
-5.53013	0.00145851
-5.51737	4.85782e-19
-5.5046	0.000364628
-5.49184	0.00109388
-5.47907	0.000364628
-5.46631	0.000364628
-5.45355	0.00109388
-5.44078	4.85782e-19
-5.42802	0.000729255
-5.41525	0.00109388
-5.40249	0.000364628
-5.38973	0.00145851
-5.37696	0.000364628
-5.3642	0.000364628
-5.35143	0.00109388
-5.33867	0.00145851
-5.32591	0.00182314
-5.31314	0.00145851
-5.30038	0.000364628
-5.28761	4.85782e-19
-5.27485	4.85782e-19
-5.26209	0.000729255
-5.24932	0.00145851
-5.23656	0.00109388
-5.22379	0.000364628
-5.21103	4.85782e-19
-5.19827	0.000729255
-5.1855	0.00109388
-5.17274	0.000729255
-5.15997	0.00109388
-5.14721	0.000364628
-5.13445	0.00109388
-5.12168	0.000364628
-5.10892	0.00145851
-5.09615	0.000364628
-5.08339	0.00109388
-5.07063	0.000729255
-5.05786	0.00109388
-5.0451	0.00109388
-5.03233	0.00145851
-5.01957	0.00218777
-5.00681	0.000729255
-4.99404	4.85782e-19
-4.98128	0.000729255
-4.96851	0.00109388
-4.95575	0.000729255
-4.94299	0.00145851
-4.93022	0.000364628
-4.91746	0.000729255
-4.90469	0.00109388
-4.89193	0.00109388
-4.87917	0.00145851
-4.8664	0.000729255
-4.85364	0.00182314
-4.84087	0.00145851
-4.82811	0.000364628
-4.81535	0.00109388
-4.80258	0.000364628
-4.78982	0.00109388
-4.77705	0.000364628
-4.76429	0.00182314
-4.75153	0.00145851
-4.73876	0.000364628
-4.726	0.00109388
-4.71323	0.00109388
-4.70047	0.000729255
-4.68771	0.00109388
-4.67494	0.00109388
-4.66218	0.00145851
-4.64941	0.00145851
-4.63665	0.00218777
-4.62389	0.00145851
-4.61112	0.00109388
-4.59836	0.00145851
-4.58559	0.00109388
-4.57283	0.000729255
-4.56007	0.00182314
-4.5473	0.000364628
-4.53454	0.00145851
-4.52177	0.00182314
-4.50901	0.00145851
-4.49625	0.000729255
-4.48348	0.000364628
-4.47072	0.00182314
-4.45795	0.00182314
-4.44519	0.000364628
-4.43243	0.00109388
-4.41966	0.00109388
-4.4069	0.00291702
-4.39413	0.00109388
-4.38137	0.00109388
-4.36861	0.000729255
-4.35584	0.00109388
-4.34308	0.00291702
-4.33031	0.00182314
-4.31755	0.00109388
-4.30479	0.000729255
-4.29202	0.00255239
-4.27926	0.00109388
-4.26649	0.00109388
-4.25373	0.00255239
-4.24097	0.000729255
-4.2282	0.000364628
-4.21544	0.00109388
-4.20267	0.00145851
-4.18991	0.000729255
-4.17715	0.000729255
-4.16438	0.000729255
-4.15162	0.000364628
-4.13885	0.000729255
-4.12609	0.00218777
-4.11333	0.00109388
-4.10056	0.000364628
-4.0878	4.85782e-19
-4.07503	4.85782e-19
-4.06227	0.00182314
-4.04951	0.00109388
-4.03674	0.00109388
-4.02398	0.00145851
-4.01121	0.00182314
-3.99845	0.00109388
-3.98569	0.000729255
-3.97292	0.00109388
-3.96016	0.00109388
-3.94739	0.00218777
-3.93463	0.000729255
-3.92187	0.000729255
-3.9091	0.00145851
-3.89634	0.000729255
-3.88357	0.00145851
-3.87081	0.000729255
-3.85805	0.00109388
-3.84528	0.000364628
-3.83252	0.00218777
-3.81975	0.000729255
-3.80699	0.00255239
-3.79423	0.000729255
-3.78146	0.00182314
-3.7687	0.00182314
-3.75593	0.000364628
-3.74317	0.00145851
-3.73041	0.000729255
-3.71764	0.000729255
-3.70488	0.00218777
-3.69211	0.00182314
-3.67935	0.00218777
-3.66659	0.00109388
-3.65382	0.000729255
-3.64106	0.00109388
-3.62829	0.000729255
-3.61553	0.000364628
-3.60277	0.00109388
-3.59	0.000364628
-3.57724	0.00145851
-3.56447	0.00218777
-3.55171	0.00182314
-3.53895	0.00109388
-3.52618	0.000729255
-3.51342	0.000729255
-3.50065	0.000364628
-3.48789	0.00218777
-3.47513	0.00182314
-3.46236	0.00109388
-3.4496	0.00218777
-3.43683	0.000729255
-3.42407	0.00291702
-3.41131	0.00218777
-3.39854	0.00218777
-3.38578	0.00109388
-3.37301	0.00255239
-3.36025	0.00145851
-3.34749	0.00291702
-3.33472	0.00218777
-3.32196	0.000729255
-3.30919	0.00182314
-3.29643	0.000729255
-3.28367	0.000729255
-3.2709	0.00145851
-3.25814	0.00182314
-3.24537	0.00182314
-3.23261	0.00145851
-3.21985	0.00291702
-3.20708	0.00145851
-3.19432	0.00328165
[truncated: 4,001 more rows]

## Sheet: (0.167,0)
Energy loss (eV)	Intensity (a.u.)
-28.726	4.86815e-19
-28.7133	0.000365403
-28.7005	0.000365403
-28.6877	0.000730806
-28.675	0.00182702
-28.6622	0.000730806
-28.6494	0.000730806
-28.6367	4.86815e-19
-28.6239	4.86815e-19
-28.6112	0.000365403
-28.5984	0.00109621
-28.5856	0.000365403
-28.5729	4.86815e-19
-28.5601	0.000365403
-28.5473	4.86815e-19
-28.5346	0.000365403
-28.5218	0.000365403
-28.509	0.000365403
-28.4963	0.000365403
-28.4835	0.000365403
-28.4707	0.000365403
-28.458	0.000730806
-28.4452	0.000365403
-28.4325	4.86815e-19
-28.4197	4.86815e-19
-28.4069	0.000730806
-28.3942	0.000730806
-28.3814	0.00109621
-28.3686	0.000730806
-28.3559	0.00146161
-28.3431	4.86815e-19
-28.3303	0.000365403
-28.3176	0.00109621
-28.3048	0.00146161
-28.2921	0.000365403
-28.2793	0.00109621
-28.2665	0.000365403
-28.2538	0.000730806
-28.241	4.86815e-19
-28.2282	0.00109621
-28.2155	0.000365403
-28.2027	0.00182702
-28.1899	0.000730806
-28.1772	0.000730806
-28.1644	0.000365403
-28.1516	0.000365403
-28.1389	0.000365403
-28.1261	0.000365403
-28.1134	0.000730806
-28.1006	4.86815e-19
-28.0878	0.00109621
-28.0751	0.00109621
-28.0623	0.000365403
-28.0495	0.000730806
-28.0368	4.86815e-19
-28.024	0.000730806
-28.0112	0.000730806
-27.9985	0.000365403
-27.9857	0.000365403
-27.973	4.86815e-19
-27.9602	0.000730806
-27.9474	0.00109621
-27.9347	0.000365403
-27.9219	4.86815e-19
-27.9091	0.00109621
-27.8964	4.86815e-19
-27.8836	0.000730806
-27.8708	4.86815e-19
-27.8581	4.86815e-19
-27.8453	0.000730806
-27.8325	0.00146161
-27.8198	0.000730806
-27.807	0.000365403
-27.7943	0.000730806
-27.7815	0.000730806
-27.7687	0.00146161
-27.756	0.000365403
-27.7432	4.86815e-19
-27.7304	0.00109621
-27.7177	4.86815e-19
-27.7049	0.000365403
-27.6921	0.00109621
-27.6794	0.000730806
-27.6666	4.86815e-19
-27.6539	0.000365403
-27.6411	4.86815e-19
-27.6283	4.86815e-19
-27.6156	4.86815e-19
-27.6028	4.86815e-19
-27.59	0.000365403
-27.5773	4.86815e-19
-27.5645	0.000365403
-27.5517	4.86815e-19
-27.539	0.000730806
-27.5262	4.86815e-19
-27.5134	0.000365403
-27.5007	0.000365403
-27.4879	0.000730806
-27.4752	0.000365403
-27.4624	4.86815e-19
-27.4496	4.86815e-19
-27.4369	0.000365403
-27.4241	0.000365403
-27.4113	0.000730806
-27.3986	0.000730806
-27.3858	4.86815e-19
-27.373	0.000730806
-27.3603	0.00146161
-27.3475	0.000730806
-27.3348	0.000365403
-27.322	0.000730806
-27.3092	0.000365403
-27.2965	0.00146161
-27.2837	0.000365403
-27.2709	4.86815e-19
-27.2582	0.00182702
-27.2454	0.000730806
-27.2326	0.000365403
-27.2199	0.000730806
-27.2071	0.00109621
-27.1943	0.00109621
-27.1816	4.86815e-19
-27.1688	0.00146161
-27.1561	4.86815e-19
-27.1433	0.000730806
-27.1305	0.000730806
-27.1178	0.000365403
-27.105	0.000365403
-27.0922	0.000730806
-27.0795	0.000730806
-27.0667	0.00146161
-27.0539	4.86815e-19
-27.0412	0.000365403
-27.0284	0.000365403
-27.0157	4.86815e-19
-27.0029	4.86815e-19
-26.9901	4.86815e-19
-26.9774	4.86815e-19
-26.9646	0.000730806
-26.9518	0.000365403
-26.9391	4.86815e-19
-26.9263	0.000365403
-26.9135	0.000365403
-26.9008	4.86815e-19
-26.888	0.000365403
-26.8752	4.86815e-19
-26.8625	0.000365403
-26.8497	4.86815e-19
-26.837	4.86815e-19
-26.8242	0.000365403
-26.8114	0.00146161
-26.7987	0.000365403
-26.7859	4.86815e-19
-26.7731	0.000365403
-26.7604	4.86815e-19
-26.7476	4.86815e-19
-26.7348	4.86815e-19
-26.7221	4.86815e-19
-26.7093	4.86815e-19
-26.6966	4.86815e-19
-26.6838	4.86815e-19
-26.671	4.86815e-19
-26.6583	0.000365403
-26.6455	4.86815e-19
-26.6327	0.00109621
-26.62	0.000365403
-26.6072	4.86815e-19
-26.5944	4.86815e-19
-26.5817	4.86815e-19
-26.5689	4.86815e-19
-26.5561	4.86815e-19
-26.5434	4.86815e-19
-26.5306	0.000730806
-26.5179	0.000365403
-26.5051	4.86815e-19
-26.4923	0.000365403
-26.4796	0.000365403
-26.4668	0.000365403
-26.454	4.86815e-19
-26.4413	4.86815e-19
-26.4285	4.86815e-19
-26.4157	4.86815e-19
-26.403	0.000365403
-26.3902	4.86815e-19
-26.3775	4.86815e-19
-26.3647	4.86815e-19
-26.3519	0.000365403
-26.3392	4.86815e-19
-26.3264	4.86815e-19
-26.3136	0.000365403
-26.3009	0.000365403
-26.2881	4.86815e-19
-26.2753	4.86815e-19
-26.2626	0.00109621
-26.2498	4.86815e-19
-26.237	4.86815e-19
-26.2243	0.000365403
-26.2115	0.000365403
-26.1988	0.000365403
-26.186	4.86815e-19
-26.1732	0.000365403
-26.1605	0.000365403
-26.1477	0.000365403
-26.1349	0.000365403
-26.1222	4.86815e-19
-26.1094	4.86815e-19
-26.0966	0.000365403
-26.0839	4.86815e-19
-26.0711	4.86815e-19
-26.0584	0.000365403
-26.0456	4.86815e-19
-26.0328	4.86815e-19
-26.0201	4.86815e-19
-26.0073	4.86815e-19
-25.9945	4.86815e-19
-25.9818	4.86815e-19
-25.969	4.86815e-19
-25.9562	4.86815e-19
-25.9435	4.86815e-19
-25.9307	4.86815e-19
-25.9179	4.86815e-19
-25.9052	4.86815e-19
-25.8924	4.86815e-19
-25.8797	4.86815e-19
-25.8669	4.86815e-19
-25.8541	4.86815e-19
-25.8414	4.86815e-19
-25.8286	4.86815e-19
-25.8158	4.86815e-19
-25.8031	4.86815e-19
-25.7903	4.86815e-19
-25.7775	4.86815e-19
-25.7648	4.86815e-19
-25.752	4.86815e-19
-25.7393	4.86815e-19
-25.7265	4.86815e-19
-25.7137	4.86815e-19
-25.701	4.86815e-19
-25.6882	4.86815e-19
-25.6754	4.86815e-19
-25.6627	4.86815e-19
-25.6499	4.86815e-19
-25.6371	4.86815e-19
-25.6244	4.86815e-19
-25.6116	4.86815e-19
-25.5988	4.86815e-19
-25.5861	4.86815e-19
-25.5733	4.86815e-19
-25.5606	4.86815e-19
-25.5478	4.86815e-19
-25.535	4.86815e-19
-25.5223	4.86815e-19
-25.5095	4.86815e-19
-25.4967	4.86815e-19
-25.484	4.86815e-19
-25.4712	4.86815e-19
-25.4584	4.86815e-19
-25.4457	4.86815e-19
-25.4329	4.86815e-19
-25.4202	4.86815e-19
-25.4074	4.86815e-19
-25.3946	4.86815e-19
-25.3819	4.86815e-19
-25.3691	4.86815e-19
-25.3563	4.86815e-19
-25.3436	4.86815e-19
-25.3308	4.86815e-19
-25.318	4.86815e-19
-25.3053	4.86815e-19
-25.2925	4.86815e-19
-25.2797	4.86815e-19
-25.267	4.86815e-19
-25.2542	4.86815e-19
-25.2415	4.86815e-19
-25.2287	4.86815e-19
-25.2159	4.86815e-19
-25.2032	4.86815e-19
-25.1904	4.86815e-19
-25.1776	4.86815e-19
-25.1649	4.86815e-19
-25.1521	4.86815e-19
-25.1393	4.86815e-19
-25.1266	4.86815e-19
-25.1138	4.86815e-19
-25.1011	4.86815e-19
-25.0883	4.86815e-19
-25.0755	4.86815e-19
-25.0628	4.86815e-19
-25.05	4.86815e-19
-25.0372	4.86815e-19
-25.0245	4.86815e-19
-25.0117	4.86815e-19
-24.9989	4.86815e-19
-24.9862	4.86815e-19
-24.9734	4.86815e-19
-24.9606	4.86815e-19
-24.9479	4.86815e-19
-24.9351	4.86815e-19
-24.9224	4.86815e-19
-24.9096	4.86815e-19
-24.8968	4.86815e-19
-24.8841	4.86815e-19
-24.8713	4.86815e-19
-24.8585	4.86815e-19
-24.8458	4.86815e-19
-24.833	4.86815e-19
-24.8202	4.86815e-19
-24.8075	4.86815e-19
-24.7947	4.86815e-19
-24.782	4.86815e-19
-24.7692	4.86815e-19
-24.7564	4.86815e-19
-24.7437	4.86815e-19
-24.7309	4.86815e-19
-24.7181	4.86815e-19
-24.7054	4.86815e-19
-24.6926	4.86815e-19
-24.6798	4.86815e-19
-24.6671	4.86815e-19
-24.6543	4.86815e-19
-24.6415	4.86815e-19
-24.6288	4.86815e-19
-24.616	4.86815e-19
-24.6033	4.86815e-19
-24.5905	4.86815e-19
-24.5777	4.86815e-19
-24.565	4.86815e-19
-24.5522	4.86815e-19
-24.5394	4.86815e-19
-24.5267	4.86815e-19
-24.5139	4.86815e-19
-24.5011	4.86815e-19
-24.4884	4.86815e-19
-24.4756	4.86815e-19
-24.4629	4.86815e-19
-24.4501	4.86815e-19
-24.4373	4.86815e-19
-24.4246	4.86815e-19
-24.4118	4.86815e-19
-24.399	4.86815e-19
-24.3863	4.86815e-19
-24.3735	4.86815e-19
-24.3607	4.86815e-19
-24.348	4.86815e-19
-24.3352	4.86815e-19
-24.3224	4.86815e-19
-24.3097	4.86815e-19
-24.2969	4.86815e-19
-24.2842	4.86815e-19
-24.2714	4.86815e-19
-24.2586	4.86815e-19
-24.2459	4.86815e-19
-24.2331	4.86815e-19
-24.2203	4.86815e-19
-24.2076	4.86815e-19
-24.1948	4.86815e-19
-24.182	4.86815e-19
-24.1693	4.86815e-19
-24.1565	4.86815e-19
-24.1438	4.86815e-19
-24.131	4.86815e-19
-24.1182	4.86815e-19
-24.1055	4.86815e-19
-24.0927	4.86815e-19
-24.0799	4.86815e-19
-24.0672	4.86815e-19
-24.0544	4.86815e-19
-24.0416	4.86815e-19
-24.0289	4.86815e-19
-24.0161	4.86815e-19
-24.0033	4.86815e-19
-23.9906	4.86815e-19
-23.9778	4.86815e-19
-23.9651	4.86815e-19
-23.9523	4.86815e-19
-23.9395	4.86815e-19
-23.9268	4.86815e-19
-23.914	4.86815e-19
-23.9012	4.86815e-19
-23.8885	4.86815e-19
-23.8757	4.86815e-19
-23.8629	4.86815e-19
-23.8502	4.86815e-19
-23.8374	4.86815e-19
-23.8247	4.86815e-19
-23.8119	4.86815e-19
-23.7991	4.86815e-19
-23.7864	4.86815e-19
-23.7736	4.86815e-19
-23.7608	4.86815e-19
-23.7481	4.86815e-19
-23.7353	4.86815e-19
-23.7225	4.86815e-19
-23.7098	4.86815e-19
-23.697	4.86815e-19
-23.6842	4.86815e-19
-23.6715	4.86815e-19
-23.6587	4.86815e-19
-23.646	4.86815e-19
-23.6332	4.86815e-19
-23.6204	4.86815e-19
-23.6077	4.86815e-19
-23.5949	4.86815e-19
-23.5821	4.86815e-19
-23.5694	4.86815e-19
-23.5566	4.86815e-19
-23.5438	4.86815e-19
-23.5311	4.86815e-19
-23.5183	4.86815e-19
-23.5056	4.86815e-19
-23.4928	4.86815e-19
-23.48	4.86815e-19
-23.4673	4.86815e-19
-23.4545	4.86815e-19
-23.4417	4.86815e-19
-23.429	4.86815e-19
-23.4162	4.86815e-19
-23.4034	4.86815e-19
-23.3907	4.86815e-19
-23.3779	4.86815e-19
-23.3651	4.86815e-19
-23.3524	4.86815e-19
-23.3396	4.86815e-19
-23.3269	4.86815e-19
-23.3141	4.86815e-19
-23.3013	4.86815e-19
-23.2886	4.86815e-19
-23.2758	4.86815e-19
-23.263	4.86815e-19
-23.2503	4.86815e-19
-23.2375	4.86815e-19
-23.2247	4.86815e-19
-23.212	4.86815e-19
-23.1992	4.86815e-19
-23.1865	4.86815e-19
-23.1737	4.86815e-19
-23.1609	4.86815e-19
-23.1482	4.86815e-19
-23.1354	4.86815e-19
-23.1226	4.86815e-19
-23.1099	4.86815e-19
-23.0971	4.86815e-19
-23.0843	4.86815e-19
-23.0716	4.86815e-19
-23.0588	4.86815e-19
-23.046	4.86815e-19
-23.0333	4.86815e-19
-23.0205	4.86815e-19
-23.0078	4.86815e-19
-22.995	4.86815e-19
-22.9822	4.86815e-19
-22.9695	4.86815e-19
-22.9567	4.86815e-19
-22.9439	4.86815e-19
-22.9312	4.86815e-19
-22.9184	4.86815e-19
-22.9056	4.86815e-19
-22.8929	4.86815e-19
-22.8801	4.86815e-19
-22.8674	4.86815e-19
-22.8546	4.86815e-19
-22.8418	4.86815e-19
-22.8291	4.86815e-19
-22.8163	4.86815e-19
-22.8035	4.86815e-19
-22.7908	4.86815e-19
-22.778	4.86815e-19
-22.7652	4.86815e-19
-22.7525	4.86815e-19
-22.7397	4.86815e-19
-22.7269	4.86815e-19
-22.7142	4.86815e-19
-22.7014	4.86815e-19
-22.6887	4.86815e-19
-22.6759	4.86815e-19
-22.6631	4.86815e-19
-22.6504	4.86815e-19
-22.6376	4.86815e-19
-22.6248	4.86815e-19
-22.6121	4.86815e-19
-22.5993	4.86815e-19
-22.5865	4.86815e-19
-22.5738	4.86815e-19
-22.561	4.86815e-19
-22.5483	4.86815e-19
-22.5355	4.86815e-19
-22.5227	4.86815e-19
-22.51	4.86815e-19
-22.4972	4.86815e-19
-22.4844	4.86815e-19
-22.4717	4.86815e-19
-22.4589	4.86815e-19
-22.4461	4.86815e-19
-22.4334	4.86815e-19
-22.4206	4.86815e-19
-22.4078	4.86815e-19
-22.3951	4.86815e-19
-22.3823	4.86815e-19
-22.3696	4.86815e-19
-22.3568	4.86815e-19
-22.344	4.86815e-19
-22.3313	4.86815e-19
-22.3185	4.86815e-19
-22.3057	4.86815e-19
-22.293	4.86815e-19
-22.2802	4.86815e-19
-22.2674	4.86815e-19
-22.2547	4.86815e-19
-22.2419	4.86815e-19
-22.2292	4.86815e-19
-22.2164	4.86815e-19
-22.2036	4.86815e-19
-22.1909	4.86815e-19
-22.1781	4.86815e-19
-22.1653	4.86815e-19
-22.1526	4.86815e-19
-22.1398	4.86815e-19
-22.127	4.86815e-19
-22.1143	4.86815e-19
-22.1015	4.86815e-19
-22.0887	4.86815e-19
-22.076	4.86815e-19
-22.0632	4.86815e-19
-22.0505	4.86815e-19
-22.0377	4.86815e-19
-22.0249	4.86815e-19
-22.0122	4.86815e-19
-21.9994	4.86815e-19
-21.9866	4.86815e-19
-21.9739	4.86815e-19
-21.9611	4.86815e-19
-21.9483	4.86815e-19
-21.9356	4.86815e-19
-21.9228	4.86815e-19
-21.9101	4.86815e-19
-21.8973	4.86815e-19
-21.8845	4.86815e-19
-21.8718	4.86815e-19
-21.859	4.86815e-19
-21.8462	4.86815e-19
-21.8335	4.86815e-19
-21.8207	4.86815e-19
-21.8079	4.86815e-19
-21.7952	4.86815e-19
-21.7824	4.86815e-19
-21.7696	4.86815e-19
-21.7569	4.86815e-19
-21.7441	4.86815e-19
-21.7314	4.86815e-19
-21.7186	4.86815e-19
-21.7058	4.86815e-19
-21.6931	4.86815e-19
-21.6803	4.86815e-19
-21.6675	4.86815e-19
-21.6548	4.86815e-19
-21.642	4.86815e-19
-21.6292	4.86815e-19
-21.6165	4.86815e-19
-21.6037	4.86815e-19
-21.591	4.86815e-19
-21.5782	4.86815e-19
-21.5654	4.86815e-19
-21.5527	4.86815e-19
-21.5399	4.86815e-19
-21.5271	4.86815e-19
-21.5144	4.86815e-19
-21.5016	4.86815e-19
-21.4888	4.86815e-19
-21.4761	4.86815e-19
-21.4633	4.86815e-19
-21.4505	4.86815e-19
-21.4378	4.86815e-19
-21.425	4.86815e-19
-21.4123	4.86815e-19
-21.3995	4.86815e-19
-21.3867	4.86815e-19
-21.374	4.86815e-19
-21.3612	4.86815e-19
-21.3484	4.86815e-19
-21.3357	4.86815e-19
-21.3229	4.86815e-19
-21.3101	4.86815e-19
-21.2974	4.86815e-19
-21.2846	4.86815e-19
-21.2719	4.86815e-19
-21.2591	4.86815e-19
-21.2463	4.86815e-19
-21.2336	4.86815e-19
-21.2208	4.86815e-19
-21.208	4.86815e-19
-21.1953	4.86815e-19
-21.1825	4.86815e-19
-21.1697	4.86815e-19
-21.157	4.86815e-19
-21.1442	4.86815e-19
-21.1314	4.86815e-19
-21.1187	4.86815e-19
-21.1059	4.86815e-19
-21.0932	4.86815e-19
-21.0804	4.86815e-19
-21.0676	4.86815e-19
-21.0549	4.86815e-19
-21.0421	4.86815e-19
-21.0293	4.86815e-19
-21.0166	4.86815e-19
-21.0038	4.86815e-19
-20.991	4.86815e-19
-20.9783	4.86815e-19
-20.9655	4.86815e-19
-20.9528	4.86815e-19
-20.94	4.86815e-19
-20.9272	4.86815e-19
-20.9145	4.86815e-19
-20.9017	4.86815e-19
-20.8889	4.86815e-19
-20.8762	4.86815e-19
-20.8634	4.86815e-19
-20.8506	4.86815e-19
-20.8379	4.86815e-19
-20.8251	4.86815e-19
-20.8123	4.86815e-19
-20.7996	4.86815e-19
-20.7868	4.86815e-19
-20.7741	4.86815e-19
-20.7613	4.86815e-19
-20.7485	4.86815e-19
-20.7358	4.86815e-19
-20.723	4.86815e-19
-20.7102	4.86815e-19
-20.6975	4.86815e-19
-20.6847	4.86815e-19
-20.6719	4.86815e-19
-20.6592	4.86815e-19
-20.6464	4.86815e-19
-20.6337	4.86815e-19
-20.6209	4.86815e-19
-20.6081	4.86815e-19
-20.5954	4.86815e-19
-20.5826	4.86815e-19
-20.5698	4.86815e-19
-20.5571	4.86815e-19
-20.5443	4.86815e-19
-20.5315	4.86815e-19
-20.5188	4.86815e-19
-20.506	4.86815e-19
-20.4932	4.86815e-19
-20.4805	4.86815e-19
-20.4677	4.86815e-19
-20.455	4.86815e-19
-20.4422	4.86815e-19
-20.4294	4.86815e-19
-20.4167	4.86815e-19
-20.4039	4.86815e-19
-20.3911	4.86815e-19
-20.3784	4.86815e-19
-20.3656	4.86815e-19
-20.3528	4.86815e-19
-20.3401	4.86815e-19
-20.3273	4.86815e-19
-20.3146	4.86815e-19
-20.3018	4.86815e-19
-20.289	4.86815e-19
-20.2763	4.86815e-19
-20.2635	4.86815e-19
-20.2507	4.86815e-19
-20.238	4.86815e-19
-20.2252	4.86815e-19
-20.2124	4.86815e-19
-20.1997	4.86815e-19
-20.1869	4.86815e-19
-20.1741	4.86815e-19
-20.1614	4.86815e-19
-20.1486	4.86815e-19
-20.1359	4.86815e-19
-20.1231	4.86815e-19
-20.1103	4.86815e-19
-20.0976	4.86815e-19
-20.0848	4.86815e-19
-20.072	4.86815e-19
-20.0593	4.86815e-19
-20.0465	4.86815e-19
-20.0337	4.86815e-19
-20.021	4.86815e-19
-20.0082	4.86815e-19
-19.9955	4.86815e-19
-19.9827	4.86815e-19
-19.9699	4.86815e-19
-19.9572	4.86815e-19
-19.9444	4.86815e-19
-19.9316	4.86815e-19
-19.9189	4.86815e-19
-19.9061	4.86815e-19
-19.8933	4.86815e-19
-19.8806	4.86815e-19
-19.8678	4.86815e-19
-19.855	4.86815e-19
-19.8423	4.86815e-19
-19.8295	4.86815e-19
-19.8168	4.86815e-19
-19.804	4.86815e-19
-19.7912	0.000365403
-19.7785	4.86815e-19
-19.7657	4.86815e-19
-19.7529	4.86815e-19
-19.7402	4.86815e-19
-19.7274	4.86815e-19
-19.7146	4.86815e-19
-19.7019	4.86815e-19
-19.6891	4.86815e-19
-19.6764	4.86815e-19
-19.6636	4.86815e-19
-19.6508	4.86815e-19
-19.6381	4.86815e-19
-19.6253	0.000730806
-19.6125	0.000365403
-19.5998	4.86815e-19
-19.587	4.86815e-19
-19.5742	4.86815e-19
-19.5615	0.000365403
-19.5487	4.86815e-19
-19.5359	4.86815e-19
-19.5232	4.86815e-19
-19.5104	4.86815e-19
-19.4977	4.86815e-19
-19.4849	4.86815e-19
-19.4721	4.86815e-19
-19.4594	4.86815e-19
-19.4466	4.86815e-19
-19.4338	4.86815e-19
-19.4211	4.86815e-19
-19.4083	4.86815e-19
-19.3955	4.86815e-19
-19.3828	4.86815e-19
-19.37	4.86815e-19
-19.3573	4.86815e-19
-19.3445	4.86815e-19
-19.3317	4.86815e-19
-19.319	4.86815e-19
-19.3062	0.000365403
-19.2934	4.86815e-19
-19.2807	4.86815e-19
-19.2679	0.000730806
-19.2551	0.000365403
-19.2424	4.86815e-19
-19.2296	4.86815e-19
-19.2168	4.86815e-19
-19.2041	4.86815e-19
-19.1913	4.86815e-19
-19.1786	4.86815e-19
-19.1658	4.86815e-19
-19.153	4.86815e-19
-19.1403	4.86815e-19
-19.1275	4.86815e-19
-19.1147	4.86815e-19
-19.102	0.000365403
-19.0892	0.000365403
-19.0764	0.000365403
-19.0637	4.86815e-19
-19.0509	4.86815e-19
-19.0382	4.86815e-19
-19.0254	4.86815e-19
-19.0126	0.000365403
-18.9999	4.86815e-19
-18.9871	4.86815e-19
-18.9743	4.86815e-19
-18.9616	0.000365403
-18.9488	4.86815e-19
-18.936	4.86815e-19
-18.9233	0.000365403
-18.9105	4.86815e-19
-18.8977	0.000365403
-18.885	4.86815e-19
-18.8722	4.86815e-19
-18.8595	4.86815e-19
-18.8467	4.86815e-19
-18.8339	0.000365403
-18.8212	4.86815e-19
-18.8084	4.86815e-19
-18.7956	0.000730806
-18.7829	4.86815e-19
-18.7701	4.86815e-19
-18.7573	4.86815e-19
-18.7446	4.86815e-19
-18.7318	4.86815e-19
-18.7191	4.86815e-19
-18.7063	0.000365403
-18.6935	4.86815e-19
-18.6808	4.86815e-19
-18.668	4.86815e-19
-18.6552	0.000365403
-18.6425	0.000365403
-18.6297	4.86815e-19
-18.6169	4.86815e-19
-18.6042	0.000365403
-18.5914	4.86815e-19
-18.5786	4.86815e-19
-18.5659	4.86815e-19
-18.5531	4.86815e-19
-18.5404	4.86815e-19
-18.5276	4.86815e-19
-18.5148	4.86815e-19
-18.5021	0.000365403
-18.4893	0.000365403
-18.4765	4.86815e-19
-18.4638	4.86815e-19
-18.451	4.86815e-19
-18.4382	0.000365403
-18.4255	4.86815e-19
-18.4127	4.86815e-19
-18.4	4.86815e-19
-18.3872	4.86815e-19
-18.3744	0.000365403
-18.3617	4.86815e-19
-18.3489	4.86815e-19
-18.3361	4.86815e-19
-18.3234	4.86815e-19
-18.3106	4.86815e-19
-18.2978	0.000730806
-18.2851	4.86815e-19
-18.2723	0.000365403
-18.2595	0.000730806
-18.2468	0.000365403
-18.234	4.86815e-19
-18.2213	0.000365403
-18.2085	4.86815e-19
-18.1957	0.000365403
-18.183	4.86815e-19
-18.1702	4.86815e-19
-18.1574	4.86815e-19
-18.1447	4.86815e-19
-18.1319	4.86815e-19
-18.1191	0.000365403
-18.1064	4.86815e-19
-18.0936	4.86815e-19
-18.0809	4.86815e-19
-18.0681	4.86815e-19
-18.0553	0.000730806
-18.0426	0.000365403
-18.0298	4.86815e-19
-18.017	0.000365403
-18.0043	4.86815e-19
-17.9915	4.86815e-19
-17.9787	0.000365403
-17.966	4.86815e-19
-17.9532	0.000365403
-17.9404	4.86815e-19
-17.9277	0.000365403
-17.9149	0.00109621
-17.9022	4.86815e-19
-17.8894	4.86815e-19
-17.8766	4.86815e-19
-17.8639	4.86815e-19
-17.8511	4.86815e-19
-17.8383	0.000365403
-17.8256	0.000365403
-17.8128	4.86815e-19
-17.8	4.86815e-19
-17.7873	0.000365403
-17.7745	4.86815e-19
-17.7618	0.000365403
-17.749	4.86815e-19
-17.7362	4.86815e-19
-17.7235	4.86815e-19
-17.7107	0.000365403
-17.6979	4.86815e-19
-17.6852	0.000365403
-17.6724	4.86815e-19
-17.6596	4.86815e-19
-17.6469	0.000365403
-17.6341	4.86815e-19
-17.6213	4.86815e-19
-17.6086	4.86815e-19
-17.5958	0.000365403
-17.5831	4.86815e-19
-17.5703	4.86815e-19
-17.5575	4.86815e-19
-17.5448	0.000365403
-17.532	0.000365403
-17.5192	0.000365403
-17.5065	4.86815e-19
-17.4937	4.86815e-19
-17.4809	4.86815e-19
-17.4682	0.000365403
-17.4554	4.86815e-19
-17.4427	4.86815e-19
-17.4299	4.86815e-19
-17.4171	4.86815e-19
-17.4044	0.000365403
-17.3916	0.000365403
-17.3788	4.86815e-19
-17.3661	0.000365403
-17.3533	4.86815e-19
-17.3405	4.86815e-19
-17.3278	4.86815e-19
-17.315	0.000365403
-17.3022	4.86815e-19
-17.2895	4.86815e-19
-17.2767	0.000365403
-17.264	4.86815e-19
-17.2512	0.000365403
-17.2384	0.000365403
-17.2257	4.86815e-19
-17.2129	0.000365403
-17.2001	0.000730806
-17.1874	4.86815e-19
-17.1746	4.86815e-19
-17.1618	4.86815e-19
-17.1491	0.000365403
-17.1363	4.86815e-19
-17.1236	4.86815e-19
-17.1108	0.000365403
-17.098	0.000365403
-17.0853	4.86815e-19
-17.0725	4.86815e-19
-17.0597	0.000365403
-17.047	4.86815e-19
-17.0342	4.86815e-19
-17.0214	4.86815e-19
-17.0087	4.86815e-19
-16.9959	4.86815e-19
-16.9831	4.86815e-19
-16.9704	0.000730806
-16.9576	4.86815e-19
-16.9449	0.000365403
-16.9321	4.86815e-19
-16.9193	4.86815e-19
-16.9066	4.86815e-19
-16.8938	4.86815e-19
-16.881	4.86815e-19
-16.8683	0.000365403
-16.8555	4.86815e-19
-16.8427	0.000365403
-16.83	0.000365403
-16.8172	0.000730806
-16.8045	4.86815e-19
-16.7917	4.86815e-19
-16.7789	4.86815e-19
-16.7662	4.86815e-19
-16.7534	4.86815e-19
-16.7406	0.000365403
-16.7279	4.86815e-19
-16.7151	0.000365403
-16.7023	4.86815e-19
-16.6896	4.86815e-19
-16.6768	0.000365403
-16.664	0.000365403
-16.6513	4.86815e-19
-16.6385	0.000365403
-16.6258	0.000730806
-16.613	4.86815e-19
-16.6002	0.000730806
-16.5875	4.86815e-19
-16.5747	0.000365403
-16.5619	0.000365403
-16.5492	4.86815e-19
-16.5364	4.86815e-19
-16.5236	0.000365403
-16.5109	0.000730806
-16.4981	0.000365403
-16.4854	4.86815e-19
-16.4726	0.000365403
-16.4598	4.86815e-19
-16.4471	4.86815e-19
-16.4343	0.000730806
-16.4215	4.86815e-19
-16.4088	4.86815e-19
-16.396	0.000365403
-16.3832	4.86815e-19
-16.3705	4.86815e-19
-16.3577	0.000365403
-16.3449	0.000730806
-16.3322	0.000365403
-16.3194	4.86815e-19
-16.3067	0.000365403
-16.2939	0.000365403
-16.2811	4.86815e-19
-16.2684	4.86815e-19
-16.2556	0.000730806
-16.2428	4.86815e-19
-16.2301	0.000730806
-16.2173	4.86815e-19
-16.2045	0.000365403
-16.1918	4.86815e-19
-16.179	0.00109621
-16.1663	0.000365403
-16.1535	4.86815e-19
-16.1407	0.000365403
-16.128	0.000365403
-16.1152	0.000730806
-16.1024	0.000365403
-16.0897	0.000365403
-16.0769	0.000730806
-16.0641	0.000730806
-16.0514	0.000365403
-16.0386	0.000365403
-16.0258	0.000730806
-16.0131	0.000730806
-16.0003	4.86815e-19
-15.9876	0.000365403
-15.9748	0.000730806
-15.962	4.86815e-19
-15.9493	4.86815e-19
-15.9365	0.000365403
-15.9237	4.86815e-19
-15.911	0.00109621
-15.8982	0.000365403
-15.8854	0.000365403
-15.8727	0.000730806
-15.8599	4.86815e-19
-15.8472	4.86815e-19
-15.8344	0.000365403
-15.8216	0.000365403
-15.8089	0.000730806
-15.7961	0.00109621
-15.7833	0.000365403
-15.7706	0.000730806
-15.7578	4.86815e-19
-15.745	0.000365403
-15.7323	0.00146161
-15.7195	4.86815e-19
-15.7067	0.000365403
-15.694	0.000365403
-15.6812	4.86815e-19
-15.6685	4.86815e-19
-15.6557	0.000365403
-15.6429	0.000730806
-15.6302	4.86815e-19
-15.6174	0.000365403
-15.6046	0.000365403
-15.5919	4.86815e-19
-15.5791	4.86815e-19
-15.5663	0.000730806
-15.5536	0.000365403
-15.5408	0.000730806
-15.5281	0.000365403
-15.5153	4.86815e-19
-15.5025	0.000365403
-15.4898	0.000365403
-15.477	0.000730806
-15.4642	4.86815e-19
-15.4515	0.000365403
-15.4387	0.000730806
-15.4259	0.000365403
-15.4132	0.000365403
-15.4004	0.00109621
-15.3876	0.000365403
-15.3749	0.000365403
-15.3621	0.000365403
-15.3494	0.000365403
-15.3366	0.000730806
-15.3238	0.00146161
-15.3111	0.000730806
-15.2983	4.86815e-19
-15.2855	4.86815e-19
-15.2728	0.000730806
-15.26	0.00109621
-15.2472	0.000365403
-15.2345	4.86815e-19
-15.2217	4.86815e-19
-15.209	4.86815e-19
-15.1962	0.000730806
-15.1834	0.000365403
-15.1707	0.000365403
-15.1579	0.00109621
-15.1451	4.86815e-19
-15.1324	4.86815e-19
-15.1196	0.000365403
-15.1068	0.000730806
-15.0941	0.000365403
-15.0813	0.000730806
-15.0685	4.86815e-19
-15.0558	0.000365403
-15.043	0.00109621
-15.0303	0.000730806
-15.0175	4.86815e-19
-15.0047	0.000365403
-14.992	0.000365403
-14.9792	0.000365403
-14.9664	0.000365403
-14.9537	4.86815e-19
-14.9409	4.86815e-19
-14.9281	0.000365403
-14.9154	4.86815e-19
-14.9026	0.000365403
-14.8899	4.86815e-19
-14.8771	4.86815e-19
-14.8643	0.000365403
-14.8516	0.000365403
-14.8388	0.000365403
-14.826	4.86815e-19
-14.8133	0.000365403
-14.8005	0.000730806
-14.7877	4.86815e-19
-14.775	0.000730806
-14.7622	0.000365403
-14.7494	0.000365403
-14.7367	0.000730806
-14.7239	0.000365403
-14.7112	4.86815e-19
-14.6984	0.000730806
-14.6856	0.000365403
-14.6729	4.86815e-19
-14.6601	0.000365403
-14.6473	0.000730806
-14.6346	0.000730806
-14.6218	0.000365403
-14.609	0.000365403
-14.5963	0.000365403
-14.5835	4.86815e-19
-14.5708	0.00109621
-14.558	4.86815e-19
-14.5452	4.86815e-19
-14.5325	0.000365403
-14.5197	4.86815e-19
-14.5069	4.86815e-19
-14.4942	0.000730806
-14.4814	4.86815e-19
-14.4686	0.000730806
-14.4559	0.000730806
-14.4431	4.86815e-19
-14.4303	0.000365403
-14.4176	0.000365403
-14.4048	0.000730806
-14.3921	0.000365403
-14.3793	0.000365403
-14.3665	4.86815e-19
-14.3538	0.000365403
-14.341	0.000365403
-14.3282	0.000730806
-14.3155	0.000365403
-14.3027	0.00109621
-14.2899	0.000365403
-14.2772	4.86815e-19
-14.2644	4.86815e-19
-14.2517	0.000730806
-14.2389	0.00109621
-14.2261	0.000365403
-14.2134	0.00109621
-14.2006	0.000365403
-14.1878	4.86815e-19
-14.1751	0.00109621
-14.1623	4.86815e-19
-14.1495	4.86815e-19
-14.1368	0.000365403
-14.124	0.000365403
-14.1112	0.00109621
-14.0985	0.000365403
-14.0857	4.86815e-19
-14.073	4.86815e-19
-14.0602	4.86815e-19
-14.0474	0.000365403
-14.0347	0.000365403
-14.0219	4.86815e-19
-14.0091	0.000730806
-13.9964	0.000365403
-13.9836	0.000365403
-13.9708	0.00109621
-13.9581	0.000365403
-13.9453	0.00146161
-13.9326	0.000365403
-13.9198	0.000365403
-13.907	0.000730806
-13.8943	4.86815e-19
-13.8815	0.000730806
-13.8687	0.000365403
-13.856	0.000365403
-13.8432	0.000730806
-13.8304	4.86815e-19
-13.8177	4.86815e-19
-13.8049	0.000365403
-13.7921	0.000365403
-13.7794	4.86815e-19
-13.7666	0.000365403
-13.7539	0.000730806
-13.7411	0.000365403
-13.7283	4.86815e-19
-13.7156	0.000365403
-13.7028	4.86815e-19
-13.69	0.000365403
-13.6773	4.86815e-19
-13.6645	4.86815e-19
-13.6517	0.000365403
-13.639	4.86815e-19
-13.6262	4.86815e-19
-13.6135	4.86815e-19
-13.6007	4.86815e-19
-13.5879	0.000730806
-13.5752	0.000730806
-13.5624	0.000365403
-13.5496	4.86815e-19
-13.5369	0.000730806
-13.5241	0.000730806
-13.5113	4.86815e-19
-13.4986	0.00182702
-13.4858	0.000730806
-13.473	0.000365403
-13.4603	0.000730806
-13.4475	4.86815e-19
-13.4348	0.000730806
-13.422	0.000730806
-13.4092	0.00109621
-13.3965	0.00109621
-13.3837	4.86815e-19
-13.3709	0.000730806
-13.3582	0.000730806
-13.3454	0.000365403
-13.3326	0.00109621
-13.3199	4.86815e-19
-13.3071	0.000730806
-13.2944	0.000730806
-13.2816	4.86815e-19
-13.2688	0.000365403
-13.2561	0.00109621
-13.2433	4.86815e-19
-13.2305	0.00109621
-13.2178	0.000365403
-13.205	0.00109621
-13.1922	0.000365403
-13.1795	0.000365403
-13.1667	4.86815e-19
-13.1539	0.00109621
-13.1412	0.000730806
-13.1284	4.86815e-19
-13.1157	0.00146161
-13.1029	0.000365403
-13.0901	0.000365403
-13.0774	0.00109621
-13.0646	4.86815e-19
-13.0518	0.000365403
-13.0391	4.86815e-19
-13.0263	0.000365403
-13.0135	4.86815e-19
-13.0008	0.00146161
-12.988	0.000365403
-12.9753	4.86815e-19
-12.9625	0.000730806
-12.9497	0.000365403
-12.937	4.86815e-19
-12.9242	4.86815e-19
-12.9114	0.000730806
-12.8987	4.86815e-19
-12.8859	0.000365403
-12.8731	0.000365403
-12.8604	4.86815e-19
-12.8476	0.000730806
-12.8348	0.000365403
-12.8221	0.000730806
-12.8093	0.000730806
-12.7966	4.86815e-19
-12.7838	4.86815e-19
-12.771	0.00109621
-12.7583	0.00182702
-12.7455	0.000365403
-12.7327	0.00109621
-12.72	4.86815e-19
-12.7072	0.000365403
-12.6944	4.86815e-19
-12.6817	0.000365403
-12.6689	0.000365403
-12.6562	0.000365403
-12.6434	4.86815e-19
-12.6306	4.86815e-19
-12.6179	0.000365403
-12.6051	4.86815e-19
-12.5923	0.000730806
-12.5796	0.000730806
-12.5668	0.00109621
-12.554	0.000365403
-12.5413	0.000730806
-12.5285	0.000365403
-12.5157	0.000365403
-12.503	0.000365403
-12.4902	0.000730806
-12.4775	0.00146161
-12.4647	4.86815e-19
-12.4519	0.000365403
-12.4392	0.000730806
-12.4264	4.86815e-19
-12.4136	0.000365403
-12.4009	0.000365403
-12.3881	0.00146161
-12.3753	0.000365403
-12.3626	0.000365403
-12.3498	0.000365403
-12.3371	0.000365403
-12.3243	0.000365403
-12.3115	0.000365403
-12.2988	0.000365403
-12.286	0.000365403
-12.2732	0.00182702
-12.2605	0.000365403
-12.2477	4.86815e-19
-12.2349	0.000365403
-12.2222	0.000365403
-12.2094	4.86815e-19
-12.1966	0.000365403
-12.1839	0.00109621
-12.1711	4.86815e-19
-12.1584	0.000730806
-12.1456	0.000365403
-12.1328	0.000730806
-12.1201	4.86815e-19
-12.1073	0.000365403
-12.0945	4.86815e-19
-12.0818	0.00146161
-12.069	4.86815e-19
-12.0562	0.000730806
-12.0435	0.000365403
-12.0307	0.00109621
-12.018	0.000365403
-12.0052	4.86815e-19
-11.9924	4.86815e-19
-11.9797	4.86815e-19
-11.9669	0.00109621
-11.9541	4.86815e-19
-11.9414	4.86815e-19
-11.9286	4.86815e-19
-11.9158	4.86815e-19
-11.9031	0.000365403
-11.8903	0.000365403
-11.8775	4.86815e-19
-11.8648	0.000730806
-11.852	0.000730806
-11.8393	0.000365403
-11.8265	4.86815e-19
-11.8137	0.000730806
-11.801	0.000730806
-11.7882	4.86815e-19
-11.7754	0.000730806
-11.7627	4.86815e-19
-11.7499	0.000730806
-11.7371	0.000365403
-11.7244	4.86815e-19
-11.7116	0.000730806
-11.6989	4.86815e-19
-11.6861	0.00109621
-11.6733	4.86815e-19
-11.6606	0.00109621
-11.6478	0.000365403
-11.635	0.000365403
-11.6223	0.000365403
-11.6095	4.86815e-19
-11.5967	0.000365403
-11.584	0.000365403
-11.5712	0.00109621
-11.5584	4.86815e-19
-11.5457	4.86815e-19
-11.5329	0.000365403
-11.5202	0.000365403
-11.5074	4.86815e-19
-11.4946	0.000730806
-11.4819	0.000730806
-11.4691	0.00182702
-11.4563	0.000365403
-11.4436	4.86815e-19
-11.4308	4.86815e-19
-11.418	0.000730806
-11.4053	4.86815e-19
-11.3925	4.86815e-19
-11.3798	0.000730806
-11.367	4.86815e-19
-11.3542	0.000730806
-11.3415	0.000365403
-11.3287	0.000365403
-11.3159	0.000365403
-11.3032	4.86815e-19
-11.2904	0.000365403
-11.2776	0.000365403
-11.2649	4.86815e-19
-11.2521	0.00109621
-11.2393	0.000730806
-11.2266	0.000365403
-11.2138	0.000365403
-11.2011	4.86815e-19
-11.1883	4.86815e-19
-11.1755	4.86815e-19
-11.1628	0.000365403
-11.15	0.00146161
-11.1372	0.000365403
-11.1245	0.000365403
-11.1117	0.000365403
-11.0989	0.000730806
-11.0862	0.000365403
-11.0734	0.000365403
-11.0607	4.86815e-19
-11.0479	0.000730806
-11.0351	4.86815e-19
-11.0224	4.86815e-19
-11.0096	0.00109621
-10.9968	0.000365403
-10.9841	0.000730806
-10.9713	0.000730806
-10.9585	0.000365403
-10.9458	4.86815e-19
-10.933	0.000730806
-10.9202	0.000365403
-10.9075	4.86815e-19
-10.8947	0.000365403
-10.882	4.86815e-19
-10.8692	0.000365403
-10.8564	4.86815e-19
-10.8437	0.000365403
-10.8309	0.000365403
-10.8181	0.000365403
-10.8054	4.86815e-19
-10.7926	4.86815e-19
-10.7798	0.000365403
-10.7671	0.000365403
-10.7543	0.000730806
-10.7416	0.000365403
-10.7288	0.000730806
-10.716	0.000730806
-10.7033	0.000730806
-10.6905	0.00109621
-10.6777	0.000365403
-10.665	0.000730806
-10.6522	0.000365403
-10.6394	0.000365403
-10.6267	0.000730806
-10.6139	0.000730806
-10.6011	0.000730806
-10.5884	0.000730806
-10.5756	4.86815e-19
-10.5629	0.000365403
-10.5501	0.000365403
-10.5373	0.000730806
-10.5246	0.00109621
-10.5118	4.86815e-19
-10.499	4.86815e-19
-10.4863	0.000365403
-10.4735	0.000365403
-10.4607	4.86815e-19
-10.448	4.86815e-19
-10.4352	0.000730806
-10.4225	4.86815e-19
-10.4097	0.000730806
-10.3969	0.00219242
-10.3842	0.000730806
-10.3714	0.000365403
-10.3586	4.86815e-19
-10.3459	0.00109621
-10.3331	0.000365403
-10.3203	0.000730806
-10.3076	4.86815e-19
-10.2948	0.000730806
-10.282	4.86815e-19
-10.2693	0.000365403
-10.2565	4.86815e-19
-10.2438	0.00109621
-10.231	4.86815e-19
-10.2182	4.86815e-19
-10.2055	0.000730806
-10.1927	0.00109621
-10.1799	0.000365403
-10.1672	0.000365403
-10.1544	0.00109621
-10.1416	0.000365403
-10.1289	0.00109621
-10.1161	0.000730806
-10.1034	0.00109621
-10.0906	0.000365403
-10.0778	0.000365403
-10.0651	0.00109621
-10.0523	0.000365403
-10.0395	0.000365403
-10.0268	0.000730806
-10.014	4.86815e-19
-10.0012	0.000730806
-9.98847	4.86815e-19
-9.97571	0.00109621
-9.96295	4.86815e-19
-9.95018	0.00109621
-9.93742	4.86815e-19
-9.92465	4.86815e-19
-9.91189	0.000730806
-9.89913	0.000730806
-9.88636	0.000365403
-9.8736	4.86815e-19
-9.86083	4.86815e-19
-9.84807	0.000730806
-9.83531	4.86815e-19
-9.82254	0.000365403
-9.80978	0.00109621
-9.79701	4.86815e-19
-9.78425	0.00109621
-9.77149	0.000730806
-9.75872	0.00146161
-9.74596	0.000365403
-9.73319	0.000730806
-9.72043	0.000365403
-9.70767	0.000365403
-9.6949	0.00146161
-9.68214	0.00109621
-9.66937	4.86815e-19
-9.65661	0.00109621
-9.64385	0.000365403
-9.63108	0.000365403
-9.61832	0.000730806
-9.60555	4.86815e-19
-9.59279	0.00109621
-9.58003	4.86815e-19
-9.56726	0.000730806
-9.5545	4.86815e-19
-9.54173	0.000365403
-9.52897	0.000730806
-9.51621	4.86815e-19
-9.50344	0.000365403
-9.49068	0.000365403
-9.47791	4.86815e-19
-9.46515	0.000365403
-9.45239	0.000730806
-9.43962	4.86815e-19
-9.42686	4.86815e-19
-9.41409	0.000365403
-9.40133	0.000365403
-9.38857	0.000365403
-9.3758	0.000365403
-9.36304	0.00109621
-9.35027	0.000730806
-9.33751	0.000730806
-9.32475	4.86815e-19
-9.31198	4.86815e-19
-9.29922	0.000730806
-9.28645	0.000365403
-9.27369	0.000365403
-9.26093	4.86815e-19
-9.24816	0.00109621
-9.2354	0.00182702
-9.22263	4.86815e-19
-9.20987	0.000365403
-9.19711	0.00109621
-9.18434	0.000365403
-9.17158	0.00182702
-9.15881	0.00182702
-9.14605	0.000365403
-9.13329	4.86815e-19
-9.12052	0.000365403
-9.10776	0.00109621
-9.09499	0.00109621
-9.08223	0.000730806
-9.06947	4.86815e-19
-9.0567	0.000365403
-9.04394	4.86815e-19
-9.03117	0.000730806
-9.01841	0.000730806
-9.00565	0.00146161
-8.99288	0.00182702
-8.98012	0.000365403
-8.96735	0.000730806
-8.95459	0.000365403
-8.94183	0.000365403
-8.92906	0.000365403
-8.9163	0.000365403
-8.90353	0.00146161
-8.89077	0.000365403
-8.87801	4.86815e-19
-8.86524	0.000730806
-8.85248	4.86815e-19
-8.83971	0.00146161
-8.82695	0.000365403
-8.81419	0.000365403
-8.80142	4.86815e-19
-8.78866	4.86815e-19
-8.77589	0.000730806
-8.76313	0.00109621
-8.75037	4.86815e-19
-8.7376	0.000730806
-8.72484	0.000730806
-8.71207	0.00146161
-8.69931	4.86815e-19
-8.68655	0.00146161
-8.67378	0.000730806
-8.66102	0.00109621
-8.64825	4.86815e-19
-8.63549	4.86815e-19
-8.62273	0.000365403
-8.60996	0.00109621
-8.5972	0.000365403
-8.58443	0.000365403
-8.57167	0.000730806
-8.55891	0.000365403
-8.54614	0.000365403
-8.53338	4.86815e-19
-8.52061	0.00109621
-8.50785	0.000365403
-8.49509	0.000365403
-8.48232	0.000730806
-8.46956	0.000365403
-8.45679	0.000365403
-8.44403	0.000730806
-8.43127	4.86815e-19
-8.4185	0.000365403
-8.40574	4.86815e-19
-8.39297	0.000365403
-8.38021	0.000365403
-8.36745	0.000730806
-8.35468	0.00109621
-8.34192	0.000365403
-8.32915	0.000365403
-8.31639	4.86815e-19
-8.30363	0.00182702
-8.29086	0.000730806
-8.2781	0.000365403
-8.26533	0.000730806
-8.25257	4.86815e-19
-8.23981	0.000365403
-8.22704	0.00182702
-8.21428	0.00109621
-8.20151	0.000365403
-8.18875	4.86815e-19
-8.17599	0.000730806
-8.16322	4.86815e-19
-8.15046	0.00109621
-8.13769	0.00146161
-8.12493	0.000730806
-8.11217	0.000730806
-8.0994	0.000365403
-8.08664	4.86815e-19
-8.07387	0.00146161
-8.06111	0.000730806
-8.04835	0.000365403
-8.03558	0.00109621
-8.02282	0.000730806
-8.01005	4.86815e-19
-7.99729	0.000365403
-7.98453	0.00109621
-7.97176	0.00109621
-7.959	0.000730806
-7.94623	0.00146161
-7.93347	0.000730806
-7.92071	0.000365403
-7.90794	0.000365403
-7.89518	0.000730806
-7.88241	0.00109621
-7.86965	0.000730806
-7.85689	0.000365403
-7.84412	0.000365403
-7.83136	4.86815e-19
-7.81859	0.00109621
-7.80583	4.86815e-19
-7.79307	0.000730806
-7.7803	0.000365403
-7.76754	0.000365403
-7.75477	0.000730806
-7.74201	0.000730806
-7.72925	0.000730806
-7.71648	0.00146161
-7.70372	0.000365403
-7.69095	0.00146161
-7.67819	0.00109621
-7.66543	0.000365403
-7.65266	0.000730806
-7.6399	0.00109621
-7.62713	0.000365403
-7.61437	0.000730806
-7.60161	0.00109621
-7.58884	0.00109621
-7.57608	0.000730806
-7.56331	0.000730806
-7.55055	0.000730806
-7.53779	0.000730806
-7.52502	0.000365403
-7.51226	4.86815e-19
-7.49949	0.000365403
-7.48673	0.00109621
-7.47397	0.00109621
-7.4612	0.000730806
-7.44844	0.000365403
-7.43567	0.00182702
-7.42291	4.86815e-19
-7.41015	0.000365403
-7.39738	0.000365403
-7.38462	0.00146161
-7.37185	0.000730806
-7.35909	0.00109621
-7.34633	0.00109621
-7.33356	0.00109621
-7.3208	0.00146161
-7.30803	0.000365403
-7.29527	4.86815e-19
-7.28251	0.00182702
-7.26974	0.000365403
-7.25698	0.00109621
-7.24421	0.000365403
-7.23145	0.000365403
-7.21869	0.000365403
-7.20592	0.000730806
-7.19316	0.000365403
-7.18039	0.000365403
-7.16763	4.86815e-19
-7.15487	0.00109621
-7.1421	0.00146161
-7.12934	0.000730806
-7.11657	0.000365403
-7.10381	0.000730806
-7.09105	0.000730806
-7.07828	0.00146161
-7.06552	0.00109621
-7.05275	0.000365403
-7.03999	0.000365403
-7.02723	4.86815e-19
-7.01446	0.000730806
-7.0017	0.00109621
-6.98893	0.00146161
-6.97617	0.000730806
-6.96341	0.000365403
-6.95064	0.00109621
-6.93788	0.000730806
-6.92511	0.00109621
-6.91235	0.00109621
-6.89959	0.000365403
-6.88682	0.00109621
-6.87406	0.000730806
-6.86129	0.000730806
-6.84853	0.00182702
-6.83577	4.86815e-19
-6.823	0.00146161
-6.81024	0.000730806
-6.79747	4.86815e-19
-6.78471	0.00109621
-6.77195	0.00109621
-6.75918	4.86815e-19
-6.74642	0.00109621
-6.73365	0.000730806
-6.72089	0.00182702
-6.70813	0.000365403
-6.69536	0.000365403
-6.6826	0.00146161
-6.66983	0.000365403
-6.65707	0.00109621
-6.64431	4.86815e-19
-6.63154	0.000365403
-6.61878	0.00146161
-6.60601	0.000730806
-6.59325	0.000730806
-6.58049	4.86815e-19
-6.56772	4.86815e-19
-6.55496	0.000365403
-6.54219	0.00182702
-6.52943	4.86815e-19
-6.51667	0.000365403
-6.5039	0.00109621
-6.49114	0.000365403
-6.47837	0.000365403
-6.46561	0.000365403
-6.45285	0.000730806
-6.44008	0.000730806
-6.42732	0.000730806
-6.41455	0.00146161
-6.40179	0.00109621
-6.38903	0.00109621
-6.37626	0.00182702
-6.3635	4.86815e-19
-6.35073	0.000365403
-6.33797	0.00109621
-6.32521	0.000730806
-6.31244	0.000365403
-6.29968	0.00146161
-6.28691	4.86815e-19
-6.27415	0.00109621
-6.26139	0.000365403
-6.24862	0.000365403
-6.23586	0.000730806
-6.22309	0.000730806
-6.21033	0.00146161
-6.19757	0.000730806
-6.1848	0.000365403
-6.17204	0.00146161
-6.15927	0.00109621
-6.14651	0.00182702
-6.13375	4.86815e-19
-6.12098	4.86815e-19
-6.10822	0.00109621
-6.09545	0.000730806
-6.08269	0.000730806
-6.06993	0.00109621
-6.05716	4.86815e-19
-6.0444	0.000365403
-6.03163	0.000730806
-6.01887	0.000730806
-6.00611	0.000730806
-5.99334	4.86815e-19
-5.98058	0.000730806
-5.96781	0.000365403
-5.95505	0.00146161
-5.94229	0.000730806
-5.92952	0.000365403
-5.91676	0.000365403
-5.90399	4.86815e-19
-5.89123	0.00182702
-5.87847	0.00146161
-5.8657	0.00109621
-5.85294	0.000365403
-5.84017	0.00109621
-5.82741	0.000365403
-5.81465	0.000730806
-5.80188	0.00146161
-5.78912	0.000365403
-5.77635	0.00182702
-5.76359	4.86815e-19
-5.75083	0.00109621
-5.73806	0.00146161
-5.7253	4.86815e-19
-5.71253	0.000365403
-5.69977	0.00109621
-5.68701	0.000365403
-5.67424	0.00146161
-5.66148	0.000365403
-5.64871	0.00109621
-5.63595	0.000365403
-5.62319	0.000730806
-5.61042	0.000365403
-5.59766	0.00146161
-5.58489	0.000730806
-5.57213	0.000365403
-5.55937	0.00146161
-5.5466	0.000730806
-5.53384	0.000365403
-5.52107	0.000730806
-5.50831	0.00182702
-5.49555	0.000730806
-5.48278	0.000730806
-5.47002	0.00146161
-5.45725	0.000365403
-5.44449	0.000730806
-5.43173	0.000365403
-5.41896	0.000730806
-5.4062	0.000365403
-5.39343	0.000365403
-5.38067	0.000730806
-5.36791	0.00182702
-5.35514	0.000730806
-5.34238	0.000730806
-5.32961	0.00109621
-5.31685	0.00182702
-5.30409	0.000365403
-5.29132	0.000730806
-5.27856	4.86815e-19
-5.26579	0.000365403
-5.25303	0.000730806
-5.24027	0.000365403
-5.2275	0.00109621
-5.21474	0.000365403
-5.20197	0.000730806
-5.18921	0.000365403
-5.17645	0.00146161
-5.16368	0.000730806
-5.15092	0.000365403
-5.13815	0.000730806
-5.12539	0.00219242
-5.11263	0.00109621
-5.09986	0.000365403
-5.0871	0.000365403
-5.07433	4.86815e-19
-5.06157	0.000730806
-5.04881	0.00109621
-5.03604	0.00109621
-5.02328	4.86815e-19
-5.01051	0.000365403
-4.99775	0.000365403
-4.98499	0.000730806
-4.97222	0.00182702
-4.95946	0.00182702
-4.94669	0.000730806
-4.93393	0.000730806
-4.92117	0.000365403
-4.9084	0.00146161
-4.89564	0.00219242
-4.88287	0.000730806
-4.87011	0.000730806
-4.85735	0.00182702
-4.84458	0.00146161
-4.83182	0.000730806
-4.81905	0.000730806
-4.80629	0.00146161
-4.79353	0.000730806
-4.78076	0.00109621
-4.768	0.00146161
-4.75523	0.000730806
-4.74247	0.000365403
-4.72971	0.000730806
-4.71694	0.00146161
-4.70418	0.000365403
-4.69141	0.00182702
-4.67865	0.000730806
-4.66589	0.00292322
-4.65312	0.00255782
-4.64036	0.00219242
-4.62759	0.00109621
-4.61483	0.000730806
-4.60207	0.00109621
-4.5893	0.00182702
-4.57654	0.00146161
-4.56377	0.000730806
-4.55101	0.00109621
-4.53825	0.00109621
-4.52548	0.00109621
-4.51272	0.00182702
-4.49995	0.00146161
-4.48719	0.000730806
-4.47443	0.00146161
-4.46166	0.000365403
-4.4489	0.000730806
-4.43613	0.00219242
-4.42337	0.000730806
-4.41061	0.00146161
-4.39784	0.000365403
-4.38508	0.000730806
-4.37231	0.000730806
-4.35955	0.00328863
-4.34679	0.00182702
-4.33402	0.00146161
-4.32126	0.00219242
-4.30849	0.000365403
-4.29573	0.00146161
-4.28297	0.00109621
-4.2702	0.00182702
-4.25744	0.000365403
-4.24467	0.00146161
-4.23191	0.00109621
-4.21915	0.000730806
-4.20638	0.00146161
-4.19362	0.00182702
-4.18085	0.000365403
-4.16809	0.00109621
-4.15533	0.000730806
-4.14256	0.000730806
-4.1298	0.00146161
-4.11703	0.000730806
-4.10427	0.00182702
-4.09151	0.000365403
-4.07874	0.000730806
-4.06598	0.00146161
-4.05321	0.00109621
-4.04045	0.00109621
-4.02769	0.00146161
-4.01492	0.000730806
-4.00216	0.00182702
-3.98939	0.00182702
-3.97663	0.00182702
-3.96387	4.86815e-19
-3.9511	0.00109621
-3.93834	0.00146161
-3.92557	0.00146161
-3.91281	0.000730806
-3.90005	0.00146161
-3.88728	0.00219242
-3.87452	0.000730806
-3.86175	0.000730806
-3.84899	0.00109621
-3.83623	0.000730806
-3.82346	0.00109621
-3.8107	0.00182702
-3.79793	0.00109621
-3.78517	0.000365403
-3.77241	0.00109621
-3.75964	0.00109621
-3.74688	0.00109621
-3.73411	0.000730806
-3.72135	0.000365403
-3.70859	0.00146161
-3.69582	0.00109621
-3.68306	0.00146161
-3.67029	0.00109621
-3.65753	0.00109621
-3.64477	0.00219242
-3.632	0.000730806
-3.61924	0.000730806
-3.60647	0.000730806
-3.59371	0.00182702
-3.58095	0.000365403
-3.56818	4.86815e-19
-3.55542	0.00109621
-3.54265	0.00146161
-3.52989	0.00109621
-3.51713	0.00146161
-3.50436	0.00109621
-3.4916	0.00146161
-3.47883	0.000730806
-3.46607	0.000730806
-3.45331	0.00109621
-3.44054	0.00255782
-3.42778	0.00182702
-3.41501	0.00182702
-3.40225	0.00219242
-3.38949	0.00146161
-3.37672	0.00109621
-3.36396	0.00219242
-3.35119	0.00182702
-3.33843	0.00109621
-3.32567	0.00146161
-3.3129	0.00146161
-3.30014	0.000730806
-3.28737	0.000730806
-3.27461	0.00109621
-3.26185	0.00109621
-3.24908	0.000730806
-3.23632	0.00146161
-3.22355	0.000730806
[truncated: 4,001 more rows]

## Sheet: (0.228,0)
Energy loss (eV)	Intensity (a.u.)
-28.7443	0.00139367
-28.7315	4.64186e-19
-28.7188	0.000696837
-28.706	4.64186e-19
-28.6932	0.000696837
-28.6805	4.64186e-19
-28.6677	0.00104525
-28.6549	0.000696837
-28.6422	0.000348418
-28.6294	4.64186e-19
-28.6166	0.00139367
-28.6039	0.000696837
-28.5911	0.00139367
-28.5783	0.000696837
-28.5656	0.00139367
-28.5528	0.00139367
-28.5401	4.64186e-19
-28.5273	0.00104525
-28.5145	0.000696837
-28.5018	0.00104525
-28.489	0.000348418
-28.4762	0.00104525
-28.4635	0.000696837
-28.4507	0.00104525
-28.4379	4.64186e-19
-28.4252	0.000348418
-28.4124	4.64186e-19
-28.3997	0.000696837
-28.3869	0.000696837
-28.3741	4.64186e-19
-28.3614	0.000696837
-28.3486	4.64186e-19
-28.3358	0.00104525
-28.3231	4.64186e-19
-28.3103	0.00104525
-28.2975	0.000348418
-28.2848	0.000696837
-28.272	4.64186e-19
-28.2592	0.000696837
-28.2465	0.000696837
-28.2337	0.000348418
-28.221	0.000696837
-28.2082	0.00104525
-28.1954	0.000348418
-28.1827	0.000348418
-28.1699	0.00139367
-28.1571	0.000348418
-28.1444	0.00104525
-28.1316	0.000348418
-28.1188	4.64186e-19
-28.1061	0.000348418
-28.0933	4.64186e-19
-28.0806	0.00174209
-28.0678	0.000696837
-28.055	4.64186e-19
-28.0423	4.64186e-19
-28.0295	0.000348418
-28.0167	0.000696837
-28.004	4.64186e-19
-27.9912	0.000348418
-27.9784	0.000348418
-27.9657	4.64186e-19
-27.9529	0.000696837
-27.9401	4.64186e-19
-27.9274	4.64186e-19
-27.9146	0.00139367
-27.9019	0.000696837
-27.8891	4.64186e-19
-27.8763	0.000348418
-27.8636	0.000696837
-27.8508	0.000696837
-27.838	0.000696837
-27.8253	0.000696837
-27.8125	0.000348418
-27.7997	0.00104525
-27.787	4.64186e-19
-27.7742	4.64186e-19
-27.7615	4.64186e-19
-27.7487	4.64186e-19
-27.7359	0.000348418
-27.7232	4.64186e-19
-27.7104	0.000348418
-27.6976	0.000348418
-27.6849	0.000348418
-27.6721	0.000696837
-27.6593	0.000348418
-27.6466	0.000696837
-27.6338	4.64186e-19
-27.621	4.64186e-19
-27.6083	4.64186e-19
-27.5955	0.000696837
-27.5828	0.00104525
-27.57	0.000348418
-27.5572	0.00174209
-27.5445	0.000348418
-27.5317	0.000348418
-27.5189	0.000348418
-27.5062	0.000348418
-27.4934	0.000348418
-27.4806	4.64186e-19
-27.4679	4.64186e-19
-27.4551	0.000348418
-27.4424	0.00104525
-27.4296	0.00104525
-27.4168	4.64186e-19
-27.4041	0.000696837
-27.3913	0.000348418
-27.3785	0.000696837
-27.3658	4.64186e-19
-27.353	0.000696837
-27.3402	0.000348418
-27.3275	0.000696837
-27.3147	0.00104525
-27.3019	0.000348418
-27.2892	0.000696837
-27.2764	0.000348418
-27.2637	0.000348418
-27.2509	4.64186e-19
-27.2381	4.64186e-19
-27.2254	4.64186e-19
-27.2126	4.64186e-19
-27.1998	0.000696837
-27.1871	0.00174209
-27.1743	4.64186e-19
-27.1615	0.000348418
-27.1488	0.000348418
-27.136	4.64186e-19
-27.1233	0.00139367
-27.1105	0.000348418
-27.0977	0.000348418
-27.085	4.64186e-19
-27.0722	0.000696837
-27.0594	4.64186e-19
-27.0467	4.64186e-19
-27.0339	0.000348418
-27.0211	4.64186e-19
-27.0084	0.000348418
-26.9956	0.000348418
-26.9828	0.000696837
-26.9701	0.000696837
-26.9573	0.00104525
-26.9446	0.000696837
-26.9318	4.64186e-19
-26.919	0.000348418
-26.9063	0.000348418
-26.8935	4.64186e-19
-26.8807	0.000696837
-26.868	0.000348418
-26.8552	4.64186e-19
-26.8424	0.000696837
-26.8297	4.64186e-19
-26.8169	4.64186e-19
-26.8042	0.000348418
-26.7914	4.64186e-19
-26.7786	4.64186e-19
-26.7659	0.000348418
-26.7531	4.64186e-19
-26.7403	4.64186e-19
-26.7276	0.000348418
-26.7148	0.000348418
-26.702	0.000348418
-26.6893	0.000696837
-26.6765	0.000348418
-26.6637	0.000348418
-26.651	0.000696837
-26.6382	4.64186e-19
-26.6255	4.64186e-19
-26.6127	4.64186e-19
-26.5999	4.64186e-19
-26.5872	0.000348418
-26.5744	0.000348418
-26.5616	4.64186e-19
-26.5489	4.64186e-19
-26.5361	4.64186e-19
-26.5233	0.000348418
-26.5106	4.64186e-19
-26.4978	0.000348418
-26.4851	0.000348418
-26.4723	0.000696837
-26.4595	0.000348418
-26.4468	0.000348418
-26.434	0.000696837
-26.4212	0.000348418
-26.4085	4.64186e-19
-26.3957	4.64186e-19
-26.3829	4.64186e-19
-26.3702	0.000696837
-26.3574	0.000348418
-26.3446	0.000348418
-26.3319	4.64186e-19
-26.3191	0.000696837
-26.3064	4.64186e-19
-26.2936	0.000348418
-26.2808	0.000348418
-26.2681	0.000348418
-26.2553	0.000696837
-26.2425	0.000696837
-26.2298	0.000348418
-26.217	4.64186e-19
-26.2042	4.64186e-19
-26.1915	0.000348418
-26.1787	0.00104525
-26.166	4.64186e-19
-26.1532	0.000348418
-26.1404	4.64186e-19
-26.1277	0.000348418
-26.1149	0.000696837
-26.1021	4.64186e-19
-26.0894	0.000348418
-26.0766	4.64186e-19
-26.0638	4.64186e-19
-26.0511	4.64186e-19
-26.0383	4.64186e-19
-26.0255	4.64186e-19
-26.0128	4.64186e-19
-26	4.64186e-19
-25.9873	4.64186e-19
-25.9745	4.64186e-19
-25.9617	4.64186e-19
-25.949	4.64186e-19
-25.9362	4.64186e-19
-25.9234	4.64186e-19
-25.9107	4.64186e-19
-25.8979	4.64186e-19
-25.8851	4.64186e-19
-25.8724	4.64186e-19
-25.8596	4.64186e-19
-25.8469	4.64186e-19
-25.8341	4.64186e-19
-25.8213	4.64186e-19
-25.8086	4.64186e-19
-25.7958	4.64186e-19
-25.783	4.64186e-19
-25.7703	4.64186e-19
-25.7575	4.64186e-19
-25.7447	4.64186e-19
-25.732	4.64186e-19
-25.7192	4.64186e-19
-25.7064	4.64186e-19
-25.6937	4.64186e-19
-25.6809	4.64186e-19
-25.6682	4.64186e-19
-25.6554	4.64186e-19
-25.6426	4.64186e-19
-25.6299	4.64186e-19
-25.6171	4.64186e-19
-25.6043	4.64186e-19
-25.5916	4.64186e-19
-25.5788	4.64186e-19
-25.566	4.64186e-19
-25.5533	4.64186e-19
-25.5405	4.64186e-19
-25.5278	4.64186e-19
-25.515	4.64186e-19
-25.5022	4.64186e-19
-25.4895	4.64186e-19
-25.4767	4.64186e-19
-25.4639	4.64186e-19
-25.4512	4.64186e-19
-25.4384	4.64186e-19
-25.4256	4.64186e-19
-25.4129	4.64186e-19
-25.4001	4.64186e-19
-25.3873	4.64186e-19
-25.3746	4.64186e-19
-25.3618	4.64186e-19
-25.3491	4.64186e-19
-25.3363	4.64186e-19
-25.3235	4.64186e-19
-25.3108	4.64186e-19
-25.298	4.64186e-19
-25.2852	4.64186e-19
-25.2725	4.64186e-19
-25.2597	4.64186e-19
-25.2469	4.64186e-19
-25.2342	4.64186e-19
-25.2214	4.64186e-19
-25.2087	4.64186e-19
-25.1959	4.64186e-19
-25.1831	4.64186e-19
-25.1704	4.64186e-19
-25.1576	4.64186e-19
-25.1448	4.64186e-19
-25.1321	4.64186e-19
-25.1193	4.64186e-19
-25.1065	4.64186e-19
-25.0938	4.64186e-19
-25.081	4.64186e-19
-25.0682	4.64186e-19
-25.0555	4.64186e-19
-25.0427	4.64186e-19
-25.03	4.64186e-19
-25.0172	4.64186e-19
-25.0044	4.64186e-19
-24.9917	4.64186e-19
-24.9789	4.64186e-19
-24.9661	4.64186e-19
-24.9534	4.64186e-19
-24.9406	4.64186e-19
-24.9278	4.64186e-19
-24.9151	4.64186e-19
-24.9023	4.64186e-19
-24.8896	4.64186e-19
-24.8768	4.64186e-19
-24.864	4.64186e-19
-24.8513	4.64186e-19
-24.8385	4.64186e-19
-24.8257	4.64186e-19
-24.813	4.64186e-19
-24.8002	4.64186e-19
-24.7874	4.64186e-19
-24.7747	4.64186e-19
-24.7619	4.64186e-19
-24.7491	4.64186e-19
-24.7364	4.64186e-19
-24.7236	4.64186e-19
-24.7109	4.64186e-19
-24.6981	4.64186e-19
-24.6853	4.64186e-19
-24.6726	4.64186e-19
-24.6598	4.64186e-19
-24.647	4.64186e-19
-24.6343	4.64186e-19
-24.6215	4.64186e-19
-24.6087	4.64186e-19
-24.596	4.64186e-19
-24.5832	4.64186e-19
-24.5705	4.64186e-19
-24.5577	4.64186e-19
-24.5449	4.64186e-19
-24.5322	4.64186e-19
-24.5194	4.64186e-19
-24.5066	4.64186e-19
-24.4939	4.64186e-19
-24.4811	4.64186e-19
-24.4683	4.64186e-19
-24.4556	4.64186e-19
-24.4428	4.64186e-19
-24.43	4.64186e-19
-24.4173	4.64186e-19
-24.4045	4.64186e-19
-24.3918	4.64186e-19
-24.379	4.64186e-19
-24.3662	4.64186e-19
-24.3535	4.64186e-19
-24.3407	4.64186e-19
-24.3279	4.64186e-19
-24.3152	4.64186e-19
-24.3024	4.64186e-19
-24.2896	4.64186e-19
-24.2769	4.64186e-19
-24.2641	4.64186e-19
-24.2514	4.64186e-19
-24.2386	4.64186e-19
-24.2258	4.64186e-19
-24.2131	4.64186e-19
-24.2003	4.64186e-19
-24.1875	4.64186e-19
-24.1748	4.64186e-19
-24.162	4.64186e-19
-24.1492	4.64186e-19
-24.1365	4.64186e-19
-24.1237	4.64186e-19
-24.1109	4.64186e-19
-24.0982	4.64186e-19
-24.0854	4.64186e-19
-24.0727	4.64186e-19
-24.0599	4.64186e-19
-24.0471	4.64186e-19
-24.0344	4.64186e-19
-24.0216	4.64186e-19
-24.0088	4.64186e-19
-23.9961	4.64186e-19
-23.9833	4.64186e-19
-23.9705	4.64186e-19
-23.9578	4.64186e-19
-23.945	4.64186e-19
-23.9323	4.64186e-19
-23.9195	4.64186e-19
-23.9067	4.64186e-19
-23.894	4.64186e-19
-23.8812	4.64186e-19
-23.8684	4.64186e-19
-23.8557	4.64186e-19
-23.8429	4.64186e-19
-23.8301	4.64186e-19
-23.8174	4.64186e-19
-23.8046	4.64186e-19
-23.7918	4.64186e-19
-23.7791	4.64186e-19
-23.7663	4.64186e-19
-23.7536	4.64186e-19
-23.7408	4.64186e-19
-23.728	4.64186e-19
-23.7153	4.64186e-19
-23.7025	4.64186e-19
-23.6897	4.64186e-19
-23.677	4.64186e-19
-23.6642	4.64186e-19
-23.6514	4.64186e-19
-23.6387	4.64186e-19
-23.6259	4.64186e-19
-23.6132	4.64186e-19
-23.6004	4.64186e-19
-23.5876	4.64186e-19
-23.5749	4.64186e-19
-23.5621	4.64186e-19
-23.5493	4.64186e-19
-23.5366	4.64186e-19
-23.5238	4.64186e-19
-23.511	4.64186e-19
-23.4983	4.64186e-19
-23.4855	4.64186e-19
-23.4727	4.64186e-19
-23.46	4.64186e-19
-23.4472	4.64186e-19
-23.4345	4.64186e-19
-23.4217	4.64186e-19
-23.4089	4.64186e-19
-23.3962	4.64186e-19
-23.3834	4.64186e-19
-23.3706	4.64186e-19
-23.3579	4.64186e-19
-23.3451	4.64186e-19
-23.3323	4.64186e-19
-23.3196	4.64186e-19
-23.3068	4.64186e-19
-23.2941	4.64186e-19
-23.2813	4.64186e-19
-23.2685	4.64186e-19
-23.2558	4.64186e-19
-23.243	4.64186e-19
-23.2302	4.64186e-19
-23.2175	4.64186e-19
-23.2047	4.64186e-19
-23.1919	4.64186e-19
-23.1792	4.64186e-19
-23.1664	4.64186e-19
-23.1536	4.64186e-19
-23.1409	4.64186e-19
-23.1281	4.64186e-19
-23.1154	4.64186e-19
-23.1026	4.64186e-19
-23.0898	4.64186e-19
-23.0771	4.64186e-19
-23.0643	4.64186e-19
-23.0515	4.64186e-19
-23.0388	4.64186e-19
-23.026	4.64186e-19
-23.0132	4.64186e-19
-23.0005	4.64186e-19
-22.9877	4.64186e-19
-22.975	4.64186e-19
-22.9622	4.64186e-19
-22.9494	4.64186e-19
-22.9367	4.64186e-19
-22.9239	4.64186e-19
-22.9111	4.64186e-19
-22.8984	4.64186e-19
-22.8856	4.64186e-19
-22.8728	4.64186e-19
-22.8601	4.64186e-19
-22.8473	4.64186e-19
-22.8345	4.64186e-19
-22.8218	4.64186e-19
-22.809	4.64186e-19
-22.7963	4.64186e-19
-22.7835	4.64186e-19
-22.7707	4.64186e-19
-22.758	4.64186e-19
-22.7452	4.64186e-19
-22.7324	4.64186e-19
-22.7197	4.64186e-19
-22.7069	4.64186e-19
-22.6941	4.64186e-19
-22.6814	4.64186e-19
-22.6686	4.64186e-19
-22.6559	4.64186e-19
-22.6431	4.64186e-19
-22.6303	4.64186e-19
-22.6176	4.64186e-19
-22.6048	4.64186e-19
-22.592	4.64186e-19
-22.5793	4.64186e-19
-22.5665	4.64186e-19
-22.5537	4.64186e-19
-22.541	4.64186e-19
-22.5282	4.64186e-19
-22.5154	4.64186e-19
-22.5027	4.64186e-19
-22.4899	4.64186e-19
-22.4772	4.64186e-19
-22.4644	4.64186e-19
-22.4516	4.64186e-19
-22.4389	4.64186e-19
-22.4261	4.64186e-19
-22.4133	4.64186e-19
-22.4006	4.64186e-19
-22.3878	4.64186e-19
-22.375	4.64186e-19
-22.3623	4.64186e-19
-22.3495	4.64186e-19
-22.3368	4.64186e-19
-22.324	4.64186e-19
-22.3112	4.64186e-19
-22.2985	4.64186e-19
-22.2857	4.64186e-19
-22.2729	4.64186e-19
-22.2602	4.64186e-19
-22.2474	4.64186e-19
-22.2346	4.64186e-19
-22.2219	4.64186e-19
-22.2091	4.64186e-19
-22.1963	4.64186e-19
-22.1836	4.64186e-19
-22.1708	4.64186e-19
-22.1581	4.64186e-19
-22.1453	4.64186e-19
-22.1325	4.64186e-19
-22.1198	4.64186e-19
-22.107	4.64186e-19
-22.0942	4.64186e-19
-22.0815	4.64186e-19
-22.0687	4.64186e-19
-22.0559	4.64186e-19
-22.0432	4.64186e-19
-22.0304	4.64186e-19
-22.0177	4.64186e-19
-22.0049	4.64186e-19
-21.9921	4.64186e-19
-21.9794	4.64186e-19
-21.9666	4.64186e-19
-21.9538	4.64186e-19
-21.9411	4.64186e-19
-21.9283	4.64186e-19
-21.9155	4.64186e-19
-21.9028	4.64186e-19
-21.89	4.64186e-19
-21.8772	4.64186e-19
-21.8645	4.64186e-19
-21.8517	4.64186e-19
-21.839	4.64186e-19
-21.8262	4.64186e-19
-21.8134	4.64186e-19
-21.8007	4.64186e-19
-21.7879	4.64186e-19
-21.7751	4.64186e-19
-21.7624	4.64186e-19
-21.7496	4.64186e-19
-21.7368	4.64186e-19
-21.7241	4.64186e-19
-21.7113	4.64186e-19
-21.6986	4.64186e-19
-21.6858	4.64186e-19
-21.673	4.64186e-19
-21.6603	4.64186e-19
-21.6475	4.64186e-19
-21.6347	4.64186e-19
-21.622	4.64186e-19
-21.6092	4.64186e-19
-21.5964	4.64186e-19
-21.5837	4.64186e-19
-21.5709	4.64186e-19
-21.5581	4.64186e-19
-21.5454	4.64186e-19
-21.5326	4.64186e-19
-21.5199	4.64186e-19
-21.5071	4.64186e-19
-21.4943	4.64186e-19
-21.4816	4.64186e-19
-21.4688	4.64186e-19
-21.456	4.64186e-19
-21.4433	4.64186e-19
-21.4305	4.64186e-19
-21.4177	4.64186e-19
-21.405	4.64186e-19
-21.3922	4.64186e-19
-21.3795	4.64186e-19
-21.3667	4.64186e-19
-21.3539	4.64186e-19
-21.3412	4.64186e-19
-21.3284	4.64186e-19
-21.3156	4.64186e-19
-21.3029	4.64186e-19
-21.2901	4.64186e-19
-21.2773	4.64186e-19
-21.2646	4.64186e-19
-21.2518	4.64186e-19
-21.239	4.64186e-19
-21.2263	4.64186e-19
-21.2135	4.64186e-19
-21.2008	4.64186e-19
-21.188	4.64186e-19
-21.1752	4.64186e-19
-21.1625	4.64186e-19
-21.1497	4.64186e-19
-21.1369	4.64186e-19
-21.1242	4.64186e-19
-21.1114	4.64186e-19
-21.0986	4.64186e-19
-21.0859	4.64186e-19
-21.0731	4.64186e-19
-21.0604	4.64186e-19
-21.0476	4.64186e-19
-21.0348	4.64186e-19
-21.0221	4.64186e-19
-21.0093	4.64186e-19
-20.9965	4.64186e-19
-20.9838	4.64186e-19
-20.971	4.64186e-19
-20.9582	4.64186e-19
-20.9455	4.64186e-19
-20.9327	4.64186e-19
-20.9199	4.64186e-19
-20.9072	4.64186e-19
-20.8944	4.64186e-19
-20.8817	4.64186e-19
-20.8689	4.64186e-19
-20.8561	4.64186e-19
-20.8434	4.64186e-19
-20.8306	4.64186e-19
-20.8178	4.64186e-19
-20.8051	0.000348418
-20.7923	4.64186e-19
-20.7795	4.64186e-19
-20.7668	4.64186e-19
-20.754	4.64186e-19
-20.7413	4.64186e-19
-20.7285	4.64186e-19
-20.7157	4.64186e-19
-20.703	4.64186e-19
-20.6902	4.64186e-19
-20.6774	4.64186e-19
-20.6647	4.64186e-19
-20.6519	4.64186e-19
-20.6391	4.64186e-19
-20.6264	4.64186e-19
-20.6136	4.64186e-19
-20.6008	4.64186e-19
-20.5881	4.64186e-19
-20.5753	4.64186e-19
-20.5626	4.64186e-19
-20.5498	4.64186e-19
-20.537	4.64186e-19
-20.5243	4.64186e-19
-20.5115	4.64186e-19
-20.4987	4.64186e-19
-20.486	4.64186e-19
-20.4732	4.64186e-19
-20.4604	4.64186e-19
-20.4477	4.64186e-19
-20.4349	4.64186e-19
-20.4222	4.64186e-19
-20.4094	4.64186e-19
-20.3966	4.64186e-19
-20.3839	4.64186e-19
-20.3711	4.64186e-19
-20.3583	4.64186e-19
-20.3456	4.64186e-19
-20.3328	4.64186e-19
-20.32	4.64186e-19
-20.3073	4.64186e-19
-20.2945	4.64186e-19
-20.2817	4.64186e-19
-20.269	4.64186e-19
-20.2562	4.64186e-19
-20.2435	4.64186e-19
-20.2307	4.64186e-19
-20.2179	4.64186e-19
-20.2052	4.64186e-19
-20.1924	0.000348418
-20.1796	4.64186e-19
-20.1669	4.64186e-19
-20.1541	4.64186e-19
-20.1413	4.64186e-19
-20.1286	4.64186e-19
-20.1158	4.64186e-19
-20.1031	4.64186e-19
-20.0903	4.64186e-19
-20.0775	4.64186e-19
-20.0648	4.64186e-19
-20.052	4.64186e-19
-20.0392	4.64186e-19
-20.0265	4.64186e-19
-20.0137	4.64186e-19
-20.0009	4.64186e-19
-19.9882	4.64186e-19
-19.9754	4.64186e-19
-19.9626	4.64186e-19
-19.9499	4.64186e-19
-19.9371	4.64186e-19
-19.9244	4.64186e-19
-19.9116	4.64186e-19
-19.8988	4.64186e-19
-19.8861	0.000348418
-19.8733	4.64186e-19
-19.8605	4.64186e-19
-19.8478	4.64186e-19
-19.835	4.64186e-19
-19.8222	4.64186e-19
-19.8095	4.64186e-19
-19.7967	4.64186e-19
-19.784	4.64186e-19
-19.7712	4.64186e-19
-19.7584	4.64186e-19
-19.7457	4.64186e-19
-19.7329	4.64186e-19
-19.7201	4.64186e-19
-19.7074	4.64186e-19
-19.6946	0.000348418
-19.6818	0.000348418
-19.6691	4.64186e-19
-19.6563	4.64186e-19
-19.6435	4.64186e-19
-19.6308	4.64186e-19
-19.618	4.64186e-19
-19.6053	4.64186e-19
-19.5925	4.64186e-19
-19.5797	4.64186e-19
-19.567	0.000348418
-19.5542	0.000348418
-19.5414	4.64186e-19
-19.5287	0.000348418
-19.5159	4.64186e-19
-19.5031	4.64186e-19
-19.4904	4.64186e-19
-19.4776	4.64186e-19
-19.4649	4.64186e-19
-19.4521	4.64186e-19
-19.4393	4.64186e-19
-19.4266	4.64186e-19
-19.4138	4.64186e-19
-19.401	4.64186e-19
-19.3883	0.000348418
-19.3755	4.64186e-19
-19.3627	0.000696837
-19.35	4.64186e-19
-19.3372	0.000348418
-19.3244	0.000348418
-19.3117	4.64186e-19
-19.2989	4.64186e-19
-19.2862	0.000348418
-19.2734	4.64186e-19
-19.2606	4.64186e-19
-19.2479	4.64186e-19
-19.2351	4.64186e-19
-19.2223	4.64186e-19
-19.2096	0.000348418
-19.1968	0.000348418
-19.184	4.64186e-19
-19.1713	4.64186e-19
-19.1585	4.64186e-19
-19.1458	4.64186e-19
-19.133	4.64186e-19
-19.1202	0.000348418
-19.1075	4.64186e-19
-19.0947	4.64186e-19
-19.0819	4.64186e-19
-19.0692	4.64186e-19
-19.0564	4.64186e-19
-19.0436	4.64186e-19
-19.0309	0.000348418
-19.0181	4.64186e-19
-19.0053	4.64186e-19
-18.9926	0.000348418
-18.9798	4.64186e-19
-18.9671	0.000348418
-18.9543	4.64186e-19
-18.9415	4.64186e-19
-18.9288	4.64186e-19
-18.916	4.64186e-19
-18.9032	4.64186e-19
-18.8905	4.64186e-19
-18.8777	0.000696837
-18.8649	4.64186e-19
-18.8522	4.64186e-19
-18.8394	4.64186e-19
-18.8267	4.64186e-19
-18.8139	0.000348418
-18.8011	4.64186e-19
-18.7884	4.64186e-19
-18.7756	4.64186e-19
-18.7628	4.64186e-19
-18.7501	4.64186e-19
-18.7373	0.000348418
-18.7245	4.64186e-19
-18.7118	4.64186e-19
-18.699	4.64186e-19
-18.6862	4.64186e-19
-18.6735	4.64186e-19
-18.6607	0.000696837
-18.648	0.000348418
-18.6352	4.64186e-19
-18.6224	4.64186e-19
-18.6097	0.000348418
-18.5969	0.000696837
-18.5841	4.64186e-19
-18.5714	4.64186e-19
-18.5586	4.64186e-19
-18.5458	4.64186e-19
-18.5331	4.64186e-19
-18.5203	4.64186e-19
-18.5076	4.64186e-19
-18.4948	4.64186e-19
-18.482	0.000348418
-18.4693	4.64186e-19
-18.4565	4.64186e-19
-18.4437	0.000348418
-18.431	4.64186e-19
-18.4182	4.64186e-19
-18.4054	4.64186e-19
-18.3927	4.64186e-19
-18.3799	4.64186e-19
-18.3671	4.64186e-19
-18.3544	0.000348418
-18.3416	4.64186e-19
-18.3289	4.64186e-19
-18.3161	4.64186e-19
-18.3033	4.64186e-19
-18.2906	4.64186e-19
-18.2778	4.64186e-19
-18.265	4.64186e-19
-18.2523	4.64186e-19
-18.2395	4.64186e-19
-18.2267	4.64186e-19
-18.214	4.64186e-19
-18.2012	4.64186e-19
-18.1885	4.64186e-19
-18.1757	4.64186e-19
-18.1629	4.64186e-19
-18.1502	4.64186e-19
-18.1374	4.64186e-19
-18.1246	4.64186e-19
-18.1119	4.64186e-19
-18.0991	4.64186e-19
-18.0863	4.64186e-19
-18.0736	4.64186e-19
-18.0608	4.64186e-19
-18.048	4.64186e-19
-18.0353	4.64186e-19
-18.0225	4.64186e-19
-18.0098	4.64186e-19
-17.997	0.000348418
-17.9842	0.000348418
-17.9715	0.000348418
-17.9587	0.000348418
-17.9459	0.000348418
-17.9332	4.64186e-19
-17.9204	0.000348418
-17.9076	4.64186e-19
-17.8949	0.000348418
-17.8821	0.000696837
-17.8694	4.64186e-19
-17.8566	0.00104525
-17.8438	4.64186e-19
-17.8311	4.64186e-19
-17.8183	0.000348418
-17.8055	4.64186e-19
-17.7928	4.64186e-19
-17.78	4.64186e-19
-17.7672	4.64186e-19
-17.7545	4.64186e-19
-17.7417	4.64186e-19
-17.7289	0.000348418
-17.7162	4.64186e-19
-17.7034	0.000348418
-17.6907	0.000696837
-17.6779	4.64186e-19
-17.6651	0.000348418
-17.6524	0.000348418
-17.6396	4.64186e-19
-17.6268	0.00104525
-17.6141	4.64186e-19
-17.6013	4.64186e-19
-17.5885	0.000348418
-17.5758	0.000348418
-17.563	4.64186e-19
-17.5503	0.00139367
-17.5375	4.64186e-19
-17.5247	0.00104525
-17.512	4.64186e-19
-17.4992	4.64186e-19
-17.4864	4.64186e-19
-17.4737	0.000348418
-17.4609	4.64186e-19
-17.4481	0.000696837
-17.4354	4.64186e-19
-17.4226	4.64186e-19
-17.4098	0.00104525
-17.3971	0.000348418
-17.3843	4.64186e-19
-17.3716	0.000348418
-17.3588	4.64186e-19
-17.346	0.000348418
-17.3333	4.64186e-19
-17.3205	4.64186e-19
-17.3077	4.64186e-19
-17.295	0.000696837
-17.2822	0.000348418
-17.2694	4.64186e-19
-17.2567	4.64186e-19
-17.2439	4.64186e-19
-17.2312	4.64186e-19
-17.2184	4.64186e-19
-17.2056	0.000696837
-17.1929	4.64186e-19
-17.1801	4.64186e-19
-17.1673	0.000348418
-17.1546	0.000696837
-17.1418	4.64186e-19
-17.129	4.64186e-19
-17.1163	0.000348418
-17.1035	4.64186e-19
-17.0907	0.000348418
-17.078	0.000348418
-17.0652	4.64186e-19
-17.0525	0.000348418
-17.0397	4.64186e-19
-17.0269	4.64186e-19
-17.0142	4.64186e-19
-17.0014	0.000348418
-16.9886	4.64186e-19
-16.9759	4.64186e-19
-16.9631	4.64186e-19
-16.9503	4.64186e-19
-16.9376	0.00104525
-16.9248	4.64186e-19
-16.9121	0.000348418
-16.8993	0.00104525
-16.8865	4.64186e-19
-16.8738	0.000696837
-16.861	4.64186e-19
-16.8482	4.64186e-19
-16.8355	4.64186e-19
-16.8227	0.000348418
-16.8099	4.64186e-19
-16.7972	4.64186e-19
-16.7844	0.000348418
-16.7716	4.64186e-19
-16.7589	4.64186e-19
-16.7461	4.64186e-19
-16.7334	0.000348418
-16.7206	4.64186e-19
-16.7078	0.000348418
-16.6951	0.000348418
-16.6823	0.000348418
-16.6695	4.64186e-19
-16.6568	0.00104525
-16.644	0.000696837
-16.6312	0.000348418
-16.6185	0.000348418
-16.6057	4.64186e-19
-16.593	0.000696837
-16.5802	0.000696837
-16.5674	0.000348418
-16.5547	0.000696837
-16.5419	0.000348418
-16.5291	0.000696837
-16.5164	0.000348418
-16.5036	0.000348418
-16.4908	4.64186e-19
-16.4781	0.000348418
-16.4653	4.64186e-19
-16.4525	0.000348418
-16.4398	4.64186e-19
-16.427	0.00139367
-16.4143	4.64186e-19
-16.4015	4.64186e-19
-16.3887	0.000348418
-16.376	4.64186e-19
-16.3632	0.000348418
-16.3504	4.64186e-19
-16.3377	0.000696837
-16.3249	0.00104525
-16.3121	0.000348418
-16.2994	4.64186e-19
-16.2866	0.000348418
-16.2739	0.000696837
-16.2611	0.000348418
-16.2483	4.64186e-19
-16.2356	0.000348418
-16.2228	0.000696837
-16.21	0.000696837
-16.1973	0.000348418
-16.1845	4.64186e-19
-16.1717	0.000348418
-16.159	0.00104525
-16.1462	0.000348418
-16.1334	0.000696837
-16.1207	0.000348418
-16.1079	4.64186e-19
-16.0952	4.64186e-19
-16.0824	0.000696837
-16.0696	0.000348418
-16.0569	0.000348418
-16.0441	0.000348418
-16.0313	0.000696837
-16.0186	0.000348418
-16.0058	4.64186e-19
-15.993	0.000348418
-15.9803	4.64186e-19
-15.9675	0.000348418
-15.9548	4.64186e-19
-15.942	4.64186e-19
-15.9292	4.64186e-19
-15.9165	4.64186e-19
-15.9037	0.000696837
-15.8909	4.64186e-19
-15.8782	4.64186e-19
-15.8654	0.000348418
-15.8526	0.000348418
-15.8399	0.000348418
-15.8271	0.000348418
-15.8143	0.000348418
-15.8016	4.64186e-19
-15.7888	0.000696837
-15.7761	4.64186e-19
-15.7633	0.000348418
-15.7505	0.000348418
-15.7378	4.64186e-19
-15.725	4.64186e-19
-15.7122	4.64186e-19
-15.6995	4.64186e-19
-15.6867	0.000348418
-15.6739	4.64186e-19
-15.6612	0.000348418
-15.6484	4.64186e-19
-15.6357	0.00104525
-15.6229	0.00104525
-15.6101	0.000348418
-15.5974	4.64186e-19
-15.5846	4.64186e-19
-15.5718	0.000696837
-15.5591	4.64186e-19
-15.5463	0.000696837
-15.5335	4.64186e-19
-15.5208	0.000348418
-15.508	4.64186e-19
-15.4952	0.000696837
-15.4825	0.000696837
-15.4697	0.000348418
-15.457	0.000348418
-15.4442	0.000348418
-15.4314	0.000348418
-15.4187	0.000348418
-15.4059	4.64186e-19
-15.3931	0.000348418
-15.3804	4.64186e-19
-15.3676	0.000348418
-15.3548	0.00104525
-15.3421	0.000348418
-15.3293	0.000348418
-15.3166	4.64186e-19
-15.3038	4.64186e-19
-15.291	0.000696837
-15.2783	4.64186e-19
-15.2655	0.000348418
-15.2527	4.64186e-19
-15.24	0.000696837
-15.2272	0.00139367
-15.2144	4.64186e-19
-15.2017	0.000348418
-15.1889	0.000348418
-15.1761	0.000348418
-15.1634	0.000348418
-15.1506	0.00104525
-15.1379	4.64186e-19
-15.1251	4.64186e-19
-15.1123	0.000348418
-15.0996	0.000348418
-15.0868	0.000348418
-15.074	4.64186e-19
-15.0613	0.000348418
-15.0485	0.000696837
-15.0357	4.64186e-19
-15.023	0.000696837
-15.0102	4.64186e-19
-14.9975	0.000348418
-14.9847	0.000696837
-14.9719	4.64186e-19
-14.9592	0.000348418
-14.9464	0.000348418
-14.9336	0.000348418
-14.9209	0.000348418
-14.9081	0.000348418
-14.8953	0.000348418
-14.8826	0.000696837
-14.8698	0.00139367
-14.857	0.000348418
-14.8443	4.64186e-19
-14.8315	0.000348418
-14.8188	0.000696837
-14.806	4.64186e-19
-14.7932	0.000348418
-14.7805	0.000696837
-14.7677	0.00139367
-14.7549	0.000348418
-14.7422	0.000348418
-14.7294	0.000348418
-14.7166	0.000348418
-14.7039	4.64186e-19
-14.6911	0.000348418
-14.6784	4.64186e-19
-14.6656	4.64186e-19
-14.6528	0.000348418
-14.6401	4.64186e-19
-14.6273	0.000348418
-14.6145	0.000696837
-14.6018	4.64186e-19
-14.589	0.000348418
-14.5762	0.000696837
-14.5635	0.000348418
-14.5507	0.000348418
-14.5379	0.000348418
-14.5252	0.000696837
-14.5124	4.64186e-19
-14.4997	0.000348418
-14.4869	0.000696837
-14.4741	4.64186e-19
-14.4614	0.00104525
-14.4486	0.000348418
-14.4358	0.000696837
-14.4231	4.64186e-19
-14.4103	0.000696837
-14.3975	4.64186e-19
-14.3848	4.64186e-19
-14.372	0.000348418
-14.3593	4.64186e-19
-14.3465	0.000348418
-14.3337	0.000696837
-14.321	0.000348418
-14.3082	0.000696837
-14.2954	4.64186e-19
-14.2827	0.000348418
-14.2699	0.00104525
-14.2571	0.000696837
-14.2444	0.00104525
-14.2316	4.64186e-19
-14.2188	4.64186e-19
-14.2061	4.64186e-19
-14.1933	4.64186e-19
-14.1806	0.000696837
-14.1678	0.000696837
-14.155	0.00104525
-14.1423	0.000348418
-14.1295	4.64186e-19
-14.1167	0.000348418
-14.104	0.000348418
-14.0912	0.000348418
-14.0784	0.000348418
-14.0657	0.000696837
-14.0529	0.000348418
-14.0402	0.000348418
-14.0274	0.000696837
-14.0146	0.000348418
-14.0019	0.000348418
-13.9891	0.000348418
-13.9763	4.64186e-19
-13.9636	0.000348418
-13.9508	0.000696837
-13.938	0.000348418
-13.9253	0.000348418
-13.9125	0.000696837
-13.8997	4.64186e-19
-13.887	0.000348418
-13.8742	0.000348418
-13.8615	4.64186e-19
-13.8487	0.000348418
-13.8359	0.000348418
-13.8232	0.000348418
-13.8104	4.64186e-19
-13.7976	0.000696837
-13.7849	4.64186e-19
-13.7721	0.000348418
-13.7593	0.000348418
-13.7466	0.000348418
-13.7338	0.000348418
-13.7211	0.000348418
-13.7083	0.000348418
-13.6955	0.000348418
-13.6828	4.64186e-19
-13.67	4.64186e-19
-13.6572	0.00104525
-13.6445	0.000348418
-13.6317	4.64186e-19
-13.6189	0.000348418
-13.6062	4.64186e-19
-13.5934	0.000348418
-13.5806	0.00104525
-13.5679	0.00104525
-13.5551	0.00139367
-13.5424	0.000348418
-13.5296	0.000696837
-13.5168	0.000696837
-13.5041	0.000696837
-13.4913	4.64186e-19
-13.4785	0.000348418
-13.4658	0.00104525
-13.453	0.000348418
-13.4402	4.64186e-19
-13.4275	0.00104525
-13.4147	0.000348418
-13.402	0.000348418
-13.3892	4.64186e-19
-13.3764	4.64186e-19
-13.3637	4.64186e-19
-13.3509	0.000348418
-13.3381	0.000348418
-13.3254	0.000348418
-13.3126	4.64186e-19
-13.2998	4.64186e-19
-13.2871	0.000696837
-13.2743	0.00104525
-13.2615	4.64186e-19
-13.2488	0.000348418
-13.236	0.000696837
-13.2233	4.64186e-19
-13.2105	0.000696837
-13.1977	4.64186e-19
-13.185	4.64186e-19
-13.1722	4.64186e-19
-13.1594	0.000696837
-13.1467	0.000696837
-13.1339	0.000696837
-13.1211	4.64186e-19
-13.1084	4.64186e-19
-13.0956	4.64186e-19
-13.0829	0.000348418
-13.0701	4.64186e-19
-13.0573	4.64186e-19
-13.0446	0.000696837
-13.0318	0.000348418
-13.019	4.64186e-19
-13.0063	0.000348418
-12.9935	0.000696837
-12.9807	0.000348418
-12.968	4.64186e-19
-12.9552	4.64186e-19
-12.9424	0.000696837
-12.9297	4.64186e-19
-12.9169	4.64186e-19
-12.9042	4.64186e-19
-12.8914	0.000696837
-12.8786	0.000696837
-12.8659	0.000696837
-12.8531	0.000348418
-12.8403	0.000696837
-12.8276	0.000348418
-12.8148	0.000696837
-12.802	0.000696837
-12.7893	4.64186e-19
-12.7765	4.64186e-19
-12.7638	0.000348418
-12.751	0.000696837
-12.7382	0.000696837
-12.7255	0.000696837
-12.7127	0.000696837
-12.6999	0.000348418
-12.6872	0.000348418
-12.6744	4.64186e-19
-12.6616	4.64186e-19
-12.6489	0.000348418
-12.6361	4.64186e-19
-12.6233	0.00139367
-12.6106	0.000348418
-12.5978	0.000348418
-12.5851	4.64186e-19
-12.5723	0.000348418
-12.5595	0.000696837
-12.5468	4.64186e-19
-12.534	0.000348418
-12.5212	0.000348418
-12.5085	4.64186e-19
-12.4957	0.000348418
-12.4829	0.000696837
-12.4702	0.00104525
-12.4574	0.00104525
-12.4447	4.64186e-19
-12.4319	0.000696837
-12.4191	0.000696837
-12.4064	0.000348418
-12.3936	0.000348418
-12.3808	0.000348418
-12.3681	0.000348418
-12.3553	4.64186e-19
-12.3425	0.000348418
-12.3298	0.000696837
-12.317	0.000348418
-12.3042	0.000696837
-12.2915	0.00104525
-12.2787	4.64186e-19
-12.266	0.000348418
-12.2532	0.00104525
-12.2404	4.64186e-19
-12.2277	0.000696837
-12.2149	4.64186e-19
-12.2021	4.64186e-19
-12.1894	0.000348418
-12.1766	0.00104525
-12.1638	4.64186e-19
-12.1511	4.64186e-19
-12.1383	0.000348418
-12.1256	0.000348418
-12.1128	4.64186e-19
-12.1	4.64186e-19
-12.0873	0.000348418
-12.0745	0.000348418
-12.0617	4.64186e-19
-12.049	0.000696837
-12.0362	0.000696837
-12.0234	0.00104525
-12.0107	0.000348418
-11.9979	4.64186e-19
-11.9851	4.64186e-19
-11.9724	0.000348418
-11.9596	0.00139367
-11.9469	0.00104525
-11.9341	0.000348418
-11.9213	0.000696837
-11.9086	0.000348418
-11.8958	4.64186e-19
-11.883	0.000696837
-11.8703	0.000348418
-11.8575	0.000348418
-11.8447	0.000696837
-11.832	0.000348418
-11.8192	0.00104525
-11.8065	0.000348418
-11.7937	0.000696837
-11.7809	0.000348418
-11.7682	0.00104525
-11.7554	0.000348418
-11.7426	0.000696837
-11.7299	4.64186e-19
-11.7171	0.00104525
-11.7043	0.000348418
-11.6916	0.00104525
-11.6788	0.000696837
-11.666	4.64186e-19
-11.6533	0.000696837
-11.6405	0.000348418
-11.6278	0.000348418
-11.615	0.000348418
-11.6022	0.00174209
-11.5895	4.64186e-19
-11.5767	4.64186e-19
-11.5639	0.000696837
-11.5512	0.00174209
-11.5384	0.00104525
-11.5256	0.000696837
-11.5129	0.000348418
-11.5001	4.64186e-19
-11.4874	0.000696837
-11.4746	0.000696837
-11.4618	0.00104525
-11.4491	0.000348418
-11.4363	0.000348418
-11.4235	4.64186e-19
-11.4108	0.000348418
-11.398	0.000696837
-11.3852	0.000348418
-11.3725	0.00104525
-11.3597	0.00139367
-11.3469	0.000696837
-11.3342	4.64186e-19
-11.3214	4.64186e-19
-11.3087	0.000696837
-11.2959	0.000696837
-11.2831	0.000348418
-11.2704	0.00104525
-11.2576	0.000348418
-11.2448	4.64186e-19
-11.2321	0.000348418
-11.2193	4.64186e-19
-11.2065	0.000696837
-11.1938	0.000696837
-11.181	4.64186e-19
-11.1683	4.64186e-19
-11.1555	0.000348418
-11.1427	0.00139367
-11.13	0.000348418
-11.1172	4.64186e-19
-11.1044	4.64186e-19
-11.0917	4.64186e-19
-11.0789	4.64186e-19
-11.0661	0.00139367
-11.0534	0.000348418
-11.0406	0.000348418
-11.0278	0.000696837
-11.0151	0.000696837
-11.0023	0.00104525
-10.9896	0.000348418
-10.9768	0.00104525
-10.964	0.000348418
-10.9513	0.000696837
-10.9385	4.64186e-19
-10.9257	4.64186e-19
-10.913	0.000696837
-10.9002	4.64186e-19
-10.8874	0.000348418
-10.8747	4.64186e-19
-10.8619	0.000696837
-10.8492	4.64186e-19
-10.8364	4.64186e-19
-10.8236	4.64186e-19
-10.8109	0.000348418
-10.7981	0.000348418
-10.7853	0.000348418
-10.7726	0.000696837
-10.7598	0.000696837
-10.747	4.64186e-19
-10.7343	4.64186e-19
-10.7215	4.64186e-19
-10.7087	0.00104525
-10.696	0.00104525
-10.6832	4.64186e-19
-10.6705	0.000696837
-10.6577	0.000348418
-10.6449	0.000696837
-10.6322	0.000348418
-10.6194	0.000348418
-10.6066	0.000348418
-10.5939	0.000696837
-10.5811	4.64186e-19
-10.5683	0.000348418
-10.5556	4.64186e-19
-10.5428	4.64186e-19
-10.5301	0.000348418
-10.5173	0.000696837
-10.5045	0.00209051
-10.4918	0.000696837
-10.479	4.64186e-19
-10.4662	0.000696837
-10.4535	0.000696837
-10.4407	0.000348418
-10.4279	0.000696837
-10.4152	0.000696837
-10.4024	0.000348418
-10.3896	4.64186e-19
-10.3769	0.000348418
-10.3641	0.00104525
-10.3514	0.000348418
-10.3386	0.000348418
-10.3258	0.000696837
-10.3131	0.000696837
-10.3003	0.000696837
-10.2875	0.000348418
-10.2748	0.000696837
-10.262	0.000348418
-10.2492	0.000348418
-10.2365	0.000348418
-10.2237	0.000348418
-10.211	0.000696837
-10.1982	0.000696837
-10.1854	0.00104525
-10.1727	0.000348418
-10.1599	4.64186e-19
-10.1471	0.000348418
-10.1344	4.64186e-19
-10.1216	4.64186e-19
-10.1088	0.000348418
-10.0961	0.000348418
-10.0833	0.000348418
-10.0705	0.000348418
-10.0578	0.000348418
-10.045	0.000696837
-10.0323	0.000696837
-10.0195	4.64186e-19
-10.0067	0.000348418
-9.99396	4.64186e-19
-9.9812	0.000696837
-9.96844	0.00104525
-9.95567	0.000696837
-9.94291	0.000348418
-9.93014	0.000348418
-9.91738	0.000696837
-9.90462	0.000348418
-9.89185	0.000696837
-9.87909	0.000696837
-9.86632	4.64186e-19
-9.85356	0.000696837
-9.8408	0.00139367
-9.82803	0.000696837
-9.81527	0.000696837
-9.8025	0.000696837
-9.78974	0.00104525
-9.77698	4.64186e-19
-9.76421	0.00104525
-9.75145	0.000696837
-9.73868	0.000696837
-9.72592	0.000348418
-9.71316	0.000348418
-9.70039	0.000696837
-9.68763	0.000348418
-9.67486	0.000348418
-9.6621	4.64186e-19
-9.64934	0.000348418
-9.63657	4.64186e-19
-9.62381	0.000696837
-9.61104	0.00139367
-9.59828	0.000348418
-9.58552	0.000348418
-9.57275	0.000696837
-9.55999	0.00174209
-9.54722	0.000348418
-9.53446	0.000348418
-9.5217	0.00139367
-9.50893	0.000348418
-9.49617	0.000348418
-9.4834	0.000348418
-9.47064	0.00104525
-9.45788	0.00104525
-9.44511	0.000348418
-9.43235	0.000696837
-9.41958	0.00104525
-9.40682	0.000348418
-9.39406	4.64186e-19
-9.38129	0.00139367
-9.36853	0.00139367
-9.35576	0.000348418
-9.343	0.000696837
-9.33024	0.00104525
-9.31747	0.000348418
-9.30471	0.00104525
-9.29194	0.00139367
-9.27918	0.000696837
-9.26642	0.000696837
-9.25365	0.000696837
-9.24089	0.000348418
-9.22812	0.000696837
-9.21536	0.000348418
-9.2026	0.000696837
-9.18983	0.000348418
-9.17707	0.000348418
-9.1643	4.64186e-19
-9.15154	0.00104525
-9.13878	0.000348418
-9.12601	0.000348418
-9.11325	0.00104525
-9.10048	0.000348418
-9.08772	4.64186e-19
-9.07496	0.000348418
-9.06219	0.000348418
-9.04943	0.00104525
-9.03666	4.64186e-19
-9.0239	0.000348418
-9.01114	4.64186e-19
-8.99837	0.000348418
-8.98561	0.00104525
-8.97284	0.00104525
-8.96008	4.64186e-19
-8.94732	4.64186e-19
-8.93455	0.000696837
-8.92179	0.000348418
-8.90902	0.00174209
-8.89626	4.64186e-19
-8.8835	0.000696837
-8.87073	0.000348418
-8.85797	0.00174209
-8.8452	4.64186e-19
-8.83244	0.000696837
-8.81968	0.00104525
-8.80691	0.000696837
-8.79415	0.000348418
-8.78138	0.000348418
-8.76862	4.64186e-19
-8.75586	0.00104525
-8.74309	0.000696837
-8.73033	0.000696837
-8.71756	0.00104525
-8.7048	0.000348418
-8.69204	0.000696837
-8.67927	0.00104525
-8.66651	0.000348418
-8.65374	0.000348418
-8.64098	0.00104525
-8.62822	0.000348418
-8.61545	4.64186e-19
-8.60269	0.000696837
-8.58992	0.00139367
-8.57716	0.00174209
-8.5644	0.000348418
-8.55163	0.000348418
-8.53887	4.64186e-19
-8.5261	0.000348418
-8.51334	0.000348418
-8.50058	4.64186e-19
-8.48781	0.000348418
-8.47505	0.00174209
-8.46228	0.000696837
-8.44952	4.64186e-19
-8.43676	0.000696837
-8.42399	0.000696837
-8.41123	0.00104525
-8.39846	4.64186e-19
-8.3857	4.64186e-19
-8.37294	4.64186e-19
-8.36017	0.000696837
-8.34741	0.000696837
-8.33464	0.000696837
-8.32188	4.64186e-19
-8.30912	0.000696837
-8.29635	0.000696837
-8.28359	4.64186e-19
-8.27082	0.000696837
-8.25806	0.000348418
-8.2453	0.00104525
-8.23253	0.00139367
-8.21977	0.000696837
-8.207	4.64186e-19
-8.19424	0.000696837
-8.18148	0.000348418
-8.16871	0.000348418
-8.15595	0.000696837
-8.14318	0.000696837
-8.13042	0.000696837
-8.11766	4.64186e-19
-8.10489	0.000696837
-8.09213	0.00139367
-8.07936	0.000696837
-8.0666	4.64186e-19
-8.05384	4.64186e-19
-8.04107	0.000696837
-8.02831	0.000348418
-8.01554	0.000696837
-8.00278	0.00139367
-7.99002	0.000348418
-7.97725	4.64186e-19
-7.96449	0.00174209
-7.95172	0.000348418
-7.93896	0.00174209
-7.9262	0.00139367
-7.91343	0.00104525
-7.90067	0.000696837
-7.8879	0.000348418
-7.87514	0.000348418
-7.86238	0.000696837
-7.84961	0.00139367
-7.83685	0.000348418
-7.82408	4.64186e-19
-7.81132	0.000696837
-7.79856	4.64186e-19
-7.78579	0.000696837
-7.77303	0.000696837
-7.76026	0.000696837
-7.7475	0.000348418
-7.73474	0.000696837
-7.72197	4.64186e-19
-7.70921	4.64186e-19
-7.69644	0.000696837
-7.68368	4.64186e-19
-7.67092	0.00139367
-7.65815	0.00104525
-7.64539	0.000348418
-7.63262	0.00139367
-7.61986	0.00104525
-7.6071	4.64186e-19
-7.59433	0.000696837
-7.58157	0.00139367
-7.5688	0.000696837
-7.55604	0.000348418
-7.54328	0.000348418
-7.53051	0.000348418
-7.51775	0.000348418
-7.50498	4.64186e-19
-7.49222	0.000696837
-7.47946	0.00174209
-7.46669	0.00104525
-7.45393	0.000696837
-7.44116	4.64186e-19
-7.4284	0.000348418
-7.41564	4.64186e-19
-7.40287	0.000696837
-7.39011	0.00104525
-7.37734	0.000696837
-7.36458	0.00104525
-7.35182	4.64186e-19
-7.33905	0.000348418
-7.32629	0.00174209
-7.31352	0.000696837
-7.30076	0.000696837
-7.288	4.64186e-19
-7.27523	0.000696837
-7.26247	0.000348418
-7.2497	0.000696837
-7.23694	0.00104525
-7.22418	4.64186e-19
-7.21141	0.00139367
-7.19865	0.00139367
-7.18588	4.64186e-19
-7.17312	0.000696837
-7.16036	0.00104525
-7.14759	4.64186e-19
-7.13483	0.000348418
-7.12206	4.64186e-19
-7.1093	0.00174209
-7.09654	0.000696837
-7.08377	0.00174209
-7.07101	0.000348418
-7.05824	0.00174209
-7.04548	0.00104525
-7.03272	0.000348418
-7.01995	0.000348418
-7.00719	0.000348418
-6.99442	0.000696837
-6.98166	0.000348418
-6.9689	4.64186e-19
-6.95613	0.000696837
-6.94337	0.00139367
-6.9306	0.000348418
-6.91784	0.000348418
-6.90508	0.00139367
-6.89231	0.000348418
-6.87955	0.000696837
-6.86678	0.00104525
-6.85402	0.00174209
-6.84126	4.64186e-19
-6.82849	0.000696837
-6.81573	0.00139367
-6.80296	0.000696837
-6.7902	0.000696837
-6.77744	0.000696837
-6.76467	4.64186e-19
-6.75191	0.000348418
-6.73914	0.000696837
-6.72638	0.000348418
-6.71362	0.00209051
-6.70085	0.000696837
-6.68809	0.00104525
-6.67532	0.000348418
-6.66256	0.00139367
-6.6498	0.00104525
-6.63703	0.00104525
-6.62427	4.64186e-19
-6.6115	0.00139367
-6.59874	0.000348418
-6.58598	0.000348418
-6.57321	0.00104525
-6.56045	0.000348418
-6.54768	0.00139367
-6.53492	0.000348418
-6.52216	0.000696837
-6.50939	0.00104525
-6.49663	4.64186e-19
-6.48386	0.00139367
-6.4711	0.00104525
-6.45834	0.000348418
-6.44557	0.00104525
-6.43281	0.00104525
-6.42004	0.00139367
-6.40728	0.00104525
-6.39452	0.000696837
-6.38175	0.000696837
-6.36899	0.000348418
-6.35622	0.00139367
-6.34346	0.00104525
-6.3307	4.64186e-19
-6.31793	0.00104525
-6.30517	4.64186e-19
-6.2924	0.00139367
-6.27964	0.00139367
-6.26688	0.00104525
-6.25411	0.00104525
-6.24135	0.000348418
-6.22858	0.000696837
-6.21582	4.64186e-19
-6.20306	4.64186e-19
-6.19029	0.000348418
-6.17753	0.000348418
-6.16476	0.000696837
-6.152	0.000696837
-6.13924	0.000696837
-6.12647	0.00174209
-6.11371	0.000696837
-6.10094	0.000696837
-6.08818	0.000696837
-6.07542	4.64186e-19
-6.06265	0.000696837
-6.04989	0.000696837
-6.03712	0.00104525
-6.02436	0.00104525
-6.0116	0.000348418
-5.99883	4.64186e-19
-5.98607	0.000348418
-5.9733	0.000696837
-5.96054	0.00174209
-5.94778	0.000696837
-5.93501	0.000696837
-5.92225	0.00104525
-5.90948	0.000696837
-5.89672	0.000348418
-5.88396	0.000696837
-5.87119	0.00104525
-5.85843	0.00139367
-5.84566	0.000348418
-5.8329	0.00104525
-5.82014	0.000348418
-5.80737	0.000696837
-5.79461	0.000696837
-5.78184	0.00104525
-5.76908	0.000696837
-5.75632	0.000696837
-5.74355	0.000696837
-5.73079	0.000348418
-5.71802	0.000696837
-5.70526	0.00139367
-5.6925	0.000348418
-5.67973	0.00104525
-5.66697	0.000696837
-5.6542	0.00104525
-5.64144	0.00104525
-5.62868	0.00139367
-5.61591	0.000696837
-5.60315	0.000348418
-5.59038	0.000348418
-5.57762	0.000348418
-5.56486	0.00104525
-5.55209	0.000696837
-5.53933	0.000696837
-5.52656	0.000348418
-5.5138	0.000348418
-5.50104	0.000348418
-5.48827	0.000348418
-5.47551	0.000348418
-5.46274	0.00209051
-5.44998	0.000696837
-5.43722	0.000696837
-5.42445	0.00104525
-5.41169	0.000696837
-5.39892	0.000696837
-5.38616	0.00174209
-5.3734	0.000348418
-5.36063	0.000348418
-5.34787	0.000696837
-5.3351	0.000696837
-5.32234	0.000348418
-5.30958	4.64186e-19
-5.29681	0.000696837
-5.28405	0.00104525
-5.27128	0.00139367
-5.25852	0.00209051
-5.24576	0.000348418
-5.23299	0.00104525
-5.22023	0.000696837
-5.20746	0.000696837
-5.1947	0.000696837
-5.18194	0.000348418
-5.16917	0.000696837
-5.15641	0.000696837
-5.14364	0.00139367
-5.13088	0.000348418
-5.11812	0.00104525
-5.10535	0.000348418
-5.09259	0.000348418
-5.07982	0.00174209
-5.06706	4.64186e-19
-5.0543	0.000696837
-5.04153	0.000348418
-5.02877	0.00139367
-5.016	0.000696837
-5.00324	0.00104525
-4.99048	0.00139367
-4.97771	0.00174209
-4.96495	0.000348418
-4.95218	0.00209051
-4.93942	0.000696837
-4.92666	0.000348418
-4.91389	0.00209051
-4.90113	0.00104525
-4.88836	0.000696837
-4.8756	0.00104525
-4.86284	0.00139367
-4.85007	0.000348418
-4.83731	0.00139367
-4.82454	0.000348418
-4.81178	0.00139367
-4.79902	0.000348418
-4.78625	0.00139367
-4.77349	0.00104525
-4.76072	0.000696837
-4.74796	0.00104525
-4.7352	0.000348418
-4.72243	0.000696837
-4.70967	0.000696837
-4.6969	0.00139367
-4.68414	0.000696837
-4.67138	0.000696837
-4.65861	0.000696837
-4.64585	0.000696837
-4.63308	0.00104525
-4.62032	0.000696837
-4.60756	0.000348418
-4.59479	0.00104525
-4.58203	0.000696837
-4.56926	0.000696837
-4.5565	0.00139367
-4.54374	0.00139367
-4.53097	0.00139367
-4.51821	0.00174209
-4.50544	0.000696837
-4.49268	0.00104525
-4.47992	0.000696837
-4.46715	0.00174209
-4.45439	0.00139367
-4.44162	0.000348418
-4.42886	4.64186e-19
-4.4161	0.000696837
-4.40333	0.00104525
-4.39057	0.000348418
-4.3778	0.000348418
-4.36504	0.000696837
-4.35228	0.000696837
-4.33951	0.000348418
-4.32675	0.00209051
-4.31398	0.000696837
-4.30122	0.00139367
-4.28846	4.64186e-19
-4.27569	0.00243893
-4.26293	0.000696837
-4.25016	0.00174209
-4.2374	0.00139367
-4.22464	0.00174209
-4.21187	0.00104525
-4.19911	0.00104525
-4.18634	0.00139367
-4.17358	0.000348418
-4.16082	0.00139367
-4.14805	0.000696837
-4.13529	0.00209051
-4.12252	0.000348418
-4.10976	0.00243893
-4.097	0.00139367
-4.08423	0.00278735
-4.07147	0.000348418
-4.0587	0.000696837
-4.04594	0.00139367
-4.03318	0.00313576
-4.02041	0.00209051
-4.00765	0.00104525
-3.99488	0.00139367
-3.98212	0.00104525
-3.96936	0.000348418
-3.95659	0.00174209
-3.94383	0.00174209
-3.93106	0.000696837
-3.9183	0.000348418
-3.90554	0.00139367
-3.89277	0.00104525
-3.88001	0.00139367
-3.86724	0.00209051
-3.85448	0.000696837
-3.84172	0.00174209
-3.82895	0.000348418
-3.81619	0.00243893
-3.80342	0.000696837
-3.79066	0.00139367
-3.7779	0.00104525
-3.76513	0.00104525
-3.75237	0.000696837
-3.7396	0.000696837
-3.72684	0.00174209
-3.71408	0.00243893
-3.70131	0.00243893
-3.68855	0.000696837
-3.67578	0.000696837
-3.66302	0.000696837
-3.65026	0.000348418
-3.63749	0.000696837
-3.62473	0.00174209
-3.61196	0.00104525
-3.5992	0.00139367
-3.58644	0.000348418
-3.57367	0.00174209
-3.56091	0.00243893
-3.54814	0.00174209
-3.53538	0.00139367
-3.52262	0.00243893
-3.50985	0.00209051
-3.49709	0.000348418
-3.48432	0.00104525
-3.47156	0.000696837
-3.4588	0.00139367
-3.44603	0.00243893
-3.43327	0.00139367
-3.4205	0.00104525
-3.40774	0.00174209
-3.39498	0.00174209
-3.38221	0.00209051
-3.36945	0.000348418
-3.35668	0.00104525
-3.34392	0.00139367
-3.33116	0.00139367
-3.31839	0.00174209
-3.30563	0.000348418
-3.29286	0.00104525
-3.2801	0.00209051
-3.26734	0.00139367
-3.25457	0.000696837
-3.24181	0.00104525
[truncated: 4,001 more rows]

## Sheet: (0.286,0)
Energy loss (eV)	Intensity (a.u.)
-28.7724	0.000689456
-28.7596	4.5927e-19
-28.7469	0.00275783
-28.7341	4.5927e-19
-28.7213	0.000344728
-28.7086	0.00206837
-28.6958	0.000689456
-28.683	0.00137891
-28.6703	0.00137891
-28.6575	0.000344728
-28.6448	0.000344728
-28.632	4.5927e-19
-28.6192	0.000344728
-28.6065	0.000344728
-28.5937	0.000344728
-28.5809	0.00103418
-28.5682	0.000344728
-28.5554	0.000344728
-28.5426	4.5927e-19
-28.5299	0.000344728
-28.5171	0.000344728
-28.5044	0.000689456
-28.4916	0.000344728
-28.4788	0.000344728
-28.4661	4.5927e-19
-28.4533	0.000344728
-28.4405	0.000689456
-28.4278	0.000344728
-28.415	0.000344728
-28.4022	4.5927e-19
-28.3895	4.5927e-19
-28.3767	0.000689456
-28.3639	0.000344728
-28.3512	4.5927e-19
-28.3384	0.000344728
-28.3257	0.000344728
-28.3129	0.000344728
-28.3001	4.5927e-19
-28.2874	0.000689456
-28.2746	0.00137891
-28.2618	0.000344728
-28.2491	0.000344728
-28.2363	0.000689456
-28.2235	0.000344728
-28.2108	0.000344728
-28.198	0.000689456
-28.1853	0.000344728
-28.1725	0.000344728
-28.1597	4.5927e-19
-28.147	4.5927e-19
-28.1342	0.00103418
-28.1214	0.000344728
-28.1087	0.000689456
-28.0959	0.000344728
-28.0831	4.5927e-19
-28.0704	0.000689456
-28.0576	4.5927e-19
-28.0448	4.5927e-19
-28.0321	0.00103418
-28.0193	0.000344728
-28.0066	0.00103418
-27.9938	0.000344728
-27.981	0.00103418
-27.9683	0.000344728
-27.9555	0.000344728
-27.9427	0.000689456
-27.93	0.000689456
-27.9172	0.00103418
-27.9044	4.5927e-19
-27.8917	0.000344728
-27.8789	0.000689456
-27.8662	4.5927e-19
-27.8534	0.000344728
-27.8406	4.5927e-19
-27.8279	4.5927e-19
-27.8151	0.000689456
-27.8023	4.5927e-19
-27.7896	0.000344728
-27.7768	0.000344728
-27.764	0.000344728
-27.7513	0.000344728
-27.7385	0.000344728
-27.7257	4.5927e-19
-27.713	0.00103418
-27.7002	0.00137891
-27.6875	0.000344728
-27.6747	0.000689456
-27.6619	4.5927e-19
-27.6492	0.000689456
-27.6364	0.000344728
-27.6236	0.000344728
-27.6109	4.5927e-19
-27.5981	0.000689456
-27.5853	4.5927e-19
-27.5726	0.000689456
-27.5598	0.000689456
-27.5471	0.000344728
-27.5343	0.000344728
-27.5215	4.5927e-19
-27.5088	0.000344728
-27.496	0.000344728
-27.4832	0.000689456
-27.4705	0.00103418
-27.4577	0.000689456
-27.4449	0.000689456
-27.4322	0.000344728
-27.4194	0.000344728
-27.4066	4.5927e-19
-27.3939	4.5927e-19
-27.3811	0.000689456
-27.3684	0.000689456
-27.3556	0.000344728
-27.3428	0.000689456
-27.3301	0.000344728
-27.3173	0.000689456
-27.3045	0.000344728
-27.2918	0.000689456
-27.279	0.000689456
-27.2662	0.000344728
-27.2535	0.000689456
-27.2407	0.000344728
-27.228	0.000689456
-27.2152	0.00103418
-27.2024	0.000344728
-27.1897	0.000689456
-27.1769	4.5927e-19
-27.1641	0.000689456
-27.1514	0.000344728
-27.1386	4.5927e-19
-27.1258	0.000344728
-27.1131	0.000344728
-27.1003	4.5927e-19
-27.0875	4.5927e-19
-27.0748	4.5927e-19
-27.062	0.000344728
-27.0493	4.5927e-19
-27.0365	4.5927e-19
-27.0237	4.5927e-19
-27.011	0.00103418
-26.9982	4.5927e-19
-26.9854	0.000344728
-26.9727	0.000344728
-26.9599	4.5927e-19
-26.9471	4.5927e-19
-26.9344	4.5927e-19
-26.9216	4.5927e-19
-26.9089	0.000344728
-26.8961	4.5927e-19
-26.8833	4.5927e-19
-26.8706	4.5927e-19
-26.8578	4.5927e-19
-26.845	4.5927e-19
-26.8323	4.5927e-19
-26.8195	4.5927e-19
-26.8067	0.000344728
-26.794	4.5927e-19
-26.7812	4.5927e-19
-26.7684	0.000689456
-26.7557	4.5927e-19
-26.7429	4.5927e-19
-26.7302	4.5927e-19
-26.7174	0.000689456
-26.7046	4.5927e-19
-26.6919	0.000689456
-26.6791	0.000689456
-26.6663	0.000689456
-26.6536	0.000344728
-26.6408	4.5927e-19
-26.628	4.5927e-19
-26.6153	4.5927e-19
-26.6025	0.000344728
-26.5898	0.00103418
-26.577	4.5927e-19
-26.5642	0.000344728
-26.5515	4.5927e-19
-26.5387	0.000344728
-26.5259	4.5927e-19
-26.5132	0.00103418
-26.5004	0.000344728
-26.4876	0.000689456
-26.4749	4.5927e-19
-26.4621	4.5927e-19
-26.4493	4.5927e-19
-26.4366	4.5927e-19
-26.4238	0.000344728
-26.4111	0.000689456
-26.3983	0.000689456
-26.3855	0.000689456
-26.3728	0.000689456
-26.36	4.5927e-19
-26.3472	0.000344728
-26.3345	4.5927e-19
-26.3217	0.000344728
-26.3089	4.5927e-19
-26.2962	0.000344728
-26.2834	0.000344728
-26.2707	0.000344728
-26.2579	4.5927e-19
-26.2451	0.000689456
-26.2324	4.5927e-19
-26.2196	4.5927e-19
-26.2068	4.5927e-19
-26.1941	4.5927e-19
-26.1813	4.5927e-19
-26.1685	0.000344728
-26.1558	0.000344728
-26.143	4.5927e-19
-26.1302	4.5927e-19
-26.1175	4.5927e-19
-26.1047	4.5927e-19
-26.092	4.5927e-19
-26.0792	4.5927e-19
-26.0664	4.5927e-19
-26.0537	4.5927e-19
-26.0409	4.5927e-19
-26.0281	4.5927e-19
-26.0154	4.5927e-19
-26.0026	4.5927e-19
-25.9898	4.5927e-19
-25.9771	4.5927e-19
-25.9643	4.5927e-19
-25.9516	4.5927e-19
-25.9388	4.5927e-19
-25.926	4.5927e-19
-25.9133	4.5927e-19
-25.9005	4.5927e-19
-25.8877	4.5927e-19
-25.875	4.5927e-19
-25.8622	4.5927e-19
-25.8494	4.5927e-19
-25.8367	4.5927e-19
-25.8239	4.5927e-19
-25.8111	4.5927e-19
-25.7984	4.5927e-19
-25.7856	4.5927e-19
-25.7729	4.5927e-19
-25.7601	4.5927e-19
-25.7473	4.5927e-19
-25.7346	4.5927e-19
-25.7218	4.5927e-19
-25.709	4.5927e-19
-25.6963	4.5927e-19
-25.6835	4.5927e-19
-25.6707	4.5927e-19
-25.658	4.5927e-19
-25.6452	4.5927e-19
-25.6325	4.5927e-19
-25.6197	4.5927e-19
-25.6069	4.5927e-19
-25.5942	4.5927e-19
-25.5814	4.5927e-19
-25.5686	4.5927e-19
-25.5559	4.5927e-19
-25.5431	4.5927e-19
-25.5303	4.5927e-19
-25.5176	4.5927e-19
-25.5048	4.5927e-19
-25.492	4.5927e-19
-25.4793	4.5927e-19
-25.4665	4.5927e-19
-25.4538	4.5927e-19
-25.441	4.5927e-19
-25.4282	4.5927e-19
-25.4155	4.5927e-19
-25.4027	4.5927e-19
-25.3899	4.5927e-19
-25.3772	4.5927e-19
-25.3644	4.5927e-19
-25.3516	4.5927e-19
-25.3389	4.5927e-19
-25.3261	4.5927e-19
-25.3134	4.5927e-19
-25.3006	4.5927e-19
-25.2878	4.5927e-19
-25.2751	4.5927e-19
-25.2623	4.5927e-19
-25.2495	4.5927e-19
-25.2368	4.5927e-19
-25.224	4.5927e-19
-25.2112	4.5927e-19
-25.1985	4.5927e-19
-25.1857	4.5927e-19
-25.1729	4.5927e-19
-25.1602	4.5927e-19
-25.1474	4.5927e-19
-25.1347	4.5927e-19
-25.1219	4.5927e-19
-25.1091	4.5927e-19
-25.0964	4.5927e-19
-25.0836	4.5927e-19
-25.0708	4.5927e-19
-25.0581	4.5927e-19
-25.0453	4.5927e-19
-25.0325	4.5927e-19
-25.0198	4.5927e-19
-25.007	4.5927e-19
-24.9943	4.5927e-19
-24.9815	4.5927e-19
-24.9687	4.5927e-19
-24.956	4.5927e-19
-24.9432	4.5927e-19
-24.9304	4.5927e-19
-24.9177	4.5927e-19
-24.9049	4.5927e-19
-24.8921	4.5927e-19
-24.8794	4.5927e-19
-24.8666	4.5927e-19
-24.8538	4.5927e-19
-24.8411	4.5927e-19
-24.8283	4.5927e-19
-24.8156	4.5927e-19
-24.8028	4.5927e-19
-24.79	4.5927e-19
-24.7773	4.5927e-19
-24.7645	4.5927e-19
-24.7517	4.5927e-19
-24.739	4.5927e-19
-24.7262	4.5927e-19
-24.7134	4.5927e-19
-24.7007	4.5927e-19
-24.6879	4.5927e-19
-24.6752	4.5927e-19
-24.6624	4.5927e-19
-24.6496	4.5927e-19
-24.6369	4.5927e-19
-24.6241	4.5927e-19
-24.6113	4.5927e-19
-24.5986	4.5927e-19
-24.5858	4.5927e-19
-24.573	4.5927e-19
-24.5603	4.5927e-19
-24.5475	4.5927e-19
-24.5347	4.5927e-19
-24.522	4.5927e-19
-24.5092	4.5927e-19
-24.4965	4.5927e-19
-24.4837	4.5927e-19
-24.4709	4.5927e-19
-24.4582	4.5927e-19
-24.4454	4.5927e-19
-24.4326	4.5927e-19
-24.4199	4.5927e-19
-24.4071	4.5927e-19
-24.3943	4.5927e-19
-24.3816	4.5927e-19
-24.3688	4.5927e-19
-24.3561	4.5927e-19
-24.3433	4.5927e-19
-24.3305	4.5927e-19
-24.3178	4.5927e-19
-24.305	4.5927e-19
-24.2922	4.5927e-19
-24.2795	4.5927e-19
-24.2667	4.5927e-19
-24.2539	4.5927e-19
-24.2412	4.5927e-19
-24.2284	4.5927e-19
-24.2156	4.5927e-19
-24.2029	4.5927e-19
-24.1901	4.5927e-19
-24.1774	4.5927e-19
-24.1646	4.5927e-19
-24.1518	4.5927e-19
-24.1391	0.000344728
-24.1263	4.5927e-19
-24.1135	4.5927e-19
-24.1008	4.5927e-19
-24.088	4.5927e-19
-24.0752	4.5927e-19
-24.0625	4.5927e-19
-24.0497	4.5927e-19
-24.037	4.5927e-19
-24.0242	4.5927e-19
-24.0114	4.5927e-19
-23.9987	4.5927e-19
-23.9859	4.5927e-19
-23.9731	4.5927e-19
-23.9604	4.5927e-19
-23.9476	4.5927e-19
-23.9348	4.5927e-19
-23.9221	4.5927e-19
-23.9093	4.5927e-19
-23.8965	4.5927e-19
-23.8838	4.5927e-19
-23.871	4.5927e-19
-23.8583	4.5927e-19
-23.8455	4.5927e-19
-23.8327	4.5927e-19
-23.82	4.5927e-19
-23.8072	4.5927e-19
-23.7944	4.5927e-19
-23.7817	4.5927e-19
-23.7689	4.5927e-19
-23.7561	4.5927e-19
-23.7434	4.5927e-19
-23.7306	4.5927e-19
-23.7179	4.5927e-19
-23.7051	4.5927e-19
-23.6923	4.5927e-19
-23.6796	4.5927e-19
-23.6668	4.5927e-19
-23.654	4.5927e-19
-23.6413	4.5927e-19
-23.6285	4.5927e-19
-23.6157	4.5927e-19
-23.603	4.5927e-19
-23.5902	4.5927e-19
-23.5774	4.5927e-19
-23.5647	4.5927e-19
-23.5519	4.5927e-19
-23.5392	4.5927e-19
-23.5264	4.5927e-19
-23.5136	4.5927e-19
-23.5009	4.5927e-19
-23.4881	4.5927e-19
-23.4753	4.5927e-19
-23.4626	4.5927e-19
-23.4498	4.5927e-19
-23.437	4.5927e-19
-23.4243	4.5927e-19
-23.4115	4.5927e-19
-23.3988	4.5927e-19
-23.386	4.5927e-19
-23.3732	4.5927e-19
-23.3605	4.5927e-19
-23.3477	4.5927e-19
-23.3349	4.5927e-19
-23.3222	4.5927e-19
-23.3094	4.5927e-19
-23.2966	4.5927e-19
-23.2839	4.5927e-19
-23.2711	4.5927e-19
-23.2583	4.5927e-19
-23.2456	4.5927e-19
-23.2328	4.5927e-19
-23.2201	4.5927e-19
-23.2073	4.5927e-19
-23.1945	4.5927e-19
-23.1818	4.5927e-19
-23.169	4.5927e-19
-23.1562	4.5927e-19
-23.1435	4.5927e-19
-23.1307	4.5927e-19
-23.1179	4.5927e-19
-23.1052	4.5927e-19
-23.0924	4.5927e-19
-23.0797	4.5927e-19
-23.0669	4.5927e-19
-23.0541	4.5927e-19
-23.0414	4.5927e-19
-23.0286	4.5927e-19
-23.0158	4.5927e-19
-23.0031	4.5927e-19
-22.9903	4.5927e-19
-22.9775	4.5927e-19
-22.9648	4.5927e-19
-22.952	4.5927e-19
-22.9392	4.5927e-19
-22.9265	4.5927e-19
-22.9137	4.5927e-19
-22.901	4.5927e-19
-22.8882	4.5927e-19
-22.8754	4.5927e-19
-22.8627	4.5927e-19
-22.8499	4.5927e-19
-22.8371	4.5927e-19
-22.8244	4.5927e-19
-22.8116	4.5927e-19
-22.7988	4.5927e-19
-22.7861	4.5927e-19
-22.7733	4.5927e-19
-22.7606	4.5927e-19
-22.7478	4.5927e-19
-22.735	4.5927e-19
-22.7223	4.5927e-19
-22.7095	4.5927e-19
-22.6967	4.5927e-19
-22.684	4.5927e-19
-22.6712	4.5927e-19
-22.6584	4.5927e-19
-22.6457	4.5927e-19
-22.6329	4.5927e-19
-22.6201	4.5927e-19
-22.6074	4.5927e-19
-22.5946	4.5927e-19
-22.5819	4.5927e-19
-22.5691	4.5927e-19
-22.5563	4.5927e-19
-22.5436	4.5927e-19
-22.5308	4.5927e-19
-22.518	4.5927e-19
-22.5053	4.5927e-19
-22.4925	4.5927e-19
-22.4797	4.5927e-19
-22.467	4.5927e-19
-22.4542	4.5927e-19
-22.4415	4.5927e-19
-22.4287	4.5927e-19
-22.4159	4.5927e-19
-22.4032	4.5927e-19
-22.3904	4.5927e-19
-22.3776	4.5927e-19
-22.3649	4.5927e-19
-22.3521	4.5927e-19
-22.3393	4.5927e-19
-22.3266	4.5927e-19
-22.3138	4.5927e-19
-22.301	4.5927e-19
-22.2883	4.5927e-19
-22.2755	4.5927e-19
-22.2628	4.5927e-19
-22.25	4.5927e-19
-22.2372	4.5927e-19
-22.2245	4.5927e-19
-22.2117	4.5927e-19
-22.1989	4.5927e-19
-22.1862	4.5927e-19
-22.1734	4.5927e-19
-22.1606	4.5927e-19
-22.1479	4.5927e-19
-22.1351	4.5927e-19
-22.1224	4.5927e-19
-22.1096	4.5927e-19
-22.0968	4.5927e-19
-22.0841	4.5927e-19
-22.0713	4.5927e-19
-22.0585	4.5927e-19
-22.0458	4.5927e-19
-22.033	4.5927e-19
-22.0202	4.5927e-19
-22.0075	4.5927e-19
-21.9947	4.5927e-19
-21.9819	4.5927e-19
-21.9692	4.5927e-19
-21.9564	4.5927e-19
-21.9437	4.5927e-19
-21.9309	4.5927e-19
-21.9181	4.5927e-19
-21.9054	4.5927e-19
-21.8926	4.5927e-19
-21.8798	4.5927e-19
-21.8671	4.5927e-19
-21.8543	4.5927e-19
-21.8415	4.5927e-19
-21.8288	4.5927e-19
-21.816	4.5927e-19
-21.8033	4.5927e-19
-21.7905	4.5927e-19
-21.7777	4.5927e-19
-21.765	4.5927e-19
-21.7522	4.5927e-19
-21.7394	4.5927e-19
-21.7267	4.5927e-19
-21.7139	4.5927e-19
-21.7011	4.5927e-19
-21.6884	4.5927e-19
-21.6756	4.5927e-19
-21.6628	4.5927e-19
-21.6501	4.5927e-19
-21.6373	4.5927e-19
-21.6246	4.5927e-19
-21.6118	4.5927e-19
-21.599	4.5927e-19
-21.5863	4.5927e-19
-21.5735	4.5927e-19
-21.5607	4.5927e-19
-21.548	4.5927e-19
-21.5352	4.5927e-19
-21.5224	4.5927e-19
-21.5097	4.5927e-19
-21.4969	4.5927e-19
-21.4842	4.5927e-19
-21.4714	4.5927e-19
-21.4586	4.5927e-19
-21.4459	4.5927e-19
-21.4331	4.5927e-19
-21.4203	4.5927e-19
-21.4076	4.5927e-19
-21.3948	4.5927e-19
-21.382	4.5927e-19
-21.3693	4.5927e-19
-21.3565	4.5927e-19
-21.3437	4.5927e-19
-21.331	4.5927e-19
-21.3182	4.5927e-19
-21.3055	4.5927e-19
-21.2927	4.5927e-19
-21.2799	4.5927e-19
-21.2672	4.5927e-19
-21.2544	4.5927e-19
-21.2416	4.5927e-19
-21.2289	4.5927e-19
-21.2161	4.5927e-19
-21.2033	4.5927e-19
-21.1906	4.5927e-19
-21.1778	4.5927e-19
-21.1651	4.5927e-19
-21.1523	4.5927e-19
-21.1395	4.5927e-19
-21.1268	4.5927e-19
-21.114	4.5927e-19
-21.1012	4.5927e-19
-21.0885	4.5927e-19
-21.0757	4.5927e-19
-21.0629	4.5927e-19
-21.0502	4.5927e-19
-21.0374	4.5927e-19
-21.0246	0.000344728
-21.0119	4.5927e-19
-20.9991	4.5927e-19
-20.9864	4.5927e-19
-20.9736	4.5927e-19
-20.9608	4.5927e-19
-20.9481	4.5927e-19
-20.9353	4.5927e-19
-20.9225	4.5927e-19
-20.9098	4.5927e-19
-20.897	4.5927e-19
-20.8842	4.5927e-19
-20.8715	4.5927e-19
-20.8587	4.5927e-19
-20.846	4.5927e-19
-20.8332	4.5927e-19
-20.8204	4.5927e-19
-20.8077	4.5927e-19
-20.7949	4.5927e-19
-20.7821	4.5927e-19
-20.7694	4.5927e-19
-20.7566	4.5927e-19
-20.7438	4.5927e-19
-20.7311	4.5927e-19
-20.7183	4.5927e-19
-20.7055	4.5927e-19
-20.6928	4.5927e-19
-20.68	4.5927e-19
-20.6673	4.5927e-19
-20.6545	4.5927e-19
-20.6417	4.5927e-19
-20.629	4.5927e-19
-20.6162	4.5927e-19
-20.6034	4.5927e-19
-20.5907	4.5927e-19
-20.5779	4.5927e-19
-20.5651	4.5927e-19
-20.5524	4.5927e-19
-20.5396	4.5927e-19
-20.5269	4.5927e-19
-20.5141	4.5927e-19
-20.5013	4.5927e-19
-20.4886	4.5927e-19
-20.4758	4.5927e-19
-20.463	4.5927e-19
-20.4503	4.5927e-19
-20.4375	4.5927e-19
-20.4247	4.5927e-19
-20.412	4.5927e-19
-20.3992	4.5927e-19
-20.3864	4.5927e-19
-20.3737	4.5927e-19
-20.3609	4.5927e-19
-20.3482	4.5927e-19
-20.3354	4.5927e-19
-20.3226	4.5927e-19
-20.3099	4.5927e-19
-20.2971	4.5927e-19
-20.2843	4.5927e-19
-20.2716	4.5927e-19
-20.2588	4.5927e-19
-20.246	4.5927e-19
-20.2333	4.5927e-19
-20.2205	4.5927e-19
-20.2078	4.5927e-19
-20.195	4.5927e-19
-20.1822	4.5927e-19
-20.1695	4.5927e-19
-20.1567	4.5927e-19
-20.1439	4.5927e-19
-20.1312	4.5927e-19
-20.1184	4.5927e-19
-20.1056	4.5927e-19
-20.0929	4.5927e-19
-20.0801	4.5927e-19
-20.0673	4.5927e-19
-20.0546	4.5927e-19
-20.0418	4.5927e-19
-20.0291	4.5927e-19
-20.0163	4.5927e-19
-20.0035	4.5927e-19
-19.9908	4.5927e-19
-19.978	4.5927e-19
-19.9652	4.5927e-19
-19.9525	4.5927e-19
-19.9397	4.5927e-19
-19.9269	4.5927e-19
-19.9142	4.5927e-19
-19.9014	4.5927e-19
-19.8887	4.5927e-19
-19.8759	4.5927e-19
-19.8631	4.5927e-19
-19.8504	4.5927e-19
-19.8376	4.5927e-19
-19.8248	4.5927e-19
-19.8121	4.5927e-19
-19.7993	4.5927e-19
-19.7865	4.5927e-19
-19.7738	4.5927e-19
-19.761	4.5927e-19
-19.7482	4.5927e-19
-19.7355	4.5927e-19
-19.7227	4.5927e-19
-19.71	4.5927e-19
-19.6972	4.5927e-19
-19.6844	4.5927e-19
-19.6717	4.5927e-19
-19.6589	0.000344728
-19.6461	4.5927e-19
-19.6334	4.5927e-19
-19.6206	0.000344728
-19.6078	4.5927e-19
-19.5951	4.5927e-19
-19.5823	4.5927e-19
-19.5696	4.5927e-19
-19.5568	4.5927e-19
-19.544	4.5927e-19
-19.5313	4.5927e-19
-19.5185	4.5927e-19
-19.5057	0.000344728
-19.493	0.000344728
-19.4802	4.5927e-19
-19.4674	4.5927e-19
-19.4547	4.5927e-19
-19.4419	4.5927e-19
-19.4291	4.5927e-19
-19.4164	4.5927e-19
-19.4036	0.000344728
-19.3909	4.5927e-19
-19.3781	4.5927e-19
-19.3653	0.000344728
-19.3526	4.5927e-19
-19.3398	4.5927e-19
-19.327	4.5927e-19
-19.3143	4.5927e-19
-19.3015	4.5927e-19
-19.2887	4.5927e-19
-19.276	4.5927e-19
-19.2632	4.5927e-19
-19.2505	4.5927e-19
-19.2377	4.5927e-19
-19.2249	4.5927e-19
-19.2122	4.5927e-19
-19.1994	4.5927e-19
-19.1866	4.5927e-19
-19.1739	4.5927e-19
-19.1611	4.5927e-19
-19.1483	4.5927e-19
-19.1356	4.5927e-19
-19.1228	0.000344728
-19.11	4.5927e-19
-19.0973	4.5927e-19
-19.0845	4.5927e-19
-19.0718	4.5927e-19
-19.059	0.000344728
-19.0462	4.5927e-19
-19.0335	4.5927e-19
-19.0207	4.5927e-19
-19.0079	0.000344728
-18.9952	4.5927e-19
-18.9824	4.5927e-19
-18.9696	4.5927e-19
-18.9569	4.5927e-19
-18.9441	4.5927e-19
-18.9314	4.5927e-19
-18.9186	4.5927e-19
-18.9058	4.5927e-19
-18.8931	4.5927e-19
-18.8803	4.5927e-19
-18.8675	0.000344728
-18.8548	4.5927e-19
-18.842	4.5927e-19
-18.8292	0.000344728
-18.8165	4.5927e-19
-18.8037	4.5927e-19
-18.7909	4.5927e-19
-18.7782	4.5927e-19
-18.7654	4.5927e-19
-18.7527	4.5927e-19
-18.7399	4.5927e-19
-18.7271	4.5927e-19
-18.7144	4.5927e-19
-18.7016	0.000344728
-18.6888	4.5927e-19
-18.6761	4.5927e-19
-18.6633	4.5927e-19
-18.6505	4.5927e-19
-18.6378	4.5927e-19
-18.625	4.5927e-19
-18.6123	0.000344728
-18.5995	0.000344728
-18.5867	4.5927e-19
-18.574	4.5927e-19
-18.5612	4.5927e-19
-18.5484	4.5927e-19
-18.5357	4.5927e-19
-18.5229	4.5927e-19
-18.5101	4.5927e-19
-18.4974	4.5927e-19
-18.4846	0.000344728
-18.4718	4.5927e-19
-18.4591	0.000344728
-18.4463	4.5927e-19
-18.4336	4.5927e-19
-18.4208	4.5927e-19
-18.408	4.5927e-19
-18.3953	0.000344728
-18.3825	0.000344728
-18.3697	0.000344728
-18.357	4.5927e-19
-18.3442	4.5927e-19
-18.3314	0.000344728
-18.3187	4.5927e-19
-18.3059	0.000344728
-18.2932	4.5927e-19
-18.2804	4.5927e-19
-18.2676	4.5927e-19
-18.2549	4.5927e-19
-18.2421	4.5927e-19
-18.2293	0.000344728
-18.2166	4.5927e-19
-18.2038	4.5927e-19
-18.191	4.5927e-19
-18.1783	4.5927e-19
-18.1655	4.5927e-19
-18.1527	4.5927e-19
-18.14	4.5927e-19
-18.1272	0.000344728
-18.1145	4.5927e-19
-18.1017	0.000344728
-18.0889	0.000344728
-18.0762	4.5927e-19
-18.0634	0.000344728
-18.0506	4.5927e-19
-18.0379	4.5927e-19
-18.0251	0.000344728
-18.0123	4.5927e-19
-17.9996	4.5927e-19
-17.9868	4.5927e-19
-17.9741	4.5927e-19
-17.9613	0.000344728
-17.9485	0.000344728
-17.9358	4.5927e-19
-17.923	4.5927e-19
-17.9102	4.5927e-19
-17.8975	4.5927e-19
-17.8847	4.5927e-19
-17.8719	0.000344728
-17.8592	0.000344728
-17.8464	4.5927e-19
-17.8336	0.000344728
-17.8209	4.5927e-19
-17.8081	0.000689456
-17.7954	4.5927e-19
-17.7826	4.5927e-19
-17.7698	0.000344728
-17.7571	0.000344728
-17.7443	0.000344728
-17.7315	4.5927e-19
-17.7188	0.000689456
-17.706	0.000344728
-17.6932	4.5927e-19
-17.6805	0.000344728
-17.6677	4.5927e-19
-17.655	0.000689456
-17.6422	0.000344728
-17.6294	0.000344728
-17.6167	4.5927e-19
-17.6039	0.000344728
-17.5911	4.5927e-19
-17.5784	4.5927e-19
-17.5656	0.000344728
-17.5528	4.5927e-19
-17.5401	4.5927e-19
-17.5273	0.000344728
-17.5145	4.5927e-19
-17.5018	4.5927e-19
-17.489	0.000344728
-17.4763	0.000344728
-17.4635	0.000689456
-17.4507	0.000344728
-17.438	0.000344728
-17.4252	0.000344728
-17.4124	0.000689456
-17.3997	4.5927e-19
-17.3869	4.5927e-19
-17.3741	0.000344728
-17.3614	4.5927e-19
-17.3486	0.000689456
-17.3359	4.5927e-19
-17.3231	0.000689456
-17.3103	4.5927e-19
-17.2976	0.000344728
-17.2848	4.5927e-19
-17.272	0.000689456
-17.2593	4.5927e-19
-17.2465	0.000344728
-17.2337	0.000344728
-17.221	0.000344728
-17.2082	0.000689456
-17.1954	0.000344728
-17.1827	0.000344728
-17.1699	0.000344728
-17.1572	0.000344728
-17.1444	4.5927e-19
-17.1316	4.5927e-19
-17.1189	0.000344728
-17.1061	4.5927e-19
-17.0933	0.000344728
-17.0806	0.000344728
-17.0678	0.000689456
-17.055	4.5927e-19
-17.0423	0.000344728
-17.0295	4.5927e-19
-17.0168	0.000344728
-17.004	4.5927e-19
-16.9912	0.000689456
-16.9785	4.5927e-19
-16.9657	0.000344728
-16.9529	0.000689456
-16.9402	4.5927e-19
-16.9274	4.5927e-19
-16.9146	0.000689456
-16.9019	4.5927e-19
-16.8891	0.000344728
-16.8763	0.000344728
-16.8636	0.000344728
-16.8508	4.5927e-19
-16.8381	4.5927e-19
-16.8253	4.5927e-19
-16.8125	4.5927e-19
-16.7998	4.5927e-19
-16.787	0.000344728
-16.7742	4.5927e-19
-16.7615	0.000689456
-16.7487	4.5927e-19
-16.7359	4.5927e-19
-16.7232	0.000689456
-16.7104	4.5927e-19
-16.6977	0.00103418
-16.6849	0.000344728
-16.6721	4.5927e-19
-16.6594	0.000689456
-16.6466	4.5927e-19
-16.6338	0.000689456
-16.6211	4.5927e-19
-16.6083	0.000344728
-16.5955	4.5927e-19
-16.5828	0.000689456
-16.57	0.000344728
-16.5572	4.5927e-19
-16.5445	0.000344728
-16.5317	0.000344728
-16.519	0.000344728
-16.5062	0.000689456
-16.4934	0.000344728
-16.4807	4.5927e-19
-16.4679	0.000689456
-16.4551	0.000344728
-16.4424	4.5927e-19
-16.4296	4.5927e-19
-16.4168	0.000689456
-16.4041	0.000344728
-16.3913	4.5927e-19
-16.3786	0.000689456
-16.3658	4.5927e-19
-16.353	0.000689456
-16.3403	4.5927e-19
-16.3275	0.000344728
-16.3147	4.5927e-19
-16.302	0.000689456
-16.2892	4.5927e-19
-16.2764	0.000344728
-16.2637	4.5927e-19
-16.2509	0.000689456
-16.2381	0.000344728
-16.2254	0.000344728
-16.2126	0.000344728
-16.1999	0.00103418
-16.1871	0.000344728
-16.1743	0.000344728
-16.1616	0.000344728
-16.1488	4.5927e-19
-16.136	4.5927e-19
-16.1233	4.5927e-19
-16.1105	4.5927e-19
-16.0977	0.000344728
-16.085	4.5927e-19
-16.0722	0.000344728
-16.0595	0.000689456
-16.0467	4.5927e-19
-16.0339	0.000689456
-16.0212	0.00103418
-16.0084	0.000344728
-15.9956	0.000344728
-15.9829	0.00103418
-15.9701	4.5927e-19
-15.9573	0.000344728
-15.9446	0.000344728
-15.9318	4.5927e-19
-15.919	4.5927e-19
-15.9063	4.5927e-19
-15.8935	0.000344728
-15.8808	0.00103418
-15.868	0.000689456
-15.8552	4.5927e-19
-15.8425	0.000344728
-15.8297	0.000689456
-15.8169	0.000344728
-15.8042	0.000689456
-15.7914	0.000344728
-15.7786	4.5927e-19
-15.7659	0.000689456
-15.7531	0.000344728
-15.7404	0.00103418
-15.7276	0.000689456
-15.7148	4.5927e-19
-15.7021	0.000344728
-15.6893	4.5927e-19
-15.6765	4.5927e-19
-15.6638	0.00103418
-15.651	0.000689456
-15.6382	0.000344728
-15.6255	0.00137891
-15.6127	4.5927e-19
-15.5999	4.5927e-19
-15.5872	0.000689456
-15.5744	0.000344728
-15.5617	0.00103418
-15.5489	0.000689456
-15.5361	0.000344728
-15.5234	0.000344728
-15.5106	0.00137891
-15.4978	0.000344728
-15.4851	0.000344728
-15.4723	0.000344728
-15.4595	0.000689456
-15.4468	4.5927e-19
-15.434	0.000689456
-15.4213	0.000689456
-15.4085	0.00103418
-15.3957	4.5927e-19
-15.383	0.00137891
-15.3702	0.000689456
-15.3574	0.000344728
-15.3447	4.5927e-19
-15.3319	4.5927e-19
-15.3191	4.5927e-19
-15.3064	0.000344728
-15.2936	0.000689456
-15.2808	0.000689456
-15.2681	0.000344728
-15.2553	0.00103418
-15.2426	0.000689456
-15.2298	4.5927e-19
-15.217	0.000344728
-15.2043	0.000689456
-15.1915	4.5927e-19
-15.1787	4.5927e-19
-15.166	0.000689456
-15.1532	0.000344728
-15.1404	0.000689456
-15.1277	4.5927e-19
-15.1149	0.000689456
-15.1022	0.00103418
-15.0894	0.000689456
-15.0766	4.5927e-19
-15.0639	0.000344728
-15.0511	0.000689456
-15.0383	0.00103418
-15.0256	0.000689456
-15.0128	0.000344728
-15	0.000689456
-14.9873	0.00172364
-14.9745	4.5927e-19
-14.9617	0.000689456
-14.949	0.000344728
-14.9362	0.000344728
-14.9235	0.00103418
-14.9107	0.00172364
-14.8979	0.000344728
-14.8852	0.000344728
-14.8724	0.000344728
-14.8596	0.000344728
-14.8469	4.5927e-19
-14.8341	4.5927e-19
-14.8213	4.5927e-19
-14.8086	4.5927e-19
-14.7958	0.000344728
-14.7831	0.000344728
-14.7703	4.5927e-19
-14.7575	0.000344728
-14.7448	4.5927e-19
-14.732	0.000689456
-14.7192	0.000689456
-14.7065	0.000344728
-14.6937	0.000344728
-14.6809	4.5927e-19
-14.6682	4.5927e-19
-14.6554	0.000344728
-14.6426	4.5927e-19
-14.6299	0.000344728
-14.6171	0.000344728
-14.6044	0.000344728
-14.5916	4.5927e-19
-14.5788	4.5927e-19
-14.5661	0.00103418
-14.5533	4.5927e-19
-14.5405	0.000689456
-14.5278	0.000344728
-14.515	0.000344728
-14.5022	4.5927e-19
-14.4895	0.000689456
-14.4767	0.000344728
-14.464	0.000689456
-14.4512	0.000344728
-14.4384	0.000344728
-14.4257	0.000344728
-14.4129	0.000344728
-14.4001	0.000344728
-14.3874	0.000344728
-14.3746	0.000344728
-14.3618	0.000689456
-14.3491	0.000689456
-14.3363	4.5927e-19
-14.3235	4.5927e-19
-14.3108	0.000689456
-14.298	4.5927e-19
-14.2853	4.5927e-19
-14.2725	0.000344728
-14.2597	0.000344728
-14.247	0.000689456
-14.2342	0.000344728
-14.2214	4.5927e-19
-14.2087	0.000689456
-14.1959	0.000344728
-14.1831	0.000689456
-14.1704	0.00103418
-14.1576	0.000689456
-14.1449	0.00103418
-14.1321	0.00137891
-14.1193	0.000344728
-14.1066	4.5927e-19
-14.0938	4.5927e-19
-14.081	0.000344728
-14.0683	0.000344728
-14.0555	0.000344728
-14.0427	0.000689456
-14.03	4.5927e-19
-14.0172	0.000344728
-14.0044	4.5927e-19
-13.9917	4.5927e-19
-13.9789	0.00103418
-13.9662	0.000689456
-13.9534	0.000689456
-13.9406	0.000344728
-13.9279	0.000689456
-13.9151	0.000689456
-13.9023	4.5927e-19
-13.8896	4.5927e-19
-13.8768	4.5927e-19
-13.864	4.5927e-19
-13.8513	4.5927e-19
-13.8385	4.5927e-19
-13.8258	0.000689456
-13.813	0.00103418
-13.8002	0.00103418
-13.7875	0.000689456
-13.7747	0.000344728
-13.7619	0.000689456
-13.7492	0.000344728
-13.7364	0.000689456
-13.7236	4.5927e-19
-13.7109	0.000689456
-13.6981	4.5927e-19
-13.6853	4.5927e-19
-13.6726	0.000689456
-13.6598	4.5927e-19
-13.6471	4.5927e-19
-13.6343	0.000344728
-13.6215	0.000689456
-13.6088	0.000689456
-13.596	0.000689456
-13.5832	0.00137891
-13.5705	4.5927e-19
-13.5577	0.000344728
-13.5449	4.5927e-19
-13.5322	0.000344728
-13.5194	0.00103418
-13.5067	0.000689456
-13.4939	4.5927e-19
-13.4811	0.000344728
-13.4684	0.000689456
-13.4556	0.000344728
-13.4428	0.00103418
-13.4301	4.5927e-19
-13.4173	4.5927e-19
-13.4045	4.5927e-19
-13.3918	4.5927e-19
-13.379	0.000344728
-13.3662	0.000344728
-13.3535	0.000689456
-13.3407	0.000689456
-13.328	0.000344728
-13.3152	0.000689456
-13.3024	0.000689456
-13.2897	4.5927e-19
-13.2769	0.000689456
-13.2641	0.000689456
-13.2514	0.000689456
-13.2386	0.000344728
-13.2258	0.000344728
-13.2131	4.5927e-19
-13.2003	0.00137891
-13.1876	0.000344728
-13.1748	4.5927e-19
-13.162	4.5927e-19
-13.1493	0.00103418
-13.1365	0.000689456
-13.1237	4.5927e-19
-13.111	0.000689456
-13.0982	0.00103418
-13.0854	0.000344728
-13.0727	0.000344728
-13.0599	0.000344728
-13.0471	0.00103418
-13.0344	0.000344728
-13.0216	0.000344728
-13.0089	4.5927e-19
-12.9961	0.00103418
-12.9833	4.5927e-19
-12.9706	4.5927e-19
-12.9578	0.000689456
-12.945	0.000689456
-12.9323	0.00137891
-12.9195	0.000344728
-12.9067	0.00103418
-12.894	0.00103418
-12.8812	0.000344728
-12.8685	0.000344728
-12.8557	0.00137891
-12.8429	0.000689456
-12.8302	4.5927e-19
-12.8174	4.5927e-19
-12.8046	4.5927e-19
-12.7919	4.5927e-19
-12.7791	0.000344728
-12.7663	0.000344728
-12.7536	0.000689456
-12.7408	4.5927e-19
-12.728	0.00103418
-12.7153	0.000344728
-12.7025	0.000344728
-12.6898	0.000689456
-12.677	0.000689456
-12.6642	4.5927e-19
-12.6515	0.00103418
-12.6387	0.000344728
-12.6259	4.5927e-19
-12.6132	4.5927e-19
-12.6004	0.000344728
-12.5876	4.5927e-19
-12.5749	4.5927e-19
-12.5621	4.5927e-19
-12.5494	4.5927e-19
-12.5366	0.000344728
-12.5238	4.5927e-19
-12.5111	0.000689456
-12.4983	0.000344728
-12.4855	4.5927e-19
-12.4728	0.00103418
-12.46	0.000344728
-12.4472	4.5927e-19
-12.4345	0.000689456
-12.4217	4.5927e-19
-12.4089	0.00103418
-12.3962	0.000344728
-12.3834	0.000344728
-12.3707	4.5927e-19
-12.3579	0.000689456
-12.3451	0.000344728
-12.3324	0.000344728
-12.3196	0.000344728
-12.3068	0.000689456
-12.2941	0.000344728
-12.2813	0.000344728
-12.2685	0.00137891
-12.2558	0.000689456
-12.243	0.000689456
-12.2303	4.5927e-19
-12.2175	0.000689456
-12.2047	0.000344728
-12.192	0.000689456
-12.1792	0.000344728
-12.1664	4.5927e-19
-12.1537	0.000344728
-12.1409	0.000344728
-12.1281	0.000344728
-12.1154	4.5927e-19
-12.1026	4.5927e-19
-12.0898	0.000344728
-12.0771	0.000344728
-12.0643	0.000689456
-12.0516	0.000344728
-12.0388	0.000689456
-12.026	4.5927e-19
-12.0133	4.5927e-19
-12.0005	0.000344728
-11.9877	0.000344728
-11.975	0.000344728
-11.9622	0.000689456
-11.9494	0.000689456
-11.9367	0.000344728
-11.9239	0.00103418
-11.9112	4.5927e-19
-11.8984	0.000689456
-11.8856	0.00103418
-11.8729	0.00103418
-11.8601	0.000344728
-11.8473	4.5927e-19
-11.8346	0.00103418
-11.8218	0.000344728
-11.809	0.000344728
-11.7963	0.000344728
-11.7835	0.000689456
-11.7707	4.5927e-19
-11.758	4.5927e-19
-11.7452	4.5927e-19
-11.7325	0.00103418
-11.7197	0.000689456
-11.7069	0.000344728
-11.6942	4.5927e-19
-11.6814	4.5927e-19
-11.6686	0.000689456
-11.6559	0.000344728
-11.6431	0.000344728
-11.6303	0.00103418
-11.6176	4.5927e-19
-11.6048	0.000689456
-11.5921	0.000689456
-11.5793	0.000689456
-11.5665	4.5927e-19
-11.5538	0.00172364
-11.541	0.000689456
-11.5282	0.000344728
-11.5155	0.000344728
-11.5027	4.5927e-19
-11.4899	0.000344728
-11.4772	0.00103418
-11.4644	0.000344728
-11.4516	0.000689456
-11.4389	0.000344728
-11.4261	0.000689456
-11.4134	0.000689456
-11.4006	0.000344728
-11.3878	0.000344728
-11.3751	4.5927e-19
-11.3623	0.000344728
-11.3495	0.000689456
-11.3368	4.5927e-19
-11.324	0.000689456
-11.3112	0.000344728
-11.2985	0.000689456
-11.2857	0.000689456
-11.273	0.000344728
-11.2602	0.000344728
-11.2474	0.000344728
-11.2347	0.000344728
-11.2219	4.5927e-19
-11.2091	4.5927e-19
-11.1964	0.00137891
-11.1836	0.000344728
-11.1708	0.000689456
-11.1581	0.000344728
-11.1453	0.00103418
-11.1325	0.00137891
-11.1198	0.000344728
-11.107	4.5927e-19
-11.0943	0.000344728
-11.0815	0.00103418
-11.0687	0.00137891
-11.056	4.5927e-19
-11.0432	4.5927e-19
-11.0304	0.000344728
-11.0177	0.000689456
-11.0049	0.000344728
-10.9921	4.5927e-19
-10.9794	0.00103418
-10.9666	0.00137891
-10.9539	0.000344728
-10.9411	0.00137891
-10.9283	4.5927e-19
-10.9156	0.000689456
-10.9028	0.000689456
-10.89	0.000344728
-10.8773	0.000689456
-10.8645	0.000344728
-10.8517	0.000344728
-10.839	0.000344728
-10.8262	4.5927e-19
-10.8134	0.00103418
-10.8007	4.5927e-19
-10.7879	0.000689456
-10.7752	0.000344728
-10.7624	0.000344728
-10.7496	0.00103418
-10.7369	0.000344728
-10.7241	0.000344728
-10.7113	4.5927e-19
-10.6986	0.000344728
-10.6858	0.000344728
-10.673	4.5927e-19
-10.6603	0.000689456
-10.6475	4.5927e-19
-10.6348	0.000344728
-10.622	0.000689456
-10.6092	0.000344728
-10.5965	4.5927e-19
-10.5837	4.5927e-19
-10.5709	0.00103418
-10.5582	0.000344728
-10.5454	0.000344728
-10.5326	0.000344728
-10.5199	0.000689456
-10.5071	4.5927e-19
-10.4943	4.5927e-19
-10.4816	0.00137891
-10.4688	0.000344728
-10.4561	0.000689456
-10.4433	4.5927e-19
-10.4305	0.000689456
-10.4178	0.00137891
-10.405	4.5927e-19
-10.3922	4.5927e-19
-10.3795	4.5927e-19
-10.3667	4.5927e-19
-10.3539	4.5927e-19
-10.3412	0.00103418
-10.3284	4.5927e-19
-10.3157	4.5927e-19
-10.3029	4.5927e-19
-10.2901	0.00172364
-10.2774	0.000689456
-10.2646	0.00103418
-10.2518	4.5927e-19
-10.2391	0.000344728
-10.2263	0.000344728
-10.2135	4.5927e-19
-10.2008	0.000344728
-10.188	0.00103418
-10.1752	0.000344728
-10.1625	0.00172364
-10.1497	4.5927e-19
-10.137	0.000689456
-10.1242	0.000689456
-10.1114	4.5927e-19
-10.0987	0.000344728
-10.0859	0.000344728
-10.0731	4.5927e-19
-10.0604	0.000344728
-10.0476	0.000344728
-10.0348	0.000344728
-10.0221	0.000344728
-10.0093	0.000344728
-9.99655	0.000689456
-9.98379	4.5927e-19
-9.97102	0.000344728
-9.95826	4.5927e-19
-9.94549	0.000344728
-9.93273	0.000689456
-9.91997	4.5927e-19
-9.9072	4.5927e-19
-9.89444	4.5927e-19
-9.88167	0.000344728
-9.86891	4.5927e-19
-9.85615	4.5927e-19
-9.84338	0.000344728
-9.83062	0.00103418
-9.81785	4.5927e-19
-9.80509	4.5927e-19
-9.79233	0.000689456
-9.77956	4.5927e-19
-9.7668	4.5927e-19
-9.75403	4.5927e-19
-9.74127	0.00137891
-9.72851	0.000344728
-9.71574	0.000689456
-9.70298	0.000344728
-9.69021	4.5927e-19
-9.67745	0.000689456
-9.66469	0.00103418
-9.65192	0.000689456
-9.63916	4.5927e-19
-9.62639	0.00103418
-9.61363	0.000344728
-9.60087	0.00137891
-9.5881	0.000344728
-9.57534	0.000689456
-9.56257	0.000689456
-9.54981	0.00103418
-9.53705	0.000344728
-9.52428	0.00137891
-9.51152	0.000689456
-9.49875	0.000344728
-9.48599	0.000344728
-9.47323	0.000344728
-9.46046	0.000689456
-9.4477	0.000689456
-9.43493	0.000344728
-9.42217	0.000344728
-9.40941	0.00103418
-9.39664	0.000344728
-9.38388	0.00137891
-9.37111	0.00103418
-9.35835	4.5927e-19
-9.34559	0.000689456
-9.33282	4.5927e-19
-9.32006	4.5927e-19
-9.30729	0.000344728
-9.29453	0.000689456
-9.28177	0.000689456
-9.269	0.000344728
-9.25624	0.00103418
-9.24347	0.000344728
-9.23071	0.000344728
-9.21795	0.000344728
-9.20518	0.000344728
-9.19242	0.000689456
-9.17965	0.000689456
-9.16689	0.00103418
-9.15413	0.000344728
-9.14136	0.000344728
-9.1286	0.000344728
-9.11583	0.00103418
-9.10307	0.000689456
-9.09031	0.000689456
-9.07754	4.5927e-19
-9.06478	0.000344728
-9.05201	0.000689456
-9.03925	0.000344728
-9.02649	0.00103418
-9.01372	4.5927e-19
-9.00096	0.000689456
-8.98819	0.000344728
-8.97543	0.000344728
-8.96267	0.000689456
-8.9499	4.5927e-19
-8.93714	0.000344728
-8.92437	0.000344728
-8.91161	0.000344728
-8.89885	0.000689456
-8.88608	0.000689456
-8.87332	0.000689456
-8.86055	0.000689456
-8.84779	0.000344728
-8.83503	4.5927e-19
-8.82226	4.5927e-19
-8.8095	0.000344728
-8.79673	0.000689456
-8.78397	0.000344728
-8.77121	0.000689456
-8.75844	0.000344728
-8.74568	0.000344728
-8.73291	0.000344728
-8.72015	0.000344728
-8.70739	0.000344728
-8.69462	0.00103418
-8.68186	0.00103418
-8.66909	0.00103418
-8.65633	0.000689456
-8.64357	0.000344728
-8.6308	0.000689456
-8.61804	0.000689456
-8.60527	0.000689456
-8.59251	0.000344728
-8.57975	0.000344728
-8.56698	0.000344728
-8.55422	0.000689456
-8.54145	0.000344728
-8.52869	0.000344728
-8.51593	0.000344728
-8.50316	4.5927e-19
-8.4904	4.5927e-19
-8.47763	0.000689456
-8.46487	0.000344728
-8.45211	0.000689456
-8.43934	0.000689456
-8.42658	0.00137891
-8.41381	4.5927e-19
-8.40105	0.000689456
-8.38829	4.5927e-19
-8.37552	0.000689456
-8.36276	0.00103418
-8.34999	0.000344728
-8.33723	4.5927e-19
-8.32447	0.000344728
-8.3117	4.5927e-19
-8.29894	0.000344728
-8.28617	0.000689456
-8.27341	0.000689456
-8.26065	0.000344728
-8.24788	0.000344728
-8.23512	0.000344728
-8.22235	0.00103418
-8.20959	0.000344728
-8.19683	0.00137891
-8.18406	0.000689456
-8.1713	0.000689456
-8.15853	4.5927e-19
-8.14577	4.5927e-19
-8.13301	0.00172364
-8.12024	0.000689456
-8.10748	0.00103418
-8.09471	4.5927e-19
-8.08195	0.000344728
-8.06919	0.000689456
-8.05642	0.00103418
-8.04366	0.000344728
-8.03089	0.00103418
-8.01813	0.000689456
-8.00537	0.000344728
-7.9926	0.000689456
-7.97984	0.000689456
-7.96707	0.00103418
-7.95431	0.000344728
-7.94155	4.5927e-19
-7.92878	0.000689456
-7.91602	0.00103418
-7.90325	0.000344728
-7.89049	0.000344728
-7.87773	0.000689456
-7.86496	0.00137891
-7.8522	0.000689456
-7.83943	0.000689456
-7.82667	0.000689456
-7.81391	0.00172364
-7.80114	4.5927e-19
-7.78838	0.000689456
-7.77561	0.000344728
-7.76285	0.00103418
-7.75009	0.00103418
-7.73732	4.5927e-19
-7.72456	0.00103418
-7.71179	0.000689456
-7.69903	4.5927e-19
-7.68627	4.5927e-19
-7.6735	0.000689456
-7.66074	0.00172364
-7.64797	0.000689456
-7.63521	0.00137891
-7.62245	0.000344728
-7.60968	0.000689456
-7.59692	0.000689456
-7.58415	0.00103418
-7.57139	0.000344728
-7.55863	0.000344728
-7.54586	0.00103418
-7.5331	4.5927e-19
-7.52033	4.5927e-19
-7.50757	4.5927e-19
-7.49481	0.000344728
-7.48204	0.00103418
-7.46928	0.000344728
-7.45651	0.000689456
-7.44375	0.00103418
-7.43099	0.00137891
-7.41822	0.00137891
-7.40546	0.000344728
-7.39269	0.00103418
-7.37993	0.00103418
-7.36717	0.000344728
-7.3544	0.000344728
-7.34164	0.000689456
-7.32887	0.000344728
-7.31611	0.00137891
-7.30335	0.00103418
-7.29058	0.000689456
-7.27782	4.5927e-19
-7.26505	0.000689456
-7.25229	0.000344728
-7.23953	0.000344728
-7.22676	4.5927e-19
-7.214	0.00137891
-7.20123	0.00103418
-7.18847	0.000689456
-7.17571	0.000344728
-7.16294	0.00103418
-7.15018	0.00103418
-7.13741	0.000689456
-7.12465	0.000344728
-7.11189	0.00137891
-7.09912	0.000344728
-7.08636	0.000344728
-7.07359	0.000344728
-7.06083	0.00103418
-7.04807	0.000689456
-7.0353	0.00137891
-7.02254	0.000344728
-7.00977	0.000344728
-6.99701	4.5927e-19
-6.98425	0.000689456
-6.97148	0.000344728
-6.95872	0.00137891
-6.94595	0.00137891
-6.93319	0.00172364
-6.92043	4.5927e-19
-6.90766	0.00172364
-6.8949	0.000689456
-6.88213	0.000689456
-6.86937	0.00103418
-6.85661	0.000344728
-6.84384	0.000689456
-6.83108	0.000344728
-6.81831	0.00206837
-6.80555	0.000689456
-6.79279	0.000689456
-6.78002	0.000689456
-6.76726	4.5927e-19
-6.75449	0.000344728
-6.74173	4.5927e-19
-6.72897	4.5927e-19
-6.7162	0.000344728
-6.70344	0.00137891
-6.69067	0.00137891
-6.67791	0.000689456
-6.66515	0.000689456
-6.65238	0.000344728
-6.63962	4.5927e-19
-6.62685	4.5927e-19
-6.61409	0.00103418
-6.60133	0.000689456
-6.58856	0.000689456
-6.5758	4.5927e-19
-6.56303	0.000689456
-6.55027	0.000344728
-6.53751	0.000344728
-6.52474	0.000689456
-6.51198	0.000344728
-6.49921	0.00103418
-6.48645	0.000344728
-6.47369	0.00137891
-6.46092	0.00103418
-6.44816	4.5927e-19
-6.43539	0.000689456
-6.42263	0.000344728
-6.40987	4.5927e-19
-6.3971	0.000344728
-6.38434	0.00103418
-6.37157	0.000689456
-6.35881	0.000344728
-6.34605	0.000689456
-6.33328	4.5927e-19
-6.32052	0.000689456
-6.30775	0.00103418
-6.29499	0.00103418
-6.28223	0.000344728
-6.26946	0.000689456
-6.2567	0.00137891
-6.24393	0.000344728
-6.23117	4.5927e-19
-6.21841	4.5927e-19
-6.20564	0.000344728
-6.19288	0.000689456
-6.18011	0.000689456
-6.16735	0.0024131
-6.15459	0.00103418
-6.14182	0.000344728
-6.12906	0.00103418
-6.11629	0.00103418
-6.10353	0.000344728
-6.09077	0.000689456
-6.078	0.000344728
-6.06524	0.00103418
-6.05247	0.000689456
-6.03971	0.000689456
-6.02695	0.000689456
-6.01418	0.00103418
-6.00142	0.00137891
-5.98865	0.00103418
-5.97589	0.000344728
-5.96313	0.00103418
-5.95036	0.000689456
-5.9376	0.00206837
-5.92483	0.000344728
-5.91207	4.5927e-19
-5.89931	0.00103418
-5.88654	0.000344728
-5.87378	0.00103418
-5.86101	0.000689456
-5.84825	0.00103418
-5.83549	0.000344728
-5.82272	0.000689456
-5.80996	0.00172364
-5.79719	0.00103418
-5.78443	0.000344728
-5.77167	4.5927e-19
-5.7589	0.000344728
-5.74614	0.00137891
-5.73337	0.000344728
-5.72061	4.5927e-19
-5.70785	0.000689456
-5.69508	0.000689456
-5.68232	4.5927e-19
-5.66955	0.00137891
-5.65679	0.00103418
-5.64403	0.00103418
-5.63126	0.000689456
-5.6185	0.000689456
-5.60573	0.000689456
-5.59297	0.00103418
-5.58021	0.000689456
-5.56744	0.00103418
-5.55468	0.00172364
-5.54191	0.000689456
-5.52915	0.000344728
-5.51639	0.000689456
-5.50362	0.00103418
-5.49086	0.00103418
-5.47809	0.000689456
-5.46533	0.00172364
-5.45257	0.000344728
-5.4398	0.00103418
-5.42704	0.00137891
-5.41427	0.00137891
-5.40151	0.00103418
-5.38875	4.5927e-19
-5.37598	0.000344728
-5.36322	0.000344728
-5.35045	0.000344728
-5.33769	0.000689456
-5.32493	0.000689456
-5.31216	0.000344728
-5.2994	0.00137891
-5.28663	4.5927e-19
-5.27387	4.5927e-19
-5.26111	0.000344728
-5.24834	0.00172364
-5.23558	0.00103418
-5.22281	0.000689456
-5.21005	0.000689456
-5.19729	0.00172364
-5.18452	4.5927e-19
-5.17176	0.000689456
-5.15899	0.000689456
-5.14623	0.000689456
-5.13347	0.0024131
-5.1207	0.000689456
-5.10794	0.00137891
-5.09517	0.00206837
-5.08241	0.00103418
-5.06965	0.000344728
-5.05688	0.000344728
-5.04412	0.00172364
-5.03135	0.00137891
-5.01859	0.00172364
-5.00583	0.000344728
-4.99306	0.000689456
-4.9803	0.000689456
-4.96753	0.000344728
-4.95477	4.5927e-19
-4.94201	0.000344728
-4.92924	0.00172364
-4.91648	4.5927e-19
-4.90371	0.00103418
-4.89095	0.00137891
-4.87819	0.000689456
-4.86542	0.000689456
-4.85266	0.00137891
-4.83989	0.00172364
-4.82713	0.000689456
-4.81437	0.000689456
-4.8016	0.000344728
-4.78884	0.00103418
-4.77607	0.000689456
-4.76331	4.5927e-19
-4.75055	0.00206837
-4.73778	0.00137891
-4.72502	0.00137891
-4.71225	0.00103418
-4.69949	0.00103418
-4.68673	0.00206837
-4.67396	0.000689456
-4.6612	0.000689456
-4.64843	0.000344728
-4.63567	0.000344728
-4.62291	0.000344728
-4.61014	0.00206837
-4.59738	0.00172364
-4.58461	0.00103418
-4.57185	0.00172364
-4.55909	0.00103418
-4.54632	0.000689456
-4.53356	0.00172364
-4.52079	0.00103418
-4.50803	0.00206837
-4.49527	0.00275783
-4.4825	0.00206837
-4.46974	4.5927e-19
-4.45697	0.0024131
-4.44421	0.000689456
-4.43145	4.5927e-19
-4.41868	0.00137891
-4.40592	0.00103418
-4.39315	0.000689456
-4.38039	4.5927e-19
-4.36763	0.00275783
-4.35486	0.0024131
-4.3421	0.00137891
-4.32933	0.00137891
-4.31657	0.00172364
-4.30381	0.00172364
-4.29104	0.000689456
-4.27828	0.00172364
-4.26551	0.00206837
-4.25275	0.000689456
-4.23999	4.5927e-19
-4.22722	0.00137891
-4.21446	0.00172364
-4.20169	0.00172364
-4.18893	0.000344728
-4.17617	0.000344728
-4.1634	0.000689456
-4.15064	0.00103418
-4.13787	0.00103418
-4.12511	0.00172364
-4.11235	0.000344728
-4.09958	0.00137891
-4.08682	0.000689456
-4.07405	0.00103418
-4.06129	0.00137891
-4.04853	0.00137891
-4.03576	0.00137891
-4.023	0.00206837
-4.01023	0.000344728
-3.99747	0.00172364
-3.98471	0.00137891
-3.97194	0.00206837
-3.95918	0.0024131
-3.94641	0.00103418
-3.93365	0.000689456
-3.92089	0.00137891
-3.90812	0.00206837
-3.89536	0.000689456
-3.88259	0.00137891
-3.86983	0.000689456
-3.85707	0.00137891
-3.8443	0.000689456
-3.83154	0.00103418
-3.81877	0.000344728
-3.80601	0.00103418
-3.79325	0.00103418
-3.78048	0.00206837
-3.76772	0.00172364
-3.75495	0.00103418
-3.74219	0.00103418
-3.72943	0.00206837
-3.71666	0.00172364
-3.7039	0.00206837
-3.69113	0.0024131
-3.67837	0.000689456
-3.66561	0.0024131
-3.65284	0.00172364
-3.64008	0.00137891
-3.62731	0.00172364
-3.61455	0.000689456
-3.60179	0.000344728
-3.58902	0.000344728
-3.57626	0.00103418
-3.56349	0.00172364
-3.55073	0.00103418
-3.53797	0.00103418
-3.5252	0.00137891
-3.51244	0.00137891
-3.49967	0.00344728
-3.48691	4.5927e-19
-3.47415	0.00206837
-3.46138	0.00137891
-3.44862	0.000344728
-3.43585	0.00103418
-3.42309	0.000344728
-3.41033	0.00103418
-3.39756	0.00103418
-3.3848	0.00103418
-3.37203	0.0024131
-3.35927	0.00137891
-3.34651	0.00103418
-3.33374	0.0024131
-3.32098	0.00103418
-3.30821	0.00137891
-3.29545	0.000689456
-3.28269	0.00137891
-3.26992	0.00137891
[truncated: 4,001 more rows]

## Sheet: (0.34,0)
Energy loss (eV)	Intensity (a.u.)
-28.7741	4.52275e-19
-28.7613	0.00101843
-28.7485	4.52275e-19
-28.7358	4.52275e-19
-28.723	0.00169739
-28.7102	0.000339478
-28.6975	4.52275e-19
-28.6847	4.52275e-19
-28.6719	0.000678955
-28.6592	0.000339478
-28.6464	4.52275e-19
-28.6337	0.000339478
-28.6209	0.000678955
-28.6081	0.000678955
-28.5954	0.00101843
-28.5826	4.52275e-19
-28.5698	0.000339478
-28.5571	0.000339478
-28.5443	0.000678955
-28.5315	0.00101843
-28.5188	0.000339478
-28.506	0.00101843
-28.4932	0.00135791
-28.4805	0.000339478
-28.4677	0.000678955
-28.455	0.000678955
-28.4422	0.00135791
-28.4294	0.000339478
-28.4167	4.52275e-19
-28.4039	0.000678955
-28.3911	0.000339478
-28.3784	0.000678955
-28.3656	0.00101843
-28.3528	0.000678955
-28.3401	4.52275e-19
-28.3273	0.000339478
-28.3146	0.000339478
-28.3018	0.000678955
-28.289	0.00135791
-28.2763	0.000339478
-28.2635	0.000339478
-28.2507	0.00135791
-28.238	4.52275e-19
-28.2252	0.000339478
-28.2124	4.52275e-19
-28.1997	4.52275e-19
-28.1869	4.52275e-19
-28.1741	0.000339478
-28.1614	0.000678955
-28.1486	0.000678955
-28.1359	4.52275e-19
-28.1231	0.000339478
-28.1103	0.000678955
-28.0976	0.000339478
-28.0848	0.000339478
-28.072	0.00101843
-28.0593	0.00101843
-28.0465	0.000339478
-28.0337	0.00101843
-28.021	0.000339478
-28.0082	0.000678955
-27.9955	0.000678955
-27.9827	0.00135791
-27.9699	4.52275e-19
-27.9572	4.52275e-19
-27.9444	4.52275e-19
-27.9316	0.000678955
-27.9189	0.000678955
-27.9061	0.000339478
-27.8933	4.52275e-19
-27.8806	0.000339478
-27.8678	0.000339478
-27.855	0.000339478
-27.8423	4.52275e-19
-27.8295	0.000339478
-27.8168	0.00101843
-27.804	0.00135791
-27.7912	0.000678955
-27.7785	0.000339478
-27.7657	0.000339478
-27.7529	0.00135791
-27.7402	0.000678955
-27.7274	0.000339478
-27.7146	0.000339478
-27.7019	0.000678955
-27.6891	0.00101843
-27.6764	0.000339478
-27.6636	0.000678955
-27.6508	0.00135791
-27.6381	4.52275e-19
-27.6253	0.000339478
-27.6125	4.52275e-19
-27.5998	0.00135791
-27.587	0.000339478
-27.5742	4.52275e-19
-27.5615	0.000339478
-27.5487	0.000339478
-27.5359	0.000339478
-27.5232	0.000678955
-27.5104	0.000678955
-27.4977	4.52275e-19
-27.4849	0.000339478
-27.4721	0.000339478
-27.4594	0.000678955
-27.4466	0.000339478
-27.4338	0.000339478
-27.4211	0.00135791
-27.4083	4.52275e-19
-27.3955	0.000339478
-27.3828	0.000339478
-27.37	0.00101843
-27.3573	4.52275e-19
-27.3445	4.52275e-19
-27.3317	0.000678955
-27.319	0.000678955
-27.3062	4.52275e-19
-27.2934	0.00101843
-27.2807	0.000339478
-27.2679	4.52275e-19
-27.2551	0.000339478
-27.2424	0.00135791
-27.2296	0.000339478
-27.2168	4.52275e-19
-27.2041	0.000339478
-27.1913	0.000339478
-27.1786	0.000339478
-27.1658	4.52275e-19
-27.153	0.000678955
-27.1403	4.52275e-19
-27.1275	4.52275e-19
-27.1147	4.52275e-19
-27.102	4.52275e-19
-27.0892	4.52275e-19
-27.0764	4.52275e-19
-27.0637	0.000339478
-27.0509	0.000678955
-27.0382	4.52275e-19
-27.0254	0.000339478
-27.0126	4.52275e-19
-26.9999	0.000339478
-26.9871	0.000339478
-26.9743	0.000339478
-26.9616	4.52275e-19
-26.9488	4.52275e-19
-26.936	4.52275e-19
-26.9233	4.52275e-19
-26.9105	4.52275e-19
-26.8977	0.000339478
-26.885	4.52275e-19
-26.8722	4.52275e-19
-26.8595	0.000339478
-26.8467	4.52275e-19
-26.8339	4.52275e-19
-26.8212	0.000339478
-26.8084	0.000678955
-26.7956	4.52275e-19
-26.7829	0.000339478
-26.7701	0.000339478
-26.7573	0.000339478
-26.7446	4.52275e-19
-26.7318	4.52275e-19
-26.7191	4.52275e-19
-26.7063	4.52275e-19
-26.6935	0.00101843
-26.6808	4.52275e-19
-26.668	4.52275e-19
-26.6552	4.52275e-19
-26.6425	4.52275e-19
-26.6297	0.00135791
-26.6169	0.000339478
-26.6042	0.000339478
-26.5914	0.000678955
-26.5786	0.000339478
-26.5659	0.000339478
-26.5531	4.52275e-19
-26.5404	0.000678955
-26.5276	4.52275e-19
-26.5148	0.000339478
-26.5021	0.000339478
-26.4893	0.000339478
-26.4765	4.52275e-19
-26.4638	4.52275e-19
-26.451	4.52275e-19
-26.4382	4.52275e-19
-26.4255	4.52275e-19
-26.4127	0.000339478
-26.4	4.52275e-19
-26.3872	4.52275e-19
-26.3744	4.52275e-19
-26.3617	4.52275e-19
-26.3489	0.000339478
-26.3361	0.00101843
-26.3234	0.000678955
-26.3106	4.52275e-19
-26.2978	0.000339478
-26.2851	0.000339478
-26.2723	0.000339478
-26.2595	4.52275e-19
-26.2468	4.52275e-19
-26.234	4.52275e-19
-26.2213	4.52275e-19
-26.2085	4.52275e-19
-26.1957	0.000339478
-26.183	0.000678955
-26.1702	0.000339478
-26.1574	0.000339478
-26.1447	0.000339478
-26.1319	0.000339478
-26.1191	0.000339478
-26.1064	0.000339478
-26.0936	4.52275e-19
-26.0809	4.52275e-19
-26.0681	4.52275e-19
-26.0553	4.52275e-19
-26.0426	4.52275e-19
-26.0298	4.52275e-19
-26.017	4.52275e-19
-26.0043	4.52275e-19
-25.9915	4.52275e-19
-25.9787	4.52275e-19
-25.966	4.52275e-19
-25.9532	4.52275e-19
-25.9404	4.52275e-19
-25.9277	4.52275e-19
-25.9149	4.52275e-19
-25.9022	4.52275e-19
-25.8894	4.52275e-19
-25.8766	4.52275e-19
-25.8639	4.52275e-19
-25.8511	4.52275e-19
-25.8383	4.52275e-19
-25.8256	4.52275e-19
-25.8128	4.52275e-19
-25.8	4.52275e-19
-25.7873	4.52275e-19
-25.7745	4.52275e-19
-25.7618	4.52275e-19
-25.749	4.52275e-19
-25.7362	4.52275e-19
-25.7235	4.52275e-19
-25.7107	4.52275e-19
-25.6979	4.52275e-19
-25.6852	4.52275e-19
-25.6724	4.52275e-19
-25.6596	4.52275e-19
-25.6469	4.52275e-19
-25.6341	4.52275e-19
-25.6213	4.52275e-19
-25.6086	4.52275e-19
-25.5958	4.52275e-19
-25.5831	4.52275e-19
-25.5703	4.52275e-19
-25.5575	4.52275e-19
-25.5448	4.52275e-19
-25.532	4.52275e-19
-25.5192	4.52275e-19
-25.5065	4.52275e-19
-25.4937	4.52275e-19
-25.4809	4.52275e-19
-25.4682	4.52275e-19
-25.4554	4.52275e-19
-25.4427	4.52275e-19
-25.4299	4.52275e-19
-25.4171	4.52275e-19
-25.4044	4.52275e-19
-25.3916	4.52275e-19
-25.3788	4.52275e-19
-25.3661	4.52275e-19
-25.3533	4.52275e-19
-25.3405	4.52275e-19
-25.3278	4.52275e-19
-25.315	4.52275e-19
-25.3022	4.52275e-19
-25.2895	4.52275e-19
-25.2767	4.52275e-19
-25.264	4.52275e-19
-25.2512	4.52275e-19
-25.2384	4.52275e-19
-25.2257	4.52275e-19
-25.2129	4.52275e-19
-25.2001	4.52275e-19
-25.1874	4.52275e-19
-25.1746	4.52275e-19
-25.1618	4.52275e-19
-25.1491	4.52275e-19
-25.1363	4.52275e-19
-25.1236	4.52275e-19
-25.1108	4.52275e-19
-25.098	4.52275e-19
-25.0853	4.52275e-19
-25.0725	4.52275e-19
-25.0597	4.52275e-19
-25.047	4.52275e-19
-25.0342	4.52275e-19
-25.0214	4.52275e-19
-25.0087	4.52275e-19
-24.9959	4.52275e-19
-24.9831	4.52275e-19
-24.9704	4.52275e-19
-24.9576	4.52275e-19
-24.9449	4.52275e-19
-24.9321	4.52275e-19
-24.9193	4.52275e-19
-24.9066	4.52275e-19
-24.8938	4.52275e-19
-24.881	4.52275e-19
-24.8683	4.52275e-19
-24.8555	4.52275e-19
-24.8427	4.52275e-19
-24.83	4.52275e-19
-24.8172	4.52275e-19
-24.8045	4.52275e-19
-24.7917	4.52275e-19
-24.7789	4.52275e-19
-24.7662	4.52275e-19
-24.7534	4.52275e-19
-24.7406	4.52275e-19
-24.7279	4.52275e-19
-24.7151	4.52275e-19
-24.7023	4.52275e-19
-24.6896	4.52275e-19
-24.6768	4.52275e-19
-24.664	4.52275e-19
-24.6513	4.52275e-19
-24.6385	4.52275e-19
-24.6258	4.52275e-19
-24.613	4.52275e-19
-24.6002	4.52275e-19
-24.5875	4.52275e-19
-24.5747	4.52275e-19
-24.5619	4.52275e-19
-24.5492	4.52275e-19
-24.5364	4.52275e-19
-24.5236	4.52275e-19
-24.5109	4.52275e-19
-24.4981	4.52275e-19
-24.4854	4.52275e-19
-24.4726	4.52275e-19
-24.4598	4.52275e-19
-24.4471	4.52275e-19
-24.4343	4.52275e-19
-24.4215	4.52275e-19
-24.4088	4.52275e-19
-24.396	4.52275e-19
-24.3832	4.52275e-19
-24.3705	4.52275e-19
-24.3577	4.52275e-19
-24.3449	4.52275e-19
-24.3322	4.52275e-19
-24.3194	4.52275e-19
-24.3067	4.52275e-19
-24.2939	4.52275e-19
-24.2811	4.52275e-19
-24.2684	4.52275e-19
-24.2556	4.52275e-19
-24.2428	4.52275e-19
-24.2301	4.52275e-19
-24.2173	4.52275e-19
-24.2045	4.52275e-19
-24.1918	4.52275e-19
-24.179	4.52275e-19
-24.1663	4.52275e-19
-24.1535	4.52275e-19
-24.1407	4.52275e-19
-24.128	4.52275e-19
-24.1152	4.52275e-19
-24.1024	4.52275e-19
-24.0897	4.52275e-19
-24.0769	4.52275e-19
-24.0641	4.52275e-19
-24.0514	4.52275e-19
-24.0386	4.52275e-19
-24.0258	4.52275e-19
-24.0131	4.52275e-19
-24.0003	4.52275e-19
-23.9876	4.52275e-19
-23.9748	4.52275e-19
-23.962	4.52275e-19
-23.9493	4.52275e-19
-23.9365	4.52275e-19
-23.9237	4.52275e-19
-23.911	4.52275e-19
-23.8982	4.52275e-19
-23.8854	4.52275e-19
-23.8727	4.52275e-19
-23.8599	4.52275e-19
-23.8472	4.52275e-19
-23.8344	4.52275e-19
-23.8216	4.52275e-19
-23.8089	4.52275e-19
-23.7961	4.52275e-19
-23.7833	4.52275e-19
-23.7706	4.52275e-19
-23.7578	4.52275e-19
-23.745	4.52275e-19
-23.7323	4.52275e-19
-23.7195	4.52275e-19
-23.7067	4.52275e-19
-23.694	4.52275e-19
-23.6812	4.52275e-19
-23.6685	4.52275e-19
-23.6557	4.52275e-19
-23.6429	4.52275e-19
-23.6302	4.52275e-19
-23.6174	4.52275e-19
-23.6046	4.52275e-19
-23.5919	4.52275e-19
-23.5791	4.52275e-19
-23.5663	4.52275e-19
-23.5536	4.52275e-19
-23.5408	4.52275e-19
-23.5281	4.52275e-19
-23.5153	4.52275e-19
-23.5025	4.52275e-19
-23.4898	4.52275e-19
-23.477	4.52275e-19
-23.4642	4.52275e-19
-23.4515	4.52275e-19
-23.4387	4.52275e-19
-23.4259	4.52275e-19
-23.4132	4.52275e-19
-23.4004	4.52275e-19
-23.3876	4.52275e-19
-23.3749	4.52275e-19
-23.3621	4.52275e-19
-23.3494	4.52275e-19
-23.3366	4.52275e-19
-23.3238	4.52275e-19
-23.3111	4.52275e-19
-23.2983	4.52275e-19
-23.2855	4.52275e-19
-23.2728	4.52275e-19
-23.26	4.52275e-19
-23.2472	4.52275e-19
-23.2345	4.52275e-19
-23.2217	4.52275e-19
-23.209	4.52275e-19
-23.1962	4.52275e-19
-23.1834	4.52275e-19
-23.1707	4.52275e-19
-23.1579	4.52275e-19
-23.1451	4.52275e-19
-23.1324	4.52275e-19
-23.1196	4.52275e-19
-23.1068	4.52275e-19
-23.0941	4.52275e-19
-23.0813	4.52275e-19
-23.0685	4.52275e-19
-23.0558	4.52275e-19
-23.043	4.52275e-19
-23.0303	4.52275e-19
-23.0175	4.52275e-19
-23.0047	4.52275e-19
-22.992	4.52275e-19
-22.9792	0.000339478
-22.9664	4.52275e-19
-22.9537	4.52275e-19
-22.9409	4.52275e-19
-22.9281	4.52275e-19
-22.9154	4.52275e-19
-22.9026	4.52275e-19
-22.8899	4.52275e-19
-22.8771	4.52275e-19
-22.8643	4.52275e-19
-22.8516	4.52275e-19
-22.8388	4.52275e-19
-22.826	4.52275e-19
-22.8133	4.52275e-19
-22.8005	4.52275e-19
-22.7877	4.52275e-19
-22.775	4.52275e-19
-22.7622	4.52275e-19
-22.7494	4.52275e-19
-22.7367	4.52275e-19
-22.7239	4.52275e-19
-22.7112	4.52275e-19
-22.6984	4.52275e-19
-22.6856	4.52275e-19
-22.6729	4.52275e-19
-22.6601	4.52275e-19
-22.6473	4.52275e-19
-22.6346	4.52275e-19
-22.6218	4.52275e-19
-22.609	4.52275e-19
-22.5963	4.52275e-19
-22.5835	4.52275e-19
-22.5708	4.52275e-19
-22.558	4.52275e-19
-22.5452	4.52275e-19
-22.5325	4.52275e-19
-22.5197	4.52275e-19
-22.5069	4.52275e-19
-22.4942	4.52275e-19
-22.4814	4.52275e-19
-22.4686	4.52275e-19
-22.4559	4.52275e-19
-22.4431	4.52275e-19
-22.4303	4.52275e-19
-22.4176	4.52275e-19
-22.4048	4.52275e-19
-22.3921	4.52275e-19
-22.3793	4.52275e-19
-22.3665	4.52275e-19
-22.3538	4.52275e-19
-22.341	4.52275e-19
-22.3282	4.52275e-19
-22.3155	4.52275e-19
-22.3027	4.52275e-19
-22.2899	4.52275e-19
-22.2772	4.52275e-19
-22.2644	4.52275e-19
-22.2517	4.52275e-19
-22.2389	4.52275e-19
-22.2261	4.52275e-19
-22.2134	4.52275e-19
-22.2006	4.52275e-19
-22.1878	4.52275e-19
-22.1751	4.52275e-19
-22.1623	4.52275e-19
-22.1495	4.52275e-19
-22.1368	4.52275e-19
-22.124	4.52275e-19
-22.1112	4.52275e-19
-22.0985	4.52275e-19
-22.0857	4.52275e-19
-22.073	4.52275e-19
-22.0602	4.52275e-19
-22.0474	4.52275e-19
-22.0347	4.52275e-19
-22.0219	4.52275e-19
-22.0091	4.52275e-19
-21.9964	4.52275e-19
-21.9836	4.52275e-19
-21.9708	4.52275e-19
-21.9581	4.52275e-19
-21.9453	4.52275e-19
-21.9326	4.52275e-19
-21.9198	4.52275e-19
-21.907	4.52275e-19
-21.8943	4.52275e-19
-21.8815	4.52275e-19
-21.8687	4.52275e-19
-21.856	4.52275e-19
-21.8432	4.52275e-19
-21.8304	4.52275e-19
-21.8177	4.52275e-19
-21.8049	4.52275e-19
-21.7921	4.52275e-19
-21.7794	4.52275e-19
-21.7666	4.52275e-19
-21.7539	4.52275e-19
-21.7411	4.52275e-19
-21.7283	4.52275e-19
-21.7156	4.52275e-19
-21.7028	4.52275e-19
-21.69	4.52275e-19
-21.6773	4.52275e-19
-21.6645	4.52275e-19
-21.6517	4.52275e-19
-21.639	4.52275e-19
-21.6262	4.52275e-19
-21.6135	4.52275e-19
-21.6007	4.52275e-19
-21.5879	4.52275e-19
-21.5752	4.52275e-19
-21.5624	4.52275e-19
-21.5496	4.52275e-19
-21.5369	4.52275e-19
-21.5241	4.52275e-19
-21.5113	4.52275e-19
-21.4986	4.52275e-19
-21.4858	4.52275e-19
-21.473	4.52275e-19
-21.4603	4.52275e-19
-21.4475	4.52275e-19
-21.4348	4.52275e-19
-21.422	4.52275e-19
-21.4092	4.52275e-19
-21.3965	4.52275e-19
-21.3837	4.52275e-19
-21.3709	4.52275e-19
-21.3582	4.52275e-19
-21.3454	4.52275e-19
-21.3326	4.52275e-19
-21.3199	4.52275e-19
-21.3071	4.52275e-19
-21.2944	4.52275e-19
-21.2816	4.52275e-19
-21.2688	4.52275e-19
-21.2561	4.52275e-19
-21.2433	4.52275e-19
-21.2305	4.52275e-19
-21.2178	4.52275e-19
-21.205	4.52275e-19
-21.1922	4.52275e-19
-21.1795	4.52275e-19
-21.1667	4.52275e-19
-21.1539	4.52275e-19
-21.1412	4.52275e-19
-21.1284	4.52275e-19
-21.1157	4.52275e-19
-21.1029	4.52275e-19
-21.0901	4.52275e-19
-21.0774	4.52275e-19
-21.0646	4.52275e-19
-21.0518	4.52275e-19
-21.0391	4.52275e-19
-21.0263	4.52275e-19
-21.0135	4.52275e-19
-21.0008	4.52275e-19
-20.988	4.52275e-19
-20.9753	4.52275e-19
-20.9625	4.52275e-19
-20.9497	4.52275e-19
-20.937	4.52275e-19
-20.9242	4.52275e-19
-20.9114	4.52275e-19
-20.8987	4.52275e-19
-20.8859	4.52275e-19
-20.8731	4.52275e-19
-20.8604	4.52275e-19
-20.8476	4.52275e-19
-20.8348	4.52275e-19
-20.8221	4.52275e-19
-20.8093	4.52275e-19
-20.7966	4.52275e-19
-20.7838	4.52275e-19
-20.771	4.52275e-19
-20.7583	4.52275e-19
-20.7455	4.52275e-19
-20.7327	4.52275e-19
-20.72	4.52275e-19
-20.7072	4.52275e-19
-20.6944	4.52275e-19
-20.6817	4.52275e-19
-20.6689	4.52275e-19
-20.6562	4.52275e-19
-20.6434	4.52275e-19
-20.6306	4.52275e-19
-20.6179	4.52275e-19
-20.6051	4.52275e-19
-20.5923	4.52275e-19
-20.5796	4.52275e-19
-20.5668	4.52275e-19
-20.554	4.52275e-19
-20.5413	4.52275e-19
-20.5285	4.52275e-19
-20.5157	4.52275e-19
-20.503	4.52275e-19
-20.4902	4.52275e-19
-20.4775	4.52275e-19
-20.4647	4.52275e-19
-20.4519	4.52275e-19
-20.4392	4.52275e-19
-20.4264	4.52275e-19
-20.4136	4.52275e-19
-20.4009	4.52275e-19
-20.3881	4.52275e-19
-20.3753	4.52275e-19
-20.3626	4.52275e-19
-20.3498	4.52275e-19
-20.3371	4.52275e-19
-20.3243	4.52275e-19
-20.3115	4.52275e-19
-20.2988	4.52275e-19
-20.286	4.52275e-19
-20.2732	4.52275e-19
-20.2605	4.52275e-19
-20.2477	4.52275e-19
-20.2349	4.52275e-19
-20.2222	4.52275e-19
-20.2094	4.52275e-19
-20.1966	4.52275e-19
-20.1839	4.52275e-19
-20.1711	4.52275e-19
-20.1584	4.52275e-19
-20.1456	4.52275e-19
-20.1328	4.52275e-19
-20.1201	4.52275e-19
-20.1073	4.52275e-19
-20.0945	4.52275e-19
-20.0818	4.52275e-19
-20.069	4.52275e-19
-20.0562	4.52275e-19
-20.0435	4.52275e-19
-20.0307	4.52275e-19
-20.018	4.52275e-19
-20.0052	4.52275e-19
-19.9924	4.52275e-19
-19.9797	4.52275e-19
-19.9669	4.52275e-19
-19.9541	4.52275e-19
-19.9414	4.52275e-19
-19.9286	4.52275e-19
-19.9158	4.52275e-19
-19.9031	4.52275e-19
-19.8903	4.52275e-19
-19.8775	4.52275e-19
-19.8648	4.52275e-19
-19.852	4.52275e-19
-19.8393	4.52275e-19
-19.8265	4.52275e-19
-19.8137	4.52275e-19
-19.801	4.52275e-19
-19.7882	4.52275e-19
-19.7754	4.52275e-19
-19.7627	0.000339478
-19.7499	0.000339478
-19.7371	4.52275e-19
-19.7244	4.52275e-19
-19.7116	4.52275e-19
-19.6989	4.52275e-19
-19.6861	0.000339478
-19.6733	4.52275e-19
-19.6606	4.52275e-19
-19.6478	4.52275e-19
-19.635	4.52275e-19
-19.6223	4.52275e-19
-19.6095	4.52275e-19
-19.5967	4.52275e-19
-19.584	4.52275e-19
-19.5712	4.52275e-19
-19.5584	0.000339478
-19.5457	4.52275e-19
-19.5329	4.52275e-19
-19.5202	4.52275e-19
-19.5074	4.52275e-19
-19.4946	0.000339478
-19.4819	4.52275e-19
-19.4691	4.52275e-19
-19.4563	4.52275e-19
-19.4436	4.52275e-19
-19.4308	4.52275e-19
-19.418	0.000339478
-19.4053	4.52275e-19
-19.3925	4.52275e-19
-19.3798	4.52275e-19
-19.367	4.52275e-19
-19.3542	4.52275e-19
-19.3415	0.000339478
-19.3287	4.52275e-19
-19.3159	4.52275e-19
-19.3032	4.52275e-19
-19.2904	4.52275e-19
-19.2776	0.000339478
-19.2649	4.52275e-19
-19.2521	0.000339478
-19.2393	4.52275e-19
-19.2266	4.52275e-19
-19.2138	4.52275e-19
-19.2011	4.52275e-19
-19.1883	4.52275e-19
-19.1755	4.52275e-19
-19.1628	4.52275e-19
-19.15	4.52275e-19
-19.1372	4.52275e-19
-19.1245	0.000339478
-19.1117	4.52275e-19
-19.0989	4.52275e-19
-19.0862	4.52275e-19
-19.0734	4.52275e-19
-19.0607	0.000339478
-19.0479	4.52275e-19
-19.0351	0.000339478
-19.0224	4.52275e-19
-19.0096	4.52275e-19
-18.9968	4.52275e-19
-18.9841	4.52275e-19
-18.9713	4.52275e-19
-18.9585	0.000339478
-18.9458	4.52275e-19
-18.933	4.52275e-19
-18.9202	0.000339478
-18.9075	0.000339478
-18.8947	4.52275e-19
-18.882	0.000678955
-18.8692	4.52275e-19
-18.8564	4.52275e-19
-18.8437	4.52275e-19
-18.8309	4.52275e-19
-18.8181	0.000339478
-18.8054	0.000339478
-18.7926	4.52275e-19
-18.7798	4.52275e-19
-18.7671	4.52275e-19
-18.7543	0.000339478
-18.7416	4.52275e-19
-18.7288	4.52275e-19
-18.716	4.52275e-19
-18.7033	4.52275e-19
-18.6905	4.52275e-19
-18.6777	4.52275e-19
-18.665	0.000339478
-18.6522	4.52275e-19
-18.6394	4.52275e-19
-18.6267	4.52275e-19
-18.6139	0.000339478
-18.6011	0.000339478
-18.5884	4.52275e-19
-18.5756	4.52275e-19
-18.5629	0.000339478
-18.5501	4.52275e-19
-18.5373	4.52275e-19
-18.5246	0.000339478
-18.5118	4.52275e-19
-18.499	0.000339478
-18.4863	4.52275e-19
-18.4735	4.52275e-19
-18.4607	0.000339478
-18.448	0.000339478
-18.4352	0.000339478
-18.4225	4.52275e-19
-18.4097	4.52275e-19
-18.3969	4.52275e-19
-18.3842	0.000339478
-18.3714	4.52275e-19
-18.3586	4.52275e-19
-18.3459	0.000339478
-18.3331	4.52275e-19
-18.3203	4.52275e-19
-18.3076	4.52275e-19
-18.2948	4.52275e-19
-18.282	4.52275e-19
-18.2693	4.52275e-19
-18.2565	4.52275e-19
-18.2438	0.000339478
-18.231	4.52275e-19
-18.2182	4.52275e-19
-18.2055	4.52275e-19
-18.1927	4.52275e-19
-18.1799	4.52275e-19
-18.1672	0.000339478
-18.1544	4.52275e-19
-18.1416	4.52275e-19
-18.1289	4.52275e-19
-18.1161	4.52275e-19
-18.1034	4.52275e-19
-18.0906	4.52275e-19
-18.0778	4.52275e-19
-18.0651	4.52275e-19
-18.0523	4.52275e-19
-18.0395	4.52275e-19
-18.0268	4.52275e-19
-18.014	0.000678955
-18.0012	4.52275e-19
-17.9885	4.52275e-19
-17.9757	4.52275e-19
-17.9629	4.52275e-19
-17.9502	4.52275e-19
-17.9374	0.000678955
-17.9247	0.000339478
-17.9119	0.000339478
-17.8991	0.000339478
-17.8864	0.00101843
-17.8736	4.52275e-19
-17.8608	4.52275e-19
-17.8481	0.00101843
-17.8353	4.52275e-19
-17.8225	0.000678955
-17.8098	4.52275e-19
-17.797	4.52275e-19
-17.7843	4.52275e-19
-17.7715	4.52275e-19
-17.7587	4.52275e-19
-17.746	4.52275e-19
-17.7332	0.000678955
-17.7204	4.52275e-19
-17.7077	4.52275e-19
-17.6949	0.000339478
-17.6821	4.52275e-19
-17.6694	4.52275e-19
-17.6566	0.000339478
-17.6438	0.000339478
-17.6311	4.52275e-19
-17.6183	4.52275e-19
-17.6056	0.000678955
-17.5928	0.000678955
-17.58	4.52275e-19
-17.5673	0.000339478
-17.5545	4.52275e-19
-17.5417	4.52275e-19
-17.529	4.52275e-19
-17.5162	4.52275e-19
-17.5034	4.52275e-19
-17.4907	4.52275e-19
-17.4779	4.52275e-19
-17.4652	0.000678955
-17.4524	4.52275e-19
-17.4396	4.52275e-19
-17.4269	0.000678955
-17.4141	4.52275e-19
-17.4013	4.52275e-19
-17.3886	4.52275e-19
-17.3758	4.52275e-19
-17.363	4.52275e-19
-17.3503	4.52275e-19
-17.3375	4.52275e-19
-17.3247	0.000339478
-17.312	4.52275e-19
-17.2992	0.000678955
-17.2865	4.52275e-19
-17.2737	4.52275e-19
-17.2609	4.52275e-19
-17.2482	0.000339478
-17.2354	0.000339478
-17.2226	4.52275e-19
-17.2099	0.000339478
-17.1971	4.52275e-19
-17.1843	0.000339478
-17.1716	0.000339478
-17.1588	4.52275e-19
-17.1461	0.000339478
-17.1333	0.000339478
-17.1205	4.52275e-19
-17.1078	4.52275e-19
-17.095	0.000339478
-17.0822	0.000339478
-17.0695	4.52275e-19
-17.0567	4.52275e-19
-17.0439	0.000339478
-17.0312	0.000678955
-17.0184	0.000339478
-17.0056	0.000339478
-16.9929	0.000339478
-16.9801	4.52275e-19
-16.9674	0.000339478
-16.9546	0.000678955
-16.9418	4.52275e-19
-16.9291	0.000339478
-16.9163	4.52275e-19
-16.9035	4.52275e-19
-16.8908	4.52275e-19
-16.878	4.52275e-19
-16.8652	4.52275e-19
-16.8525	4.52275e-19
-16.8397	0.000339478
-16.827	0.000678955
-16.8142	4.52275e-19
-16.8014	4.52275e-19
-16.7887	0.000678955
-16.7759	0.000339478
-16.7631	0.000339478
-16.7504	0.000339478
-16.7376	0.000678955
-16.7248	4.52275e-19
-16.7121	0.000339478
-16.6993	0.000339478
-16.6865	4.52275e-19
-16.6738	0.000678955
-16.661	4.52275e-19
-16.6483	0.000339478
-16.6355	4.52275e-19
-16.6227	0.000339478
-16.61	4.52275e-19
-16.5972	4.52275e-19
-16.5844	4.52275e-19
-16.5717	4.52275e-19
-16.5589	0.000678955
-16.5461	0.000339478
-16.5334	4.52275e-19
-16.5206	0.000678955
-16.5079	4.52275e-19
-16.4951	0.00169739
-16.4823	0.000339478
-16.4696	0.000678955
-16.4568	4.52275e-19
-16.444	0.000339478
-16.4313	0.00101843
-16.4185	0.00101843
-16.4057	0.000339478
-16.393	4.52275e-19
-16.3802	0.000339478
-16.3674	0.000339478
-16.3547	0.000339478
-16.3419	0.000678955
-16.3292	0.000678955
-16.3164	4.52275e-19
-16.3036	4.52275e-19
-16.2909	0.000339478
-16.2781	4.52275e-19
-16.2653	4.52275e-19
-16.2526	0.000339478
-16.2398	4.52275e-19
-16.227	0.000678955
-16.2143	4.52275e-19
-16.2015	4.52275e-19
-16.1888	4.52275e-19
-16.176	0.00135791
-16.1632	0.000339478
-16.1505	0.000339478
-16.1377	0.000339478
-16.1249	4.52275e-19
-16.1122	0.000678955
-16.0994	4.52275e-19
-16.0866	0.000678955
-16.0739	4.52275e-19
-16.0611	0.000339478
-16.0483	0.000339478
-16.0356	0.00203687
-16.0228	0.000678955
-16.0101	0.000339478
-15.9973	4.52275e-19
-15.9845	4.52275e-19
-15.9718	0.000678955
-15.959	0.000339478
-15.9462	4.52275e-19
-15.9335	0.000339478
-15.9207	4.52275e-19
-15.9079	0.00169739
-15.8952	0.000678955
-15.8824	0.000339478
-15.8697	0.000339478
-15.8569	4.52275e-19
-15.8441	4.52275e-19
-15.8314	0.000339478
-15.8186	0.000678955
-15.8058	4.52275e-19
-15.7931	4.52275e-19
-15.7803	4.52275e-19
-15.7675	0.000339478
-15.7548	0.00101843
-15.742	4.52275e-19
-15.7292	0.000339478
-15.7165	0.000339478
-15.7037	0.000339478
-15.691	0.000678955
-15.6782	0.000339478
-15.6654	0.000678955
-15.6527	4.52275e-19
-15.6399	0.000678955
-15.6271	0.000678955
-15.6144	0.000678955
-15.6016	0.000339478
-15.5888	4.52275e-19
-15.5761	0.000339478
-15.5633	4.52275e-19
-15.5506	4.52275e-19
-15.5378	0.000339478
-15.525	4.52275e-19
-15.5123	4.52275e-19
-15.4995	0.000339478
-15.4867	0.000678955
-15.474	0.000339478
-15.4612	0.000339478
-15.4484	0.000678955
-15.4357	0.000678955
-15.4229	4.52275e-19
-15.4101	0.000339478
-15.3974	4.52275e-19
-15.3846	0.000339478
-15.3719	0.000339478
-15.3591	0.000339478
-15.3463	4.52275e-19
-15.3336	0.000339478
-15.3208	0.000678955
-15.308	0.000339478
-15.2953	0.00101843
-15.2825	0.00135791
-15.2697	0.000339478
-15.257	0.000339478
-15.2442	4.52275e-19
-15.2315	4.52275e-19
-15.2187	0.000678955
-15.2059	4.52275e-19
-15.1932	0.000339478
-15.1804	0.000678955
-15.1676	4.52275e-19
-15.1549	4.52275e-19
-15.1421	0.000678955
-15.1293	4.52275e-19
-15.1166	4.52275e-19
-15.1038	4.52275e-19
-15.091	0.000339478
-15.0783	0.000678955
-15.0655	4.52275e-19
-15.0528	0.000678955
-15.04	0.000339478
-15.0272	4.52275e-19
-15.0145	4.52275e-19
-15.0017	0.000678955
-14.9889	4.52275e-19
-14.9762	4.52275e-19
-14.9634	0.000339478
-14.9506	0.00101843
-14.9379	0.000678955
-14.9251	4.52275e-19
-14.9124	0.000339478
-14.8996	4.52275e-19
-14.8868	4.52275e-19
-14.8741	0.000678955
-14.8613	0.000339478
-14.8485	0.000339478
-14.8358	0.000339478
-14.823	4.52275e-19
-14.8102	0.000339478
-14.7975	0.000678955
-14.7847	0.000339478
-14.7719	0.000339478
-14.7592	0.000339478
-14.7464	4.52275e-19
-14.7337	4.52275e-19
-14.7209	0.000339478
-14.7081	4.52275e-19
-14.6954	0.000678955
-14.6826	0.000339478
-14.6698	0.000339478
-14.6571	0.000678955
-14.6443	4.52275e-19
-14.6315	4.52275e-19
-14.6188	0.00101843
-14.606	0.00101843
-14.5933	0.000339478
-14.5805	4.52275e-19
-14.5677	4.52275e-19
-14.555	4.52275e-19
-14.5422	0.000339478
-14.5294	4.52275e-19
-14.5167	0.000339478
-14.5039	4.52275e-19
-14.4911	0.000339478
-14.4784	4.52275e-19
-14.4656	0.000678955
-14.4528	0.000339478
-14.4401	0.00101843
-14.4273	0.000339478
-14.4146	4.52275e-19
-14.4018	4.52275e-19
-14.389	0.000678955
-14.3763	0.00135791
-14.3635	0.000678955
-14.3507	0.000678955
-14.338	4.52275e-19
-14.3252	0.000339478
-14.3124	4.52275e-19
-14.2997	0.000339478
-14.2869	0.000339478
-14.2742	4.52275e-19
-14.2614	0.000339478
-14.2486	4.52275e-19
-14.2359	4.52275e-19
-14.2231	4.52275e-19
-14.2103	0.000678955
-14.1976	4.52275e-19
-14.1848	0.00101843
-14.172	4.52275e-19
-14.1593	0.000678955
-14.1465	0.000339478
-14.1337	0.000339478
-14.121	0.00135791
-14.1082	4.52275e-19
-14.0955	0.000678955
-14.0827	0.000339478
-14.0699	0.000339478
-14.0572	0.000678955
-14.0444	4.52275e-19
-14.0316	0.000339478
-14.0189	0.000339478
-14.0061	0.00101843
-13.9933	0.000678955
-13.9806	0.000339478
-13.9678	0.000339478
-13.9551	4.52275e-19
-13.9423	0.000678955
-13.9295	0.00135791
-13.9168	4.52275e-19
-13.904	0.000339478
-13.8912	0.000339478
-13.8785	0.000339478
-13.8657	4.52275e-19
-13.8529	0.00101843
-13.8402	0.000339478
-13.8274	0.000339478
-13.8146	4.52275e-19
-13.8019	0.00101843
-13.7891	0.000339478
-13.7764	4.52275e-19
-13.7636	4.52275e-19
-13.7508	4.52275e-19
-13.7381	0.00135791
-13.7253	4.52275e-19
-13.7125	0.000339478
-13.6998	4.52275e-19
-13.687	4.52275e-19
-13.6742	4.52275e-19
-13.6615	0.000339478
-13.6487	4.52275e-19
-13.636	0.000339478
-13.6232	0.00135791
-13.6104	0.000339478
-13.5977	0.000678955
-13.5849	4.52275e-19
-13.5721	0.000339478
-13.5594	0.000678955
-13.5466	0.000339478
-13.5338	0.000339478
-13.5211	0.000339478
-13.5083	0.000339478
-13.4955	0.000339478
-13.4828	0.000339478
-13.47	4.52275e-19
-13.4573	4.52275e-19
-13.4445	4.52275e-19
-13.4317	4.52275e-19
-13.419	0.000339478
-13.4062	0.000339478
-13.3934	0.000339478
-13.3807	0.000339478
-13.3679	0.000678955
-13.3551	4.52275e-19
-13.3424	4.52275e-19
-13.3296	4.52275e-19
-13.3169	0.000339478
-13.3041	0.000339478
-13.2913	4.52275e-19
-13.2786	4.52275e-19
-13.2658	0.00101843
-13.253	0.000339478
-13.2403	0.000678955
-13.2275	4.52275e-19
-13.2147	0.00101843
-13.202	0.000339478
-13.1892	4.52275e-19
-13.1764	0.000678955
-13.1637	4.52275e-19
-13.1509	0.000678955
-13.1382	0.000339478
-13.1254	0.000339478
-13.1126	4.52275e-19
-13.0999	0.000339478
-13.0871	0.000339478
-13.0743	0.000678955
-13.0616	4.52275e-19
-13.0488	0.000678955
-13.036	0.00101843
-13.0233	4.52275e-19
-13.0105	4.52275e-19
-12.9978	0.000339478
-12.985	0.000339478
-12.9722	0.000339478
-12.9595	0.000678955
-12.9467	0.000339478
-12.9339	0.000678955
-12.9212	0.000339478
-12.9084	0.000339478
-12.8956	0.000339478
-12.8829	0.000678955
-12.8701	4.52275e-19
-12.8573	0.000339478
-12.8446	0.000339478
-12.8318	4.52275e-19
-12.8191	0.000339478
-12.8063	0.000339478
-12.7935	0.00101843
-12.7808	4.52275e-19
-12.768	0.000339478
-12.7552	0.000678955
-12.7425	4.52275e-19
-12.7297	4.52275e-19
-12.7169	0.000339478
-12.7042	0.000678955
-12.6914	0.000339478
-12.6787	0.000339478
-12.6659	0.000339478
-12.6531	4.52275e-19
-12.6404	4.52275e-19
-12.6276	4.52275e-19
-12.6148	0.000339478
-12.6021	0.00101843
-12.5893	0.000678955
-12.5765	0.000339478
-12.5638	0.000339478
-12.551	0.00101843
-12.5382	4.52275e-19
-12.5255	0.000678955
-12.5127	4.52275e-19
-12.5	4.52275e-19
-12.4872	0.000339478
-12.4744	4.52275e-19
-12.4617	4.52275e-19
-12.4489	0.000339478
-12.4361	0.000678955
-12.4234	4.52275e-19
-12.4106	4.52275e-19
-12.3978	0.000339478
-12.3851	0.00135791
-12.3723	0.00101843
-12.3596	4.52275e-19
-12.3468	0.000339478
-12.334	0.000339478
-12.3213	0.000678955
-12.3085	0.000339478
-12.2957	0.000678955
-12.283	0.000678955
-12.2702	4.52275e-19
-12.2574	0.000339478
-12.2447	0.000678955
-12.2319	0.000339478
-12.2191	0.000678955
-12.2064	0.000339478
-12.1936	0.000339478
-12.1809	0.000678955
-12.1681	0.00101843
-12.1553	0.000339478
-12.1426	4.52275e-19
-12.1298	0.000678955
-12.117	0.000339478
-12.1043	0.000339478
-12.0915	4.52275e-19
-12.0787	0.000339478
-12.066	0.000339478
-12.0532	0.000339478
-12.0405	0.000678955
-12.0277	0.00101843
-12.0149	4.52275e-19
-12.0022	0.000339478
-11.9894	0.000678955
-11.9766	0.000339478
-11.9639	0.00135791
-11.9511	0.000678955
-11.9383	0.00101843
-11.9256	0.000339478
-11.9128	4.52275e-19
-11.9	0.000339478
-11.8873	4.52275e-19
-11.8745	0.000678955
-11.8618	0.00135791
-11.849	4.52275e-19
-11.8362	0.000678955
-11.8235	0.000678955
-11.8107	4.52275e-19
-11.7979	4.52275e-19
-11.7852	0.000339478
-11.7724	0.000339478
-11.7596	0.000678955
-11.7469	0.000339478
-11.7341	4.52275e-19
-11.7214	4.52275e-19
-11.7086	4.52275e-19
-11.6958	4.52275e-19
-11.6831	0.000339478
-11.6703	0.000678955
-11.6575	4.52275e-19
-11.6448	0.000339478
-11.632	0.000339478
-11.6192	0.00101843
-11.6065	0.000678955
-11.5937	0.000339478
-11.5809	0.000339478
-11.5682	4.52275e-19
-11.5554	0.00101843
-11.5427	0.000339478
-11.5299	0.00135791
-11.5171	0.000678955
-11.5044	4.52275e-19
-11.4916	0.000339478
-11.4788	0.000678955
-11.4661	0.00101843
-11.4533	0.000339478
-11.4405	4.52275e-19
-11.4278	0.000339478
-11.415	0.000339478
-11.4023	0.000339478
-11.3895	0.00101843
-11.3767	0.000678955
-11.364	0.000339478
-11.3512	0.000339478
-11.3384	0.00135791
-11.3257	4.52275e-19
-11.3129	0.000339478
-11.3001	0.000339478
-11.2874	0.00101843
-11.2746	0.000339478
-11.2618	4.52275e-19
-11.2491	4.52275e-19
-11.2363	4.52275e-19
-11.2236	0.000339478
-11.2108	0.00101843
-11.198	4.52275e-19
-11.1853	4.52275e-19
-11.1725	0.000339478
-11.1597	0.00101843
-11.147	4.52275e-19
-11.1342	4.52275e-19
-11.1214	0.000339478
-11.1087	0.000678955
-11.0959	0.00101843
-11.0832	0.00135791
-11.0704	0.000339478
-11.0576	0.000339478
-11.0449	0.000339478
-11.0321	4.52275e-19
-11.0193	4.52275e-19
-11.0066	0.000339478
-10.9938	4.52275e-19
-10.981	0.000339478
-10.9683	0.000678955
-10.9555	0.00101843
-10.9427	4.52275e-19
-10.93	0.000678955
-10.9172	0.000678955
-10.9045	0.000678955
-10.8917	0.000339478
-10.8789	4.52275e-19
-10.8662	0.000678955
-10.8534	0.000339478
-10.8406	4.52275e-19
-10.8279	0.000678955
-10.8151	0.00135791
-10.8023	0.000339478
-10.7896	4.52275e-19
-10.7768	0.000339478
-10.7641	0.000339478
-10.7513	0.00135791
-10.7385	0.000339478
-10.7258	0.000678955
-10.713	0.000678955
-10.7002	0.000339478
-10.6875	4.52275e-19
-10.6747	4.52275e-19
-10.6619	0.000339478
-10.6492	0.00135791
-10.6364	0.000678955
-10.6236	0.00101843
-10.6109	0.000678955
-10.5981	0.000339478
-10.5854	0.000678955
-10.5726	0.000339478
-10.5598	0.00101843
-10.5471	0.000339478
-10.5343	0.000339478
-10.5215	4.52275e-19
-10.5088	0.000678955
-10.496	0.000678955
-10.4832	4.52275e-19
-10.4705	0.000339478
-10.4577	0.000678955
-10.445	4.52275e-19
-10.4322	0.000339478
-10.4194	4.52275e-19
-10.4067	0.00101843
-10.3939	0.000678955
-10.3811	0.00169739
-10.3684	0.000339478
-10.3556	0.00101843
-10.3428	0.000678955
-10.3301	0.000678955
-10.3173	0.000678955
-10.3045	4.52275e-19
-10.2918	4.52275e-19
-10.279	4.52275e-19
-10.2663	0.000678955
-10.2535	0.000339478
-10.2407	0.00101843
-10.228	0.000339478
-10.2152	4.52275e-19
-10.2024	0.000339478
-10.1897	0.00101843
-10.1769	0.000678955
-10.1641	0.000339478
-10.1514	0.000339478
-10.1386	4.52275e-19
-10.1259	0.000678955
-10.1131	0.000678955
-10.1003	4.52275e-19
-10.0876	0.000678955
-10.0748	0.00101843
-10.062	4.52275e-19
-10.0493	0.00101843
-10.0365	0.000339478
-10.0237	0.000678955
-10.011	4.52275e-19
-9.99821	0.000678955
-9.98545	0.000678955
-9.97268	0.000339478
-9.95992	0.00101843
-9.94716	0.000678955
-9.93439	0.000339478
-9.92163	0.000339478
-9.90886	0.000339478
-9.8961	0.00169739
-9.88334	0.000339478
-9.87057	4.52275e-19
-9.85781	0.000678955
-9.84504	0.00101843
-9.83228	4.52275e-19
-9.81952	4.52275e-19
-9.80675	0.00169739
-9.79399	0.00101843
-9.78122	0.00101843
-9.76846	0.000678955
-9.7557	4.52275e-19
-9.74293	4.52275e-19
-9.73017	0.000678955
-9.7174	0.000339478
-9.70464	0.000339478
-9.69188	0.000339478
-9.67911	0.000339478
-9.66635	0.000339478
-9.65358	4.52275e-19
-9.64082	0.000678955
-9.62806	0.000339478
-9.61529	0.00135791
-9.60253	0.000339478
-9.58976	0.000678955
-9.577	0.000678955
-9.56424	0.000678955
-9.55147	0.00101843
-9.53871	4.52275e-19
-9.52594	4.52275e-19
-9.51318	0.000339478
-9.50042	0.00101843
-9.48765	0.000678955
-9.47489	0.000678955
-9.46212	0.00135791
-9.44936	0.000339478
-9.4366	0.00135791
-9.42383	0.000678955
-9.41107	0.000339478
-9.3983	4.52275e-19
-9.38554	0.000339478
-9.37278	4.52275e-19
-9.36001	4.52275e-19
-9.34725	0.00169739
-9.33448	0.00135791
-9.32172	4.52275e-19
-9.30896	0.000339478
-9.29619	0.000678955
-9.28343	0.000339478
-9.27066	0.000339478
-9.2579	4.52275e-19
-9.24514	0.000678955
-9.23237	0.000339478
-9.21961	0.000678955
-9.20684	0.000678955
-9.19408	0.00101843
-9.18132	0.000339478
-9.16855	0.000339478
-9.15579	0.000339478
-9.14302	0.000678955
-9.13026	4.52275e-19
-9.1175	0.000678955
-9.10473	0.000339478
-9.09197	4.52275e-19
-9.0792	0.000339478
-9.06644	4.52275e-19
-9.05368	0.000339478
-9.04091	0.00101843
-9.02815	0.000339478
-9.01538	0.000339478
-9.00262	0.00101843
-8.98986	4.52275e-19
-8.97709	4.52275e-19
-8.96433	0.00135791
-8.95156	0.000339478
-8.9388	0.000678955
-8.92604	4.52275e-19
-8.91327	0.000678955
-8.90051	0.000678955
-8.88774	0.000339478
-8.87498	0.000339478
-8.86222	0.00101843
-8.84945	0.000678955
-8.83669	0.000678955
-8.82392	0.000678955
-8.81116	4.52275e-19
-8.7984	4.52275e-19
-8.78563	0.000678955
-8.77287	0.000678955
-8.7601	0.00101843
-8.74734	0.000678955
-8.73458	0.000339478
-8.72181	0.00101843
-8.70905	4.52275e-19
-8.69628	4.52275e-19
-8.68352	0.000678955
-8.67076	0.000339478
-8.65799	0.000339478
-8.64523	0.000339478
-8.63246	0.000678955
-8.6197	4.52275e-19
-8.60694	4.52275e-19
-8.59417	0.000339478
-8.58141	4.52275e-19
-8.56864	0.000678955
-8.55588	4.52275e-19
-8.54312	4.52275e-19
-8.53035	4.52275e-19
-8.51759	0.000339478
-8.50482	0.00101843
-8.49206	0.000339478
-8.4793	4.52275e-19
-8.46653	0.000339478
-8.45377	0.00101843
-8.441	4.52275e-19
-8.42824	0.000339478
-8.41548	0.00101843
-8.40271	0.000678955
-8.38995	0.00101843
-8.37718	0.000678955
-8.36442	4.52275e-19
-8.35166	4.52275e-19
-8.33889	0.000678955
-8.32613	0.000678955
-8.31336	0.000339478
-8.3006	0.000339478
-8.28784	0.00135791
-8.27507	0.00101843
-8.26231	4.52275e-19
-8.24954	0.00101843
-8.23678	0.000678955
-8.22402	0.000339478
-8.21125	0.000678955
-8.19849	4.52275e-19
-8.18572	0.000678955
-8.17296	0.00101843
-8.1602	0.000339478
-8.14743	0.00101843
-8.13467	0.000678955
-8.1219	0.000678955
-8.10914	0.00135791
-8.09638	0.000678955
-8.08361	0.000678955
-8.07085	0.000339478
-8.05808	0.00135791
-8.04532	0.00101843
-8.03256	0.000339478
-8.01979	4.52275e-19
-8.00703	0.000339478
-7.99426	4.52275e-19
-7.9815	0.000339478
-7.96874	0.000339478
-7.95597	0.000339478
-7.94321	0.000339478
-7.93044	4.52275e-19
-7.91768	4.52275e-19
-7.90492	0.000339478
-7.89215	0.00101843
-7.87939	0.00101843
-7.86662	0.000339478
-7.85386	0.000678955
-7.8411	0.000678955
-7.82833	0.000339478
-7.81557	0.000678955
-7.8028	4.52275e-19
-7.79004	0.000339478
-7.77728	0.00101843
-7.76451	0.000678955
-7.75175	0.00101843
-7.73898	0.000678955
-7.72622	0.000678955
-7.71346	0.000339478
-7.70069	0.00203687
-7.68793	0.000339478
-7.67516	0.00101843
-7.6624	0.000678955
-7.64964	0.000678955
-7.63687	4.52275e-19
-7.62411	0.000339478
-7.61134	4.52275e-19
-7.59858	0.00101843
-7.58582	0.000678955
-7.57305	0.000678955
-7.56029	0.000678955
-7.54752	0.000678955
-7.53476	0.000339478
-7.522	4.52275e-19
-7.50923	0.000678955
-7.49647	4.52275e-19
-7.4837	0.00135791
-7.47094	0.00135791
-7.45818	0.00169739
-7.44541	0.000678955
-7.43265	0.00101843
-7.41988	0.000339478
-7.40712	0.00169739
-7.39436	4.52275e-19
-7.38159	0.000339478
-7.36883	0.000339478
-7.35606	0.00101843
-7.3433	0.000678955
-7.33054	4.52275e-19
-7.31777	0.000678955
-7.30501	0.000678955
-7.29224	0.000339478
-7.27948	0.000339478
-7.26672	4.52275e-19
-7.25395	0.00135791
-7.24119	0.000339478
-7.22842	0.00101843
-7.21566	0.000678955
-7.2029	0.000339478
-7.19013	0.000678955
-7.17737	4.52275e-19
-7.1646	4.52275e-19
-7.15184	4.52275e-19
-7.13908	0.000339478
-7.12631	0.000339478
-7.11355	0.000339478
-7.10078	0.000339478
-7.08802	0.00101843
-7.07526	0.00135791
-7.06249	4.52275e-19
-7.04973	0.000339478
-7.03696	0.000678955
-7.0242	0.000339478
-7.01144	0.00101843
-6.99867	0.000339478
-6.98591	4.52275e-19
-6.97314	0.00101843
-6.96038	0.00169739
-6.94762	0.00101843
-6.93485	0.00169739
-6.92209	0.000678955
-6.90932	0.000339478
-6.89656	0.00101843
-6.8838	0.000339478
-6.87103	0.000339478
-6.85827	0.00135791
-6.8455	4.52275e-19
-6.83274	0.00203687
-6.81998	0.000339478
-6.80721	0.00101843
-6.79445	0.000339478
-6.78168	0.00101843
-6.76892	0.000339478
-6.75616	0.000678955
-6.74339	0.00271582
-6.73063	0.00101843
-6.71786	0.000339478
-6.7051	0.000678955
-6.69234	0.000339478
-6.67957	0.00169739
-6.66681	0.000678955
-6.65404	4.52275e-19
-6.64128	0.00135791
-6.62852	0.00101843
-6.61575	0.000678955
-6.60299	0.00101843
-6.59022	0.00203687
-6.57746	0.00101843
-6.5647	0.00169739
-6.55193	0.000678955
-6.53917	0.000678955
-6.5264	0.00101843
-6.51364	4.52275e-19
-6.50088	0.000678955
-6.48811	0.00203687
-6.47535	0.00101843
-6.46258	0.000678955
-6.44982	0.000678955
-6.43706	4.52275e-19
-6.42429	0.00135791
-6.41153	0.000339478
-6.39876	0.00135791
-6.386	0.00135791
-6.37324	0.00101843
-6.36047	0.000678955
-6.34771	0.00135791
-6.33494	0.000678955
-6.32218	0.000678955
-6.30942	0.00135791
-6.29665	0.000678955
-6.28389	0.000339478
-6.27112	0.00101843
-6.25836	0.000339478
-6.2456	0.00135791
-6.23283	0.00101843
-6.22007	4.52275e-19
-6.2073	0.000678955
-6.19454	0.00101843
-6.18178	0.00101843
-6.16901	0.000339478
-6.15625	0.000678955
-6.14348	0.000678955
-6.13072	0.000339478
-6.11796	0.000339478
-6.10519	4.52275e-19
-6.09243	0.000339478
-6.07966	4.52275e-19
-6.0669	0.000339478
-6.05414	0.00169739
-6.04137	0.00101843
-6.02861	0.000339478
-6.01584	0.00101843
-6.00308	0.00203687
-5.99032	0.00169739
-5.97755	0.000339478
-5.96479	0.000339478
-5.95202	0.00101843
-5.93926	0.00101843
-5.9265	0.00169739
-5.91373	0.00169739
-5.90097	0.00169739
-5.8882	0.000339478
-5.87544	0.000678955
-5.86268	0.00135791
-5.84991	0.000339478
-5.83715	0.00135791
-5.82438	4.52275e-19
-5.81162	0.000339478
-5.79886	0.000678955
-5.78609	0.000678955
-5.77333	0.000678955
-5.76056	4.52275e-19
-5.7478	0.00203687
-5.73504	0.000678955
-5.72227	0.00101843
-5.70951	0.000678955
-5.69674	0.000339478
-5.68398	0.000339478
-5.67122	0.00101843
-5.65845	4.52275e-19
-5.64569	4.52275e-19
-5.63292	0.00169739
-5.62016	0.000678955
-5.6074	4.52275e-19
-5.59463	0.00135791
-5.58187	0.00169739
-5.5691	0.00135791
-5.55634	0.000339478
-5.54358	0.00135791
-5.53081	0.000678955
-5.51805	0.000339478
-5.50528	0.000678955
-5.49252	0.000678955
-5.47976	0.00203687
-5.46699	4.52275e-19
-5.45423	0.00135791
-5.44146	0.000339478
-5.4287	0.000339478
-5.41594	4.52275e-19
-5.40317	0.00101843
-5.39041	0.00135791
-5.37764	0.00101843
-5.36488	0.000339478
-5.35212	0.00135791
-5.33935	0.00135791
-5.32659	0.00101843
-5.31382	0.000678955
-5.30106	0.000339478
-5.2883	0.000678955
-5.27553	0.00101843
-5.26277	0.00135791
-5.25	0.000339478
-5.23724	0.00101843
-5.22448	0.00135791
-5.21171	0.00135791
-5.19895	0.00101843
-5.18618	0.00135791
-5.17342	0.00101843
-5.16066	0.000339478
-5.14789	0.00169739
-5.13513	0.00101843
-5.12236	0.000678955
-5.1096	0.00169739
-5.09684	0.000339478
-5.08407	0.000339478
-5.07131	0.00135791
-5.05854	0.000678955
-5.04578	0.000678955
-5.03302	0.00101843
-5.02025	0.000339478
-5.00749	0.00135791
-4.99472	0.00135791
-4.98196	0.00101843
-4.9692	0.00101843
-4.95643	0.00101843
-4.94367	0.00237634
-4.9309	0.000339478
-4.91814	0.00101843
-4.90538	0.000339478
-4.89261	0.000339478
-4.87985	0.000339478
-4.86708	0.00135791
-4.85432	0.000339478
-4.84156	4.52275e-19
-4.82879	0.000339478
-4.81603	0.000339478
-4.80326	0.000339478
-4.7905	0.000678955
-4.77774	0.00135791
-4.76497	0.00101843
-4.75221	0.00169739
-4.73944	0.00101843
-4.72668	4.52275e-19
-4.71392	0.00135791
-4.70115	0.00169739
-4.68839	0.000678955
-4.67562	0.00101843
-4.66286	0.00237634
-4.6501	0.000678955
-4.63733	0.000678955
-4.62457	0.00135791
-4.6118	0.00101843
-4.59904	0.000678955
-4.58628	0.00101843
-4.57351	0.00203687
-4.56075	0.000339478
-4.54798	0.000339478
-4.53522	0.00169739
-4.52246	0.00135791
-4.50969	0.00101843
-4.49693	0.000339478
-4.48416	0.00135791
-4.4714	0.000678955
-4.45864	0.00169739
-4.44587	0.00169739
-4.43311	0.000339478
-4.42034	0.000339478
-4.40758	0.000339478
-4.39482	0.00203687
-4.38205	0.000339478
-4.36929	0.00135791
-4.35652	0.00237634
-4.34376	0.000678955
-4.331	0.00237634
-4.31823	0.000678955
-4.30547	0.000339478
-4.2927	0.000678955
-4.27994	4.52275e-19
-4.26718	0.00203687
-4.25441	0.00101843
-4.24165	0.000339478
-4.22888	0.000678955
-4.21612	0.00135791
-4.20336	0.00101843
-4.19059	0.000339478
-4.17783	0.00135791
-4.16506	0.000678955
-4.1523	0.000678955
-4.13954	0.00169739
-4.12677	0.00169739
-4.11401	0.000339478
-4.10124	0.000339478
-4.08848	0.00135791
-4.07572	0.00169739
-4.06295	0.000339478
-4.05019	0.000678955
-4.03742	0.000678955
-4.02466	0.00203687
-4.0119	0.00135791
-3.99913	0.000678955
-3.98637	0.000678955
-3.9736	0.00135791
-3.96084	0.00135791
-3.94808	0.00135791
-3.93531	0.00169739
-3.92255	0.00135791
-3.90978	0.00135791
-3.89702	0.00101843
-3.88426	4.52275e-19
-3.87149	0.00203687
-3.85873	0.000678955
-3.84596	0.0030553
-3.8332	0.000678955
-3.82044	0.00135791
-3.80767	0.00169739
-3.79491	0.000339478
-3.78214	4.52275e-19
-3.76938	0.00169739
-3.75662	0.00169739
-3.74385	0.00135791
-3.73109	0.00203687
-3.71832	0.00203687
-3.70556	0.00101843
-3.6928	0.00135791
-3.68003	4.52275e-19
-3.66727	0.00237634
-3.6545	0.00101843
-3.64174	0.00135791
-3.62898	0.00101843
-3.61621	0.00169739
-3.60345	0.00101843
-3.59068	0.00169739
-3.57792	4.52275e-19
-3.56516	0.00271582
-3.55239	0.00101843
-3.53963	0.00101843
-3.52686	0.00169739
-3.5141	0.00135791
-3.50134	0.00135791
-3.48857	0.000678955
-3.47581	0.00237634
-3.46304	0.00135791
-3.45028	0.00135791
-3.43752	0.00135791
-3.42475	0.00135791
-3.41199	0.00237634
-3.39922	0.00169739
-3.38646	0.00101843
-3.3737	0.00237634
-3.36093	0.00135791
-3.34817	0.00203687
-3.3354	0.00135791
-3.32264	0.00135791
-3.30988	0.00135791
-3.29711	0.00101843
-3.28435	0.000339478
-3.27158	0.00101843
[truncated: 4,001 more rows]

## Sheet: (0.389,0)
Energy loss (eV)	Intensity (a.u.)
-28.7423	4.59578e-19
-28.7295	0.000344959
-28.7168	0.000689918
-28.704	0.000689918
-28.6912	0.000689918
-28.6785	0.00137984
-28.6657	0.000344959
-28.653	0.00206975
-28.6402	0.000689918
-28.6274	0.000689918
-28.6147	0.000344959
-28.6019	0.000344959
-28.5891	4.59578e-19
-28.5764	0.000689918
-28.5636	0.000344959
-28.5508	0.000689918
-28.5381	0.000344959
-28.5253	0.000689918
-28.5125	0.000344959
-28.4998	0.000689918
-28.487	4.59578e-19
-28.4743	0.00103488
-28.4615	0.000689918
-28.4487	0.000689918
-28.436	0.000344959
-28.4232	0.000344959
-28.4104	0.000344959
-28.3977	4.59578e-19
-28.3849	0.000344959
-28.3721	0.00103488
-28.3594	4.59578e-19
-28.3466	0.00103488
-28.3339	0.000344959
-28.3211	0.000344959
-28.3083	4.59578e-19
-28.2956	0.000344959
-28.2828	0.000344959
-28.27	0.000689918
-28.2573	4.59578e-19
-28.2445	0.000344959
-28.2317	4.59578e-19
-28.219	0.000689918
-28.2062	0.000689918
-28.1934	0.000344959
-28.1807	4.59578e-19
-28.1679	0.00137984
-28.1552	4.59578e-19
-28.1424	0.000344959
-28.1296	0.00103488
-28.1169	0.000689918
-28.1041	4.59578e-19
-28.0913	0.00137984
-28.0786	0.00103488
-28.0658	0.000344959
-28.053	0.000689918
-28.0403	0.000689918
-28.0275	0.000689918
-28.0148	0.000689918
-28.002	0.000689918
-27.9892	0.000344959
-27.9765	4.59578e-19
-27.9637	0.000344959
-27.9509	0.00137984
-27.9382	0.000689918
-27.9254	0.000689918
-27.9126	0.000344959
-27.8999	0.000689918
-27.8871	0.000689918
-27.8743	4.59578e-19
-27.8616	0.00103488
-27.8488	0.00103488
-27.8361	0.000689918
-27.8233	0.000689918
-27.8105	0.000689918
-27.7978	0.000344959
-27.785	0.000344959
-27.7722	4.59578e-19
-27.7595	4.59578e-19
-27.7467	4.59578e-19
-27.7339	4.59578e-19
-27.7212	0.00103488
-27.7084	0.000344959
-27.6957	0.000344959
-27.6829	4.59578e-19
-27.6701	0.000689918
-27.6574	0.000689918
-27.6446	0.000689918
-27.6318	0.000689918
-27.6191	0.00103488
-27.6063	0.00241471
-27.5935	0.000689918
-27.5808	0.000344959
-27.568	0.000689918
-27.5552	0.00103488
-27.5425	0.000689918
-27.5297	4.59578e-19
-27.517	0.000689918
-27.5042	0.00137984
-27.4914	0.000344959
-27.4787	4.59578e-19
-27.4659	4.59578e-19
-27.4531	4.59578e-19
-27.4404	0.000689918
-27.4276	0.000344959
-27.4148	0.00103488
-27.4021	4.59578e-19
-27.3893	0.000689918
-27.3766	0.000689918
-27.3638	4.59578e-19
-27.351	4.59578e-19
-27.3383	4.59578e-19
-27.3255	0.000344959
-27.3127	4.59578e-19
-27.3	4.59578e-19
-27.2872	0.000689918
-27.2744	0.000689918
-27.2617	0.000344959
-27.2489	0.00103488
-27.2361	4.59578e-19
-27.2234	4.59578e-19
-27.2106	0.000344959
-27.1979	4.59578e-19
-27.1851	0.000689918
-27.1723	0.00137984
-27.1596	0.000344959
-27.1468	0.000689918
-27.134	0.000689918
-27.1213	4.59578e-19
-27.1085	4.59578e-19
-27.0957	4.59578e-19
-27.083	4.59578e-19
-27.0702	4.59578e-19
-27.0575	4.59578e-19
-27.0447	4.59578e-19
-27.0319	0.000689918
-27.0192	0.000344959
-27.0064	4.59578e-19
-26.9936	0.000344959
-26.9809	0.000344959
-26.9681	0.000344959
-26.9553	4.59578e-19
-26.9426	0.000344959
-26.9298	0.000689918
-26.917	0.000344959
-26.9043	4.59578e-19
-26.8915	0.000344959
-26.8788	4.59578e-19
-26.866	4.59578e-19
-26.8532	0.00103488
-26.8405	4.59578e-19
-26.8277	4.59578e-19
-26.8149	0.000344959
-26.8022	0.000344959
-26.7894	4.59578e-19
-26.7766	4.59578e-19
-26.7639	0.000344959
-26.7511	4.59578e-19
-26.7384	4.59578e-19
-26.7256	0.000344959
-26.7128	4.59578e-19
-26.7001	0.000344959
-26.6873	0.000689918
-26.6745	0.000344959
-26.6618	0.000344959
-26.649	0.00103488
-26.6362	0.000689918
-26.6235	4.59578e-19
-26.6107	0.000344959
-26.5979	4.59578e-19
-26.5852	0.000344959
-26.5724	0.000689918
-26.5597	0.000689918
-26.5469	4.59578e-19
-26.5341	0.000344959
-26.5214	0.000344959
-26.5086	0.000344959
-26.4958	4.59578e-19
-26.4831	0.000344959
-26.4703	0.00103488
-26.4575	4.59578e-19
-26.4448	4.59578e-19
-26.432	0.000689918
-26.4193	4.59578e-19
-26.4065	4.59578e-19
-26.3937	4.59578e-19
-26.381	0.000344959
-26.3682	0.00103488
-26.3554	4.59578e-19
-26.3427	4.59578e-19
-26.3299	4.59578e-19
-26.3171	0.000344959
-26.3044	0.000689918
-26.2916	4.59578e-19
-26.2788	0.000344959
-26.2661	0.000344959
-26.2533	0.000344959
-26.2406	0.000689918
-26.2278	0.00103488
-26.215	0.00137984
-26.2023	0.000689918
-26.1895	4.59578e-19
-26.1767	4.59578e-19
-26.164	0.000344959
-26.1512	0.000344959
-26.1384	0.000344959
-26.1257	4.59578e-19
-26.1129	4.59578e-19
-26.1002	4.59578e-19
-26.0874	4.59578e-19
-26.0746	4.59578e-19
-26.0619	4.59578e-19
-26.0491	4.59578e-19
-26.0363	4.59578e-19
-26.0236	4.59578e-19
-26.0108	4.59578e-19
-25.998	4.59578e-19
-25.9853	4.59578e-19
-25.9725	4.59578e-19
-25.9597	4.59578e-19
-25.947	4.59578e-19
-25.9342	4.59578e-19
-25.9215	4.59578e-19
-25.9087	4.59578e-19
-25.8959	4.59578e-19
-25.8832	4.59578e-19
-25.8704	4.59578e-19
-25.8576	4.59578e-19
-25.8449	4.59578e-19
-25.8321	4.59578e-19
-25.8193	4.59578e-19
-25.8066	4.59578e-19
-25.7938	4.59578e-19
-25.7811	4.59578e-19
-25.7683	4.59578e-19
-25.7555	4.59578e-19
-25.7428	4.59578e-19
-25.73	4.59578e-19
-25.7172	4.59578e-19
-25.7045	4.59578e-19
-25.6917	4.59578e-19
-25.6789	4.59578e-19
-25.6662	4.59578e-19
-25.6534	4.59578e-19
-25.6406	4.59578e-19
-25.6279	4.59578e-19
-25.6151	4.59578e-19
-25.6024	4.59578e-19
-25.5896	4.59578e-19
-25.5768	4.59578e-19
-25.5641	4.59578e-19
-25.5513	4.59578e-19
-25.5385	4.59578e-19
-25.5258	4.59578e-19
-25.513	4.59578e-19
-25.5002	4.59578e-19
-25.4875	4.59578e-19
-25.4747	4.59578e-19
-25.462	4.59578e-19
-25.4492	4.59578e-19
-25.4364	4.59578e-19
-25.4237	4.59578e-19
-25.4109	4.59578e-19
-25.3981	4.59578e-19
-25.3854	4.59578e-19
-25.3726	4.59578e-19
-25.3598	4.59578e-19
-25.3471	4.59578e-19
-25.3343	4.59578e-19
-25.3215	4.59578e-19
-25.3088	4.59578e-19
-25.296	4.59578e-19
-25.2833	4.59578e-19
-25.2705	4.59578e-19
-25.2577	4.59578e-19
-25.245	4.59578e-19
-25.2322	4.59578e-19
-25.2194	4.59578e-19
-25.2067	4.59578e-19
-25.1939	4.59578e-19
-25.1811	4.59578e-19
-25.1684	4.59578e-19
-25.1556	4.59578e-19
-25.1429	4.59578e-19
-25.1301	4.59578e-19
-25.1173	4.59578e-19
-25.1046	4.59578e-19
-25.0918	4.59578e-19
-25.079	4.59578e-19
-25.0663	4.59578e-19
-25.0535	4.59578e-19
-25.0407	4.59578e-19
-25.028	4.59578e-19
-25.0152	4.59578e-19
-25.0024	4.59578e-19
-24.9897	4.59578e-19
-24.9769	4.59578e-19
-24.9642	4.59578e-19
-24.9514	4.59578e-19
-24.9386	4.59578e-19
-24.9259	4.59578e-19
-24.9131	4.59578e-19
-24.9003	4.59578e-19
-24.8876	4.59578e-19
-24.8748	4.59578e-19
-24.862	4.59578e-19
-24.8493	4.59578e-19
-24.8365	4.59578e-19
-24.8238	4.59578e-19
-24.811	4.59578e-19
-24.7982	4.59578e-19
-24.7855	4.59578e-19
-24.7727	4.59578e-19
-24.7599	4.59578e-19
-24.7472	4.59578e-19
-24.7344	4.59578e-19
-24.7216	4.59578e-19
-24.7089	4.59578e-19
-24.6961	4.59578e-19
-24.6833	4.59578e-19
-24.6706	4.59578e-19
-24.6578	4.59578e-19
-24.6451	4.59578e-19
-24.6323	4.59578e-19
-24.6195	4.59578e-19
-24.6068	4.59578e-19
-24.594	4.59578e-19
-24.5812	4.59578e-19
-24.5685	4.59578e-19
-24.5557	4.59578e-19
-24.5429	4.59578e-19
-24.5302	4.59578e-19
-24.5174	4.59578e-19
-24.5047	4.59578e-19
-24.4919	4.59578e-19
-24.4791	4.59578e-19
-24.4664	4.59578e-19
-24.4536	4.59578e-19
-24.4408	4.59578e-19
-24.4281	4.59578e-19
-24.4153	4.59578e-19
-24.4025	4.59578e-19
-24.3898	4.59578e-19
-24.377	4.59578e-19
-24.3642	4.59578e-19
-24.3515	4.59578e-19
-24.3387	4.59578e-19
-24.326	4.59578e-19
-24.3132	4.59578e-19
-24.3004	4.59578e-19
-24.2877	4.59578e-19
-24.2749	4.59578e-19
-24.2621	4.59578e-19
-24.2494	4.59578e-19
-24.2366	4.59578e-19
-24.2238	4.59578e-19
-24.2111	4.59578e-19
-24.1983	4.59578e-19
-24.1856	4.59578e-19
-24.1728	4.59578e-19
-24.16	4.59578e-19
-24.1473	4.59578e-19
-24.1345	4.59578e-19
-24.1217	4.59578e-19
-24.109	4.59578e-19
-24.0962	4.59578e-19
-24.0834	4.59578e-19
-24.0707	4.59578e-19
-24.0579	4.59578e-19
-24.0451	4.59578e-19
-24.0324	4.59578e-19
-24.0196	4.59578e-19
-24.0069	4.59578e-19
-23.9941	4.59578e-19
-23.9813	4.59578e-19
-23.9686	4.59578e-19
-23.9558	4.59578e-19
-23.943	4.59578e-19
-23.9303	4.59578e-19
-23.9175	4.59578e-19
-23.9047	4.59578e-19
-23.892	4.59578e-19
-23.8792	4.59578e-19
-23.8665	4.59578e-19
-23.8537	4.59578e-19
-23.8409	4.59578e-19
-23.8282	4.59578e-19
-23.8154	4.59578e-19
-23.8026	4.59578e-19
-23.7899	4.59578e-19
-23.7771	4.59578e-19
-23.7643	4.59578e-19
-23.7516	4.59578e-19
-23.7388	4.59578e-19
-23.726	4.59578e-19
-23.7133	4.59578e-19
-23.7005	4.59578e-19
-23.6878	4.59578e-19
-23.675	4.59578e-19
-23.6622	4.59578e-19
-23.6495	4.59578e-19
-23.6367	4.59578e-19
-23.6239	4.59578e-19
-23.6112	4.59578e-19
-23.5984	4.59578e-19
-23.5856	4.59578e-19
-23.5729	4.59578e-19
-23.5601	4.59578e-19
-23.5474	4.59578e-19
-23.5346	4.59578e-19
-23.5218	4.59578e-19
-23.5091	4.59578e-19
-23.4963	4.59578e-19
-23.4835	4.59578e-19
-23.4708	4.59578e-19
-23.458	4.59578e-19
-23.4452	4.59578e-19
-23.4325	4.59578e-19
-23.4197	4.59578e-19
-23.4069	4.59578e-19
-23.3942	4.59578e-19
-23.3814	4.59578e-19
-23.3687	4.59578e-19
-23.3559	4.59578e-19
-23.3431	4.59578e-19
-23.3304	4.59578e-19
-23.3176	4.59578e-19
-23.3048	4.59578e-19
-23.2921	4.59578e-19
-23.2793	4.59578e-19
-23.2665	4.59578e-19
-23.2538	4.59578e-19
-23.241	4.59578e-19
-23.2283	4.59578e-19
-23.2155	4.59578e-19
-23.2027	4.59578e-19
-23.19	4.59578e-19
-23.1772	4.59578e-19
-23.1644	4.59578e-19
-23.1517	4.59578e-19
-23.1389	4.59578e-19
-23.1261	4.59578e-19
-23.1134	4.59578e-19
-23.1006	4.59578e-19
-23.0878	4.59578e-19
-23.0751	4.59578e-19
-23.0623	4.59578e-19
-23.0496	4.59578e-19
-23.0368	4.59578e-19
-23.024	4.59578e-19
-23.0113	4.59578e-19
-22.9985	4.59578e-19
-22.9857	4.59578e-19
-22.973	4.59578e-19
-22.9602	4.59578e-19
-22.9474	4.59578e-19
-22.9347	4.59578e-19
-22.9219	4.59578e-19
-22.9092	4.59578e-19
-22.8964	4.59578e-19
-22.8836	4.59578e-19
-22.8709	4.59578e-19
-22.8581	4.59578e-19
-22.8453	4.59578e-19
-22.8326	4.59578e-19
-22.8198	4.59578e-19
-22.807	4.59578e-19
-22.7943	4.59578e-19
-22.7815	4.59578e-19
-22.7687	4.59578e-19
-22.756	4.59578e-19
-22.7432	4.59578e-19
-22.7305	4.59578e-19
-22.7177	4.59578e-19
-22.7049	4.59578e-19
-22.6922	4.59578e-19
-22.6794	4.59578e-19
-22.6666	4.59578e-19
-22.6539	4.59578e-19
-22.6411	4.59578e-19
-22.6283	4.59578e-19
-22.6156	4.59578e-19
-22.6028	4.59578e-19
-22.5901	4.59578e-19
-22.5773	4.59578e-19
-22.5645	4.59578e-19
-22.5518	4.59578e-19
-22.539	4.59578e-19
-22.5262	4.59578e-19
-22.5135	4.59578e-19
-22.5007	4.59578e-19
-22.4879	4.59578e-19
-22.4752	4.59578e-19
-22.4624	4.59578e-19
-22.4496	4.59578e-19
-22.4369	4.59578e-19
-22.4241	4.59578e-19
-22.4114	4.59578e-19
-22.3986	4.59578e-19
-22.3858	4.59578e-19
-22.3731	4.59578e-19
-22.3603	4.59578e-19
-22.3475	4.59578e-19
-22.3348	4.59578e-19
-22.322	4.59578e-19
-22.3092	4.59578e-19
-22.2965	4.59578e-19
-22.2837	4.59578e-19
-22.271	4.59578e-19
-22.2582	4.59578e-19
-22.2454	4.59578e-19
-22.2327	4.59578e-19
-22.2199	4.59578e-19
-22.2071	4.59578e-19
-22.1944	4.59578e-19
-22.1816	4.59578e-19
-22.1688	4.59578e-19
-22.1561	4.59578e-19
-22.1433	4.59578e-19
-22.1305	4.59578e-19
-22.1178	4.59578e-19
-22.105	4.59578e-19
-22.0923	4.59578e-19
-22.0795	4.59578e-19
-22.0667	4.59578e-19
-22.054	4.59578e-19
-22.0412	4.59578e-19
-22.0284	4.59578e-19
-22.0157	4.59578e-19
-22.0029	4.59578e-19
-21.9901	4.59578e-19
-21.9774	4.59578e-19
-21.9646	4.59578e-19
-21.9519	4.59578e-19
-21.9391	4.59578e-19
-21.9263	4.59578e-19
-21.9136	4.59578e-19
-21.9008	4.59578e-19
-21.888	4.59578e-19
-21.8753	4.59578e-19
-21.8625	4.59578e-19
-21.8497	4.59578e-19
-21.837	4.59578e-19
-21.8242	4.59578e-19
-21.8114	4.59578e-19
-21.7987	4.59578e-19
-21.7859	4.59578e-19
-21.7732	4.59578e-19
-21.7604	4.59578e-19
-21.7476	4.59578e-19
-21.7349	4.59578e-19
-21.7221	4.59578e-19
-21.7093	4.59578e-19
-21.6966	4.59578e-19
-21.6838	4.59578e-19
-21.671	4.59578e-19
-21.6583	4.59578e-19
-21.6455	4.59578e-19
-21.6328	4.59578e-19
-21.62	4.59578e-19
-21.6072	4.59578e-19
-21.5945	4.59578e-19
-21.5817	4.59578e-19
-21.5689	4.59578e-19
-21.5562	4.59578e-19
-21.5434	4.59578e-19
-21.5306	4.59578e-19
-21.5179	4.59578e-19
-21.5051	4.59578e-19
-21.4923	4.59578e-19
-21.4796	4.59578e-19
-21.4668	0.000344959
-21.4541	4.59578e-19
-21.4413	4.59578e-19
-21.4285	4.59578e-19
-21.4158	4.59578e-19
-21.403	4.59578e-19
-21.3902	4.59578e-19
-21.3775	4.59578e-19
-21.3647	4.59578e-19
-21.3519	4.59578e-19
-21.3392	4.59578e-19
-21.3264	4.59578e-19
-21.3137	4.59578e-19
-21.3009	4.59578e-19
-21.2881	4.59578e-19
-21.2754	4.59578e-19
-21.2626	4.59578e-19
-21.2498	4.59578e-19
-21.2371	4.59578e-19
-21.2243	4.59578e-19
-21.2115	4.59578e-19
-21.1988	4.59578e-19
-21.186	4.59578e-19
-21.1732	4.59578e-19
-21.1605	4.59578e-19
-21.1477	4.59578e-19
-21.135	4.59578e-19
-21.1222	4.59578e-19
-21.1094	4.59578e-19
-21.0967	4.59578e-19
-21.0839	4.59578e-19
-21.0711	0.000344959
-21.0584	4.59578e-19
-21.0456	4.59578e-19
-21.0328	4.59578e-19
-21.0201	4.59578e-19
-21.0073	4.59578e-19
-20.9946	4.59578e-19
-20.9818	4.59578e-19
-20.969	4.59578e-19
-20.9563	4.59578e-19
-20.9435	4.59578e-19
-20.9307	4.59578e-19
-20.918	4.59578e-19
-20.9052	4.59578e-19
-20.8924	4.59578e-19
-20.8797	4.59578e-19
-20.8669	4.59578e-19
-20.8541	4.59578e-19
-20.8414	4.59578e-19
-20.8286	4.59578e-19
-20.8159	4.59578e-19
-20.8031	4.59578e-19
-20.7903	4.59578e-19
-20.7776	4.59578e-19
-20.7648	4.59578e-19
-20.752	4.59578e-19
-20.7393	4.59578e-19
-20.7265	4.59578e-19
-20.7137	4.59578e-19
-20.701	4.59578e-19
-20.6882	4.59578e-19
-20.6755	4.59578e-19
-20.6627	4.59578e-19
-20.6499	4.59578e-19
-20.6372	4.59578e-19
-20.6244	4.59578e-19
-20.6116	4.59578e-19
-20.5989	4.59578e-19
-20.5861	4.59578e-19
-20.5733	4.59578e-19
-20.5606	4.59578e-19
-20.5478	4.59578e-19
-20.535	4.59578e-19
-20.5223	4.59578e-19
-20.5095	4.59578e-19
-20.4968	4.59578e-19
-20.484	4.59578e-19
-20.4712	4.59578e-19
-20.4585	4.59578e-19
-20.4457	4.59578e-19
-20.4329	4.59578e-19
-20.4202	4.59578e-19
-20.4074	4.59578e-19
-20.3946	4.59578e-19
-20.3819	4.59578e-19
-20.3691	4.59578e-19
-20.3564	4.59578e-19
-20.3436	4.59578e-19
-20.3308	4.59578e-19
-20.3181	4.59578e-19
-20.3053	4.59578e-19
-20.2925	4.59578e-19
-20.2798	4.59578e-19
-20.267	4.59578e-19
-20.2542	4.59578e-19
-20.2415	4.59578e-19
-20.2287	4.59578e-19
-20.2159	4.59578e-19
-20.2032	4.59578e-19
-20.1904	4.59578e-19
-20.1777	4.59578e-19
-20.1649	4.59578e-19
-20.1521	4.59578e-19
-20.1394	4.59578e-19
-20.1266	4.59578e-19
-20.1138	4.59578e-19
-20.1011	4.59578e-19
-20.0883	4.59578e-19
-20.0755	4.59578e-19
-20.0628	4.59578e-19
-20.05	4.59578e-19
-20.0373	4.59578e-19
-20.0245	4.59578e-19
-20.0117	4.59578e-19
-19.999	0.000689918
-19.9862	4.59578e-19
-19.9734	4.59578e-19
-19.9607	4.59578e-19
-19.9479	4.59578e-19
-19.9351	4.59578e-19
-19.9224	4.59578e-19
-19.9096	4.59578e-19
-19.8968	4.59578e-19
-19.8841	4.59578e-19
-19.8713	4.59578e-19
-19.8586	0.000344959
-19.8458	4.59578e-19
-19.833	4.59578e-19
-19.8203	4.59578e-19
-19.8075	4.59578e-19
-19.7947	4.59578e-19
-19.782	0.000344959
-19.7692	4.59578e-19
-19.7564	4.59578e-19
-19.7437	4.59578e-19
-19.7309	4.59578e-19
-19.7182	4.59578e-19
-19.7054	4.59578e-19
-19.6926	0.000344959
-19.6799	4.59578e-19
-19.6671	0.000344959
-19.6543	4.59578e-19
-19.6416	4.59578e-19
-19.6288	4.59578e-19
-19.616	4.59578e-19
-19.6033	4.59578e-19
-19.5905	4.59578e-19
-19.5777	4.59578e-19
-19.565	4.59578e-19
-19.5522	4.59578e-19
-19.5395	4.59578e-19
-19.5267	4.59578e-19
-19.5139	0.000344959
-19.5012	4.59578e-19
-19.4884	4.59578e-19
-19.4756	4.59578e-19
-19.4629	4.59578e-19
-19.4501	4.59578e-19
-19.4373	0.000344959
-19.4246	4.59578e-19
-19.4118	4.59578e-19
-19.3991	4.59578e-19
-19.3863	0.000344959
-19.3735	4.59578e-19
-19.3608	4.59578e-19
-19.348	4.59578e-19
-19.3352	4.59578e-19
-19.3225	4.59578e-19
-19.3097	4.59578e-19
-19.2969	4.59578e-19
-19.2842	4.59578e-19
-19.2714	4.59578e-19
-19.2586	4.59578e-19
-19.2459	0.000344959
-19.2331	4.59578e-19
-19.2204	4.59578e-19
-19.2076	4.59578e-19
-19.1948	4.59578e-19
-19.1821	4.59578e-19
-19.1693	4.59578e-19
-19.1565	4.59578e-19
-19.1438	0.000344959
-19.131	4.59578e-19
-19.1182	4.59578e-19
-19.1055	4.59578e-19
-19.0927	4.59578e-19
-19.08	4.59578e-19
-19.0672	4.59578e-19
-19.0544	4.59578e-19
-19.0417	0.000344959
-19.0289	4.59578e-19
-19.0161	0.000344959
-19.0034	4.59578e-19
-18.9906	4.59578e-19
-18.9778	4.59578e-19
-18.9651	4.59578e-19
-18.9523	4.59578e-19
-18.9395	4.59578e-19
-18.9268	4.59578e-19
-18.914	4.59578e-19
-18.9013	4.59578e-19
-18.8885	4.59578e-19
-18.8757	4.59578e-19
-18.863	4.59578e-19
-18.8502	4.59578e-19
-18.8374	0.000344959
-18.8247	4.59578e-19
-18.8119	4.59578e-19
-18.7991	4.59578e-19
-18.7864	0.000344959
-18.7736	4.59578e-19
-18.7609	4.59578e-19
-18.7481	4.59578e-19
-18.7353	4.59578e-19
-18.7226	4.59578e-19
-18.7098	4.59578e-19
-18.697	4.59578e-19
-18.6843	0.000344959
-18.6715	4.59578e-19
-18.6587	4.59578e-19
-18.646	0.000344959
-18.6332	4.59578e-19
-18.6204	4.59578e-19
-18.6077	0.000344959
-18.5949	4.59578e-19
-18.5822	4.59578e-19
-18.5694	4.59578e-19
-18.5566	4.59578e-19
-18.5439	4.59578e-19
-18.5311	4.59578e-19
-18.5183	4.59578e-19
-18.5056	4.59578e-19
-18.4928	0.000344959
-18.48	4.59578e-19
-18.4673	0.000344959
-18.4545	4.59578e-19
-18.4418	0.000689918
-18.429	4.59578e-19
-18.4162	4.59578e-19
-18.4035	4.59578e-19
-18.3907	4.59578e-19
-18.3779	4.59578e-19
-18.3652	4.59578e-19
-18.3524	4.59578e-19
-18.3396	0.000344959
-18.3269	0.000689918
-18.3141	4.59578e-19
-18.3013	4.59578e-19
-18.2886	4.59578e-19
-18.2758	0.000344959
-18.2631	4.59578e-19
-18.2503	4.59578e-19
-18.2375	4.59578e-19
-18.2248	0.000344959
-18.212	4.59578e-19
-18.1992	4.59578e-19
-18.1865	4.59578e-19
-18.1737	4.59578e-19
-18.1609	4.59578e-19
-18.1482	4.59578e-19
-18.1354	4.59578e-19
-18.1227	0.000344959
-18.1099	4.59578e-19
-18.0971	4.59578e-19
-18.0844	4.59578e-19
-18.0716	4.59578e-19
-18.0588	4.59578e-19
-18.0461	4.59578e-19
-18.0333	4.59578e-19
-18.0205	0.000344959
-18.0078	4.59578e-19
-17.995	4.59578e-19
-17.9822	0.000344959
-17.9695	4.59578e-19
-17.9567	0.000689918
-17.944	4.59578e-19
-17.9312	0.000344959
-17.9184	0.000344959
-17.9057	0.000344959
-17.8929	0.000689918
-17.8801	4.59578e-19
-17.8674	4.59578e-19
-17.8546	4.59578e-19
-17.8418	4.59578e-19
-17.8291	4.59578e-19
-17.8163	0.000344959
-17.8036	4.59578e-19
-17.7908	4.59578e-19
-17.778	4.59578e-19
-17.7653	0.000344959
-17.7525	0.000344959
-17.7397	4.59578e-19
-17.727	4.59578e-19
-17.7142	4.59578e-19
-17.7014	0.000689918
-17.6887	0.000344959
-17.6759	0.000344959
-17.6631	4.59578e-19
-17.6504	4.59578e-19
-17.6376	4.59578e-19
-17.6249	4.59578e-19
-17.6121	0.000344959
-17.5993	0.000689918
-17.5866	4.59578e-19
-17.5738	4.59578e-19
-17.561	4.59578e-19
-17.5483	4.59578e-19
-17.5355	0.000344959
-17.5227	4.59578e-19
-17.51	4.59578e-19
-17.4972	0.000344959
-17.4845	4.59578e-19
-17.4717	0.000344959
-17.4589	4.59578e-19
-17.4462	0.000689918
-17.4334	4.59578e-19
-17.4206	4.59578e-19
-17.4079	4.59578e-19
-17.3951	4.59578e-19
-17.3823	0.000344959
-17.3696	0.000689918
-17.3568	0.000344959
-17.344	0.000344959
-17.3313	4.59578e-19
-17.3185	0.000344959
-17.3058	4.59578e-19
-17.293	4.59578e-19
-17.2802	4.59578e-19
-17.2675	0.000344959
-17.2547	0.000689918
-17.2419	0.000344959
-17.2292	0.000344959
-17.2164	4.59578e-19
-17.2036	0.000344959
-17.1909	0.000344959
-17.1781	0.000689918
-17.1654	0.000344959
-17.1526	0.000689918
-17.1398	0.000344959
-17.1271	4.59578e-19
-17.1143	0.00103488
-17.1015	4.59578e-19
-17.0888	0.000344959
-17.076	4.59578e-19
-17.0632	0.000344959
-17.0505	0.000344959
-17.0377	4.59578e-19
-17.0249	0.000344959
-17.0122	0.000344959
-16.9994	0.000344959
-16.9867	4.59578e-19
-16.9739	4.59578e-19
-16.9611	4.59578e-19
-16.9484	0.000344959
-16.9356	4.59578e-19
-16.9228	4.59578e-19
-16.9101	0.000689918
-16.8973	0.000344959
-16.8845	4.59578e-19
-16.8718	0.000344959
-16.859	4.59578e-19
-16.8463	0.000344959
-16.8335	4.59578e-19
-16.8207	4.59578e-19
-16.808	0.000344959
-16.7952	4.59578e-19
-16.7824	0.000344959
-16.7697	4.59578e-19
-16.7569	0.000344959
-16.7441	0.000344959
-16.7314	4.59578e-19
-16.7186	0.000689918
-16.7058	4.59578e-19
-16.6931	0.000689918
-16.6803	4.59578e-19
-16.6676	0.000344959
-16.6548	0.00103488
-16.642	4.59578e-19
-16.6293	0.000344959
-16.6165	4.59578e-19
-16.6037	0.00103488
-16.591	4.59578e-19
-16.5782	0.000344959
-16.5654	4.59578e-19
-16.5527	0.000689918
-16.5399	0.000344959
-16.5272	4.59578e-19
-16.5144	0.000344959
-16.5016	4.59578e-19
-16.4889	0.000344959
-16.4761	0.000689918
-16.4633	4.59578e-19
-16.4506	0.000344959
-16.4378	0.000689918
-16.425	0.000689918
-16.4123	0.000344959
-16.3995	0.000344959
-16.3867	4.59578e-19
-16.374	4.59578e-19
-16.3612	0.00137984
-16.3485	4.59578e-19
-16.3357	4.59578e-19
-16.3229	4.59578e-19
-16.3102	0.000689918
-16.2974	4.59578e-19
-16.2846	0.000689918
-16.2719	0.000689918
-16.2591	4.59578e-19
-16.2463	0.00103488
-16.2336	0.000344959
-16.2208	0.000689918
-16.2081	0.000344959
-16.1953	0.000344959
-16.1825	0.000344959
-16.1698	0.000344959
-16.157	0.000689918
-16.1442	4.59578e-19
-16.1315	4.59578e-19
-16.1187	0.000344959
-16.1059	0.000689918
-16.0932	4.59578e-19
-16.0804	0.00103488
-16.0676	0.00103488
-16.0549	0.000344959
-16.0421	0.000689918
-16.0294	4.59578e-19
-16.0166	4.59578e-19
-16.0038	4.59578e-19
-15.9911	0.000689918
-15.9783	0.000689918
-15.9655	4.59578e-19
-15.9528	0.000689918
-15.94	0.000689918
-15.9272	0.000344959
-15.9145	4.59578e-19
-15.9017	4.59578e-19
-15.889	0.00103488
-15.8762	0.000689918
-15.8634	4.59578e-19
-15.8507	0.000344959
-15.8379	0.000344959
-15.8251	0.000689918
-15.8124	0.00103488
-15.7996	0.000344959
-15.7868	4.59578e-19
-15.7741	0.000689918
-15.7613	0.000344959
-15.7485	0.000344959
-15.7358	0.000689918
-15.723	0.000689918
-15.7103	0.000344959
-15.6975	4.59578e-19
-15.6847	4.59578e-19
-15.672	4.59578e-19
-15.6592	4.59578e-19
-15.6464	4.59578e-19
-15.6337	4.59578e-19
-15.6209	0.000689918
-15.6081	0.000689918
-15.5954	0.00103488
-15.5826	4.59578e-19
-15.5699	0.000344959
-15.5571	0.000344959
-15.5443	0.000344959
-15.5316	4.59578e-19
-15.5188	0.000689918
-15.506	0.000689918
-15.4933	0.000689918
-15.4805	0.000344959
-15.4677	0.000689918
-15.455	4.59578e-19
-15.4422	4.59578e-19
-15.4294	4.59578e-19
-15.4167	0.000689918
-15.4039	0.000689918
-15.3912	0.000344959
-15.3784	4.59578e-19
-15.3656	4.59578e-19
-15.3529	0.00103488
-15.3401	4.59578e-19
-15.3273	4.59578e-19
-15.3146	0.000689918
-15.3018	0.000344959
-15.289	0.00103488
-15.2763	4.59578e-19
-15.2635	0.000344959
-15.2508	0.000344959
-15.238	0.000344959
-15.2252	0.000344959
-15.2125	0.000344959
-15.1997	4.59578e-19
-15.1869	4.59578e-19
-15.1742	4.59578e-19
-15.1614	4.59578e-19
-15.1486	0.000689918
-15.1359	4.59578e-19
-15.1231	0.000344959
-15.1103	0.000344959
-15.0976	0.000344959
-15.0848	4.59578e-19
-15.0721	4.59578e-19
-15.0593	0.00103488
-15.0465	0.000344959
-15.0338	0.00103488
-15.021	0.000689918
-15.0082	4.59578e-19
-14.9955	0.000344959
-14.9827	4.59578e-19
-14.9699	0.000344959
-14.9572	4.59578e-19
-14.9444	4.59578e-19
-14.9317	0.00103488
-14.9189	0.000344959
-14.9061	0.000344959
-14.8934	0.000344959
-14.8806	0.000344959
-14.8678	0.00103488
-14.8551	0.000344959
-14.8423	4.59578e-19
-14.8295	0.00103488
-14.8168	0.00137984
-14.804	4.59578e-19
-14.7912	0.000689918
-14.7785	0.000344959
-14.7657	0.000689918
-14.753	0.00103488
-14.7402	0.000344959
-14.7274	4.59578e-19
-14.7147	0.000689918
-14.7019	0.000689918
-14.6891	0.000344959
-14.6764	4.59578e-19
-14.6636	4.59578e-19
-14.6508	4.59578e-19
-14.6381	4.59578e-19
-14.6253	0.000689918
-14.6126	0.000344959
-14.5998	4.59578e-19
-14.587	0.00103488
-14.5743	4.59578e-19
-14.5615	0.000344959
-14.5487	4.59578e-19
-14.536	0.000344959
-14.5232	0.00103488
-14.5104	0.000689918
-14.4977	0.000344959
-14.4849	0.000344959
-14.4721	0.000689918
-14.4594	4.59578e-19
-14.4466	0.000689918
-14.4339	0.000689918
-14.4211	0.000344959
-14.4083	0.000689918
-14.3956	0.000344959
-14.3828	0.000344959
-14.37	0.000344959
-14.3573	4.59578e-19
-14.3445	4.59578e-19
-14.3317	4.59578e-19
-14.319	4.59578e-19
-14.3062	0.000689918
-14.2935	0.000689918
-14.2807	0.000344959
-14.2679	0.00103488
-14.2552	0.000689918
-14.2424	0.000344959
-14.2296	0.000344959
-14.2169	0.000344959
-14.2041	0.000344959
-14.1913	0.000344959
-14.1786	4.59578e-19
-14.1658	0.000344959
-14.153	4.59578e-19
-14.1403	0.00103488
-14.1275	0.000689918
-14.1148	0.000344959
-14.102	0.000344959
-14.0892	0.000344959
-14.0765	0.000344959
-14.0637	0.000344959
-14.0509	4.59578e-19
-14.0382	0.000689918
-14.0254	0.000689918
-14.0126	0.000344959
-13.9999	0.000689918
-13.9871	0.000344959
-13.9744	4.59578e-19
-13.9616	4.59578e-19
-13.9488	4.59578e-19
-13.9361	4.59578e-19
-13.9233	0.000689918
-13.9105	0.000689918
-13.8978	4.59578e-19
-13.885	4.59578e-19
-13.8722	0.000344959
-13.8595	0.000344959
-13.8467	4.59578e-19
-13.8339	0.000344959
-13.8212	0.000689918
-13.8084	0.00103488
-13.7957	0.00103488
-13.7829	0.000689918
-13.7701	0.000689918
-13.7574	0.00103488
-13.7446	0.000689918
-13.7318	4.59578e-19
-13.7191	0.000344959
-13.7063	4.59578e-19
-13.6935	0.00103488
-13.6808	0.000689918
-13.668	4.59578e-19
-13.6553	0.00103488
-13.6425	0.000689918
-13.6297	0.000344959
-13.617	0.000689918
-13.6042	4.59578e-19
-13.5914	0.000689918
-13.5787	0.000344959
-13.5659	4.59578e-19
-13.5531	0.000344959
-13.5404	0.000344959
-13.5276	4.59578e-19
-13.5148	4.59578e-19
-13.5021	0.000344959
-13.4893	0.000344959
-13.4766	4.59578e-19
-13.4638	4.59578e-19
-13.451	0.000689918
-13.4383	4.59578e-19
-13.4255	0.000344959
-13.4127	0.000689918
-13.4	0.000689918
-13.3872	0.000344959
-13.3744	0.000689918
-13.3617	0.000689918
-13.3489	0.000344959
-13.3362	4.59578e-19
-13.3234	0.00172479
-13.3106	0.000344959
-13.2979	0.00103488
-13.2851	0.000344959
-13.2723	4.59578e-19
-13.2596	4.59578e-19
-13.2468	0.000689918
-13.234	0.000344959
-13.2213	4.59578e-19
-13.2085	0.000344959
-13.1957	0.000344959
-13.183	0.000689918
-13.1702	0.000689918
-13.1575	0.000344959
-13.1447	4.59578e-19
-13.1319	0.000344959
-13.1192	0.000344959
-13.1064	4.59578e-19
-13.0936	0.000344959
-13.0809	4.59578e-19
-13.0681	4.59578e-19
-13.0553	0.00103488
-13.0426	0.000689918
-13.0298	0.000689918
-13.0171	0.00103488
-13.0043	0.000344959
-12.9915	0.000344959
-12.9788	4.59578e-19
-12.966	0.00103488
-12.9532	0.000344959
-12.9405	0.000344959
-12.9277	0.000344959
-12.9149	0.000344959
-12.9022	4.59578e-19
-12.8894	0.000689918
-12.8766	0.000344959
-12.8639	0.000344959
-12.8511	0.000689918
-12.8384	0.000344959
-12.8256	0.00172479
-12.8128	0.000689918
-12.8001	4.59578e-19
-12.7873	0.000344959
-12.7745	0.00103488
-12.7618	0.00137984
-12.749	0.000344959
-12.7362	0.000344959
-12.7235	0.000344959
-12.7107	0.000689918
-12.698	0.000344959
-12.6852	0.000344959
-12.6724	0.000689918
-12.6597	0.000344959
-12.6469	4.59578e-19
-12.6341	0.00103488
-12.6214	0.000344959
-12.6086	4.59578e-19
-12.5958	0.000344959
-12.5831	0.000344959
-12.5703	0.000689918
-12.5575	4.59578e-19
-12.5448	4.59578e-19
-12.532	0.000344959
-12.5193	4.59578e-19
-12.5065	0.000344959
-12.4937	4.59578e-19
-12.481	4.59578e-19
-12.4682	4.59578e-19
-12.4554	0.00103488
-12.4427	0.000344959
-12.4299	0.000344959
-12.4171	0.000689918
-12.4044	0.000344959
-12.3916	0.000344959
-12.3789	0.00103488
-12.3661	0.000689918
-12.3533	0.000344959
-12.3406	4.59578e-19
-12.3278	0.00103488
-12.315	0.00103488
-12.3023	0.000344959
-12.2895	0.000344959
-12.2767	0.00103488
-12.264	0.000689918
-12.2512	0.00103488
-12.2384	0.000689918
-12.2257	0.000344959
-12.2129	0.000344959
-12.2002	0.000344959
-12.1874	4.59578e-19
-12.1746	4.59578e-19
-12.1619	0.000689918
-12.1491	0.000689918
-12.1363	0.000689918
-12.1236	0.000344959
-12.1108	4.59578e-19
-12.098	0.000344959
-12.0853	0.000344959
-12.0725	4.59578e-19
-12.0598	4.59578e-19
-12.047	4.59578e-19
-12.0342	0.000689918
-12.0215	0.000689918
-12.0087	0.000689918
-11.9959	4.59578e-19
-11.9832	4.59578e-19
-11.9704	4.59578e-19
-11.9576	0.000689918
-11.9449	0.000689918
-11.9321	4.59578e-19
-11.9193	0.000689918
-11.9066	4.59578e-19
-11.8938	0.000689918
-11.8811	0.000344959
-11.8683	4.59578e-19
-11.8555	4.59578e-19
-11.8428	0.000689918
-11.83	0.00137984
-11.8172	0.000344959
-11.8045	0.000344959
-11.7917	0.000344959
-11.7789	0.000344959
-11.7662	0.000344959
-11.7534	0.000689918
-11.7407	0.000689918
-11.7279	0.000344959
-11.7151	0.000344959
-11.7024	0.000344959
-11.6896	4.59578e-19
-11.6768	0.000344959
-11.6641	0.000344959
-11.6513	4.59578e-19
-11.6385	4.59578e-19
-11.6258	0.000344959
-11.613	4.59578e-19
-11.6002	0.000689918
-11.5875	0.00137984
-11.5747	0.000344959
-11.562	0.000344959
-11.5492	0.000689918
-11.5364	0.000344959
-11.5237	0.000344959
-11.5109	0.00137984
-11.4981	0.000689918
-11.4854	0.000689918
-11.4726	4.59578e-19
-11.4598	0.000344959
-11.4471	0.00103488
-11.4343	0.00103488
-11.4216	0.000344959
-11.4088	0.00103488
-11.396	0.00137984
-11.3833	4.59578e-19
-11.3705	0.000344959
-11.3577	4.59578e-19
-11.345	4.59578e-19
-11.3322	0.000689918
-11.3194	0.000344959
-11.3067	0.000689918
-11.2939	0.000344959
-11.2811	4.59578e-19
-11.2684	4.59578e-19
-11.2556	4.59578e-19
-11.2429	0.000344959
-11.2301	0.000344959
-11.2173	4.59578e-19
-11.2046	4.59578e-19
-11.1918	0.000344959
-11.179	0.000689918
-11.1663	0.00103488
-11.1535	0.000689918
-11.1407	4.59578e-19
-11.128	0.000689918
-11.1152	0.000689918
-11.1025	0.000689918
-11.0897	0.00103488
-11.0769	4.59578e-19
-11.0642	0.000344959
-11.0514	0.000344959
-11.0386	4.59578e-19
-11.0259	4.59578e-19
-11.0131	4.59578e-19
-11.0003	4.59578e-19
-10.9876	0.000344959
-10.9748	0.000689918
-10.962	0.000344959
-10.9493	0.000344959
-10.9365	0.000689918
-10.9238	0.000689918
-10.911	0.000689918
-10.8982	0.000344959
-10.8855	4.59578e-19
-10.8727	4.59578e-19
-10.8599	0.000689918
-10.8472	0.000344959
-10.8344	0.000344959
-10.8216	0.00137984
-10.8089	4.59578e-19
-10.7961	0.000344959
-10.7834	4.59578e-19
-10.7706	0.000344959
-10.7578	0.000344959
-10.7451	4.59578e-19
-10.7323	0.000344959
-10.7195	0.000689918
-10.7068	0.00103488
-10.694	0.000689918
-10.6812	4.59578e-19
-10.6685	0.000344959
-10.6557	4.59578e-19
-10.6429	0.000344959
-10.6302	4.59578e-19
-10.6174	4.59578e-19
-10.6047	0.00103488
-10.5919	0.000689918
-10.5791	0.000344959
-10.5664	0.000344959
-10.5536	0.000344959
-10.5408	0.00103488
-10.5281	4.59578e-19
-10.5153	0.00103488
-10.5025	0.00103488
-10.4898	0.00137984
-10.477	0.000689918
-10.4643	0.000689918
-10.4515	0.000344959
-10.4387	0.000344959
-10.426	4.59578e-19
-10.4132	4.59578e-19
-10.4004	4.59578e-19
-10.3877	0.00206975
-10.3749	0.000344959
-10.3621	0.000344959
-10.3494	0.000344959
-10.3366	0.000344959
-10.3238	0.000689918
-10.3111	4.59578e-19
-10.2983	0.000344959
-10.2856	0.000689918
-10.2728	0.00103488
-10.26	0.00172479
-10.2473	0.000689918
-10.2345	0.00103488
-10.2217	0.000689918
-10.209	0.000344959
-10.1962	0.000344959
-10.1834	4.59578e-19
-10.1707	4.59578e-19
-10.1579	0.00172479
-10.1452	0.00103488
-10.1324	0.000344959
-10.1196	0.00137984
-10.1069	0.000344959
-10.0941	0.00137984
-10.0813	0.000344959
-10.0686	4.59578e-19
-10.0558	0.000689918
-10.043	0.000344959
-10.0303	0.000344959
-10.0175	0.000344959
-10.0047	0.000344959
-9.99198	0.00103488
-9.97922	0.000689918
-9.96646	0.00103488
-9.95369	0.000689918
-9.94093	4.59578e-19
-9.92816	0.000344959
-9.9154	0.000689918
-9.90264	0.000689918
-9.88987	0.000689918
-9.87711	4.59578e-19
-9.86434	4.59578e-19
-9.85158	0.00172479
-9.83882	0.000344959
-9.82605	0.00103488
-9.81329	0.00103488
-9.80052	0.000344959
-9.78776	4.59578e-19
-9.775	0.000344959
-9.76223	0.000344959
-9.74947	0.00137984
-9.7367	0.00137984
-9.72394	0.000689918
-9.71118	0.000689918
-9.69841	0.000344959
-9.68565	0.00137984
-9.67288	0.000689918
-9.66012	0.000344959
-9.64736	0.00103488
-9.63459	0.000689918
-9.62183	0.000344959
-9.60906	4.59578e-19
-9.5963	0.00103488
-9.58354	0.000344959
-9.57077	4.59578e-19
-9.55801	0.000689918
-9.54524	0.000344959
-9.53248	0.000344959
-9.51972	0.000689918
-9.50695	0.000344959
-9.49419	0.00103488
-9.48142	0.000344959
-9.46866	4.59578e-19
-9.4559	0.000344959
-9.44313	0.000689918
-9.43037	0.000689918
-9.4176	0.000689918
-9.40484	4.59578e-19
-9.39208	0.00103488
-9.37931	4.59578e-19
-9.36655	0.000344959
-9.35378	0.000344959
-9.34102	0.000344959
-9.32826	0.00103488
-9.31549	0.000689918
-9.30273	0.000344959
-9.28996	0.000689918
-9.2772	0.00103488
-9.26444	4.59578e-19
-9.25167	0.000689918
-9.23891	0.000344959
-9.22614	0.00103488
-9.21338	4.59578e-19
-9.20062	0.00103488
-9.18785	0.000689918
-9.17509	0.000689918
-9.16232	0.000689918
-9.14956	0.000344959
-9.1368	4.59578e-19
-9.12403	0.000689918
-9.11127	0.00103488
-9.0985	0.000344959
-9.08574	0.000689918
-9.07298	4.59578e-19
-9.06021	0.000344959
-9.04745	4.59578e-19
-9.03468	0.00103488
-9.02192	0.000689918
-9.00916	4.59578e-19
-8.99639	4.59578e-19
-8.98363	4.59578e-19
-8.97086	0.000689918
-8.9581	0.000344959
-8.94534	0.000344959
-8.93257	4.59578e-19
-8.91981	0.000344959
-8.90704	0.000344959
-8.89428	0.000689918
-8.88152	0.000344959
-8.86875	0.00103488
-8.85599	0.00103488
-8.84322	4.59578e-19
-8.83046	0.000344959
-8.8177	0.000689918
-8.80493	0.000689918
-8.79217	0.00172479
-8.7794	0.000689918
-8.76664	0.000344959
-8.75388	0.000344959
-8.74111	0.000344959
-8.72835	0.000344959
-8.71558	0.00137984
-8.70282	4.59578e-19
-8.69006	4.59578e-19
-8.67729	0.00103488
-8.66453	0.000344959
-8.65176	0.00103488
-8.639	0.00103488
-8.62624	0.00172479
-8.61347	0.000344959
-8.60071	4.59578e-19
-8.58794	0.000689918
-8.57518	0.000689918
-8.56242	0.000689918
-8.54965	0.00172479
-8.53689	4.59578e-19
-8.52412	0.000344959
-8.51136	4.59578e-19
-8.4986	0.000344959
-8.48583	0.000344959
-8.47307	0.00103488
-8.4603	0.00137984
-8.44754	0.000344959
-8.43478	0.000689918
-8.42201	0.000344959
-8.40925	0.000344959
-8.39648	0.00103488
-8.38372	0.000344959
-8.37096	0.000344959
-8.35819	0.000344959
-8.34543	0.000689918
-8.33266	0.00103488
-8.3199	0.000344959
-8.30714	0.000689918
-8.29437	0.000344959
-8.28161	0.00137984
-8.26884	4.59578e-19
-8.25608	0.000344959
-8.24332	0.00103488
-8.23055	4.59578e-19
-8.21779	0.000689918
-8.20502	4.59578e-19
-8.19226	0.00103488
-8.1795	0.000689918
-8.16673	0.000344959
-8.15397	0.000344959
-8.1412	0.000344959
-8.12844	0.000689918
-8.11568	0.000344959
-8.10291	0.00137984
-8.09015	0.000689918
-8.07738	0.000689918
-8.06462	0.000344959
-8.05186	0.000344959
-8.03909	0.000689918
-8.02633	0.00137984
-8.01356	0.000344959
-8.0008	0.00137984
-7.98804	0.000689918
-7.97527	0.000344959
-7.96251	4.59578e-19
-7.94974	0.000689918
-7.93698	0.000344959
-7.92422	0.000344959
-7.91145	0.00103488
-7.89869	0.000689918
-7.88592	4.59578e-19
-7.87316	0.000344959
-7.8604	0.00103488
-7.84763	0.000344959
-7.83487	0.00103488
-7.8221	0.000344959
-7.80934	0.000689918
-7.79658	0.000689918
-7.78381	0.000344959
-7.77105	4.59578e-19
-7.75828	0.00137984
-7.74552	0.000689918
-7.73276	0.000344959
-7.71999	0.000344959
-7.70723	0.000344959
-7.69446	0.000689918
-7.6817	0.000344959
-7.66894	0.000689918
-7.65617	4.59578e-19
-7.64341	0.000689918
-7.63064	4.59578e-19
-7.61788	0.00103488
-7.60512	0.000344959
-7.59235	0.000689918
-7.57959	0.00103488
-7.56682	0.000689918
-7.55406	0.000344959
-7.5413	4.59578e-19
-7.52853	0.000344959
-7.51577	0.000344959
-7.503	0.000344959
-7.49024	0.00103488
-7.47748	4.59578e-19
-7.46471	0.000344959
-7.45195	0.000689918
-7.43918	0.000689918
-7.42642	0.000689918
-7.41366	0.000344959
-7.40089	0.000689918
-7.38813	0.000344959
-7.37536	4.59578e-19
-7.3626	0.000344959
-7.34984	0.000689918
-7.33707	0.000344959
-7.32431	0.000344959
-7.31154	4.59578e-19
-7.29878	0.000689918
-7.28602	0.00103488
-7.27325	4.59578e-19
-7.26049	0.000344959
-7.24772	0.000689918
-7.23496	0.000344959
-7.2222	0.000344959
-7.20943	0.000344959
-7.19667	0.000344959
-7.1839	0.00103488
-7.17114	0.00103488
-7.15838	0.00103488
-7.14561	0.000344959
-7.13285	4.59578e-19
-7.12008	4.59578e-19
-7.10732	0.00103488
-7.09456	0.000344959
-7.08179	0.00103488
-7.06903	0.000344959
-7.05626	0.00103488
-7.0435	0.000689918
-7.03074	4.59578e-19
-7.01797	0.00103488
-7.00521	0.000344959
-6.99244	0.000689918
-6.97968	0.00137984
-6.96692	0.000344959
-6.95415	0.000689918
-6.94139	0.00103488
-6.92862	0.000689918
-6.91586	0.000344959
-6.9031	4.59578e-19
-6.89033	4.59578e-19
-6.87757	4.59578e-19
-6.8648	0.000344959
-6.85204	0.00103488
-6.83928	0.00103488
-6.82651	0.00137984
-6.81375	0.00103488
-6.80098	0.00103488
-6.78822	0.000344959
-6.77546	0.00103488
-6.76269	0.000344959
-6.74993	0.000344959
-6.73716	0.000689918
-6.7244	0.00137984
-6.71164	0.00137984
-6.69887	0.00137984
-6.68611	0.00137984
-6.67334	0.000344959
-6.66058	0.00137984
-6.64782	0.00103488
-6.63505	0.00103488
-6.62229	0.00137984
-6.60952	0.00137984
-6.59676	0.000689918
-6.584	0.00172479
-6.57123	0.000344959
-6.55847	0.000344959
-6.5457	0.000689918
-6.53294	0.000689918
-6.52018	0.000689918
-6.50741	0.000689918
-6.49465	0.000689918
-6.48188	0.000689918
-6.46912	0.000689918
-6.45636	0.000689918
-6.44359	0.000344959
-6.43083	0.00103488
-6.41806	0.000689918
-6.4053	0.00103488
-6.39254	0.000689918
-6.37977	4.59578e-19
-6.36701	0.000689918
-6.35424	4.59578e-19
-6.34148	0.000344959
-6.32872	0.000689918
-6.31595	0.000344959
-6.30319	0.000689918
-6.29042	0.00103488
-6.27766	0.000344959
-6.2649	0.000344959
-6.25213	0.00103488
-6.23937	0.00172479
-6.2266	4.59578e-19
-6.21384	0.000344959
-6.20108	0.000689918
-6.18831	0.00103488
-6.17555	0.00206975
-6.16278	0.000689918
-6.15002	0.000689918
-6.13726	0.000344959
-6.12449	0.000344959
-6.11173	0.000344959
-6.09896	0.000689918
-6.0862	0.00137984
-6.07344	0.000689918
-6.06067	0.000344959
-6.04791	4.59578e-19
-6.03514	0.000689918
-6.02238	0.000689918
-6.00962	0.00103488
-5.99685	0.000344959
-5.98409	0.00137984
-5.97132	0.00103488
-5.95856	0.000344959
-5.9458	0.00103488
-5.93303	4.59578e-19
-5.92027	0.000689918
-5.9075	0.000344959
-5.89474	0.00137984
-5.88198	4.59578e-19
-5.86921	0.00103488
-5.85645	0.000689918
-5.84368	4.59578e-19
-5.83092	0.000689918
-5.81816	0.000344959
-5.80539	0.000344959
-5.79263	0.000344959
-5.77986	4.59578e-19
-5.7671	0.000344959
-5.75434	4.59578e-19
-5.74157	0.00137984
-5.72881	0.000689918
-5.71604	0.00103488
-5.70328	0.00137984
-5.69052	0.000344959
-5.67775	0.00103488
-5.66499	0.00103488
-5.65222	0.00103488
-5.63946	0.00172479
-5.6267	4.59578e-19
-5.61393	0.000344959
-5.60117	0.00172479
-5.5884	0.000689918
-5.57564	0.00103488
-5.56288	0.000344959
-5.55011	0.00103488
-5.53735	0.00103488
-5.52458	0.000689918
-5.51182	0.00103488
-5.49906	0.000689918
-5.48629	0.000344959
-5.47353	0.00241471
-5.46076	0.00172479
-5.448	0.00103488
-5.43524	0.00137984
-5.42247	0.000344959
-5.40971	4.59578e-19
-5.39694	4.59578e-19
-5.38418	0.000344959
-5.37142	0.000689918
-5.35865	0.00275967
-5.34589	0.000344959
-5.33312	0.000689918
-5.32036	4.59578e-19
-5.3076	0.000689918
-5.29483	0.00103488
-5.28207	0.000689918
-5.2693	0.00103488
-5.25654	0.000689918
-5.24378	0.000689918
-5.23101	0.000344959
-5.21825	0.00103488
-5.20548	4.59578e-19
-5.19272	0.000689918
-5.17996	0.00137984
-5.16719	0.00137984
-5.15443	0.00206975
-5.14166	0.00103488
-5.1289	0.00172479
-5.11614	0.00103488
-5.10337	0.000689918
-5.09061	0.00241471
-5.07784	0.00137984
-5.06508	0.000344959
-5.05232	0.000689918
-5.03955	0.00103488
-5.02679	0.000689918
-5.01402	0.00103488
-5.00126	0.000689918
-4.9885	0.00137984
-4.97573	0.00137984
-4.96297	0.00103488
-4.9502	0.00103488
-4.93744	0.00103488
-4.92468	0.000344959
-4.91191	0.00103488
-4.89915	0.000689918
-4.88638	0.000689918
-4.87362	0.00103488
-4.86086	0.00103488
-4.84809	0.00241471
-4.83533	0.00172479
-4.82256	0.000689918
-4.8098	0.00172479
-4.79704	0.000344959
-4.78427	0.00137984
-4.77151	0.00206975
-4.75874	0.00137984
-4.74598	0.00103488
-4.73322	0.00137984
-4.72045	0.000689918
-4.70769	0.000689918
-4.69492	0.000689918
-4.68216	0.00172479
-4.6694	0.000689918
-4.65663	0.00137984
-4.64387	0.000689918
-4.6311	0.000344959
-4.61834	0.000689918
-4.60558	0.000344959
-4.59281	0.00241471
-4.58005	0.000689918
-4.56728	0.00137984
-4.55452	0.00103488
-4.54176	0.00103488
-4.52899	0.000344959
-4.51623	0.000689918
-4.50346	0.00172479
-4.4907	0.00172479
-4.47794	0.00103488
-4.46517	0.000689918
-4.45241	0.000344959
-4.43964	0.000344959
-4.42688	0.00275967
-4.41412	0.00103488
-4.40135	0.00103488
-4.38859	0.00137984
-4.37582	0.00103488
-4.36306	0.000689918
-4.3503	0.00137984
-4.33753	0.00103488
-4.32477	0.00206975
-4.312	0.00137984
-4.29924	0.00103488
-4.28648	0.00103488
-4.27371	0.00103488
-4.26095	0.00103488
-4.24818	4.59578e-19
-4.23542	0.000344959
-4.22266	0.000344959
-4.20989	0.000344959
-4.19713	0.00103488
-4.18436	0.00103488
-4.1716	0.000689918
-4.15884	0.000344959
-4.14607	0.000689918
-4.13331	0.00103488
-4.12054	0.000689918
-4.10778	0.00172479
-4.09502	0.00172479
-4.08225	0.000689918
-4.06949	0.00206975
-4.05672	0.00206975
-4.04396	0.000344959
-4.0312	0.00206975
-4.01843	0.000344959
-4.00567	0.00103488
-3.9929	0.00137984
-3.98014	0.000689918
-3.96738	0.000689918
-3.95461	0.000689918
-3.94185	0.00172479
-3.92908	0.000689918
-3.91632	0.00103488
-3.90356	0.000689918
-3.89079	0.00206975
-3.87803	0.000689918
-3.86526	0.00137984
-3.8525	0.00103488
-3.83974	0.00103488
-3.82697	0.00137984
-3.81421	0.000689918
-3.80144	4.59578e-19
-3.78868	0.00137984
-3.77592	0.000344959
-3.76315	0.00103488
-3.75039	0.00103488
-3.73762	0.00206975
-3.72486	0.00172479
-3.7121	0.00172479
-3.69933	0.00137984
-3.68657	0.00172479
-3.6738	0.00241471
-3.66104	0.00137984
-3.64828	0.00206975
-3.63551	0.000689918
-3.62275	0.000689918
-3.60998	0.00137984
-3.59722	0.00103488
-3.58446	0.00137984
-3.57169	0.00137984
-3.55893	0.00206975
-3.54616	0.00172479
-3.5334	0.00137984
-3.52064	0.00137984
-3.50787	0.000344959
-3.49511	0.00137984
-3.48234	0.000344959
-3.46958	0.00137984
-3.45682	0.000689918
-3.44405	0.000344959
-3.43129	0.00137984
-3.41852	0.00103488
-3.40576	0.00172479
-3.393	0.00137984
-3.38023	0.00103488
-3.36747	0.000689918
-3.3547	0.00206975
-3.34194	0.000689918
-3.32918	0.00137984
-3.31641	0.00103488
-3.30365	0.00172479
-3.29088	0.00103488
-3.27812	0.00137984
-3.26536	0.00137984
-3.25259	0.00137984
-3.23983	0.00275967
[truncated: 4,001 more rows]

## Sheet: (0.432,0)
Energy loss (eV)	Intensity (a.u.)
-28.6853	0.000316827
-28.6725	0.000633654
-28.6598	4.22099e-19
-28.647	4.22099e-19
-28.6342	0.000633654
-28.6215	0.000316827
-28.6087	0.000633654
-28.5959	0.000633654
-28.5832	0.000316827
-28.5704	0.000316827
-28.5576	4.22099e-19
-28.5449	0.000316827
-28.5321	4.22099e-19
-28.5194	0.000316827
-28.5066	4.22099e-19
-28.4938	0.000316827
-28.4811	4.22099e-19
-28.4683	0.000316827
-28.4555	4.22099e-19
-28.4428	0.000633654
-28.43	4.22099e-19
-28.4172	4.22099e-19
-28.4045	0.000316827
-28.3917	0.000633654
-28.3789	4.22099e-19
-28.3662	0.000633654
-28.3534	0.000633654
-28.3407	0.000316827
-28.3279	4.22099e-19
-28.3151	0.000633654
-28.3024	0.00126731
-28.2896	0.000633654
-28.2768	0.000950482
-28.2641	0.000950482
-28.2513	0.000633654
-28.2385	0.000316827
-28.2258	0.000950482
-28.213	0.000633654
-28.2003	0.000950482
-28.1875	4.22099e-19
-28.1747	4.22099e-19
-28.162	0.000633654
-28.1492	0.000633654
-28.1364	0.000950482
-28.1237	0.000316827
-28.1109	0.000316827
-28.0981	0.000316827
-28.0854	0.000633654
-28.0726	4.22099e-19
-28.0598	4.22099e-19
-28.0471	0.000316827
-28.0343	0.000950482
-28.0216	0.000950482
-28.0088	0.000316827
-27.996	0.000950482
-27.9833	0.00126731
-27.9705	0.000633654
-27.9577	0.000633654
-27.945	4.22099e-19
-27.9322	4.22099e-19
-27.9194	0.000950482
-27.9067	4.22099e-19
-27.8939	0.000950482
-27.8812	0.00126731
-27.8684	0.000316827
-27.8556	0.000316827
-27.8429	4.22099e-19
-27.8301	0.000316827
-27.8173	0.00126731
-27.8046	0.000316827
-27.7918	0.000633654
-27.779	0.000316827
-27.7663	4.22099e-19
-27.7535	4.22099e-19
-27.7407	0.000633654
-27.728	0.000316827
-27.7152	0.000316827
-27.7025	0.000633654
-27.6897	0.000633654
-27.6769	0.000950482
-27.6642	0.000633654
-27.6514	0.000316827
-27.6386	4.22099e-19
-27.6259	4.22099e-19
-27.6131	0.000316827
-27.6003	4.22099e-19
-27.5876	4.22099e-19
-27.5748	0.000316827
-27.5621	4.22099e-19
-27.5493	0.000316827
-27.5365	0.000950482
-27.5238	0.000316827
-27.511	0.000316827
-27.4982	4.22099e-19
-27.4855	0.000316827
-27.4727	0.000633654
-27.4599	0.000950482
-27.4472	0.00126731
-27.4344	0.000316827
-27.4216	0.000316827
-27.4089	0.000316827
-27.3961	0.000633654
-27.3834	0.000950482
-27.3706	0.000633654
-27.3578	4.22099e-19
-27.3451	0.000633654
-27.3323	0.000950482
-27.3195	0.00126731
-27.3068	0.000950482
-27.294	0.000316827
-27.2812	0.000316827
-27.2685	0.000950482
-27.2557	0.000633654
-27.243	0.000950482
-27.2302	0.000316827
-27.2174	4.22099e-19
-27.2047	4.22099e-19
-27.1919	4.22099e-19
-27.1791	4.22099e-19
-27.1664	4.22099e-19
-27.1536	0.000633654
-27.1408	0.000950482
-27.1281	0.00158414
-27.1153	4.22099e-19
-27.1025	0.000633654
-27.0898	0.000633654
-27.077	4.22099e-19
-27.0643	0.000633654
-27.0515	0.000316827
-27.0387	0.000633654
-27.026	0.000633654
-27.0132	0.000316827
-27.0004	0.000316827
-26.9877	0.000633654
-26.9749	4.22099e-19
-26.9621	4.22099e-19
-26.9494	0.000316827
-26.9366	0.000316827
-26.9239	0.000316827
-26.9111	0.000316827
-26.8983	4.22099e-19
-26.8856	4.22099e-19
-26.8728	0.000316827
-26.86	4.22099e-19
-26.8473	0.000316827
-26.8345	0.000316827
-26.8217	4.22099e-19
-26.809	4.22099e-19
-26.7962	0.000633654
-26.7834	4.22099e-19
-26.7707	0.000633654
-26.7579	4.22099e-19
-26.7452	0.000316827
-26.7324	0.000316827
-26.7196	0.000316827
-26.7069	0.000633654
-26.6941	4.22099e-19
-26.6813	4.22099e-19
-26.6686	4.22099e-19
-26.6558	4.22099e-19
-26.643	0.000316827
-26.6303	4.22099e-19
-26.6175	4.22099e-19
-26.6048	0.000316827
-26.592	4.22099e-19
-26.5792	4.22099e-19
-26.5665	4.22099e-19
-26.5537	4.22099e-19
-26.5409	4.22099e-19
-26.5282	4.22099e-19
-26.5154	0.000316827
-26.5026	4.22099e-19
-26.4899	0.000316827
-26.4771	4.22099e-19
-26.4643	0.000316827
-26.4516	4.22099e-19
-26.4388	0.000316827
-26.4261	0.000633654
-26.4133	4.22099e-19
-26.4005	0.000316827
-26.3878	4.22099e-19
-26.375	0.000316827
-26.3622	0.000316827
-26.3495	4.22099e-19
-26.3367	4.22099e-19
-26.3239	0.000316827
-26.3112	4.22099e-19
-26.2984	4.22099e-19
-26.2857	4.22099e-19
-26.2729	4.22099e-19
-26.2601	0.000633654
-26.2474	4.22099e-19
-26.2346	4.22099e-19
-26.2218	0.000950482
-26.2091	4.22099e-19
-26.1963	4.22099e-19
-26.1835	0.000316827
-26.1708	4.22099e-19
-26.158	4.22099e-19
-26.1452	0.000316827
-26.1325	0.000633654
-26.1197	0.000316827
-26.107	4.22099e-19
-26.0942	0.000633654
-26.0814	4.22099e-19
-26.0687	4.22099e-19
-26.0559	4.22099e-19
-26.0431	4.22099e-19
-26.0304	4.22099e-19
-26.0176	4.22099e-19
-26.0048	4.22099e-19
-25.9921	4.22099e-19
-25.9793	4.22099e-19
-25.9666	4.22099e-19
-25.9538	4.22099e-19
-25.941	4.22099e-19
-25.9283	4.22099e-19
-25.9155	4.22099e-19
-25.9027	4.22099e-19
-25.89	4.22099e-19
-25.8772	4.22099e-19
-25.8644	4.22099e-19
-25.8517	4.22099e-19
-25.8389	4.22099e-19
-25.8261	4.22099e-19
-25.8134	4.22099e-19
-25.8006	4.22099e-19
-25.7879	4.22099e-19
-25.7751	4.22099e-19
-25.7623	4.22099e-19
-25.7496	4.22099e-19
-25.7368	4.22099e-19
-25.724	4.22099e-19
-25.7113	4.22099e-19
-25.6985	4.22099e-19
-25.6857	4.22099e-19
-25.673	4.22099e-19
-25.6602	4.22099e-19
-25.6475	4.22099e-19
-25.6347	4.22099e-19
-25.6219	4.22099e-19
-25.6092	4.22099e-19
-25.5964	4.22099e-19
-25.5836	4.22099e-19
-25.5709	4.22099e-19
-25.5581	4.22099e-19
-25.5453	4.22099e-19
-25.5326	4.22099e-19
-25.5198	4.22099e-19
-25.507	4.22099e-19
-25.4943	4.22099e-19
-25.4815	4.22099e-19
-25.4688	4.22099e-19
-25.456	4.22099e-19
-25.4432	4.22099e-19
-25.4305	4.22099e-19
-25.4177	4.22099e-19
-25.4049	4.22099e-19
-25.3922	4.22099e-19
-25.3794	4.22099e-19
-25.3666	4.22099e-19
-25.3539	4.22099e-19
-25.3411	4.22099e-19
-25.3284	4.22099e-19
-25.3156	4.22099e-19
-25.3028	4.22099e-19
-25.2901	4.22099e-19
-25.2773	4.22099e-19
-25.2645	4.22099e-19
-25.2518	4.22099e-19
-25.239	4.22099e-19
-25.2262	4.22099e-19
-25.2135	4.22099e-19
-25.2007	4.22099e-19
-25.1879	4.22099e-19
-25.1752	4.22099e-19
-25.1624	4.22099e-19
-25.1497	4.22099e-19
-25.1369	4.22099e-19
-25.1241	4.22099e-19
-25.1114	4.22099e-19
-25.0986	4.22099e-19
-25.0858	4.22099e-19
-25.0731	4.22099e-19
-25.0603	4.22099e-19
-25.0475	4.22099e-19
-25.0348	4.22099e-19
-25.022	4.22099e-19
-25.0093	4.22099e-19
-24.9965	4.22099e-19
-24.9837	4.22099e-19
-24.971	4.22099e-19
-24.9582	4.22099e-19
-24.9454	4.22099e-19
-24.9327	4.22099e-19
-24.9199	4.22099e-19
-24.9071	4.22099e-19
-24.8944	4.22099e-19
-24.8816	4.22099e-19
-24.8688	4.22099e-19
-24.8561	4.22099e-19
-24.8433	4.22099e-19
-24.8306	4.22099e-19
-24.8178	4.22099e-19
-24.805	4.22099e-19
-24.7923	4.22099e-19
-24.7795	4.22099e-19
-24.7667	4.22099e-19
-24.754	4.22099e-19
-24.7412	4.22099e-19
-24.7284	4.22099e-19
-24.7157	4.22099e-19
-24.7029	4.22099e-19
-24.6902	4.22099e-19
-24.6774	4.22099e-19
-24.6646	4.22099e-19
-24.6519	4.22099e-19
-24.6391	4.22099e-19
-24.6263	4.22099e-19
-24.6136	4.22099e-19
-24.6008	4.22099e-19
-24.588	4.22099e-19
-24.5753	4.22099e-19
-24.5625	4.22099e-19
-24.5497	4.22099e-19
-24.537	4.22099e-19
-24.5242	4.22099e-19
-24.5115	4.22099e-19
-24.4987	4.22099e-19
-24.4859	4.22099e-19
-24.4732	4.22099e-19
-24.4604	4.22099e-19
-24.4476	4.22099e-19
-24.4349	4.22099e-19
-24.4221	4.22099e-19
-24.4093	4.22099e-19
-24.3966	4.22099e-19
-24.3838	4.22099e-19
-24.3711	4.22099e-19
-24.3583	4.22099e-19
-24.3455	4.22099e-19
-24.3328	4.22099e-19
-24.32	4.22099e-19
-24.3072	4.22099e-19
-24.2945	4.22099e-19
-24.2817	4.22099e-19
-24.2689	4.22099e-19
-24.2562	4.22099e-19
-24.2434	4.22099e-19
-24.2306	4.22099e-19
-24.2179	4.22099e-19
-24.2051	4.22099e-19
-24.1924	4.22099e-19
-24.1796	4.22099e-19
-24.1668	4.22099e-19
-24.1541	4.22099e-19
-24.1413	4.22099e-19
-24.1285	4.22099e-19
-24.1158	4.22099e-19
-24.103	4.22099e-19
-24.0902	4.22099e-19
-24.0775	4.22099e-19
-24.0647	4.22099e-19
-24.052	4.22099e-19
-24.0392	4.22099e-19
-24.0264	4.22099e-19
-24.0137	4.22099e-19
-24.0009	4.22099e-19
-23.9881	4.22099e-19
-23.9754	4.22099e-19
-23.9626	4.22099e-19
-23.9498	4.22099e-19
-23.9371	4.22099e-19
-23.9243	4.22099e-19
-23.9115	4.22099e-19
-23.8988	4.22099e-19
-23.886	4.22099e-19
-23.8733	4.22099e-19
-23.8605	4.22099e-19
-23.8477	4.22099e-19
-23.835	4.22099e-19
-23.8222	4.22099e-19
-23.8094	4.22099e-19
-23.7967	4.22099e-19
-23.7839	4.22099e-19
-23.7711	4.22099e-19
-23.7584	4.22099e-19
-23.7456	4.22099e-19
-23.7329	4.22099e-19
-23.7201	4.22099e-19
-23.7073	4.22099e-19
-23.6946	4.22099e-19
-23.6818	4.22099e-19
-23.669	4.22099e-19
-23.6563	4.22099e-19
-23.6435	4.22099e-19
-23.6307	4.22099e-19
-23.618	4.22099e-19
-23.6052	4.22099e-19
-23.5924	4.22099e-19
-23.5797	4.22099e-19
-23.5669	4.22099e-19
-23.5542	4.22099e-19
-23.5414	4.22099e-19
-23.5286	4.22099e-19
-23.5159	4.22099e-19
-23.5031	4.22099e-19
-23.4903	4.22099e-19
-23.4776	4.22099e-19
-23.4648	4.22099e-19
-23.452	4.22099e-19
-23.4393	4.22099e-19
-23.4265	4.22099e-19
-23.4138	4.22099e-19
-23.401	4.22099e-19
-23.3882	4.22099e-19
-23.3755	4.22099e-19
-23.3627	4.22099e-19
-23.3499	4.22099e-19
-23.3372	4.22099e-19
-23.3244	4.22099e-19
-23.3116	4.22099e-19
-23.2989	4.22099e-19
-23.2861	4.22099e-19
-23.2733	4.22099e-19
-23.2606	4.22099e-19
-23.2478	4.22099e-19
-23.2351	4.22099e-19
-23.2223	4.22099e-19
-23.2095	4.22099e-19
-23.1968	4.22099e-19
-23.184	4.22099e-19
-23.1712	4.22099e-19
-23.1585	4.22099e-19
-23.1457	4.22099e-19
-23.1329	4.22099e-19
-23.1202	4.22099e-19
-23.1074	4.22099e-19
-23.0947	4.22099e-19
-23.0819	4.22099e-19
-23.0691	4.22099e-19
-23.0564	4.22099e-19
-23.0436	4.22099e-19
-23.0308	4.22099e-19
-23.0181	4.22099e-19
-23.0053	4.22099e-19
-22.9925	4.22099e-19
-22.9798	4.22099e-19
-22.967	4.22099e-19
-22.9542	4.22099e-19
-22.9415	4.22099e-19
-22.9287	4.22099e-19
-22.916	4.22099e-19
-22.9032	4.22099e-19
-22.8904	4.22099e-19
-22.8777	4.22099e-19
-22.8649	4.22099e-19
-22.8521	4.22099e-19
-22.8394	4.22099e-19
-22.8266	4.22099e-19
-22.8138	4.22099e-19
-22.8011	4.22099e-19
-22.7883	4.22099e-19
-22.7756	4.22099e-19
-22.7628	4.22099e-19
-22.75	4.22099e-19
-22.7373	4.22099e-19
-22.7245	4.22099e-19
-22.7117	4.22099e-19
-22.699	4.22099e-19
-22.6862	4.22099e-19
-22.6734	4.22099e-19
-22.6607	4.22099e-19
-22.6479	4.22099e-19
-22.6351	4.22099e-19
-22.6224	4.22099e-19
-22.6096	4.22099e-19
-22.5969	4.22099e-19
-22.5841	4.22099e-19
-22.5713	4.22099e-19
-22.5586	4.22099e-19
-22.5458	4.22099e-19
-22.533	4.22099e-19
-22.5203	4.22099e-19
-22.5075	4.22099e-19
-22.4947	4.22099e-19
-22.482	4.22099e-19
-22.4692	4.22099e-19
-22.4565	4.22099e-19
-22.4437	4.22099e-19
-22.4309	4.22099e-19
-22.4182	4.22099e-19
-22.4054	4.22099e-19
-22.3926	4.22099e-19
-22.3799	4.22099e-19
-22.3671	4.22099e-19
-22.3543	4.22099e-19
-22.3416	4.22099e-19
-22.3288	4.22099e-19
-22.316	4.22099e-19
-22.3033	4.22099e-19
-22.2905	4.22099e-19
-22.2778	4.22099e-19
-22.265	4.22099e-19
-22.2522	4.22099e-19
-22.2395	4.22099e-19
-22.2267	4.22099e-19
-22.2139	4.22099e-19
-22.2012	4.22099e-19
-22.1884	4.22099e-19
-22.1756	4.22099e-19
-22.1629	4.22099e-19
-22.1501	4.22099e-19
-22.1374	4.22099e-19
-22.1246	4.22099e-19
-22.1118	4.22099e-19
-22.0991	4.22099e-19
-22.0863	4.22099e-19
-22.0735	4.22099e-19
-22.0608	4.22099e-19
-22.048	4.22099e-19
-22.0352	4.22099e-19
-22.0225	4.22099e-19
-22.0097	4.22099e-19
-21.9969	4.22099e-19
-21.9842	4.22099e-19
-21.9714	4.22099e-19
-21.9587	4.22099e-19
-21.9459	4.22099e-19
-21.9331	4.22099e-19
-21.9204	4.22099e-19
-21.9076	4.22099e-19
-21.8948	4.22099e-19
-21.8821	4.22099e-19
-21.8693	4.22099e-19
-21.8565	4.22099e-19
-21.8438	4.22099e-19
-21.831	4.22099e-19
-21.8183	4.22099e-19
-21.8055	4.22099e-19
-21.7927	4.22099e-19
-21.78	4.22099e-19
-21.7672	4.22099e-19
-21.7544	4.22099e-19
-21.7417	4.22099e-19
-21.7289	4.22099e-19
-21.7161	4.22099e-19
-21.7034	4.22099e-19
-21.6906	4.22099e-19
-21.6778	4.22099e-19
-21.6651	4.22099e-19
-21.6523	4.22099e-19
-21.6396	4.22099e-19
-21.6268	4.22099e-19
-21.614	4.22099e-19
-21.6013	4.22099e-19
-21.5885	4.22099e-19
-21.5757	4.22099e-19
-21.563	4.22099e-19
-21.5502	4.22099e-19
-21.5374	4.22099e-19
-21.5247	4.22099e-19
-21.5119	4.22099e-19
-21.4992	4.22099e-19
-21.4864	4.22099e-19
-21.4736	4.22099e-19
-21.4609	4.22099e-19
-21.4481	4.22099e-19
-21.4353	4.22099e-19
-21.4226	4.22099e-19
-21.4098	4.22099e-19
-21.397	4.22099e-19
-21.3843	4.22099e-19
-21.3715	4.22099e-19
-21.3587	4.22099e-19
-21.346	4.22099e-19
-21.3332	4.22099e-19
-21.3205	4.22099e-19
-21.3077	4.22099e-19
-21.2949	4.22099e-19
-21.2822	4.22099e-19
-21.2694	4.22099e-19
-21.2566	4.22099e-19
-21.2439	4.22099e-19
-21.2311	4.22099e-19
-21.2183	4.22099e-19
-21.2056	4.22099e-19
-21.1928	4.22099e-19
-21.1801	4.22099e-19
-21.1673	4.22099e-19
-21.1545	4.22099e-19
-21.1418	4.22099e-19
-21.129	4.22099e-19
-21.1162	4.22099e-19
-21.1035	4.22099e-19
-21.0907	4.22099e-19
-21.0779	4.22099e-19
-21.0652	4.22099e-19
-21.0524	4.22099e-19
-21.0396	4.22099e-19
-21.0269	4.22099e-19
-21.0141	4.22099e-19
-21.0014	4.22099e-19
-20.9886	4.22099e-19
-20.9758	4.22099e-19
-20.9631	4.22099e-19
-20.9503	4.22099e-19
-20.9375	4.22099e-19
-20.9248	4.22099e-19
-20.912	4.22099e-19
-20.8992	4.22099e-19
-20.8865	4.22099e-19
-20.8737	4.22099e-19
-20.861	4.22099e-19
-20.8482	4.22099e-19
-20.8354	4.22099e-19
-20.8227	4.22099e-19
-20.8099	4.22099e-19
-20.7971	4.22099e-19
-20.7844	4.22099e-19
-20.7716	4.22099e-19
-20.7588	4.22099e-19
-20.7461	4.22099e-19
-20.7333	4.22099e-19
-20.7205	4.22099e-19
-20.7078	4.22099e-19
-20.695	4.22099e-19
-20.6823	4.22099e-19
-20.6695	4.22099e-19
-20.6567	4.22099e-19
-20.644	4.22099e-19
-20.6312	4.22099e-19
-20.6184	4.22099e-19
-20.6057	4.22099e-19
-20.5929	4.22099e-19
-20.5801	4.22099e-19
-20.5674	4.22099e-19
-20.5546	4.22099e-19
-20.5419	4.22099e-19
-20.5291	4.22099e-19
-20.5163	4.22099e-19
-20.5036	4.22099e-19
-20.4908	4.22099e-19
-20.478	4.22099e-19
-20.4653	4.22099e-19
-20.4525	4.22099e-19
-20.4397	4.22099e-19
-20.427	4.22099e-19
-20.4142	4.22099e-19
-20.4014	4.22099e-19
-20.3887	4.22099e-19
-20.3759	4.22099e-19
-20.3632	4.22099e-19
-20.3504	4.22099e-19
-20.3376	4.22099e-19
-20.3249	4.22099e-19
-20.3121	4.22099e-19
-20.2993	4.22099e-19
-20.2866	4.22099e-19
-20.2738	4.22099e-19
-20.261	4.22099e-19
-20.2483	4.22099e-19
-20.2355	4.22099e-19
-20.2228	4.22099e-19
-20.21	4.22099e-19
-20.1972	4.22099e-19
-20.1845	4.22099e-19
-20.1717	4.22099e-19
-20.1589	4.22099e-19
-20.1462	4.22099e-19
-20.1334	4.22099e-19
-20.1206	4.22099e-19
-20.1079	4.22099e-19
-20.0951	4.22099e-19
-20.0823	4.22099e-19
-20.0696	4.22099e-19
-20.0568	4.22099e-19
-20.0441	4.22099e-19
-20.0313	4.22099e-19
-20.0185	4.22099e-19
-20.0058	4.22099e-19
-19.993	4.22099e-19
-19.9802	4.22099e-19
-19.9675	4.22099e-19
-19.9547	4.22099e-19
-19.9419	4.22099e-19
-19.9292	4.22099e-19
-19.9164	4.22099e-19
-19.9037	4.22099e-19
-19.8909	4.22099e-19
-19.8781	0.000316827
-19.8654	4.22099e-19
-19.8526	4.22099e-19
-19.8398	4.22099e-19
-19.8271	4.22099e-19
-19.8143	4.22099e-19
-19.8015	0.000316827
-19.7888	4.22099e-19
-19.776	4.22099e-19
-19.7632	4.22099e-19
-19.7505	4.22099e-19
-19.7377	4.22099e-19
-19.725	4.22099e-19
-19.7122	4.22099e-19
-19.6994	4.22099e-19
-19.6867	4.22099e-19
-19.6739	4.22099e-19
-19.6611	4.22099e-19
-19.6484	4.22099e-19
-19.6356	4.22099e-19
-19.6228	4.22099e-19
-19.6101	4.22099e-19
-19.5973	4.22099e-19
-19.5846	4.22099e-19
-19.5718	4.22099e-19
-19.559	0.000316827
-19.5463	4.22099e-19
-19.5335	4.22099e-19
-19.5207	4.22099e-19
-19.508	4.22099e-19
-19.4952	4.22099e-19
-19.4824	4.22099e-19
-19.4697	4.22099e-19
-19.4569	4.22099e-19
-19.4441	4.22099e-19
-19.4314	0.000316827
-19.4186	4.22099e-19
-19.4059	4.22099e-19
-19.3931	4.22099e-19
-19.3803	4.22099e-19
-19.3676	4.22099e-19
-19.3548	0.000316827
-19.342	4.22099e-19
-19.3293	0.000316827
-19.3165	4.22099e-19
-19.3037	4.22099e-19
-19.291	4.22099e-19
-19.2782	4.22099e-19
-19.2655	0.000316827
-19.2527	4.22099e-19
-19.2399	4.22099e-19
-19.2272	4.22099e-19
-19.2144	4.22099e-19
-19.2016	4.22099e-19
-19.1889	4.22099e-19
-19.1761	0.000316827
-19.1633	4.22099e-19
-19.1506	4.22099e-19
-19.1378	4.22099e-19
-19.125	0.000316827
-19.1123	4.22099e-19
-19.0995	4.22099e-19
-19.0868	4.22099e-19
-19.074	0.000316827
-19.0612	4.22099e-19
-19.0485	0.000316827
-19.0357	4.22099e-19
-19.0229	4.22099e-19
-19.0102	4.22099e-19
-18.9974	4.22099e-19
-18.9846	4.22099e-19
-18.9719	0.000633654
-18.9591	4.22099e-19
-18.9464	4.22099e-19
-18.9336	4.22099e-19
-18.9208	4.22099e-19
-18.9081	4.22099e-19
-18.8953	4.22099e-19
-18.8825	0.000316827
-18.8698	4.22099e-19
-18.857	0.000316827
-18.8442	4.22099e-19
-18.8315	0.000316827
-18.8187	0.000316827
-18.8059	4.22099e-19
-18.7932	4.22099e-19
-18.7804	0.000316827
-18.7677	4.22099e-19
-18.7549	4.22099e-19
-18.7421	4.22099e-19
-18.7294	4.22099e-19
-18.7166	4.22099e-19
-18.7038	4.22099e-19
-18.6911	4.22099e-19
-18.6783	4.22099e-19
-18.6655	0.000316827
-18.6528	4.22099e-19
-18.64	4.22099e-19
-18.6273	4.22099e-19
-18.6145	4.22099e-19
-18.6017	4.22099e-19
-18.589	0.000316827
-18.5762	0.000950482
-18.5634	4.22099e-19
-18.5507	0.000316827
-18.5379	4.22099e-19
-18.5251	4.22099e-19
-18.5124	4.22099e-19
-18.4996	4.22099e-19
-18.4868	0.000316827
-18.4741	0.000316827
-18.4613	0.000316827
-18.4486	4.22099e-19
-18.4358	4.22099e-19
-18.423	4.22099e-19
-18.4103	4.22099e-19
-18.3975	4.22099e-19
-18.3847	0.000316827
-18.372	4.22099e-19
-18.3592	0.000316827
-18.3464	4.22099e-19
-18.3337	4.22099e-19
-18.3209	0.000316827
-18.3082	4.22099e-19
-18.2954	4.22099e-19
-18.2826	4.22099e-19
-18.2699	4.22099e-19
-18.2571	4.22099e-19
-18.2443	0.000316827
-18.2316	4.22099e-19
-18.2188	4.22099e-19
-18.206	4.22099e-19
-18.1933	4.22099e-19
-18.1805	4.22099e-19
-18.1677	4.22099e-19
-18.155	0.000316827
-18.1422	4.22099e-19
-18.1295	4.22099e-19
-18.1167	0.000316827
-18.1039	4.22099e-19
-18.0912	4.22099e-19
-18.0784	4.22099e-19
-18.0656	4.22099e-19
-18.0529	0.000633654
-18.0401	4.22099e-19
-18.0273	4.22099e-19
-18.0146	4.22099e-19
-18.0018	0.000316827
-17.9891	4.22099e-19
-17.9763	0.000316827
-17.9635	4.22099e-19
-17.9508	4.22099e-19
-17.938	4.22099e-19
-17.9252	4.22099e-19
-17.9125	0.000633654
-17.8997	4.22099e-19
-17.8869	0.000316827
-17.8742	0.000633654
-17.8614	4.22099e-19
-17.8486	0.000633654
-17.8359	4.22099e-19
-17.8231	4.22099e-19
-17.8104	4.22099e-19
-17.7976	0.000316827
-17.7848	4.22099e-19
-17.7721	4.22099e-19
-17.7593	4.22099e-19
-17.7465	0.000633654
-17.7338	4.22099e-19
-17.721	0.000316827
-17.7082	4.22099e-19
-17.6955	0.000316827
-17.6827	0.000316827
-17.67	4.22099e-19
-17.6572	0.000316827
-17.6444	4.22099e-19
-17.6317	0.000633654
-17.6189	0.000633654
-17.6061	4.22099e-19
-17.5934	4.22099e-19
-17.5806	0.000316827
-17.5678	4.22099e-19
-17.5551	4.22099e-19
-17.5423	4.22099e-19
-17.5295	4.22099e-19
-17.5168	0.000316827
-17.504	0.000316827
-17.4913	4.22099e-19
-17.4785	0.000316827
-17.4657	4.22099e-19
-17.453	4.22099e-19
-17.4402	0.000316827
-17.4274	4.22099e-19
-17.4147	0.000633654
-17.4019	4.22099e-19
-17.3891	0.000316827
-17.3764	4.22099e-19
-17.3636	4.22099e-19
-17.3509	4.22099e-19
-17.3381	0.000633654
-17.3253	0.000316827
-17.3126	0.000633654
-17.2998	4.22099e-19
-17.287	4.22099e-19
-17.2743	4.22099e-19
-17.2615	0.000633654
-17.2487	4.22099e-19
-17.236	4.22099e-19
-17.2232	0.000316827
-17.2104	0.000633654
-17.1977	0.000316827
-17.1849	0.000316827
-17.1722	0.000316827
-17.1594	4.22099e-19
-17.1466	0.000316827
-17.1339	0.000316827
-17.1211	4.22099e-19
-17.1083	4.22099e-19
-17.0956	0.000316827
-17.0828	4.22099e-19
-17.07	4.22099e-19
-17.0573	4.22099e-19
-17.0445	4.22099e-19
-17.0318	4.22099e-19
-17.019	4.22099e-19
-17.0062	4.22099e-19
-16.9935	0.000316827
-16.9807	0.000633654
-16.9679	4.22099e-19
-16.9552	4.22099e-19
-16.9424	0.000316827
-16.9296	0.000316827
-16.9169	4.22099e-19
-16.9041	0.000316827
-16.8913	4.22099e-19
-16.8786	0.000633654
-16.8658	0.000316827
-16.8531	0.000316827
-16.8403	0.000316827
-16.8275	4.22099e-19
-16.8148	0.000316827
-16.802	4.22099e-19
-16.7892	4.22099e-19
-16.7765	4.22099e-19
-16.7637	0.000316827
-16.7509	4.22099e-19
-16.7382	0.000633654
-16.7254	4.22099e-19
-16.7127	0.000633654
-16.6999	4.22099e-19
-16.6871	4.22099e-19
-16.6744	0.000633654
-16.6616	0.000316827
-16.6488	0.000316827
-16.6361	0.000316827
-16.6233	0.000316827
-16.6105	0.000316827
-16.5978	0.000316827
-16.585	0.000633654
-16.5722	4.22099e-19
-16.5595	4.22099e-19
-16.5467	4.22099e-19
-16.534	4.22099e-19
-16.5212	4.22099e-19
-16.5084	0.000633654
-16.4957	0.000633654
-16.4829	4.22099e-19
-16.4701	4.22099e-19
-16.4574	0.000316827
-16.4446	0.000633654
-16.4318	4.22099e-19
-16.4191	4.22099e-19
-16.4063	4.22099e-19
-16.3936	0.000633654
-16.3808	0.000633654
-16.368	0.000633654
-16.3553	0.000316827
-16.3425	4.22099e-19
-16.3297	0.000316827
-16.317	0.000316827
-16.3042	4.22099e-19
-16.2914	0.000950482
-16.2787	4.22099e-19
-16.2659	0.000316827
-16.2531	4.22099e-19
-16.2404	4.22099e-19
-16.2276	0.000633654
-16.2149	4.22099e-19
-16.2021	4.22099e-19
-16.1893	0.000316827
-16.1766	0.000316827
-16.1638	4.22099e-19
-16.151	0.000633654
-16.1383	0.000633654
-16.1255	4.22099e-19
-16.1127	0.000316827
-16.1	0.000633654
-16.0872	0.000633654
-16.0745	4.22099e-19
-16.0617	0.000316827
-16.0489	4.22099e-19
-16.0362	0.000316827
-16.0234	0.000316827
-16.0106	0.000316827
-15.9979	0.000316827
-15.9851	4.22099e-19
-15.9723	0.000316827
-15.9596	0.000316827
-15.9468	0.000316827
-15.934	0.000316827
-15.9213	0.000633654
-15.9085	0.000316827
-15.8958	0.000316827
-15.883	0.000316827
-15.8702	0.000633654
-15.8575	0.000316827
-15.8447	4.22099e-19
-15.8319	0.000316827
-15.8192	4.22099e-19
-15.8064	4.22099e-19
-15.7936	4.22099e-19
-15.7809	0.000633654
-15.7681	0.000316827
-15.7554	4.22099e-19
-15.7426	0.000316827
-15.7298	0.000316827
-15.7171	0.000316827
-15.7043	4.22099e-19
-15.6915	4.22099e-19
-15.6788	4.22099e-19
-15.666	0.000316827
-15.6532	0.000316827
-15.6405	0.000316827
-15.6277	0.000633654
-15.6149	0.000633654
-15.6022	0.000316827
-15.5894	4.22099e-19
-15.5767	0.000316827
-15.5639	0.000633654
-15.5511	0.000316827
-15.5384	4.22099e-19
-15.5256	4.22099e-19
-15.5128	4.22099e-19
-15.5001	0.000633654
-15.4873	0.000950482
-15.4745	4.22099e-19
-15.4618	0.000633654
-15.449	0.000633654
-15.4363	0.000316827
-15.4235	4.22099e-19
-15.4107	4.22099e-19
-15.398	0.000950482
-15.3852	4.22099e-19
-15.3724	0.000316827
-15.3597	0.000316827
-15.3469	4.22099e-19
-15.3341	0.000316827
-15.3214	0.000633654
-15.3086	0.000316827
-15.2958	4.22099e-19
-15.2831	0.000316827
-15.2703	4.22099e-19
-15.2576	0.000316827
-15.2448	4.22099e-19
-15.232	0.000316827
-15.2193	0.000633654
-15.2065	0.000633654
-15.1937	0.000316827
-15.181	0.000316827
-15.1682	0.000633654
-15.1554	0.000316827
-15.1427	0.000316827
-15.1299	0.000633654
-15.1172	0.000316827
-15.1044	4.22099e-19
-15.0916	4.22099e-19
-15.0789	0.000950482
-15.0661	0.000316827
-15.0533	0.000316827
-15.0406	0.000633654
-15.0278	4.22099e-19
-15.015	4.22099e-19
-15.0023	4.22099e-19
-14.9895	4.22099e-19
-14.9767	0.000633654
-14.964	0.000316827
-14.9512	0.000316827
-14.9385	0.000316827
-14.9257	4.22099e-19
-14.9129	4.22099e-19
-14.9002	0.000316827
-14.8874	4.22099e-19
-14.8746	0.000633654
-14.8619	0.000316827
-14.8491	0.000633654
-14.8363	4.22099e-19
-14.8236	0.000950482
-14.8108	0.000316827
-14.7981	0.000633654
-14.7853	4.22099e-19
-14.7725	4.22099e-19
-14.7598	0.000316827
-14.747	0.000633654
-14.7342	4.22099e-19
-14.7215	0.000316827
-14.7087	0.000633654
-14.6959	0.000316827
-14.6832	0.000633654
-14.6704	0.000316827
-14.6576	0.000950482
-14.6449	0.000316827
-14.6321	0.000316827
-14.6194	4.22099e-19
-14.6066	0.000316827
-14.5938	0.000316827
-14.5811	0.000316827
-14.5683	0.000316827
-14.5555	0.000633654
-14.5428	0.000316827
-14.53	0.000950482
-14.5172	0.000316827
-14.5045	4.22099e-19
-14.4917	0.000316827
-14.479	0.000316827
-14.4662	4.22099e-19
-14.4534	0.000316827
-14.4407	0.000316827
-14.4279	4.22099e-19
-14.4151	0.000316827
-14.4024	4.22099e-19
-14.3896	4.22099e-19
-14.3768	0.000316827
-14.3641	0.000316827
-14.3513	0.000633654
-14.3385	0.000633654
-14.3258	4.22099e-19
-14.313	4.22099e-19
-14.3003	0.000633654
-14.2875	4.22099e-19
-14.2747	4.22099e-19
-14.262	0.000316827
-14.2492	0.000633654
-14.2364	0.000633654
-14.2237	4.22099e-19
-14.2109	4.22099e-19
-14.1981	4.22099e-19
-14.1854	4.22099e-19
-14.1726	0.000950482
-14.1599	0.000316827
-14.1471	0.000316827
-14.1343	0.000633654
-14.1216	0.000633654
-14.1088	0.00126731
-14.096	0.000316827
-14.0833	0.000316827
-14.0705	4.22099e-19
-14.0577	0.000316827
-14.045	0.000316827
-14.0322	0.000633654
-14.0194	4.22099e-19
-14.0067	4.22099e-19
-13.9939	0.000950482
-13.9812	4.22099e-19
-13.9684	0.000633654
-13.9556	0.000633654
-13.9429	0.000316827
-13.9301	0.00126731
-13.9173	0.000316827
-13.9046	0.000950482
-13.8918	0.000316827
-13.879	0.000633654
-13.8663	0.000633654
-13.8535	0.000633654
-13.8408	0.000950482
-13.828	0.000316827
-13.8152	4.22099e-19
-13.8025	0.000316827
-13.7897	0.000316827
-13.7769	0.000633654
-13.7642	0.000316827
-13.7514	0.000316827
-13.7386	0.000950482
-13.7259	0.00126731
-13.7131	4.22099e-19
-13.7003	4.22099e-19
-13.6876	0.000950482
-13.6748	0.000633654
-13.6621	0.000316827
-13.6493	4.22099e-19
-13.6365	4.22099e-19
-13.6238	0.000316827
-13.611	0.00126731
-13.5982	4.22099e-19
-13.5855	4.22099e-19
-13.5727	4.22099e-19
-13.5599	0.000633654
-13.5472	0.000316827
-13.5344	4.22099e-19
-13.5217	0.000633654
-13.5089	0.000633654
-13.4961	0.000316827
-13.4834	4.22099e-19
-13.4706	0.000316827
-13.4578	0.000950482
-13.4451	0.000316827
-13.4323	4.22099e-19
-13.4195	0.000316827
-13.4068	0.000633654
-13.394	0.00158414
-13.3812	0.000316827
-13.3685	0.000950482
-13.3557	4.22099e-19
-13.343	0.000633654
-13.3302	0.000633654
-13.3174	4.22099e-19
-13.3047	0.000633654
-13.2919	4.22099e-19
-13.2791	4.22099e-19
-13.2664	0.000316827
-13.2536	0.000633654
-13.2408	0.000316827
-13.2281	0.000950482
-13.2153	4.22099e-19
-13.2026	4.22099e-19
-13.1898	0.000316827
-13.177	4.22099e-19
-13.1643	4.22099e-19
-13.1515	4.22099e-19
-13.1387	0.000633654
-13.126	0.000633654
-13.1132	4.22099e-19
-13.1004	0.00126731
-13.0877	0.000633654
-13.0749	0.000316827
-13.0621	0.000950482
-13.0494	0.000633654
-13.0366	0.000316827
-13.0239	0.000633654
-13.0111	4.22099e-19
-12.9983	0.00126731
-12.9856	0.000633654
-12.9728	0.000633654
-12.96	4.22099e-19
-12.9473	4.22099e-19
-12.9345	0.000633654
-12.9217	0.000633654
-12.909	4.22099e-19
-12.8962	4.22099e-19
-12.8835	4.22099e-19
-12.8707	0.000316827
-12.8579	0.000316827
-12.8452	0.000316827
-12.8324	4.22099e-19
-12.8196	0.000633654
-12.8069	0.000633654
-12.7941	0.000316827
-12.7813	4.22099e-19
-12.7686	0.000316827
-12.7558	0.000316827
-12.743	4.22099e-19
-12.7303	0.000316827
-12.7175	0.000633654
-12.7048	4.22099e-19
-12.692	0.000633654
-12.6792	0.000316827
-12.6665	0.000316827
-12.6537	4.22099e-19
-12.6409	0.000950482
-12.6282	4.22099e-19
-12.6154	0.000316827
-12.6026	0.000633654
-12.5899	0.000633654
-12.5771	0.000316827
-12.5644	0.000316827
-12.5516	0.000633654
-12.5388	0.000633654
-12.5261	0.000633654
-12.5133	0.000633654
-12.5005	0.000633654
-12.4878	4.22099e-19
-12.475	0.000950482
-12.4622	0.000950482
-12.4495	0.000316827
-12.4367	0.000633654
-12.4239	4.22099e-19
-12.4112	4.22099e-19
-12.3984	4.22099e-19
-12.3857	4.22099e-19
-12.3729	4.22099e-19
-12.3601	0.000316827
-12.3474	0.000633654
-12.3346	0.00126731
-12.3218	0.000316827
-12.3091	0.000950482
-12.2963	0.000633654
-12.2835	0.000633654
-12.2708	0.000316827
-12.258	0.000633654
-12.2453	0.000633654
-12.2325	0.000633654
-12.2197	0.000316827
-12.207	4.22099e-19
-12.1942	0.000316827
-12.1814	0.000633654
-12.1687	0.000316827
-12.1559	0.000633654
-12.1431	0.000633654
-12.1304	0.000633654
-12.1176	4.22099e-19
-12.1048	0.000316827
-12.0921	0.000950482
-12.0793	0.000316827
-12.0666	4.22099e-19
-12.0538	0.000316827
-12.041	0.000316827
-12.0283	0.000633654
-12.0155	0.000316827
-12.0027	0.000633654
-11.99	0.000316827
-11.9772	4.22099e-19
-11.9644	0.000316827
-11.9517	4.22099e-19
-11.9389	0.00126731
-11.9262	0.000316827
-11.9134	0.000316827
-11.9006	0.00126731
-11.8879	4.22099e-19
-11.8751	0.00126731
-11.8623	0.000633654
-11.8496	0.000950482
-11.8368	0.000316827
-11.824	0.000316827
-11.8113	0.000316827
-11.7985	4.22099e-19
-11.7857	0.00126731
-11.773	0.000633654
-11.7602	0.00126731
-11.7475	4.22099e-19
-11.7347	0.000316827
-11.7219	4.22099e-19
-11.7092	4.22099e-19
-11.6964	4.22099e-19
-11.6836	4.22099e-19
-11.6709	0.000633654
-11.6581	0.000633654
-11.6453	0.000633654
-11.6326	0.000633654
-11.6198	0.000316827
-11.6071	0.000316827
-11.5943	4.22099e-19
-11.5815	0.000950482
-11.5688	0.000633654
-11.556	0.000316827
-11.5432	4.22099e-19
-11.5305	0.000316827
-11.5177	0.00126731
-11.5049	4.22099e-19
-11.4922	0.000316827
-11.4794	4.22099e-19
-11.4666	0.000633654
-11.4539	0.000950482
-11.4411	4.22099e-19
-11.4284	4.22099e-19
-11.4156	4.22099e-19
-11.4028	0.00126731
-11.3901	4.22099e-19
-11.3773	0.000316827
-11.3645	4.22099e-19
-11.3518	0.000950482
-11.339	0.000316827
-11.3262	0.000633654
-11.3135	0.000316827
-11.3007	0.00126731
-11.288	0.000316827
-11.2752	4.22099e-19
-11.2624	0.000316827
-11.2497	0.000316827
-11.2369	4.22099e-19
-11.2241	0.000316827
-11.2114	0.00158414
-11.1986	4.22099e-19
-11.1858	4.22099e-19
-11.1731	0.000633654
-11.1603	0.000633654
-11.1475	0.000316827
-11.1348	0.000633654
-11.122	4.22099e-19
-11.1093	0.000316827
-11.0965	0.000316827
-11.0837	0.000316827
-11.071	0.000316827
-11.0582	0.000633654
-11.0454	0.000316827
-11.0327	0.000316827
-11.0199	0.000950482
-11.0071	0.00126731
-10.9944	0.000316827
-10.9816	4.22099e-19
-10.9689	0.000633654
-10.9561	0.000316827
-10.9433	4.22099e-19
-10.9306	0.000633654
-10.9178	4.22099e-19
-10.905	4.22099e-19
-10.8923	0.00190096
-10.8795	0.00126731
-10.8667	4.22099e-19
-10.854	0.000950482
-10.8412	0.000316827
-10.8284	0.000633654
-10.8157	4.22099e-19
-10.8029	0.000950482
-10.7902	0.00126731
-10.7774	0.000316827
-10.7646	0.000633654
-10.7519	0.000633654
-10.7391	0.000316827
-10.7263	0.000950482
-10.7136	4.22099e-19
-10.7008	0.000316827
-10.688	0.000633654
-10.6753	0.000633654
-10.6625	4.22099e-19
-10.6498	0.00158414
-10.637	0.00126731
-10.6242	4.22099e-19
-10.6115	0.000316827
-10.5987	0.000633654
-10.5859	4.22099e-19
-10.5732	4.22099e-19
-10.5604	0.000633654
-10.5476	0.000950482
-10.5349	0.000633654
-10.5221	4.22099e-19
-10.5093	0.00126731
-10.4966	4.22099e-19
-10.4838	0.000316827
-10.4711	0.000316827
-10.4583	0.000316827
-10.4455	4.22099e-19
-10.4328	0.000316827
-10.42	0.000316827
-10.4072	0.000633654
-10.3945	0.000633654
-10.3817	0.000316827
-10.3689	0.000316827
-10.3562	0.000633654
-10.3434	0.000316827
-10.3307	0.000633654
-10.3179	0.000950482
-10.3051	0.000316827
-10.2924	0.000950482
-10.2796	0.000316827
-10.2668	0.000950482
-10.2541	0.000950482
-10.2413	0.000316827
-10.2285	4.22099e-19
-10.2158	0.000633654
-10.203	0.000950482
-10.1902	0.000633654
-10.1775	4.22099e-19
-10.1647	0.000316827
-10.152	4.22099e-19
-10.1392	4.22099e-19
-10.1264	0.000633654
-10.1137	0.000633654
-10.1009	0.000633654
-10.0881	0.000316827
-10.0754	0.000950482
-10.0626	4.22099e-19
-10.0498	0.000316827
-10.0371	0.000316827
-10.0243	0.000633654
-10.0116	4.22099e-19
-9.99879	0.000316827
-9.98602	0.000316827
-9.97326	0.000316827
-9.9605	0.000950482
-9.94773	4.22099e-19
-9.93497	4.22099e-19
-9.9222	0.000316827
-9.90944	0.000633654
-9.89668	0.000316827
-9.88391	0.000950482
-9.87115	4.22099e-19
-9.85838	0.000950482
-9.84562	0.000633654
-9.83286	0.00126731
-9.82009	0.000316827
-9.80733	0.000633654
-9.79456	0.000633654
-9.7818	0.000633654
-9.76904	0.000316827
-9.75627	0.000316827
-9.74351	0.000316827
-9.73074	0.000316827
-9.71798	0.000633654
-9.70522	4.22099e-19
-9.69245	0.00126731
-9.67969	0.00126731
-9.66692	0.000316827
-9.65416	4.22099e-19
-9.6414	0.000316827
-9.62863	0.000316827
-9.61587	0.000633654
-9.6031	4.22099e-19
-9.59034	0.000316827
-9.57758	0.000950482
-9.56481	0.000316827
-9.55205	0.000316827
-9.53928	0.000316827
-9.52652	0.000633654
-9.51376	0.000316827
-9.50099	0.000316827
-9.48823	0.000950482
-9.47546	0.000316827
-9.4627	4.22099e-19
-9.44994	0.00126731
-9.43717	0.000950482
-9.42441	0.000316827
-9.41164	0.000316827
-9.39888	0.000633654
-9.38612	4.22099e-19
-9.37335	4.22099e-19
-9.36059	0.000316827
-9.34782	0.000316827
-9.33506	0.00126731
-9.3223	0.000633654
-9.30953	0.00126731
-9.29677	0.000633654
-9.284	0.00126731
-9.27124	4.22099e-19
-9.25848	0.000316827
-9.24571	0.00126731
-9.23295	0.00126731
-9.22018	0.000633654
-9.20742	0.000633654
-9.19466	0.000316827
-9.18189	0.000316827
-9.16913	0.000950482
-9.15636	4.22099e-19
-9.1436	0.000633654
-9.13084	0.000633654
-9.11807	0.000316827
-9.10531	0.000950482
-9.09254	0.000633654
-9.07978	0.000316827
-9.06702	4.22099e-19
-9.05425	4.22099e-19
-9.04149	0.000316827
-9.02872	4.22099e-19
-9.01596	0.000316827
-9.0032	0.000316827
-8.99043	0.000316827
-8.97767	0.000950482
-8.9649	0.000950482
-8.95214	0.000950482
-8.93938	0.000950482
-8.92661	4.22099e-19
-8.91385	0.000316827
-8.90108	0.000950482
-8.88832	0.000633654
-8.87556	0.000950482
-8.86279	0.000316827
-8.85003	0.000316827
-8.83726	0.000633654
-8.8245	0.00126731
-8.81174	0.00126731
-8.79897	0.000950482
-8.78621	0.000633654
-8.77344	0.000950482
-8.76068	0.000633654
-8.74792	0.000316827
-8.73515	0.000633654
-8.72239	0.000316827
-8.70962	0.00126731
-8.69686	0.000633654
-8.6841	0.000633654
-8.67133	0.000950482
-8.65857	0.000950482
-8.6458	4.22099e-19
-8.63304	0.000633654
-8.62028	0.000316827
-8.60751	0.000316827
-8.59475	0.000316827
-8.58198	4.22099e-19
-8.56922	0.000633654
-8.55646	0.000633654
-8.54369	4.22099e-19
-8.53093	4.22099e-19
-8.51816	0.000316827
-8.5054	0.000950482
-8.49264	0.000950482
-8.47987	0.00158414
-8.46711	0.00126731
-8.45434	0.000633654
-8.44158	0.000316827
-8.42882	0.000633654
-8.41605	0.000316827
-8.40329	0.000950482
-8.39052	0.000316827
-8.37776	0.000316827
-8.365	0.00126731
-8.35223	0.000316827
-8.33947	0.00126731
-8.3267	4.22099e-19
-8.31394	0.000633654
-8.30118	0.000316827
-8.28841	0.00126731
-8.27565	0.000950482
-8.26288	0.00126731
-8.25012	0.00126731
-8.23736	0.000633654
-8.22459	0.000316827
-8.21183	0.000316827
-8.19906	0.000316827
-8.1863	0.000316827
-8.17354	0.000316827
-8.16077	4.22099e-19
-8.14801	0.000316827
-8.13524	0.000633654
-8.12248	0.000633654
-8.10972	0.000633654
-8.09695	0.000950482
-8.08419	0.000950482
-8.07142	4.22099e-19
-8.05866	0.00126731
-8.0459	0.000633654
-8.03313	4.22099e-19
-8.02037	0.000633654
-8.0076	0.000633654
-7.99484	0.000316827
-7.98208	0.000316827
-7.96931	0.000950482
-7.95655	4.22099e-19
-7.94378	0.000950482
-7.93102	0.000316827
-7.91826	0.000316827
-7.90549	4.22099e-19
-7.89273	4.22099e-19
-7.87996	0.000316827
-7.8672	0.000950482
-7.85444	0.000633654
-7.84167	0.000633654
-7.82891	0.000633654
-7.81614	0.000633654
-7.80338	4.22099e-19
-7.79062	0.000633654
-7.77785	0.000316827
-7.76509	0.000633654
-7.75232	0.000633654
-7.73956	0.000950482
-7.7268	0.000950482
-7.71403	0.00126731
-7.70127	4.22099e-19
-7.6885	0.000633654
-7.67574	0.000633654
-7.66298	0.000316827
-7.65021	0.00158414
-7.63745	0.00158414
-7.62468	0.000316827
-7.61192	0.00158414
-7.59916	0.000316827
-7.58639	0.00158414
-7.57363	0.00126731
-7.56086	0.000316827
-7.5481	0.000316827
-7.53534	0.000950482
-7.52257	0.000633654
-7.50981	0.000633654
-7.49704	0.000633654
-7.48428	0.000316827
-7.47152	0.000316827
-7.45875	0.000633654
-7.44599	0.000633654
-7.43322	4.22099e-19
-7.42046	0.000316827
-7.4077	0.000316827
-7.39493	0.00126731
-7.38217	0.000633654
-7.3694	0.000316827
-7.35664	4.22099e-19
-7.34388	4.22099e-19
-7.33111	4.22099e-19
-7.31835	0.000950482
-7.30558	0.000633654
-7.29282	0.00158414
-7.28006	0.000633654
-7.26729	0.00158414
-7.25453	0.000633654
-7.24176	0.00126731
-7.229	0.00158414
-7.21624	0.000950482
-7.20347	0.000633654
-7.19071	0.000316827
-7.17794	4.22099e-19
-7.16518	0.000316827
-7.15242	0.00190096
-7.13965	0.000950482
-7.12689	4.22099e-19
-7.11412	0.000950482
-7.10136	0.000950482
-7.0886	0.000316827
-7.07583	4.22099e-19
-7.06307	0.000316827
-7.0503	0.000633654
-7.03754	0.00126731
-7.02478	0.000950482
-7.01201	4.22099e-19
-6.99925	0.000316827
-6.98648	0.000950482
-6.97372	0.000950482
-6.96096	0.000950482
-6.94819	0.00126731
-6.93543	0.000316827
-6.92266	0.000950482
-6.9099	0.00126731
-6.89714	0.000316827
-6.88437	4.22099e-19
-6.87161	4.22099e-19
-6.85884	0.000316827
-6.84608	4.22099e-19
-6.83332	0.00158414
-6.82055	0.000633654
-6.80779	0.000633654
-6.79502	4.22099e-19
-6.78226	4.22099e-19
-6.7695	0.00190096
-6.75673	0.000316827
-6.74397	0.00126731
-6.7312	0.00126731
-6.71844	4.22099e-19
-6.70568	0.000633654
-6.69291	0.000633654
-6.68015	0.000316827
-6.66738	0.000316827
-6.65462	0.000633654
-6.64186	0.00126731
-6.62909	0.000633654
-6.61633	0.000633654
-6.60356	0.000633654
-6.5908	0.000316827
-6.57804	0.000316827
-6.56527	0.000316827
-6.55251	0.00126731
-6.53974	0.00126731
-6.52698	0.000950482
-6.51422	4.22099e-19
-6.50145	0.000316827
-6.48869	0.000950482
-6.47592	0.000316827
-6.46316	4.22099e-19
-6.4504	0.000633654
-6.43763	0.000950482
-6.42487	0.000950482
-6.4121	0.000950482
-6.39934	0.000950482
-6.38658	0.000950482
-6.37381	4.22099e-19
-6.36105	0.000316827
-6.34828	0.000950482
-6.33552	0.00158414
-6.32276	0.00126731
-6.30999	0.000316827
-6.29723	0.00158414
-6.28446	0.00190096
-6.2717	0.000633654
-6.25894	0.000950482
-6.24617	0.000316827
-6.23341	0.000950482
-6.22064	0.00126731
-6.20788	0.00158414
-6.19512	0.000316827
-6.18235	0.000633654
-6.16959	0.000316827
-6.15682	0.000316827
-6.14406	0.00126731
-6.1313	4.22099e-19
-6.11853	0.00221779
-6.10577	0.000633654
-6.093	0.000633654
-6.08024	0.00126731
-6.06748	0.000950482
-6.05471	0.000633654
-6.04195	0.00126731
-6.02918	0.000633654
-6.01642	0.00190096
-6.00366	0.000950482
-5.99089	0.000633654
-5.97813	0.000316827
-5.96536	0.000316827
-5.9526	0.00158414
-5.93984	0.00126731
-5.92707	0.00126731
-5.91431	0.000316827
-5.90154	0.000950482
-5.88878	0.000633654
-5.87602	0.00126731
-5.86325	0.000316827
-5.85049	0.000316827
-5.83772	0.00126731
-5.82496	0.000633654
-5.8122	0.000950482
-5.79943	0.000316827
-5.78667	0.000633654
-5.7739	0.000633654
-5.76114	4.22099e-19
-5.74838	0.000950482
-5.73561	0.000633654
-5.72285	0.00126731
-5.71008	0.000316827
-5.69732	0.000316827
-5.68456	0.000633654
-5.67179	0.000950482
-5.65903	0.000950482
-5.64626	0.000316827
-5.6335	0.00158414
-5.62074	0.000633654
-5.60797	4.22099e-19
-5.59521	0.000633654
-5.58244	0.000633654
-5.56968	0.000316827
-5.55692	0.00126731
-5.54415	0.000950482
-5.53139	0.000633654
-5.51862	0.000316827
-5.50586	0.00126731
-5.4931	0.000950482
-5.48033	0.000633654
-5.46757	0.00126731
-5.4548	0.00126731
-5.44204	0.000316827
-5.42928	0.00158414
-5.41651	0.000950482
-5.40375	4.22099e-19
-5.39098	0.000633654
-5.37822	0.00126731
-5.36546	0.00158414
-5.35269	4.22099e-19
-5.33993	0.000950482
-5.32716	0.000633654
-5.3144	0.000316827
-5.30164	0.000950482
-5.28887	0.000316827
-5.27611	0.00126731
-5.26334	4.22099e-19
-5.25058	0.000633654
-5.23782	0.000316827
-5.22505	0.000316827
-5.21229	0.00126731
-5.19952	0.000633654
-5.18676	0.00126731
-5.174	0.000633654
-5.16123	0.00190096
-5.14847	0.000950482
-5.1357	0.000633654
-5.12294	0.00158414
-5.11018	0.000316827
-5.09741	0.000950482
-5.08465	0.00126731
-5.07188	0.00126731
-5.05912	0.000316827
-5.04636	0.000633654
-5.03359	0.000633654
-5.02083	0.00190096
-5.00806	0.000950482
-4.9953	0.000633654
-4.98254	0.000950482
-4.96977	0.00126731
-4.95701	0.000633654
-4.94424	4.22099e-19
-4.93148	0.000633654
-4.91872	0.000316827
-4.90595	4.22099e-19
-4.89319	4.22099e-19
-4.88042	0.000950482
-4.86766	4.22099e-19
-4.8549	0.00126731
-4.84213	0.000950482
-4.82937	0.00221779
-4.8166	0.000633654
-4.80384	0.000950482
-4.79108	0.00158414
-4.77831	0.00158414
-4.76555	0.000950482
-4.75278	0.000950482
-4.74002	0.000633654
-4.72726	4.22099e-19
-4.71449	0.00126731
-4.70173	0.00158414
-4.68896	0.000950482
-4.6762	0.00158414
-4.66344	0.000950482
-4.65067	0.00158414
-4.63791	0.000950482
-4.62514	0.000633654
-4.61238	0.000633654
-4.59962	0.000633654
-4.58685	0.00190096
-4.57409	0.00126731
-4.56132	0.000316827
-4.54856	0.00158414
-4.5358	0.00158414
-4.52303	0.000633654
-4.51027	0.000633654
-4.4975	0.000950482
-4.48474	0.000316827
-4.47198	0.000316827
-4.45921	0.00126731
-4.44645	0.000950482
-4.43368	0.000633654
-4.42092	0.000633654
-4.40816	0.000950482
-4.39539	0.000316827
-4.38263	0.000316827
-4.36986	0.000633654
-4.3571	0.00253462
-4.34434	0.000316827
-4.33157	0.000633654
-4.31881	0.00158414
-4.30604	0.000316827
-4.29328	0.00126731
-4.28052	0.00190096
-4.26775	0.00126731
-4.25499	0.000633654
-4.24222	0.000316827
-4.22946	0.000950482
-4.2167	0.000950482
-4.20393	0.00158414
-4.19117	0.000950482
-4.1784	0.000633654
-4.16564	0.00126731
-4.15288	0.00158414
-4.14011	0.00158414
-4.12735	0.00158414
-4.11458	0.000633654
-4.10182	0.000316827
-4.08906	0.00158414
-4.07629	0.000950482
-4.06353	0.000950482
-4.05076	0.000950482
-4.038	0.000316827
-4.02524	0.000950482
-4.01247	0.00126731
-3.99971	0.000633654
-3.98694	0.000950482
-3.97418	0.00126731
-3.96142	0.000633654
-3.94865	0.00126731
-3.93589	0.000950482
-3.92312	0.000316827
-3.91036	0.000316827
-3.8976	0.000316827
-3.88483	0.000633654
-3.87207	0.000316827
-3.8593	0.00126731
-3.84654	0.00126731
-3.83378	0.000316827
-3.82101	0.000633654
-3.80825	4.22099e-19
-3.79548	0.000633654
-3.78272	0.000316827
-3.76996	0.00190096
-3.75719	0.00126731
-3.74443	0.00158414
-3.73166	0.00126731
-3.7189	0.000633654
-3.70614	0.00158414
-3.69337	0.000633654
-3.68061	0.00126731
-3.66784	0.000950482
-3.65508	0.000633654
-3.64232	0.000950482
-3.62955	0.000950482
-3.61679	0.00253462
-3.60402	0.00190096
-3.59126	0.000316827
-3.5785	0.00126731
-3.56573	0.00158414
-3.55297	0.000950482
-3.5402	0.000950482
-3.52744	0.00158414
-3.51468	0.000950482
-3.50191	0.00158414
-3.48915	0.00221779
-3.47638	0.00158414
-3.46362	0.00158414
-3.45086	0.000950482
-3.43809	0.000633654
-3.42533	0.000633654
-3.41256	0.000950482
-3.3998	0.000633654
-3.38704	0.00158414
-3.37427	0.00190096
-3.36151	0.00221779
-3.34874	0.000633654
-3.33598	0.00126731
-3.32322	0.00253462
-3.31045	0.000316827
-3.29769	0.000950482
-3.28492	0.000950482
-3.27216	0.000950482
-3.2594	0.00126731
-3.24663	0.00190096
-3.23387	0.00126731
-3.2211	0.00285144
-3.20834	0.000633654
-3.19558	0.000316827
-3.18281	0.00126731
[truncated: 4,001 more rows]

## Sheet: (0.463,0)
Energy loss (eV)	Intensity (a.u.)
-28.6125	0.000960503
-28.5998	0.000960503
-28.587	0.000640335
-28.5742	0.000640335
-28.5615	0.000640335
-28.5487	0.000960503
-28.5359	4.26549e-19
-28.5232	4.26549e-19
-28.5104	0.000640335
-28.4976	4.26549e-19
-28.4849	0.000640335
-28.4721	4.26549e-19
-28.4594	0.000320168
-28.4466	0.000960503
-28.4338	0.000320168
-28.4211	0.000960503
-28.4083	4.26549e-19
-28.3955	0.000640335
-28.3828	0.000960503
-28.37	0.000640335
-28.3572	0.000320168
-28.3445	0.00128067
-28.3317	4.26549e-19
-28.319	0.000320168
-28.3062	4.26549e-19
-28.2934	0.000320168
-28.2807	4.26549e-19
-28.2679	0.000640335
-28.2551	0.000960503
-28.2424	0.000960503
-28.2296	0.000320168
-28.2168	0.000320168
-28.2041	0.000640335
-28.1913	4.26549e-19
-28.1785	0.000960503
-28.1658	0.000320168
-28.153	0.000320168
-28.1403	0.000320168
-28.1275	0.000640335
-28.1147	0.000320168
-28.102	0.000320168
-28.0892	0.000320168
-28.0764	4.26549e-19
-28.0637	0.000320168
-28.0509	0.00160084
-28.0381	0.000960503
-28.0254	0.000640335
-28.0126	0.000320168
-27.9999	0.000320168
-27.9871	0.000640335
-27.9743	0.000320168
-27.9616	0.000320168
-27.9488	0.000320168
-27.936	0.000960503
-27.9233	0.000320168
-27.9105	0.000640335
-27.8977	0.00128067
-27.885	4.26549e-19
-27.8722	0.00128067
-27.8594	0.00128067
-27.8467	0.000640335
-27.8339	0.000640335
-27.8212	0.000320168
-27.8084	4.26549e-19
-27.7956	0.000320168
-27.7829	0.000640335
-27.7701	0.000640335
-27.7573	0.000320168
-27.7446	0.000640335
-27.7318	4.26549e-19
-27.719	4.26549e-19
-27.7063	4.26549e-19
-27.6935	0.000960503
-27.6808	0.000320168
-27.668	0.000320168
-27.6552	0.000320168
-27.6425	0.00160084
-27.6297	4.26549e-19
-27.6169	0.000640335
-27.6042	0.000320168
-27.5914	0.000960503
-27.5786	0.000320168
-27.5659	0.000320168
-27.5531	4.26549e-19
-27.5403	0.000640335
-27.5276	0.000960503
-27.5148	0.000320168
-27.5021	0.000320168
-27.4893	0.000320168
-27.4765	4.26549e-19
-27.4638	0.000960503
-27.451	0.000320168
-27.4382	0.000320168
-27.4255	0.000320168
-27.4127	0.000960503
-27.3999	0.000640335
-27.3872	0.000320168
-27.3744	0.000320168
-27.3617	0.000320168
-27.3489	4.26549e-19
-27.3361	0.00128067
-27.3234	0.000640335
-27.3106	0.000640335
-27.2978	0.00160084
-27.2851	0.000640335
-27.2723	0.000320168
-27.2595	0.000320168
-27.2468	0.000320168
-27.234	0.000320168
-27.2212	4.26549e-19
-27.2085	0.000640335
-27.1957	0.000640335
-27.183	0.000320168
-27.1702	0.000320168
-27.1574	0.000320168
-27.1447	0.000320168
-27.1319	0.000640335
-27.1191	4.26549e-19
-27.1064	0.000640335
-27.0936	0.00128067
-27.0808	0.000640335
-27.0681	0.000960503
-27.0553	4.26549e-19
-27.0426	0.000320168
-27.0298	4.26549e-19
-27.017	4.26549e-19
-27.0043	4.26549e-19
-26.9915	0.000320168
-26.9787	0.000320168
-26.966	0.000320168
-26.9532	4.26549e-19
-26.9404	4.26549e-19
-26.9277	0.000640335
-26.9149	0.000320168
-26.9021	0.000320168
-26.8894	0.000320168
-26.8766	0.000320168
-26.8639	0.000320168
-26.8511	0.000320168
-26.8383	4.26549e-19
-26.8256	0.000320168
-26.8128	4.26549e-19
-26.8	4.26549e-19
-26.7873	0.000640335
-26.7745	0.000320168
-26.7617	4.26549e-19
-26.749	0.00128067
-26.7362	0.000320168
-26.7235	4.26549e-19
-26.7107	0.000320168
-26.6979	4.26549e-19
-26.6852	0.000320168
-26.6724	4.26549e-19
-26.6596	0.000640335
-26.6469	0.000320168
-26.6341	0.000320168
-26.6213	4.26549e-19
-26.6086	0.000320168
-26.5958	4.26549e-19
-26.583	4.26549e-19
-26.5703	4.26549e-19
-26.5575	0.000320168
-26.5448	0.000640335
-26.532	0.000320168
-26.5192	0.000320168
-26.5065	4.26549e-19
-26.4937	0.000320168
-26.4809	0.000320168
-26.4682	0.000320168
-26.4554	4.26549e-19
-26.4426	0.000320168
-26.4299	0.000320168
-26.4171	0.000320168
-26.4044	4.26549e-19
-26.3916	4.26549e-19
-26.3788	0.000320168
-26.3661	4.26549e-19
-26.3533	4.26549e-19
-26.3405	0.000320168
-26.3278	0.000320168
-26.315	0.000320168
-26.3022	0.000640335
-26.2895	0.000320168
-26.2767	4.26549e-19
-26.2639	4.26549e-19
-26.2512	0.000640335
-26.2384	0.000320168
-26.2257	0.000640335
-26.2129	0.000320168
-26.2001	0.000640335
-26.1874	0.000320168
-26.1746	4.26549e-19
-26.1618	4.26549e-19
-26.1491	0.000320168
-26.1363	4.26549e-19
-26.1235	0.000320168
-26.1108	0.000320168
-26.098	4.26549e-19
-26.0853	4.26549e-19
-26.0725	0.000960503
-26.0597	4.26549e-19
-26.047	4.26549e-19
-26.0342	0.000320168
-26.0214	4.26549e-19
-26.0087	4.26549e-19
-25.9959	0.000640335
-25.9831	4.26549e-19
-25.9704	4.26549e-19
-25.9576	4.26549e-19
-25.9448	4.26549e-19
-25.9321	4.26549e-19
-25.9193	4.26549e-19
-25.9066	4.26549e-19
-25.8938	4.26549e-19
-25.881	4.26549e-19
-25.8683	4.26549e-19
-25.8555	4.26549e-19
-25.8427	4.26549e-19
-25.83	4.26549e-19
-25.8172	4.26549e-19
-25.8044	4.26549e-19
-25.7917	4.26549e-19
-25.7789	4.26549e-19
-25.7662	4.26549e-19
-25.7534	4.26549e-19
-25.7406	4.26549e-19
-25.7279	4.26549e-19
-25.7151	4.26549e-19
-25.7023	4.26549e-19
-25.6896	4.26549e-19
-25.6768	4.26549e-19
-25.664	4.26549e-19
-25.6513	4.26549e-19
-25.6385	4.26549e-19
-25.6257	4.26549e-19
-25.613	4.26549e-19
-25.6002	4.26549e-19
-25.5875	4.26549e-19
-25.5747	4.26549e-19
-25.5619	4.26549e-19
-25.5492	4.26549e-19
-25.5364	4.26549e-19
-25.5236	4.26549e-19
-25.5109	4.26549e-19
-25.4981	4.26549e-19
-25.4853	4.26549e-19
-25.4726	4.26549e-19
-25.4598	4.26549e-19
-25.4471	4.26549e-19
-25.4343	4.26549e-19
-25.4215	4.26549e-19
-25.4088	4.26549e-19
-25.396	4.26549e-19
-25.3832	4.26549e-19
-25.3705	4.26549e-19
-25.3577	4.26549e-19
-25.3449	4.26549e-19
-25.3322	4.26549e-19
-25.3194	4.26549e-19
-25.3066	4.26549e-19
-25.2939	4.26549e-19
-25.2811	4.26549e-19
-25.2684	4.26549e-19
-25.2556	4.26549e-19
-25.2428	4.26549e-19
-25.2301	4.26549e-19
-25.2173	4.26549e-19
-25.2045	4.26549e-19
-25.1918	4.26549e-19
-25.179	4.26549e-19
-25.1662	4.26549e-19
-25.1535	4.26549e-19
-25.1407	4.26549e-19
-25.128	4.26549e-19
-25.1152	4.26549e-19
-25.1024	4.26549e-19
-25.0897	4.26549e-19
-25.0769	4.26549e-19
-25.0641	4.26549e-19
-25.0514	4.26549e-19
-25.0386	4.26549e-19
-25.0258	4.26549e-19
-25.0131	4.26549e-19
-25.0003	4.26549e-19
-24.9875	4.26549e-19
-24.9748	4.26549e-19
-24.962	4.26549e-19
-24.9493	4.26549e-19
-24.9365	4.26549e-19
-24.9237	4.26549e-19
-24.911	4.26549e-19
-24.8982	4.26549e-19
-24.8854	4.26549e-19
-24.8727	4.26549e-19
-24.8599	4.26549e-19
-24.8471	4.26549e-19
-24.8344	4.26549e-19
-24.8216	4.26549e-19
-24.8089	4.26549e-19
-24.7961	4.26549e-19
-24.7833	4.26549e-19
-24.7706	4.26549e-19
-24.7578	4.26549e-19
-24.745	4.26549e-19
-24.7323	4.26549e-19
-24.7195	4.26549e-19
-24.7067	4.26549e-19
-24.694	4.26549e-19
-24.6812	4.26549e-19
-24.6684	4.26549e-19
-24.6557	4.26549e-19
-24.6429	4.26549e-19
-24.6302	4.26549e-19
-24.6174	4.26549e-19
-24.6046	4.26549e-19
-24.5919	4.26549e-19
-24.5791	4.26549e-19
-24.5663	4.26549e-19
-24.5536	4.26549e-19
-24.5408	4.26549e-19
-24.528	4.26549e-19
-24.5153	4.26549e-19
-24.5025	4.26549e-19
-24.4898	4.26549e-19
-24.477	4.26549e-19
-24.4642	4.26549e-19
-24.4515	4.26549e-19
-24.4387	4.26549e-19
-24.4259	4.26549e-19
-24.4132	4.26549e-19
-24.4004	4.26549e-19
-24.3876	4.26549e-19
-24.3749	4.26549e-19
-24.3621	4.26549e-19
-24.3493	4.26549e-19
-24.3366	4.26549e-19
-24.3238	4.26549e-19
-24.3111	4.26549e-19
-24.2983	4.26549e-19
-24.2855	4.26549e-19
-24.2728	4.26549e-19
-24.26	4.26549e-19
-24.2472	4.26549e-19
-24.2345	4.26549e-19
-24.2217	4.26549e-19
-24.2089	4.26549e-19
-24.1962	4.26549e-19
-24.1834	4.26549e-19
-24.1707	4.26549e-19
-24.1579	4.26549e-19
-24.1451	4.26549e-19
-24.1324	4.26549e-19
-24.1196	4.26549e-19
-24.1068	4.26549e-19
-24.0941	4.26549e-19
-24.0813	4.26549e-19
-24.0685	4.26549e-19
-24.0558	4.26549e-19
-24.043	4.26549e-19
-24.0302	4.26549e-19
-24.0175	4.26549e-19
-24.0047	4.26549e-19
-23.992	4.26549e-19
-23.9792	4.26549e-19
-23.9664	4.26549e-19
-23.9537	4.26549e-19
-23.9409	4.26549e-19
-23.9281	4.26549e-19
-23.9154	4.26549e-19
-23.9026	4.26549e-19
-23.8898	4.26549e-19
-23.8771	4.26549e-19
-23.8643	4.26549e-19
-23.8516	4.26549e-19
-23.8388	4.26549e-19
-23.826	4.26549e-19
-23.8133	4.26549e-19
-23.8005	4.26549e-19
-23.7877	4.26549e-19
-23.775	4.26549e-19
-23.7622	4.26549e-19
-23.7494	4.26549e-19
-23.7367	4.26549e-19
-23.7239	4.26549e-19
-23.7111	4.26549e-19
-23.6984	4.26549e-19
-23.6856	4.26549e-19
-23.6729	4.26549e-19
-23.6601	4.26549e-19
-23.6473	4.26549e-19
-23.6346	4.26549e-19
-23.6218	4.26549e-19
-23.609	4.26549e-19
-23.5963	4.26549e-19
-23.5835	4.26549e-19
-23.5707	4.26549e-19
-23.558	4.26549e-19
-23.5452	4.26549e-19
-23.5325	4.26549e-19
-23.5197	4.26549e-19
-23.5069	4.26549e-19
-23.4942	4.26549e-19
-23.4814	4.26549e-19
-23.4686	4.26549e-19
-23.4559	4.26549e-19
-23.4431	4.26549e-19
-23.4303	4.26549e-19
-23.4176	4.26549e-19
-23.4048	4.26549e-19
-23.392	4.26549e-19
-23.3793	4.26549e-19
-23.3665	4.26549e-19
-23.3538	4.26549e-19
-23.341	4.26549e-19
-23.3282	4.26549e-19
-23.3155	4.26549e-19
-23.3027	4.26549e-19
-23.2899	4.26549e-19
-23.2772	4.26549e-19
-23.2644	4.26549e-19
-23.2516	4.26549e-19
-23.2389	4.26549e-19
-23.2261	4.26549e-19
-23.2134	4.26549e-19
-23.2006	4.26549e-19
-23.1878	4.26549e-19
-23.1751	4.26549e-19
-23.1623	4.26549e-19
-23.1495	4.26549e-19
-23.1368	4.26549e-19
-23.124	4.26549e-19
-23.1112	4.26549e-19
-23.0985	4.26549e-19
-23.0857	4.26549e-19
-23.0729	4.26549e-19
-23.0602	4.26549e-19
-23.0474	4.26549e-19
-23.0347	4.26549e-19
-23.0219	4.26549e-19
-23.0091	4.26549e-19
-22.9964	4.26549e-19
-22.9836	4.26549e-19
-22.9708	4.26549e-19
-22.9581	4.26549e-19
-22.9453	4.26549e-19
-22.9325	4.26549e-19
-22.9198	4.26549e-19
-22.907	4.26549e-19
-22.8943	4.26549e-19
-22.8815	4.26549e-19
-22.8687	4.26549e-19
-22.856	4.26549e-19
-22.8432	4.26549e-19
-22.8304	4.26549e-19
-22.8177	4.26549e-19
-22.8049	4.26549e-19
-22.7921	4.26549e-19
-22.7794	4.26549e-19
-22.7666	4.26549e-19
-22.7538	4.26549e-19
-22.7411	4.26549e-19
-22.7283	4.26549e-19
-22.7156	4.26549e-19
-22.7028	4.26549e-19
-22.69	4.26549e-19
-22.6773	4.26549e-19
-22.6645	4.26549e-19
-22.6517	4.26549e-19
-22.639	4.26549e-19
-22.6262	4.26549e-19
-22.6134	4.26549e-19
-22.6007	4.26549e-19
-22.5879	4.26549e-19
-22.5752	4.26549e-19
-22.5624	4.26549e-19
-22.5496	4.26549e-19
-22.5369	4.26549e-19
-22.5241	4.26549e-19
-22.5113	4.26549e-19
-22.4986	4.26549e-19
-22.4858	4.26549e-19
-22.473	4.26549e-19
-22.4603	4.26549e-19
-22.4475	4.26549e-19
-22.4347	4.26549e-19
-22.422	4.26549e-19
-22.4092	4.26549e-19
-22.3965	4.26549e-19
-22.3837	4.26549e-19
-22.3709	4.26549e-19
-22.3582	4.26549e-19
-22.3454	4.26549e-19
-22.3326	4.26549e-19
-22.3199	4.26549e-19
-22.3071	4.26549e-19
-22.2943	4.26549e-19
-22.2816	4.26549e-19
-22.2688	4.26549e-19
-22.2561	4.26549e-19
-22.2433	4.26549e-19
-22.2305	4.26549e-19
-22.2178	4.26549e-19
-22.205	4.26549e-19
-22.1922	4.26549e-19
-22.1795	4.26549e-19
-22.1667	4.26549e-19
-22.1539	4.26549e-19
-22.1412	4.26549e-19
-22.1284	4.26549e-19
-22.1156	4.26549e-19
-22.1029	4.26549e-19
-22.0901	4.26549e-19
-22.0774	4.26549e-19
-22.0646	4.26549e-19
-22.0518	4.26549e-19
-22.0391	4.26549e-19
-22.0263	4.26549e-19
-22.0135	4.26549e-19
-22.0008	4.26549e-19
-21.988	4.26549e-19
-21.9752	4.26549e-19
-21.9625	4.26549e-19
-21.9497	4.26549e-19
-21.937	4.26549e-19
-21.9242	4.26549e-19
-21.9114	4.26549e-19
-21.8987	4.26549e-19
-21.8859	4.26549e-19
-21.8731	4.26549e-19
-21.8604	4.26549e-19
-21.8476	4.26549e-19
-21.8348	4.26549e-19
-21.8221	4.26549e-19
-21.8093	4.26549e-19
-21.7965	4.26549e-19
-21.7838	4.26549e-19
-21.771	4.26549e-19
-21.7583	4.26549e-19
-21.7455	4.26549e-19
-21.7327	4.26549e-19
-21.72	4.26549e-19
-21.7072	4.26549e-19
-21.6944	4.26549e-19
-21.6817	4.26549e-19
-21.6689	4.26549e-19
-21.6561	4.26549e-19
-21.6434	4.26549e-19
-21.6306	4.26549e-19
-21.6179	4.26549e-19
-21.6051	4.26549e-19
-21.5923	4.26549e-19
-21.5796	4.26549e-19
-21.5668	4.26549e-19
-21.554	4.26549e-19
-21.5413	4.26549e-19
-21.5285	4.26549e-19
-21.5157	4.26549e-19
-21.503	4.26549e-19
-21.4902	4.26549e-19
-21.4774	4.26549e-19
-21.4647	4.26549e-19
-21.4519	4.26549e-19
-21.4392	4.26549e-19
-21.4264	4.26549e-19
-21.4136	4.26549e-19
-21.4009	4.26549e-19
-21.3881	4.26549e-19
-21.3753	4.26549e-19
-21.3626	4.26549e-19
-21.3498	4.26549e-19
-21.337	4.26549e-19
-21.3243	4.26549e-19
-21.3115	4.26549e-19
-21.2988	4.26549e-19
-21.286	4.26549e-19
-21.2732	4.26549e-19
-21.2605	4.26549e-19
-21.2477	4.26549e-19
-21.2349	4.26549e-19
-21.2222	4.26549e-19
-21.2094	4.26549e-19
-21.1966	4.26549e-19
-21.1839	4.26549e-19
-21.1711	4.26549e-19
-21.1583	4.26549e-19
-21.1456	4.26549e-19
-21.1328	4.26549e-19
-21.1201	4.26549e-19
-21.1073	4.26549e-19
-21.0945	4.26549e-19
-21.0818	4.26549e-19
-21.069	4.26549e-19
-21.0562	4.26549e-19
-21.0435	4.26549e-19
-21.0307	4.26549e-19
-21.0179	4.26549e-19
-21.0052	4.26549e-19
-20.9924	4.26549e-19
-20.9797	4.26549e-19
-20.9669	4.26549e-19
-20.9541	4.26549e-19
-20.9414	4.26549e-19
-20.9286	4.26549e-19
-20.9158	4.26549e-19
-20.9031	4.26549e-19
-20.8903	4.26549e-19
-20.8775	4.26549e-19
-20.8648	4.26549e-19
-20.852	4.26549e-19
-20.8392	4.26549e-19
-20.8265	4.26549e-19
-20.8137	4.26549e-19
-20.801	4.26549e-19
-20.7882	4.26549e-19
-20.7754	4.26549e-19
-20.7627	4.26549e-19
-20.7499	4.26549e-19
-20.7371	4.26549e-19
-20.7244	4.26549e-19
-20.7116	4.26549e-19
-20.6988	4.26549e-19
-20.6861	4.26549e-19
-20.6733	4.26549e-19
-20.6606	4.26549e-19
-20.6478	4.26549e-19
-20.635	4.26549e-19
-20.6223	4.26549e-19
-20.6095	4.26549e-19
-20.5967	4.26549e-19
-20.584	4.26549e-19
-20.5712	4.26549e-19
-20.5584	4.26549e-19
-20.5457	4.26549e-19
-20.5329	4.26549e-19
-20.5201	4.26549e-19
-20.5074	4.26549e-19
-20.4946	4.26549e-19
-20.4819	4.26549e-19
-20.4691	4.26549e-19
-20.4563	4.26549e-19
-20.4436	4.26549e-19
-20.4308	4.26549e-19
-20.418	4.26549e-19
-20.4053	4.26549e-19
-20.3925	4.26549e-19
-20.3797	4.26549e-19
-20.367	4.26549e-19
-20.3542	4.26549e-19
-20.3415	4.26549e-19
-20.3287	4.26549e-19
-20.3159	4.26549e-19
-20.3032	4.26549e-19
-20.2904	4.26549e-19
-20.2776	4.26549e-19
-20.2649	4.26549e-19
-20.2521	4.26549e-19
-20.2393	4.26549e-19
-20.2266	4.26549e-19
-20.2138	4.26549e-19
-20.201	4.26549e-19
-20.1883	4.26549e-19
-20.1755	4.26549e-19
-20.1628	4.26549e-19
-20.15	4.26549e-19
-20.1372	4.26549e-19
-20.1245	4.26549e-19
-20.1117	4.26549e-19
-20.0989	4.26549e-19
-20.0862	4.26549e-19
-20.0734	4.26549e-19
-20.0606	4.26549e-19
-20.0479	4.26549e-19
-20.0351	4.26549e-19
-20.0224	4.26549e-19
-20.0096	4.26549e-19
-19.9968	4.26549e-19
-19.9841	4.26549e-19
-19.9713	4.26549e-19
-19.9585	4.26549e-19
-19.9458	4.26549e-19
-19.933	4.26549e-19
-19.9202	4.26549e-19
-19.9075	4.26549e-19
-19.8947	4.26549e-19
-19.8819	4.26549e-19
-19.8692	4.26549e-19
-19.8564	4.26549e-19
-19.8437	4.26549e-19
-19.8309	4.26549e-19
-19.8181	4.26549e-19
-19.8054	4.26549e-19
-19.7926	4.26549e-19
-19.7798	4.26549e-19
-19.7671	4.26549e-19
-19.7543	4.26549e-19
-19.7415	4.26549e-19
-19.7288	4.26549e-19
-19.716	4.26549e-19
-19.7033	4.26549e-19
-19.6905	4.26549e-19
-19.6777	4.26549e-19
-19.665	4.26549e-19
-19.6522	4.26549e-19
-19.6394	4.26549e-19
-19.6267	4.26549e-19
-19.6139	4.26549e-19
-19.6011	4.26549e-19
-19.5884	4.26549e-19
-19.5756	4.26549e-19
-19.5628	4.26549e-19
-19.5501	4.26549e-19
-19.5373	4.26549e-19
-19.5246	4.26549e-19
-19.5118	4.26549e-19
-19.499	4.26549e-19
-19.4863	4.26549e-19
-19.4735	4.26549e-19
-19.4607	0.000320168
-19.448	4.26549e-19
-19.4352	4.26549e-19
-19.4224	4.26549e-19
-19.4097	4.26549e-19
-19.3969	4.26549e-19
-19.3842	4.26549e-19
-19.3714	4.26549e-19
-19.3586	4.26549e-19
-19.3459	4.26549e-19
-19.3331	4.26549e-19
-19.3203	4.26549e-19
-19.3076	4.26549e-19
-19.2948	0.000320168
-19.282	4.26549e-19
-19.2693	4.26549e-19
-19.2565	4.26549e-19
-19.2437	4.26549e-19
-19.231	4.26549e-19
-19.2182	4.26549e-19
-19.2055	4.26549e-19
-19.1927	4.26549e-19
-19.1799	4.26549e-19
-19.1672	4.26549e-19
-19.1544	0.000640335
-19.1416	4.26549e-19
-19.1289	0.000320168
-19.1161	4.26549e-19
-19.1033	4.26549e-19
-19.0906	4.26549e-19
-19.0778	4.26549e-19
-19.0651	4.26549e-19
-19.0523	4.26549e-19
-19.0395	4.26549e-19
-19.0268	4.26549e-19
-19.014	4.26549e-19
-19.0012	4.26549e-19
-18.9885	4.26549e-19
-18.9757	4.26549e-19
-18.9629	4.26549e-19
-18.9502	4.26549e-19
-18.9374	4.26549e-19
-18.9246	4.26549e-19
-18.9119	4.26549e-19
-18.8991	4.26549e-19
-18.8864	4.26549e-19
-18.8736	4.26549e-19
-18.8608	0.000320168
-18.8481	4.26549e-19
-18.8353	0.000320168
-18.8225	4.26549e-19
-18.8098	4.26549e-19
-18.797	4.26549e-19
-18.7842	4.26549e-19
-18.7715	4.26549e-19
-18.7587	4.26549e-19
-18.746	4.26549e-19
-18.7332	4.26549e-19
-18.7204	4.26549e-19
-18.7077	4.26549e-19
-18.6949	4.26549e-19
-18.6821	4.26549e-19
-18.6694	4.26549e-19
-18.6566	0.000320168
-18.6438	0.000320168
-18.6311	4.26549e-19
-18.6183	4.26549e-19
-18.6055	4.26549e-19
-18.5928	0.000320168
-18.58	4.26549e-19
-18.5673	4.26549e-19
-18.5545	0.000640335
-18.5417	4.26549e-19
-18.529	4.26549e-19
-18.5162	4.26549e-19
-18.5034	0.000320168
-18.4907	4.26549e-19
-18.4779	4.26549e-19
-18.4651	4.26549e-19
-18.4524	4.26549e-19
-18.4396	4.26549e-19
-18.4269	4.26549e-19
-18.4141	4.26549e-19
-18.4013	4.26549e-19
-18.3886	4.26549e-19
-18.3758	4.26549e-19
-18.363	4.26549e-19
-18.3503	0.000640335
-18.3375	4.26549e-19
-18.3247	4.26549e-19
-18.312	0.000960503
-18.2992	4.26549e-19
-18.2864	4.26549e-19
-18.2737	4.26549e-19
-18.2609	4.26549e-19
-18.2482	4.26549e-19
-18.2354	4.26549e-19
-18.2226	4.26549e-19
-18.2099	4.26549e-19
-18.1971	4.26549e-19
-18.1843	4.26549e-19
-18.1716	4.26549e-19
-18.1588	4.26549e-19
-18.146	0.000320168
-18.1333	4.26549e-19
-18.1205	0.000640335
-18.1078	4.26549e-19
-18.095	4.26549e-19
-18.0822	4.26549e-19
-18.0695	4.26549e-19
-18.0567	4.26549e-19
-18.0439	4.26549e-19
-18.0312	4.26549e-19
-18.0184	0.000320168
-18.0056	4.26549e-19
-17.9929	4.26549e-19
-17.9801	4.26549e-19
-17.9673	4.26549e-19
-17.9546	4.26549e-19
-17.9418	0.000320168
-17.9291	4.26549e-19
-17.9163	0.000320168
-17.9035	4.26549e-19
-17.8908	0.000320168
-17.878	0.000640335
-17.8652	4.26549e-19
-17.8525	0.000320168
-17.8397	4.26549e-19
-17.8269	0.000320168
-17.8142	0.000320168
-17.8014	4.26549e-19
-17.7887	4.26549e-19
-17.7759	0.000320168
-17.7631	0.000320168
-17.7504	0.000320168
-17.7376	4.26549e-19
-17.7248	0.000640335
-17.7121	0.000320168
-17.6993	4.26549e-19
-17.6865	4.26549e-19
-17.6738	4.26549e-19
-17.661	4.26549e-19
-17.6482	4.26549e-19
-17.6355	0.000320168
-17.6227	4.26549e-19
-17.61	0.000320168
-17.5972	4.26549e-19
-17.5844	4.26549e-19
-17.5717	4.26549e-19
-17.5589	0.000320168
-17.5461	4.26549e-19
-17.5334	4.26549e-19
-17.5206	4.26549e-19
-17.5078	0.000320168
-17.4951	0.000640335
-17.4823	0.000320168
-17.4696	0.000640335
-17.4568	4.26549e-19
-17.444	0.000640335
-17.4313	4.26549e-19
-17.4185	0.000320168
-17.4057	0.000320168
-17.393	0.000640335
-17.3802	0.000320168
-17.3674	4.26549e-19
-17.3547	0.000320168
-17.3419	0.000320168
-17.3291	4.26549e-19
-17.3164	0.000320168
-17.3036	0.000640335
-17.2909	0.000640335
-17.2781	4.26549e-19
-17.2653	0.000640335
-17.2526	0.000640335
-17.2398	0.000960503
-17.227	0.000320168
-17.2143	4.26549e-19
-17.2015	4.26549e-19
-17.1887	0.000320168
-17.176	0.000320168
-17.1632	4.26549e-19
-17.1505	0.000320168
-17.1377	4.26549e-19
-17.1249	4.26549e-19
-17.1122	4.26549e-19
-17.0994	4.26549e-19
-17.0866	0.000640335
-17.0739	4.26549e-19
-17.0611	4.26549e-19
-17.0483	4.26549e-19
-17.0356	4.26549e-19
-17.0228	4.26549e-19
-17.01	4.26549e-19
-16.9973	0.000320168
-16.9845	4.26549e-19
-16.9718	4.26549e-19
-16.959	0.000320168
-16.9462	0.000320168
-16.9335	0.000640335
-16.9207	4.26549e-19
-16.9079	4.26549e-19
-16.8952	0.000320168
-16.8824	4.26549e-19
-16.8696	0.000320168
-16.8569	4.26549e-19
-16.8441	0.000640335
-16.8314	4.26549e-19
-16.8186	0.000320168
-16.8058	4.26549e-19
-16.7931	4.26549e-19
-16.7803	4.26549e-19
-16.7675	4.26549e-19
-16.7548	4.26549e-19
-16.742	4.26549e-19
-16.7292	4.26549e-19
-16.7165	4.26549e-19
-16.7037	4.26549e-19
-16.6909	4.26549e-19
-16.6782	0.000320168
-16.6654	4.26549e-19
-16.6527	0.000320168
-16.6399	0.000640335
-16.6271	0.000320168
-16.6144	4.26549e-19
-16.6016	4.26549e-19
-16.5888	0.000320168
-16.5761	0.000640335
-16.5633	0.000320168
-16.5505	4.26549e-19
-16.5378	0.000320168
-16.525	4.26549e-19
-16.5123	0.000320168
-16.4995	0.000320168
-16.4867	0.000640335
-16.474	0.000320168
-16.4612	0.000320168
-16.4484	4.26549e-19
-16.4357	0.000320168
-16.4229	0.000320168
-16.4101	0.000320168
-16.3974	0.000320168
-16.3846	4.26549e-19
-16.3718	0.000320168
-16.3591	0.000640335
-16.3463	0.000960503
-16.3336	0.000320168
-16.3208	0.00160084
-16.308	0.000320168
-16.2953	0.000960503
-16.2825	4.26549e-19
-16.2697	4.26549e-19
-16.257	0.000320168
-16.2442	0.000320168
-16.2314	4.26549e-19
-16.2187	0.000640335
-16.2059	4.26549e-19
-16.1932	4.26549e-19
-16.1804	0.000320168
-16.1676	4.26549e-19
-16.1549	0.000320168
-16.1421	4.26549e-19
-16.1293	4.26549e-19
-16.1166	0.000320168
-16.1038	4.26549e-19
-16.091	4.26549e-19
-16.0783	4.26549e-19
-16.0655	0.000640335
-16.0527	4.26549e-19
-16.04	0.000640335
-16.0272	0.000320168
-16.0145	0.000320168
-16.0017	0.000320168
-15.9889	4.26549e-19
-15.9762	0.000640335
-15.9634	0.000320168
-15.9506	4.26549e-19
-15.9379	4.26549e-19
-15.9251	4.26549e-19
-15.9123	0.000960503
-15.8996	0.000320168
-15.8868	0.000320168
-15.8741	4.26549e-19
-15.8613	0.000320168
-15.8485	0.00128067
-15.8358	4.26549e-19
-15.823	0.000640335
-15.8102	0.000640335
-15.7975	4.26549e-19
-15.7847	0.000320168
-15.7719	4.26549e-19
-15.7592	4.26549e-19
-15.7464	4.26549e-19
-15.7336	0.000320168
-15.7209	0.000320168
-15.7081	0.000640335
-15.6954	0.000320168
-15.6826	0.000960503
-15.6698	4.26549e-19
-15.6571	4.26549e-19
-15.6443	0.000320168
-15.6315	0.000640335
-15.6188	0.000960503
-15.606	4.26549e-19
-15.5932	4.26549e-19
-15.5805	0.000640335
-15.5677	0.000320168
-15.555	4.26549e-19
-15.5422	4.26549e-19
-15.5294	0.000320168
-15.5167	4.26549e-19
-15.5039	0.000320168
-15.4911	0.000960503
-15.4784	4.26549e-19
-15.4656	4.26549e-19
-15.4528	4.26549e-19
-15.4401	0.000320168
-15.4273	4.26549e-19
-15.4145	0.000640335
-15.4018	4.26549e-19
-15.389	0.000320168
-15.3763	0.000320168
-15.3635	4.26549e-19
-15.3507	4.26549e-19
-15.338	0.000320168
-15.3252	0.000320168
-15.3124	0.000640335
-15.2997	0.000320168
-15.2869	4.26549e-19
-15.2741	0.000320168
-15.2614	4.26549e-19
-15.2486	0.000320168
-15.2359	0.000320168
-15.2231	4.26549e-19
-15.2103	4.26549e-19
-15.1976	0.000640335
-15.1848	0.000320168
-15.172	0.000320168
-15.1593	0.000320168
-15.1465	4.26549e-19
-15.1337	0.000640335
-15.121	4.26549e-19
-15.1082	4.26549e-19
-15.0954	4.26549e-19
-15.0827	4.26549e-19
-15.0699	0.000640335
-15.0572	0.000640335
-15.0444	0.000320168
-15.0316	0.000320168
-15.0189	0.000320168
-15.0061	4.26549e-19
-14.9933	4.26549e-19
-14.9806	0.000960503
-14.9678	0.00128067
-14.955	0.000320168
-14.9423	0.000320168
-14.9295	0.000320168
-14.9168	4.26549e-19
-14.904	0.000640335
-14.8912	0.000960503
-14.8785	0.000640335
-14.8657	0.000320168
-14.8529	4.26549e-19
-14.8402	0.000320168
-14.8274	4.26549e-19
-14.8146	0.000640335
-14.8019	0.000640335
-14.7891	0.000320168
-14.7763	0.000320168
-14.7636	4.26549e-19
-14.7508	0.000640335
-14.7381	0.000640335
-14.7253	0.000320168
-14.7125	0.000320168
-14.6998	0.000640335
-14.687	4.26549e-19
-14.6742	4.26549e-19
-14.6615	4.26549e-19
-14.6487	4.26549e-19
-14.6359	0.000640335
-14.6232	0.000320168
-14.6104	0.000320168
-14.5977	0.000320168
-14.5849	0.000640335
-14.5721	0.000320168
-14.5594	0.000320168
-14.5466	4.26549e-19
-14.5338	0.000320168
-14.5211	0.000640335
-14.5083	0.000320168
-14.4955	0.000320168
-14.4828	0.000320168
-14.47	4.26549e-19
-14.4572	0.000320168
-14.4445	0.000320168
-14.4317	0.000320168
-14.419	4.26549e-19
-14.4062	4.26549e-19
-14.3934	0.000960503
-14.3807	4.26549e-19
-14.3679	4.26549e-19
-14.3551	0.000320168
-14.3424	4.26549e-19
-14.3296	0.000320168
-14.3168	0.000640335
-14.3041	0.000640335
-14.2913	4.26549e-19
-14.2786	0.000320168
-14.2658	0.000640335
-14.253	0.000320168
-14.2403	0.000640335
-14.2275	0.000320168
-14.2147	4.26549e-19
-14.202	0.000640335
-14.1892	4.26549e-19
-14.1764	4.26549e-19
-14.1637	0.000320168
-14.1509	4.26549e-19
-14.1381	0.00128067
-14.1254	0.000320168
-14.1126	0.000320168
-14.0999	0.000320168
-14.0871	0.000640335
-14.0743	0.000320168
-14.0616	0.000640335
-14.0488	0.000640335
-14.036	0.000320168
-14.0233	0.000320168
-14.0105	0.000640335
-13.9977	0.000320168
-13.985	4.26549e-19
-13.9722	0.000320168
-13.9595	0.000320168
-13.9467	0.000320168
-13.9339	0.000320168
-13.9212	0.000320168
-13.9084	0.000320168
-13.8956	4.26549e-19
-13.8829	4.26549e-19
-13.8701	0.000320168
-13.8573	0.000960503
-13.8446	4.26549e-19
-13.8318	4.26549e-19
-13.819	0.000320168
-13.8063	0.000320168
-13.7935	0.000320168
-13.7808	4.26549e-19
-13.768	0.000640335
-13.7552	4.26549e-19
-13.7425	0.000320168
-13.7297	4.26549e-19
-13.7169	0.000320168
-13.7042	0.000320168
-13.6914	0.000320168
-13.6786	4.26549e-19
-13.6659	0.000960503
-13.6531	0.000320168
-13.6404	4.26549e-19
-13.6276	4.26549e-19
-13.6148	0.000320168
-13.6021	0.000320168
-13.5893	0.00128067
-13.5765	4.26549e-19
-13.5638	4.26549e-19
-13.551	4.26549e-19
-13.5382	0.000320168
-13.5255	0.000320168
-13.5127	0.000640335
-13.4999	4.26549e-19
-13.4872	0.000960503
-13.4744	4.26549e-19
-13.4617	0.000320168
-13.4489	4.26549e-19
-13.4361	0.000320168
-13.4234	0.000640335
-13.4106	4.26549e-19
-13.3978	0.000320168
-13.3851	0.000320168
-13.3723	0.000960503
-13.3595	4.26549e-19
-13.3468	4.26549e-19
-13.334	0.000640335
-13.3213	4.26549e-19
-13.3085	0.000320168
-13.2957	4.26549e-19
-13.283	0.000320168
-13.2702	0.000320168
-13.2574	4.26549e-19
-13.2447	0.000640335
-13.2319	4.26549e-19
-13.2191	4.26549e-19
-13.2064	4.26549e-19
-13.1936	0.000320168
-13.1808	0.000320168
-13.1681	4.26549e-19
-13.1553	0.000320168
-13.1426	4.26549e-19
-13.1298	0.000320168
-13.117	0.000960503
-13.1043	4.26549e-19
-13.0915	0.000640335
-13.0787	0.000320168
-13.066	0.000960503
-13.0532	0.000320168
-13.0404	0.000640335
-13.0277	0.000320168
-13.0149	0.000640335
-13.0022	0.000320168
-12.9894	0.000320168
-12.9766	4.26549e-19
-12.9639	0.000320168
-12.9511	0.000640335
-12.9383	4.26549e-19
-12.9256	0.000960503
-12.9128	0.000320168
-12.9	0.000320168
-12.8873	0.000320168
-12.8745	0.000320168
-12.8617	0.000320168
-12.849	0.000960503
-12.8362	0.000640335
-12.8235	0.000640335
-12.8107	0.000640335
-12.7979	4.26549e-19
-12.7852	0.00128067
-12.7724	4.26549e-19
-12.7596	0.000320168
-12.7469	0.000320168
-12.7341	0.000320168
-12.7213	4.26549e-19
-12.7086	0.000960503
-12.6958	0.000960503
-12.6831	0.000320168
-12.6703	0.000320168
-12.6575	0.000320168
-12.6448	0.000320168
-12.632	4.26549e-19
-12.6192	0.000320168
-12.6065	4.26549e-19
-12.5937	0.000320168
-12.5809	0.000320168
-12.5682	0.000320168
-12.5554	4.26549e-19
-12.5426	4.26549e-19
-12.5299	4.26549e-19
-12.5171	4.26549e-19
-12.5044	0.000320168
-12.4916	0.000640335
-12.4788	4.26549e-19
-12.4661	4.26549e-19
-12.4533	0.000320168
-12.4405	0.000320168
-12.4278	4.26549e-19
-12.415	4.26549e-19
-12.4022	0.000320168
-12.3895	0.000320168
-12.3767	4.26549e-19
-12.364	4.26549e-19
-12.3512	0.000960503
-12.3384	0.000960503
-12.3257	0.000320168
-12.3129	0.000320168
-12.3001	0.000320168
-12.2874	4.26549e-19
-12.2746	0.000640335
-12.2618	0.000960503
-12.2491	4.26549e-19
-12.2363	4.26549e-19
-12.2235	0.000640335
-12.2108	0.000640335
-12.198	0.000320168
-12.1853	0.000320168
-12.1725	4.26549e-19
-12.1597	0.000320168
-12.147	0.000960503
-12.1342	0.000320168
-12.1214	4.26549e-19
-12.1087	0.000640335
-12.0959	4.26549e-19
-12.0831	0.000320168
-12.0704	0.000640335
-12.0576	4.26549e-19
-12.0449	4.26549e-19
-12.0321	0.000640335
-12.0193	4.26549e-19
-12.0066	0.000640335
-11.9938	4.26549e-19
-11.981	0.000320168
-11.9683	0.000640335
-11.9555	0.000320168
-11.9427	0.000960503
-11.93	0.000640335
-11.9172	0.000960503
-11.9044	4.26549e-19
-11.8917	0.000640335
-11.8789	0.000640335
-11.8662	0.000640335
-11.8534	4.26549e-19
-11.8406	0.000320168
-11.8279	0.000640335
-11.8151	0.000640335
-11.8023	0.000320168
-11.7896	0.000640335
-11.7768	0.000960503
-11.764	0.000320168
-11.7513	0.000960503
-11.7385	4.26549e-19
-11.7258	0.000320168
-11.713	0.000320168
-11.7002	0.000320168
-11.6875	0.000960503
-11.6747	4.26549e-19
-11.6619	0.00160084
-11.6492	0.000640335
-11.6364	4.26549e-19
-11.6236	0.000640335
-11.6109	0.000320168
-11.5981	0.000320168
-11.5853	0.000320168
-11.5726	4.26549e-19
-11.5598	0.000640335
-11.5471	0.000640335
-11.5343	4.26549e-19
-11.5215	0.00128067
-11.5088	0.000640335
-11.496	0.000960503
-11.4832	0.000320168
-11.4705	0.000320168
-11.4577	4.26549e-19
-11.4449	0.000640335
-11.4322	0.000960503
-11.4194	0.000320168
-11.4067	0.000640335
-11.3939	0.000640335
-11.3811	4.26549e-19
-11.3684	0.000640335
-11.3556	0.000640335
-11.3428	4.26549e-19
-11.3301	4.26549e-19
-11.3173	4.26549e-19
-11.3045	0.000320168
-11.2918	0.000320168
-11.279	4.26549e-19
-11.2662	4.26549e-19
-11.2535	0.000320168
-11.2407	0.000320168
-11.228	4.26549e-19
-11.2152	0.000960503
-11.2024	4.26549e-19
-11.1897	0.000960503
-11.1769	0.000320168
-11.1641	0.00128067
-11.1514	0.000320168
-11.1386	0.000320168
-11.1258	0.000320168
-11.1131	0.000960503
-11.1003	0.000320168
-11.0876	0.000640335
-11.0748	0.000320168
-11.062	0.000960503
-11.0493	0.000960503
-11.0365	4.26549e-19
-11.0237	0.000960503
-11.011	0.000640335
-10.9982	0.000320168
-10.9854	4.26549e-19
-10.9727	0.000640335
-10.9599	0.000320168
-10.9471	0.000960503
-10.9344	4.26549e-19
-10.9216	0.000320168
-10.9089	0.000640335
-10.8961	0.000960503
-10.8833	4.26549e-19
-10.8706	0.000320168
-10.8578	0.000640335
-10.845	0.000320168
-10.8323	0.000960503
-10.8195	4.26549e-19
-10.8067	4.26549e-19
-10.794	4.26549e-19
-10.7812	0.000960503
-10.7685	0.000640335
-10.7557	0.000960503
-10.7429	0.000320168
-10.7302	4.26549e-19
-10.7174	4.26549e-19
-10.7046	0.000320168
-10.6919	4.26549e-19
-10.6791	4.26549e-19
-10.6663	4.26549e-19
-10.6536	0.000640335
-10.6408	0.000640335
-10.628	0.00192101
-10.6153	0.000960503
-10.6025	0.000640335
-10.5898	4.26549e-19
-10.577	4.26549e-19
-10.5642	4.26549e-19
-10.5515	4.26549e-19
-10.5387	0.000320168
-10.5259	4.26549e-19
-10.5132	4.26549e-19
-10.5004	0.00128067
-10.4876	0.00160084
-10.4749	0.000640335
-10.4621	0.000960503
-10.4494	0.000320168
-10.4366	4.26549e-19
-10.4238	0.000320168
-10.4111	0.00160084
-10.3983	0.000640335
-10.3855	0.000320168
-10.3728	0.000640335
-10.36	0.000640335
-10.3472	0.000640335
-10.3345	0.000640335
-10.3217	0.000640335
-10.3089	0.000320168
-10.2962	0.000640335
-10.2834	0.000320168
-10.2707	0.000960503
-10.2579	0.000640335
-10.2451	0.000320168
-10.2324	0.000640335
-10.2196	0.000640335
-10.2068	0.000320168
-10.1941	4.26549e-19
-10.1813	4.26549e-19
-10.1685	0.000320168
-10.1558	4.26549e-19
-10.143	0.000640335
-10.1303	4.26549e-19
-10.1175	4.26549e-19
-10.1047	0.000320168
-10.092	0.000320168
-10.0792	0.000320168
-10.0664	0.000640335
-10.0537	0.000320168
-10.0409	0.00128067
-10.0281	0.000960503
-10.0154	0.000640335
-10.0026	4.26549e-19
-9.98985	0.000320168
-9.97709	4.26549e-19
-9.96432	0.000320168
-9.95156	0.000320168
-9.93879	0.000320168
-9.92603	4.26549e-19
-9.91327	0.000640335
-9.9005	0.000320168
-9.88774	0.000640335
-9.87497	4.26549e-19
-9.86221	4.26549e-19
-9.84945	0.000640335
-9.83668	0.000320168
-9.82392	0.000320168
-9.81115	0.000320168
-9.79839	0.000320168
-9.78563	0.000320168
-9.77286	0.000640335
-9.7601	0.000640335
-9.74733	0.00128067
-9.73457	0.000960503
-9.72181	0.000640335
-9.70904	0.000320168
-9.69628	4.26549e-19
-9.68351	0.000640335
-9.67075	0.000320168
-9.65799	4.26549e-19
-9.64522	0.00160084
-9.63246	0.000960503
-9.61969	0.000640335
-9.60693	0.000320168
-9.59417	0.000960503
-9.5814	0.00192101
-9.56864	4.26549e-19
-9.55587	0.00128067
-9.54311	0.000320168
-9.53035	0.000320168
-9.51758	0.000320168
-9.50482	4.26549e-19
-9.49205	0.000320168
-9.47929	4.26549e-19
-9.46653	0.000960503
-9.45376	0.000320168
-9.441	0.000960503
-9.42823	0.000640335
-9.41547	0.000960503
-9.40271	0.000320168
-9.38994	0.000320168
-9.37718	0.000320168
-9.36441	0.000640335
-9.35165	0.000640335
-9.33889	0.000320168
-9.32612	4.26549e-19
-9.31336	0.000320168
-9.30059	0.000320168
-9.28783	0.000320168
-9.27507	0.00128067
-9.2623	0.00128067
-9.24954	0.000640335
-9.23677	0.000640335
-9.22401	0.000320168
-9.21125	4.26549e-19
-9.19848	0.000320168
-9.18572	0.000960503
-9.17295	0.000640335
-9.16019	0.000320168
-9.14743	4.26549e-19
-9.13466	0.000320168
-9.1219	0.000320168
-9.10913	4.26549e-19
-9.09637	0.000640335
-9.08361	0.000960503
-9.07084	0.000320168
-9.05808	0.000320168
-9.04531	4.26549e-19
-9.03255	0.000320168
-9.01979	0.000960503
-9.00702	0.000640335
-8.99426	0.000320168
-8.98149	0.000960503
-8.96873	0.000320168
-8.95597	0.000320168
-8.9432	0.000320168
-8.93044	0.000640335
-8.91767	4.26549e-19
-8.90491	4.26549e-19
-8.89215	0.000960503
-8.87938	4.26549e-19
-8.86662	0.000320168
-8.85385	0.000320168
-8.84109	4.26549e-19
-8.82833	0.000320168
-8.81556	4.26549e-19
-8.8028	0.000640335
-8.79003	0.000640335
-8.77727	0.000320168
-8.76451	0.00192101
-8.75174	0.000320168
-8.73898	0.000960503
-8.72621	0.00128067
-8.71345	0.000640335
-8.70069	0.000320168
-8.68792	0.000960503
-8.67516	0.000320168
-8.66239	0.000320168
-8.64963	4.26549e-19
-8.63687	0.000640335
-8.6241	0.000640335
-8.61134	0.000320168
-8.59857	0.000320168
-8.58581	0.000640335
-8.57305	4.26549e-19
-8.56028	4.26549e-19
-8.54752	0.000960503
-8.53475	0.000640335
-8.52199	0.000320168
-8.50923	0.000960503
-8.49646	0.000320168
-8.4837	0.000640335
-8.47093	0.000320168
-8.45817	0.000640335
-8.44541	0.000320168
-8.43264	0.000320168
-8.41988	0.000960503
-8.40711	0.000640335
-8.39435	4.26549e-19
-8.38159	4.26549e-19
-8.36882	0.000320168
-8.35606	0.000640335
-8.34329	0.000320168
-8.33053	0.000960503
-8.31777	0.000640335
-8.305	0.000640335
-8.29224	0.000640335
-8.27947	0.000640335
-8.26671	0.000320168
-8.25395	0.00128067
-8.24118	0.000640335
-8.22842	0.00128067
-8.21565	0.00128067
-8.20289	0.000960503
-8.19013	0.000320168
-8.17736	0.000320168
-8.1646	0.000640335
-8.15183	0.000320168
-8.13907	0.000640335
-8.12631	4.26549e-19
-8.11354	0.00128067
-8.10078	4.26549e-19
-8.08801	0.000640335
-8.07525	0.000320168
-8.06249	0.000320168
-8.04972	0.000320168
-8.03696	0.00128067
-8.02419	0.000320168
-8.01143	0.000640335
-7.99867	0.000960503
-7.9859	0.00128067
-7.97314	4.26549e-19
-7.96037	0.000960503
-7.94761	0.000320168
-7.93485	0.000960503
-7.92208	4.26549e-19
-7.90932	0.000640335
-7.89655	0.00128067
-7.88379	0.000320168
-7.87103	0.000960503
-7.85826	0.000320168
-7.8455	0.000640335
-7.83273	0.00160084
-7.81997	0.000320168
-7.80721	0.000320168
-7.79444	0.000960503
-7.78168	0.000640335
-7.76891	4.26549e-19
-7.75615	4.26549e-19
-7.74339	4.26549e-19
-7.73062	0.000640335
-7.71786	0.000640335
-7.70509	0.000640335
-7.69233	4.26549e-19
-7.67957	0.000640335
-7.6668	0.00128067
-7.65404	0.00128067
-7.64127	0.00128067
-7.62851	0.000640335
-7.61575	4.26549e-19
-7.60298	0.000320168
-7.59022	4.26549e-19
-7.57745	0.000320168
-7.56469	4.26549e-19
-7.55193	0.000960503
-7.53916	0.000640335
-7.5264	0.000320168
-7.51363	4.26549e-19
-7.50087	0.000320168
-7.48811	0.000640335
-7.47534	4.26549e-19
-7.46258	0.000320168
-7.44981	0.000960503
-7.43705	0.000960503
-7.42429	0.000640335
-7.41152	0.000320168
-7.39876	0.000640335
-7.38599	4.26549e-19
-7.37323	0.000960503
-7.36047	0.000640335
-7.3477	0.000640335
-7.33494	4.26549e-19
-7.32217	0.000640335
-7.30941	0.000320168
-7.29665	0.000320168
-7.28388	0.000320168
-7.27112	0.000320168
-7.25835	0.000640335
-7.24559	0.00160084
-7.23283	0.000640335
-7.22006	0.000960503
-7.2073	0.000320168
-7.19453	0.000640335
-7.18177	0.000320168
-7.16901	0.00128067
-7.15624	0.000960503
-7.14348	0.000320168
-7.13071	0.000320168
-7.11795	0.000320168
-7.10519	0.000640335
-7.09242	0.000320168
-7.07966	0.00160084
-7.06689	0.000320168
-7.05413	0.000320168
-7.04137	0.000640335
-7.0286	0.000640335
-7.01584	0.000320168
-7.00307	0.000320168
-6.99031	0.000960503
-6.97755	0.000320168
-6.96478	0.000320168
-6.95202	0.000640335
-6.93925	0.000320168
-6.92649	0.000960503
-6.91373	0.000320168
-6.90096	0.000320168
-6.8882	0.000320168
-6.87543	0.000640335
-6.86267	0.000320168
-6.84991	4.26549e-19
-6.83714	0.000320168
-6.82438	0.000960503
-6.81161	4.26549e-19
-6.79885	0.000320168
-6.78609	0.000640335
-6.77332	0.000320168
-6.76056	0.00128067
-6.74779	0.000960503
-6.73503	0.000320168
-6.72227	0.000640335
-6.7095	4.26549e-19
-6.69674	0.000640335
-6.68397	4.26549e-19
-6.67121	0.000640335
-6.65845	0.000960503
-6.64568	0.000640335
-6.63292	0.000320168
-6.62015	0.000640335
-6.60739	4.26549e-19
-6.59463	0.000640335
-6.58186	0.000320168
-6.5691	0.00160084
-6.55633	0.000320168
-6.54357	0.000640335
-6.53081	0.00160084
-6.51804	0.000640335
-6.50528	0.00128067
-6.49251	4.26549e-19
-6.47975	0.000320168
-6.46699	0.000640335
-6.45422	0.000960503
-6.44146	0.000320168
-6.42869	0.000640335
-6.41593	0.000960503
-6.40317	0.000960503
-6.3904	4.26549e-19
-6.37764	4.26549e-19
-6.36487	0.000640335
-6.35211	0.000320168
-6.33935	0.000960503
-6.32658	0.000640335
-6.31382	4.26549e-19
-6.30105	0.000960503
-6.28829	0.000640335
-6.27553	0.000640335
-6.26276	0.000640335
-6.25	0.000640335
-6.23723	4.26549e-19
-6.22447	0.000640335
-6.21171	0.000320168
-6.19894	0.000640335
-6.18618	0.000320168
-6.17341	0.000320168
-6.16065	0.00192101
-6.14789	0.000960503
-6.13512	0.000960503
-6.12236	0.000320168
-6.10959	4.26549e-19
-6.09683	4.26549e-19
-6.08407	0.000640335
-6.0713	0.000640335
-6.05854	0.000320168
-6.04577	0.000320168
-6.03301	0.000640335
-6.02025	0.000320168
-6.00748	0.000640335
-5.99472	0.000640335
-5.98195	4.26549e-19
-5.96919	0.00128067
-5.95643	4.26549e-19
-5.94366	0.000960503
-5.9309	0.00128067
-5.91813	0.000960503
-5.90537	0.00128067
-5.89261	0.000320168
-5.87984	0.000640335
-5.86708	0.000320168
-5.85431	0.000640335
-5.84155	0.000960503
-5.82879	0.00128067
-5.81602	0.00192101
-5.80326	0.000320168
-5.79049	0.000320168
-5.77773	0.000960503
-5.76497	0.00128067
-5.7522	0.000640335
-5.73944	4.26549e-19
-5.72667	0.000320168
-5.71391	0.000640335
-5.70115	0.000960503
-5.68838	0.000640335
-5.67562	0.000960503
-5.66285	4.26549e-19
-5.65009	0.000640335
-5.63733	0.000960503
-5.62456	4.26549e-19
-5.6118	0.000320168
-5.59903	0.000960503
-5.58627	4.26549e-19
-5.57351	0.00128067
-5.56074	4.26549e-19
-5.54798	0.00128067
-5.53521	0.000960503
-5.52245	0.000640335
-5.50969	0.000320168
-5.49692	0.000960503
-5.48416	0.000960503
-5.47139	0.000320168
-5.45863	0.000320168
-5.44587	0.000640335
-5.4331	0.000320168
-5.42034	0.000640335
-5.40757	0.00128067
-5.39481	0.00128067
-5.38205	0.00192101
-5.36928	0.00160084
-5.35652	0.00128067
-5.34375	0.00224117
-5.33099	4.26549e-19
-5.31823	0.000640335
-5.30546	0.000960503
-5.2927	0.000640335
-5.27993	0.00224117
-5.26717	0.00128067
-5.25441	0.000960503
-5.24164	0.00128067
-5.22888	0.00128067
-5.21611	0.000640335
-5.20335	0.00128067
-5.19059	0.000960503
-5.17782	0.00224117
-5.16506	0.00128067
-5.15229	0.000960503
-5.13953	0.00128067
-5.12677	0.000320168
-5.114	0.00128067
-5.10124	0.00128067
-5.08847	0.000960503
-5.07571	0.000640335
-5.06295	0.000320168
-5.05018	0.000640335
-5.03742	0.000640335
-5.02465	0.000960503
-5.01189	0.000320168
-4.99913	0.000960503
-4.98636	0.00160084
-4.9736	0.00192101
-4.96083	0.000640335
-4.94807	0.000640335
-4.93531	0.000320168
-4.92254	0.000640335
-4.90978	4.26549e-19
-4.89701	0.000640335
-4.88425	0.000320168
-4.87149	0.000320168
-4.85872	0.000320168
-4.84596	0.00128067
-4.83319	0.000640335
-4.82043	0.000960503
-4.80767	0.000320168
-4.7949	0.000960503
-4.78214	0.000960503
-4.76937	0.000960503
-4.75661	0.00160084
-4.74385	0.000320168
-4.73108	0.000960503
-4.71832	0.00160084
-4.70555	0.00128067
-4.69279	0.000640335
-4.68003	0.000960503
-4.66726	0.000960503
-4.6545	0.00128067
-4.64173	0.000960503
-4.62897	0.00320168
-4.61621	0.000320168
-4.60344	0.000320168
-4.59068	0.00128067
-4.57791	0.000640335
-4.56515	0.000640335
-4.55239	0.000320168
-4.53962	0.00128067
-4.52686	0.00224117
-4.51409	0.000320168
-4.50133	0.00160084
-4.48857	0.00128067
-4.4758	0.000640335
-4.46304	0.000960503
-4.45027	0.00128067
-4.43751	0.000640335
-4.42475	0.000320168
-4.41198	4.26549e-19
-4.39922	0.00128067
-4.38645	0.000640335
-4.37369	0.000960503
-4.36093	0.00160084
-4.34816	0.000960503
-4.3354	4.26549e-19
-4.32263	0.000640335
-4.30987	0.000320168
-4.29711	0.000960503
-4.28434	0.000960503
-4.27158	0.000960503
-4.25881	0.000640335
-4.24605	0.000960503
-4.23329	0.000960503
-4.22052	0.000960503
-4.20776	0.00128067
-4.19499	0.00128067
-4.18223	0.000640335
-4.16947	0.00128067
-4.1567	0.00128067
-4.14394	0.000960503
-4.13117	0.00224117
-4.11841	0.000640335
-4.10565	0.00160084
-4.09288	0.00224117
-4.08012	0.00128067
-4.06735	0.00128067
-4.05459	0.00160084
-4.04183	0.000320168
-4.02906	0.000960503
-4.0163	0.00128067
-4.00353	0.00224117
-3.99077	0.00160084
-3.97801	0.000960503
-3.96524	0.00160084
-3.95248	0.000320168
-3.93971	0.00128067
-3.92695	0.00128067
-3.91419	0.000960503
-3.90142	0.000320168
-3.88866	0.000960503
-3.87589	4.26549e-19
-3.86313	0.000960503
-3.85037	0.00192101
-3.8376	0.000640335
-3.82484	0.00160084
-3.81207	0.00128067
-3.79931	0.00128067
-3.78655	4.26549e-19
-3.77378	0.000960503
-3.76102	0.000640335
-3.74825	0.000960503
-3.73549	0.000640335
-3.72273	0.00128067
-3.70996	0.000640335
-3.6972	0.000960503
-3.68443	0.000960503
-3.67167	0.00128067
-3.65891	0.000640335
-3.64614	0.00160084
-3.63338	0.00160084
-3.62061	0.00128067
-3.60785	0.000320168
-3.59509	0.000960503
-3.58232	0.00224117
-3.56956	0.00160084
-3.55679	0.000640335
-3.54403	0.000640335
-3.53127	0.00192101
-3.5185	0.00192101
-3.50574	0.000640335
-3.49297	0.00128067
-3.48021	0.00160084
-3.46745	0.000640335
-3.45468	0.000960503
-3.44192	0.00160084
-3.42915	0.00192101
-3.41639	0.000640335
-3.40363	0.00224117
-3.39086	0.000960503
-3.3781	0.000320168
-3.36533	0.000960503
-3.35257	0.000960503
-3.33981	0.000960503
-3.32704	0.000960503
-3.31428	0.000960503
-3.30151	0.00160084
-3.28875	0.000960503
-3.27599	0.00160084
-3.26322	0.000640335
-3.25046	0.00128067
-3.23769	0.00192101
-3.22493	0.00128067
-3.21217	0.00128067
-3.1994	0.00192101
-3.18664	0.00128067
-3.17387	0.00128067
-3.16111	0.000960503
-3.14835	0.00128067
-3.13558	0.00192101
-3.12282	0.000960503
-3.11005	0.00256134
[truncated: 4,001 more rows]

## Sheet: (0.455,0.072)
Energy loss (eV)	Intensity (a.u.)
-28.5454	0.000299425
-28.5327	0.000898274
-28.5199	0.000299425
-28.5071	0.000598849
-28.4944	0.000299425
-28.4816	3.98914e-19
-28.4688	0.000898274
-28.4561	3.98914e-19
-28.4433	0.000299425
-28.4305	0.000299425
-28.4178	0.000299425
-28.405	0.000598849
-28.3922	0.000299425
-28.3795	0.000598849
-28.3667	0.0011977
-28.354	0.000598849
-28.3412	0.0011977
-28.3284	0.000598849
-28.3157	0.000299425
-28.3029	0.000598849
-28.2901	0.0011977
-28.2774	3.98914e-19
-28.2646	0.000299425
-28.2518	0.000898274
-28.2391	0.000598849
-28.2263	0.000598849
-28.2136	3.98914e-19
-28.2008	3.98914e-19
-28.188	0.000299425
-28.1753	0.000299425
-28.1625	0.000598849
-28.1497	0.000598849
-28.137	0.000598849
-28.1242	0.000598849
-28.1114	0.000299425
-28.0987	0.000898274
-28.0859	0.000299425
-28.0731	3.98914e-19
-28.0604	3.98914e-19
-28.0476	0.000898274
-28.0349	0.000299425
-28.0221	0.000898274
-28.0093	3.98914e-19
-27.9966	3.98914e-19
-27.9838	0.000898274
-27.971	0.000598849
-27.9583	3.98914e-19
-27.9455	0.000299425
-27.9327	0.000299425
-27.92	3.98914e-19
-27.9072	0.000299425
-27.8945	0.000299425
-27.8817	3.98914e-19
-27.8689	0.000299425
-27.8562	0.0011977
-27.8434	3.98914e-19
-27.8306	0.000598849
-27.8179	0.000299425
-27.8051	3.98914e-19
-27.7923	0.000598849
-27.7796	3.98914e-19
-27.7668	0.000299425
-27.754	0.000299425
-27.7413	0.000598849
-27.7285	3.98914e-19
-27.7158	0.000598849
-27.703	0.000598849
-27.6902	3.98914e-19
-27.6775	0.000299425
-27.6647	0.000598849
-27.6519	3.98914e-19
-27.6392	0.000299425
-27.6264	0.000898274
-27.6136	3.98914e-19
-27.6009	0.000898274
-27.5881	0.0011977
-27.5754	3.98914e-19
-27.5626	0.000299425
-27.5498	0.000299425
-27.5371	3.98914e-19
-27.5243	3.98914e-19
-27.5115	0.000299425
-27.4988	0.000898274
-27.486	3.98914e-19
-27.4732	0.000898274
-27.4605	0.000598849
-27.4477	0.0011977
-27.4349	0.000598849
-27.4222	0.000299425
-27.4094	0.000898274
-27.3967	0.000898274
-27.3839	3.98914e-19
-27.3711	0.000299425
-27.3584	0.00149712
-27.3456	0.000598849
-27.3328	3.98914e-19
-27.3201	0.000598849
-27.3073	0.000598849
-27.2945	0.000898274
-27.2818	0.000598849
-27.269	0.000598849
-27.2563	3.98914e-19
-27.2435	0.000898274
-27.2307	0.000598849
-27.218	0.000898274
-27.2052	0.000299425
-27.1924	0.000299425
-27.1797	0.000898274
-27.1669	0.000598849
-27.1541	0.000598849
-27.1414	0.000598849
-27.1286	3.98914e-19
-27.1158	0.000299425
-27.1031	0.000598849
-27.0903	0.000598849
-27.0776	0.000598849
-27.0648	3.98914e-19
-27.052	3.98914e-19
-27.0393	0.000598849
-27.0265	0.000898274
-27.0137	0.000598849
-27.001	0.000598849
-26.9882	3.98914e-19
-26.9754	0.000299425
-26.9627	3.98914e-19
-26.9499	0.000898274
-26.9372	0.000299425
-26.9244	3.98914e-19
-26.9116	0.000299425
-26.8989	0.000598849
-26.8861	3.98914e-19
-26.8733	0.000598849
-26.8606	0.000299425
-26.8478	0.000598849
-26.835	3.98914e-19
-26.8223	0.000299425
-26.8095	0.000598849
-26.7967	0.000299425
-26.784	3.98914e-19
-26.7712	0.000299425
-26.7585	3.98914e-19
-26.7457	0.000299425
-26.7329	0.000299425
-26.7202	0.000299425
-26.7074	0.000898274
-26.6946	3.98914e-19
-26.6819	0.000299425
-26.6691	0.000299425
-26.6563	0.000299425
-26.6436	0.000299425
-26.6308	3.98914e-19
-26.6181	0.000598849
-26.6053	0.000598849
-26.5925	0.000898274
-26.5798	3.98914e-19
-26.567	3.98914e-19
-26.5542	3.98914e-19
-26.5415	3.98914e-19
-26.5287	0.000299425
-26.5159	0.000598849
-26.5032	0.000299425
-26.4904	0.000299425
-26.4776	0.000598849
-26.4649	0.000299425
-26.4521	0.000299425
-26.4394	0.000299425
-26.4266	0.000299425
-26.4138	0.000598849
-26.4011	3.98914e-19
-26.3883	3.98914e-19
-26.3755	3.98914e-19
-26.3628	3.98914e-19
-26.35	0.000598849
-26.3372	3.98914e-19
-26.3245	3.98914e-19
-26.3117	3.98914e-19
-26.299	3.98914e-19
-26.2862	3.98914e-19
-26.2734	3.98914e-19
-26.2607	0.000299425
-26.2479	0.000299425
-26.2351	0.000299425
-26.2224	3.98914e-19
-26.2096	0.00149712
-26.1968	0.000598849
-26.1841	0.000299425
-26.1713	3.98914e-19
-26.1585	0.000299425
-26.1458	0.000299425
-26.133	0.000299425
-26.1203	0.000598849
-26.1075	0.000299425
-26.0947	0.000898274
-26.082	0.000598849
-26.0692	0.000898274
-26.0564	3.98914e-19
-26.0437	0.000299425
-26.0309	0.000299425
-26.0181	0.000598849
-26.0054	3.98914e-19
-25.9926	3.98914e-19
-25.9799	3.98914e-19
-25.9671	3.98914e-19
-25.9543	3.98914e-19
-25.9416	0.000299425
-25.9288	0.000598849
-25.916	0.000299425
-25.9033	3.98914e-19
-25.8905	3.98914e-19
-25.8777	0.000299425
-25.865	3.98914e-19
-25.8522	3.98914e-19
-25.8394	3.98914e-19
-25.8267	3.98914e-19
-25.8139	3.98914e-19
-25.8012	3.98914e-19
-25.7884	3.98914e-19
-25.7756	3.98914e-19
-25.7629	3.98914e-19
-25.7501	3.98914e-19
-25.7373	3.98914e-19
-25.7246	3.98914e-19
-25.7118	3.98914e-19
-25.699	3.98914e-19
-25.6863	3.98914e-19
-25.6735	3.98914e-19
-25.6608	3.98914e-19
-25.648	3.98914e-19
-25.6352	3.98914e-19
-25.6225	3.98914e-19
-25.6097	3.98914e-19
-25.5969	3.98914e-19
-25.5842	3.98914e-19
-25.5714	3.98914e-19
-25.5586	3.98914e-19
-25.5459	3.98914e-19
-25.5331	3.98914e-19
-25.5203	3.98914e-19
-25.5076	3.98914e-19
-25.4948	3.98914e-19
-25.4821	3.98914e-19
-25.4693	3.98914e-19
-25.4565	3.98914e-19
-25.4438	3.98914e-19
-25.431	3.98914e-19
-25.4182	3.98914e-19
-25.4055	3.98914e-19
-25.3927	3.98914e-19
-25.3799	3.98914e-19
-25.3672	3.98914e-19
-25.3544	3.98914e-19
-25.3417	3.98914e-19
-25.3289	3.98914e-19
-25.3161	3.98914e-19
-25.3034	3.98914e-19
-25.2906	3.98914e-19
-25.2778	3.98914e-19
-25.2651	3.98914e-19
-25.2523	3.98914e-19
-25.2395	3.98914e-19
-25.2268	3.98914e-19
-25.214	3.98914e-19
-25.2012	3.98914e-19
-25.1885	3.98914e-19
-25.1757	3.98914e-19
-25.163	3.98914e-19
-25.1502	3.98914e-19
-25.1374	3.98914e-19
-25.1247	3.98914e-19
-25.1119	3.98914e-19
-25.0991	3.98914e-19
-25.0864	3.98914e-19
-25.0736	3.98914e-19
-25.0608	3.98914e-19
-25.0481	3.98914e-19
-25.0353	3.98914e-19
-25.0226	3.98914e-19
-25.0098	3.98914e-19
-24.997	3.98914e-19
-24.9843	3.98914e-19
-24.9715	3.98914e-19
-24.9587	3.98914e-19
-24.946	3.98914e-19
-24.9332	3.98914e-19
-24.9204	3.98914e-19
-24.9077	3.98914e-19
-24.8949	3.98914e-19
-24.8821	3.98914e-19
-24.8694	3.98914e-19
-24.8566	3.98914e-19
-24.8439	3.98914e-19
-24.8311	3.98914e-19
-24.8183	3.98914e-19
-24.8056	3.98914e-19
-24.7928	3.98914e-19
-24.78	3.98914e-19
-24.7673	3.98914e-19
-24.7545	3.98914e-19
-24.7417	3.98914e-19
-24.729	3.98914e-19
-24.7162	3.98914e-19
-24.7035	3.98914e-19
-24.6907	3.98914e-19
-24.6779	3.98914e-19
-24.6652	3.98914e-19
-24.6524	3.98914e-19
-24.6396	3.98914e-19
-24.6269	3.98914e-19
-24.6141	3.98914e-19
-24.6013	3.98914e-19
-24.5886	3.98914e-19
-24.5758	3.98914e-19
-24.563	3.98914e-19
-24.5503	3.98914e-19
-24.5375	3.98914e-19
-24.5248	3.98914e-19
-24.512	3.98914e-19
-24.4992	3.98914e-19
-24.4865	3.98914e-19
-24.4737	3.98914e-19
-24.4609	3.98914e-19
-24.4482	3.98914e-19
-24.4354	3.98914e-19
-24.4226	3.98914e-19
-24.4099	3.98914e-19
-24.3971	3.98914e-19
-24.3844	3.98914e-19
-24.3716	3.98914e-19
-24.3588	3.98914e-19
-24.3461	3.98914e-19
-24.3333	3.98914e-19
-24.3205	3.98914e-19
-24.3078	3.98914e-19
-24.295	3.98914e-19
-24.2822	3.98914e-19
-24.2695	3.98914e-19
-24.2567	3.98914e-19
-24.2439	3.98914e-19
-24.2312	3.98914e-19
-24.2184	3.98914e-19
-24.2057	3.98914e-19
-24.1929	3.98914e-19
-24.1801	3.98914e-19
-24.1674	3.98914e-19
-24.1546	3.98914e-19
-24.1418	3.98914e-19
-24.1291	3.98914e-19
-24.1163	3.98914e-19
-24.1035	3.98914e-19
-24.0908	3.98914e-19
-24.078	3.98914e-19
-24.0653	3.98914e-19
-24.0525	3.98914e-19
-24.0397	3.98914e-19
-24.027	3.98914e-19
-24.0142	3.98914e-19
-24.0014	3.98914e-19
-23.9887	3.98914e-19
-23.9759	3.98914e-19
-23.9631	3.98914e-19
-23.9504	3.98914e-19
-23.9376	3.98914e-19
-23.9248	3.98914e-19
-23.9121	3.98914e-19
-23.8993	3.98914e-19
-23.8866	3.98914e-19
-23.8738	3.98914e-19
-23.861	3.98914e-19
-23.8483	3.98914e-19
-23.8355	3.98914e-19
-23.8227	3.98914e-19
-23.81	3.98914e-19
-23.7972	3.98914e-19
-23.7844	3.98914e-19
-23.7717	3.98914e-19
-23.7589	3.98914e-19
-23.7462	3.98914e-19
-23.7334	3.98914e-19
-23.7206	3.98914e-19
-23.7079	3.98914e-19
-23.6951	3.98914e-19
-23.6823	3.98914e-19
-23.6696	3.98914e-19
-23.6568	3.98914e-19
-23.644	3.98914e-19
-23.6313	3.98914e-19
-23.6185	3.98914e-19
-23.6057	3.98914e-19
-23.593	3.98914e-19
-23.5802	3.98914e-19
-23.5675	3.98914e-19
-23.5547	3.98914e-19
-23.5419	3.98914e-19
-23.5292	3.98914e-19
-23.5164	3.98914e-19
-23.5036	3.98914e-19
-23.4909	3.98914e-19
-23.4781	3.98914e-19
-23.4653	3.98914e-19
-23.4526	3.98914e-19
-23.4398	3.98914e-19
-23.4271	3.98914e-19
-23.4143	3.98914e-19
-23.4015	3.98914e-19
-23.3888	3.98914e-19
-23.376	3.98914e-19
-23.3632	3.98914e-19
-23.3505	3.98914e-19
-23.3377	3.98914e-19
-23.3249	3.98914e-19
-23.3122	3.98914e-19
-23.2994	3.98914e-19
-23.2866	3.98914e-19
-23.2739	3.98914e-19
-23.2611	3.98914e-19
-23.2484	3.98914e-19
-23.2356	3.98914e-19
-23.2228	3.98914e-19
-23.2101	3.98914e-19
-23.1973	3.98914e-19
-23.1845	3.98914e-19
-23.1718	3.98914e-19
-23.159	3.98914e-19
-23.1462	3.98914e-19
-23.1335	3.98914e-19
-23.1207	3.98914e-19
-23.108	3.98914e-19
-23.0952	3.98914e-19
-23.0824	3.98914e-19
-23.0697	3.98914e-19
-23.0569	3.98914e-19
-23.0441	3.98914e-19
-23.0314	3.98914e-19
-23.0186	3.98914e-19
-23.0058	3.98914e-19
-22.9931	3.98914e-19
-22.9803	3.98914e-19
-22.9675	3.98914e-19
-22.9548	3.98914e-19
-22.942	3.98914e-19
-22.9293	3.98914e-19
-22.9165	3.98914e-19
-22.9037	3.98914e-19
-22.891	3.98914e-19
-22.8782	3.98914e-19
-22.8654	3.98914e-19
-22.8527	3.98914e-19
-22.8399	3.98914e-19
-22.8271	3.98914e-19
-22.8144	3.98914e-19
-22.8016	3.98914e-19
-22.7889	3.98914e-19
-22.7761	3.98914e-19
-22.7633	3.98914e-19
-22.7506	3.98914e-19
-22.7378	3.98914e-19
-22.725	3.98914e-19
-22.7123	3.98914e-19
-22.6995	3.98914e-19
-22.6867	3.98914e-19
-22.674	3.98914e-19
-22.6612	3.98914e-19
-22.6484	3.98914e-19
-22.6357	3.98914e-19
-22.6229	3.98914e-19
-22.6102	3.98914e-19
-22.5974	3.98914e-19
-22.5846	3.98914e-19
-22.5719	3.98914e-19
-22.5591	3.98914e-19
-22.5463	3.98914e-19
-22.5336	3.98914e-19
-22.5208	3.98914e-19
-22.508	3.98914e-19
-22.4953	3.98914e-19
-22.4825	3.98914e-19
-22.4698	3.98914e-19
-22.457	3.98914e-19
-22.4442	3.98914e-19
-22.4315	3.98914e-19
-22.4187	3.98914e-19
-22.4059	3.98914e-19
-22.3932	3.98914e-19
-22.3804	3.98914e-19
-22.3676	3.98914e-19
-22.3549	3.98914e-19
-22.3421	3.98914e-19
-22.3293	3.98914e-19
-22.3166	3.98914e-19
-22.3038	3.98914e-19
-22.2911	3.98914e-19
-22.2783	3.98914e-19
-22.2655	3.98914e-19
-22.2528	3.98914e-19
-22.24	3.98914e-19
-22.2272	3.98914e-19
-22.2145	3.98914e-19
-22.2017	3.98914e-19
-22.1889	3.98914e-19
-22.1762	3.98914e-19
-22.1634	3.98914e-19
-22.1507	3.98914e-19
-22.1379	3.98914e-19
-22.1251	3.98914e-19
-22.1124	3.98914e-19
-22.0996	3.98914e-19
-22.0868	3.98914e-19
-22.0741	3.98914e-19
-22.0613	3.98914e-19
-22.0485	0.000299425
-22.0358	3.98914e-19
-22.023	3.98914e-19
-22.0102	3.98914e-19
-21.9975	3.98914e-19
-21.9847	3.98914e-19
-21.972	3.98914e-19
-21.9592	3.98914e-19
-21.9464	3.98914e-19
-21.9337	3.98914e-19
-21.9209	3.98914e-19
-21.9081	3.98914e-19
-21.8954	3.98914e-19
-21.8826	3.98914e-19
-21.8698	3.98914e-19
-21.8571	3.98914e-19
-21.8443	3.98914e-19
-21.8316	3.98914e-19
-21.8188	3.98914e-19
-21.806	3.98914e-19
-21.7933	3.98914e-19
-21.7805	3.98914e-19
-21.7677	3.98914e-19
-21.755	3.98914e-19
-21.7422	3.98914e-19
-21.7294	3.98914e-19
-21.7167	3.98914e-19
-21.7039	3.98914e-19
-21.6911	3.98914e-19
-21.6784	3.98914e-19
-21.6656	3.98914e-19
-21.6529	3.98914e-19
-21.6401	3.98914e-19
-21.6273	3.98914e-19
-21.6146	3.98914e-19
-21.6018	3.98914e-19
-21.589	3.98914e-19
-21.5763	3.98914e-19
-21.5635	3.98914e-19
-21.5507	3.98914e-19
-21.538	3.98914e-19
-21.5252	3.98914e-19
-21.5125	3.98914e-19
-21.4997	3.98914e-19
-21.4869	3.98914e-19
-21.4742	3.98914e-19
-21.4614	3.98914e-19
-21.4486	3.98914e-19
-21.4359	3.98914e-19
-21.4231	3.98914e-19
-21.4103	3.98914e-19
-21.3976	3.98914e-19
-21.3848	3.98914e-19
-21.372	3.98914e-19
-21.3593	3.98914e-19
-21.3465	3.98914e-19
-21.3338	3.98914e-19
-21.321	3.98914e-19
-21.3082	3.98914e-19
-21.2955	3.98914e-19
-21.2827	3.98914e-19
-21.2699	3.98914e-19
-21.2572	3.98914e-19
-21.2444	3.98914e-19
-21.2316	3.98914e-19
-21.2189	3.98914e-19
-21.2061	3.98914e-19
-21.1934	3.98914e-19
-21.1806	3.98914e-19
-21.1678	3.98914e-19
-21.1551	3.98914e-19
-21.1423	3.98914e-19
-21.1295	3.98914e-19
-21.1168	3.98914e-19
-21.104	3.98914e-19
-21.0912	3.98914e-19
-21.0785	3.98914e-19
-21.0657	3.98914e-19
-21.0529	3.98914e-19
-21.0402	3.98914e-19
-21.0274	3.98914e-19
-21.0147	3.98914e-19
-21.0019	3.98914e-19
-20.9891	3.98914e-19
-20.9764	3.98914e-19
-20.9636	3.98914e-19
-20.9508	3.98914e-19
-20.9381	3.98914e-19
-20.9253	3.98914e-19
-20.9125	3.98914e-19
-20.8998	3.98914e-19
-20.887	3.98914e-19
-20.8743	3.98914e-19
-20.8615	3.98914e-19
-20.8487	3.98914e-19
-20.836	3.98914e-19
-20.8232	3.98914e-19
-20.8104	3.98914e-19
-20.7977	3.98914e-19
-20.7849	3.98914e-19
-20.7721	3.98914e-19
-20.7594	3.98914e-19
-20.7466	3.98914e-19
-20.7338	3.98914e-19
-20.7211	3.98914e-19
-20.7083	3.98914e-19
-20.6956	3.98914e-19
-20.6828	3.98914e-19
-20.67	3.98914e-19
-20.6573	3.98914e-19
-20.6445	3.98914e-19
-20.6317	3.98914e-19
-20.619	3.98914e-19
-20.6062	3.98914e-19
-20.5934	3.98914e-19
-20.5807	3.98914e-19
-20.5679	3.98914e-19
-20.5552	3.98914e-19
-20.5424	3.98914e-19
-20.5296	3.98914e-19
-20.5169	3.98914e-19
-20.5041	3.98914e-19
-20.4913	3.98914e-19
-20.4786	3.98914e-19
-20.4658	3.98914e-19
-20.453	3.98914e-19
-20.4403	3.98914e-19
-20.4275	3.98914e-19
-20.4147	3.98914e-19
-20.402	3.98914e-19
-20.3892	3.98914e-19
-20.3765	3.98914e-19
-20.3637	3.98914e-19
-20.3509	3.98914e-19
-20.3382	3.98914e-19
-20.3254	3.98914e-19
-20.3126	3.98914e-19
-20.2999	3.98914e-19
-20.2871	3.98914e-19
-20.2743	3.98914e-19
-20.2616	3.98914e-19
-20.2488	3.98914e-19
-20.2361	3.98914e-19
-20.2233	3.98914e-19
-20.2105	3.98914e-19
-20.1978	3.98914e-19
-20.185	3.98914e-19
-20.1722	3.98914e-19
-20.1595	3.98914e-19
-20.1467	3.98914e-19
-20.1339	3.98914e-19
-20.1212	3.98914e-19
-20.1084	3.98914e-19
-20.0956	3.98914e-19
-20.0829	3.98914e-19
-20.0701	3.98914e-19
-20.0574	3.98914e-19
-20.0446	3.98914e-19
-20.0318	3.98914e-19
-20.0191	3.98914e-19
-20.0063	3.98914e-19
-19.9935	3.98914e-19
-19.9808	3.98914e-19
-19.968	3.98914e-19
-19.9552	3.98914e-19
-19.9425	3.98914e-19
-19.9297	3.98914e-19
-19.917	3.98914e-19
-19.9042	3.98914e-19
-19.8914	3.98914e-19
-19.8787	3.98914e-19
-19.8659	3.98914e-19
-19.8531	3.98914e-19
-19.8404	3.98914e-19
-19.8276	3.98914e-19
-19.8148	3.98914e-19
-19.8021	3.98914e-19
-19.7893	3.98914e-19
-19.7765	0.000299425
-19.7638	0.000299425
-19.751	0.000299425
-19.7383	0.000299425
-19.7255	3.98914e-19
-19.7127	3.98914e-19
-19.7	3.98914e-19
-19.6872	3.98914e-19
-19.6744	3.98914e-19
-19.6617	3.98914e-19
-19.6489	3.98914e-19
-19.6361	3.98914e-19
-19.6234	3.98914e-19
-19.6106	3.98914e-19
-19.5979	3.98914e-19
-19.5851	3.98914e-19
-19.5723	3.98914e-19
-19.5596	3.98914e-19
-19.5468	3.98914e-19
-19.534	3.98914e-19
-19.5213	3.98914e-19
-19.5085	3.98914e-19
-19.4957	0.000299425
-19.483	3.98914e-19
-19.4702	3.98914e-19
-19.4574	3.98914e-19
-19.4447	3.98914e-19
-19.4319	3.98914e-19
-19.4192	3.98914e-19
-19.4064	3.98914e-19
-19.3936	3.98914e-19
-19.3809	3.98914e-19
-19.3681	3.98914e-19
-19.3553	3.98914e-19
-19.3426	3.98914e-19
-19.3298	3.98914e-19
-19.317	3.98914e-19
-19.3043	3.98914e-19
-19.2915	3.98914e-19
-19.2788	3.98914e-19
-19.266	3.98914e-19
-19.2532	3.98914e-19
-19.2405	3.98914e-19
-19.2277	3.98914e-19
-19.2149	3.98914e-19
-19.2022	3.98914e-19
-19.1894	0.000299425
-19.1766	3.98914e-19
-19.1639	3.98914e-19
-19.1511	3.98914e-19
-19.1383	3.98914e-19
-19.1256	3.98914e-19
-19.1128	3.98914e-19
-19.1001	3.98914e-19
-19.0873	3.98914e-19
-19.0745	3.98914e-19
-19.0618	3.98914e-19
-19.049	3.98914e-19
-19.0362	3.98914e-19
-19.0235	3.98914e-19
-19.0107	3.98914e-19
-18.9979	3.98914e-19
-18.9852	3.98914e-19
-18.9724	3.98914e-19
-18.9597	3.98914e-19
-18.9469	3.98914e-19
-18.9341	3.98914e-19
-18.9214	3.98914e-19
-18.9086	0.000299425
-18.8958	3.98914e-19
-18.8831	0.000299425
-18.8703	3.98914e-19
-18.8575	0.000598849
-18.8448	3.98914e-19
-18.832	3.98914e-19
-18.8192	3.98914e-19
-18.8065	3.98914e-19
-18.7937	3.98914e-19
-18.781	3.98914e-19
-18.7682	3.98914e-19
-18.7554	0.000299425
-18.7427	0.000598849
-18.7299	3.98914e-19
-18.7171	3.98914e-19
-18.7044	3.98914e-19
-18.6916	3.98914e-19
-18.6788	3.98914e-19
-18.6661	3.98914e-19
-18.6533	3.98914e-19
-18.6406	3.98914e-19
-18.6278	3.98914e-19
-18.615	3.98914e-19
-18.6023	3.98914e-19
-18.5895	3.98914e-19
-18.5767	3.98914e-19
-18.564	3.98914e-19
-18.5512	3.98914e-19
-18.5384	3.98914e-19
-18.5257	3.98914e-19
-18.5129	3.98914e-19
-18.5001	3.98914e-19
-18.4874	0.000299425
-18.4746	3.98914e-19
-18.4619	3.98914e-19
-18.4491	3.98914e-19
-18.4363	0.000299425
-18.4236	3.98914e-19
-18.4108	3.98914e-19
-18.398	3.98914e-19
-18.3853	3.98914e-19
-18.3725	3.98914e-19
-18.3597	3.98914e-19
-18.347	0.000299425
-18.3342	3.98914e-19
-18.3215	3.98914e-19
-18.3087	0.000299425
-18.2959	0.000299425
-18.2832	3.98914e-19
-18.2704	3.98914e-19
-18.2576	0.000299425
-18.2449	0.000598849
-18.2321	0.000299425
-18.2193	3.98914e-19
-18.2066	3.98914e-19
-18.1938	3.98914e-19
-18.181	3.98914e-19
-18.1683	0.000299425
-18.1555	3.98914e-19
-18.1428	0.000598849
-18.13	3.98914e-19
-18.1172	3.98914e-19
-18.1045	0.000299425
-18.0917	3.98914e-19
-18.0789	0.000299425
-18.0662	3.98914e-19
-18.0534	3.98914e-19
-18.0406	0.000299425
-18.0279	3.98914e-19
-18.0151	0.000299425
-18.0024	3.98914e-19
-17.9896	3.98914e-19
-17.9768	3.98914e-19
-17.9641	3.98914e-19
-17.9513	3.98914e-19
-17.9385	3.98914e-19
-17.9258	3.98914e-19
-17.913	3.98914e-19
-17.9002	3.98914e-19
-17.8875	0.000598849
-17.8747	3.98914e-19
-17.8619	0.000598849
-17.8492	3.98914e-19
-17.8364	3.98914e-19
-17.8237	3.98914e-19
-17.8109	3.98914e-19
-17.7981	0.000299425
-17.7854	0.000299425
-17.7726	0.000299425
-17.7598	0.000299425
-17.7471	0.000598849
-17.7343	3.98914e-19
-17.7215	3.98914e-19
-17.7088	3.98914e-19
-17.696	0.000299425
-17.6833	0.000299425
-17.6705	0.000299425
-17.6577	3.98914e-19
-17.645	0.000598849
-17.6322	0.000598849
-17.6194	3.98914e-19
-17.6067	0.000299425
-17.5939	3.98914e-19
-17.5811	0.000299425
-17.5684	3.98914e-19
-17.5556	3.98914e-19
-17.5428	3.98914e-19
-17.5301	0.000299425
-17.5173	0.000299425
-17.5046	3.98914e-19
-17.4918	3.98914e-19
-17.479	3.98914e-19
-17.4663	3.98914e-19
-17.4535	0.000299425
-17.4407	3.98914e-19
-17.428	3.98914e-19
-17.4152	3.98914e-19
-17.4024	3.98914e-19
-17.3897	0.000299425
-17.3769	0.000598849
-17.3642	3.98914e-19
-17.3514	3.98914e-19
-17.3386	0.000299425
-17.3259	0.000299425
-17.3131	0.000299425
-17.3003	3.98914e-19
-17.2876	0.000299425
-17.2748	3.98914e-19
-17.262	3.98914e-19
-17.2493	0.000299425
-17.2365	0.000598849
-17.2237	3.98914e-19
-17.211	3.98914e-19
-17.1982	3.98914e-19
-17.1855	3.98914e-19
-17.1727	3.98914e-19
-17.1599	0.000299425
-17.1472	3.98914e-19
-17.1344	0.000299425
-17.1216	0.000598849
-17.1089	0.000299425
-17.0961	3.98914e-19
-17.0833	0.000299425
-17.0706	0.000299425
-17.0578	0.000299425
-17.0451	0.000299425
-17.0323	0.000299425
-17.0195	3.98914e-19
-17.0068	3.98914e-19
-16.994	0.000299425
-16.9812	0.000299425
-16.9685	3.98914e-19
-16.9557	3.98914e-19
-16.9429	0.000299425
-16.9302	0.000598849
-16.9174	0.000598849
-16.9046	3.98914e-19
-16.8919	3.98914e-19
-16.8791	0.000299425
-16.8664	0.000299425
-16.8536	0.000598849
-16.8408	3.98914e-19
-16.8281	3.98914e-19
-16.8153	0.000299425
-16.8025	0.000299425
-16.7898	0.000598849
-16.777	0.000299425
-16.7642	0.000299425
-16.7515	0.000299425
-16.7387	3.98914e-19
-16.726	3.98914e-19
-16.7132	3.98914e-19
-16.7004	3.98914e-19
-16.6877	3.98914e-19
-16.6749	3.98914e-19
-16.6621	3.98914e-19
-16.6494	3.98914e-19
-16.6366	3.98914e-19
-16.6238	0.000598849
-16.6111	0.000598849
-16.5983	0.000299425
-16.5855	0.000598849
-16.5728	3.98914e-19
-16.56	0.000598849
-16.5473	0.000299425
-16.5345	0.000299425
-16.5217	0.000299425
-16.509	3.98914e-19
-16.4962	3.98914e-19
-16.4834	0.000299425
-16.4707	0.000299425
-16.4579	0.000299425
-16.4451	0.000598849
-16.4324	0.000299425
-16.4196	0.000299425
-16.4069	3.98914e-19
-16.3941	0.000299425
-16.3813	3.98914e-19
-16.3686	0.000598849
-16.3558	0.000299425
-16.343	3.98914e-19
-16.3303	3.98914e-19
-16.3175	0.000598849
-16.3047	0.000299425
-16.292	0.000299425
-16.2792	0.000598849
-16.2664	3.98914e-19
-16.2537	0.000299425
-16.2409	0.000299425
-16.2282	0.000598849
-16.2154	0.000598849
-16.2026	3.98914e-19
-16.1899	0.000598849
-16.1771	0.000898274
-16.1643	0.000598849
-16.1516	0.000299425
-16.1388	3.98914e-19
-16.126	3.98914e-19
-16.1133	3.98914e-19
-16.1005	0.000299425
-16.0878	3.98914e-19
-16.075	3.98914e-19
-16.0622	0.000299425
-16.0495	3.98914e-19
-16.0367	3.98914e-19
-16.0239	3.98914e-19
-16.0112	0.000299425
-15.9984	0.000898274
-15.9856	3.98914e-19
-15.9729	0.000598849
-15.9601	0.000299425
-15.9473	3.98914e-19
-15.9346	0.000299425
-15.9218	3.98914e-19
-15.9091	0.000299425
-15.8963	3.98914e-19
-15.8835	0.000898274
-15.8708	0.000598849
-15.858	0.000598849
-15.8452	0.0011977
-15.8325	3.98914e-19
-15.8197	3.98914e-19
-15.8069	3.98914e-19
-15.7942	3.98914e-19
-15.7814	0.000299425
-15.7687	3.98914e-19
-15.7559	0.000898274
-15.7431	3.98914e-19
-15.7304	3.98914e-19
-15.7176	3.98914e-19
-15.7048	0.000299425
-15.6921	0.000299425
-15.6793	0.000898274
-15.6665	3.98914e-19
-15.6538	0.000598849
-15.641	0.000299425
-15.6282	0.000598849
-15.6155	3.98914e-19
-15.6027	3.98914e-19
-15.59	3.98914e-19
-15.5772	3.98914e-19
-15.5644	0.000598849
-15.5517	0.000299425
-15.5389	0.000299425
-15.5261	0.000299425
-15.5134	3.98914e-19
-15.5006	0.000299425
-15.4878	0.000299425
-15.4751	0.000898274
-15.4623	0.000299425
-15.4496	0.000299425
-15.4368	3.98914e-19
-15.424	0.000299425
-15.4113	0.000299425
-15.3985	0.000299425
-15.3857	3.98914e-19
-15.373	3.98914e-19
-15.3602	0.000598849
-15.3474	3.98914e-19
-15.3347	3.98914e-19
-15.3219	0.000598849
-15.3091	0.000299425
-15.2964	0.000898274
-15.2836	0.000598849
-15.2709	0.000598849
-15.2581	3.98914e-19
-15.2453	0.000898274
-15.2326	0.000898274
-15.2198	0.000299425
-15.207	3.98914e-19
-15.1943	3.98914e-19
-15.1815	3.98914e-19
-15.1687	0.000898274
-15.156	0.000598849
-15.1432	0.0011977
-15.1305	3.98914e-19
-15.1177	3.98914e-19
-15.1049	3.98914e-19
-15.0922	0.000299425
-15.0794	0.000299425
-15.0666	0.000299425
-15.0539	3.98914e-19
-15.0411	0.000598849
-15.0283	0.000598849
-15.0156	0.000299425
-15.0028	3.98914e-19
-14.99	0.000299425
-14.9773	3.98914e-19
-14.9645	0.000299425
-14.9518	0.000299425
-14.939	0.000598849
-14.9262	3.98914e-19
-14.9135	0.00149712
-14.9007	0.000598849
-14.8879	0.000299425
-14.8752	0.000299425
-14.8624	0.000898274
-14.8496	3.98914e-19
-14.8369	3.98914e-19
-14.8241	0.000299425
-14.8114	3.98914e-19
-14.7986	0.000299425
-14.7858	0.000598849
-14.7731	0.000598849
-14.7603	3.98914e-19
-14.7475	0.000299425
-14.7348	0.000598849
-14.722	0.000598849
-14.7092	0.000299425
-14.6965	0.000598849
-14.6837	0.000898274
-14.6709	0.000299425
-14.6582	0.000299425
-14.6454	3.98914e-19
-14.6327	3.98914e-19
-14.6199	0.000598849
-14.6071	0.000598849
-14.5944	0.000598849
-14.5816	0.000299425
-14.5688	3.98914e-19
-14.5561	0.000598849
-14.5433	0.000299425
-14.5305	0.000299425
-14.5178	0.000299425
-14.505	0.000299425
-14.4923	3.98914e-19
-14.4795	0.000598849
-14.4667	3.98914e-19
-14.454	0.000598849
-14.4412	3.98914e-19
-14.4284	0.000898274
-14.4157	0.000299425
-14.4029	3.98914e-19
-14.3901	0.000299425
-14.3774	3.98914e-19
-14.3646	0.000299425
-14.3518	0.000299425
-14.3391	0.000299425
-14.3263	0.0011977
[truncated: 4,885 more rows]

[truncated: 12 more sheets: (0.438,0.142), (0.411,0.209), (0.373,0.271), (0.324,0.324), (0.301,0.301), (0.275,0.275), (0.241,0.241), (0.203,0.203), (0.162,0.162), (0.118,0.118), (0.073,0.073), (0.027,0.027)]
