# Supplementary material for: Magnon interactions in a moderately correlated Mott insulator
Source: Nat Commun. 2024 Jun 24;15:5348. doi: 10.1038/s41467-024-49714-y (PMC11196644; doi:10.1038/s41467-024-49714-y)
Supplement: Supplementary file 3 — Source Data [file 41467_2024_49714_MOESM3_ESM.zip › Source_Data/Figure2c.xlsx]

## Sheet: h
0.027
0.05
0.073
0.118
0.162
0.203
0.241
0.275
0.301
0.324

## Sheet: energy
0
0.01
0.02
0.03
0.04
0.05
0.06
0.07
0.08
0.09
0.1
0.11
0.12
0.13
0.14
0.15
0.16
0.17
0.18
0.19
0.2
0.21
0.22
0.23
0.24
0.25
0.26
0.27
0.28
0.29
0.3
0.31
0.32
0.33
0.34
0.35
0.36
0.37
0.38
0.39
0.4
0.41
0.42
0.43
0.44
0.45
0.46
0.47
0.48
0.49
0.5
0.51
0.52
0.53
0.54
0.55
0.56
0.57
0.58
0.59
0.6
0.61
0.62
0.63
0.64
0.65
0.66
0.67
0.68
0.69
0.7
0.71
0.72
0.73
0.74
0.75
0.76
0.77
0.78
0.79
0.8
0.81
0.82
0.83
0.84
0.85
0.86
0.87
0.88
0.89
0.9
0.91
0.92
0.93
0.94
0.95
0.96
0.97
0.98
0.99
1
1.01
1.02
1.03
1.04
1.05
1.06
1.07
1.08
1.09
1.1
1.11
1.12
1.13
1.14
1.15
1.16
1.17
1.18
1.19
1.2
1.21
1.22
1.23
1.24
1.25
1.26
1.27
1.28
1.29
1.3
1.31
1.32
1.33
1.34
1.35
1.36
1.37
1.38
1.39
1.4
1.41
1.42
1.43
1.44
1.45
1.46
1.47
1.48
1.49
1.5

## Sheet: intensity
0.0536408	0.0794121	0.0583965	0.0125415	0.0249927	0.00281596	0.0235525	0.024674	0.0010932	0.0081729
0.0599007	0.0787778	0.0595102	0.0212919	0.0282676	0.0166724	0.0235659	0.0108524	0.0104738	0.00751688
0.079229	0.075084	0.0651793	0.0389365	0.0254862	0.0258792	0.0259024	0.0128815	0.017556	0.00713863
0.0827091	0.104752	0.0766078	0.0411015	0.030173	0.0342836	0.0307524	0.0258151	0.0234833	0.0110948
0.0892792	0.170785	0.0812683	0.0528469	0.0367712	0.0467564	0.0377085	0.0389901	0.0342592	0.0316086
0.0973793	0.156608	0.115645	0.0692812	0.0326595	0.045653	0.0501976	0.0412231	0.0378529	0.0414451
0.109311	0.18426	0.131159	0.0723388	0.0619852	0.0614234	0.0547735	0.0576257	0.0480275	0.0495979
0.149289	0.215431	0.144525	0.0858217	0.0711275	0.0723777	0.0682984	0.0680942	0.0639064	0.0599638
0.170113	0.239647	0.169388	0.0977346	0.0810266	0.0785779	0.086366	0.0776923	0.0819228	0.0632348
0.178877	0.254897	0.203347	0.111014	0.097377	0.0951115	0.0974273	0.0914137	0.0927618	0.072439
0.176901	0.286226	0.234261	0.129118	0.100541	0.10879	0.120587	0.116865	0.106548	0.0913282
0.165742	0.287313	0.252285	0.158598	0.127975	0.133725	0.132596	0.140751	0.126099	0.112837
0.174295	0.277622	0.26728	0.186636	0.148997	0.1588	0.153352	0.15509	0.149289	0.128533
0.167228	0.266976	0.294396	0.215362	0.170145	0.178364	0.186413	0.177746	0.174279	0.15819
0.14881	0.255436	0.287515	0.246711	0.201052	0.204103	0.210462	0.219631	0.209907	0.186378
0.126253	0.229307	0.284191	0.280424	0.233098	0.23786	0.232791	0.247693	0.236438	0.215754
0.113738	0.208479	0.274823	0.293812	0.253445	0.257947	0.256812	0.266025	0.270514	0.24311
0.101326	0.18761	0.257805	0.300645	0.277591	0.270859	0.275938	0.285063	0.301754	0.257611
0.0929997	0.161282	0.241934	0.303343	0.300923	0.289675	0.284609	0.304433	0.29931	0.282304
0.0859385	0.142849	0.208104	0.2996	0.30332	0.291516	0.294504	0.319013	0.302092	0.282615
0.077961	0.1289	0.184523	0.282468	0.285277	0.28782	0.297621	0.303761	0.311509	0.274375
0.0778227	0.115056	0.163448	0.269289	0.272548	0.279911	0.28351	0.294849	0.312519	0.271493
0.0664474	0.102304	0.137154	0.239856	0.263596	0.26751	0.259535	0.285373	0.293635	0.265427
0.0626573	0.094683	0.125122	0.212165	0.252053	0.248104	0.246802	0.269472	0.247482	0.246955
0.0657991	0.0842294	0.113788	0.194572	0.215035	0.216205	0.225576	0.240155	0.226559	0.220391
0.0645999	0.0798357	0.105525	0.155522	0.181539	0.201241	0.201706	0.223735	0.205414	0.191659
0.0562091	0.0732726	0.0991673	0.145668	0.169948	0.188548	0.174513	0.194754	0.186268	0.16858
0.0503308	0.0631382	0.0912204	0.136127	0.16492	0.165245	0.148629	0.165264	0.176231	0.149604
0.0502527	0.0658803	0.0849785	0.125413	0.142025	0.149028	0.147501	0.151491	0.148323	0.134941
0.0551477	0.0638105	0.0796777	0.119311	0.12677	0.13359	0.136381	0.143629	0.132213	0.120847
0.0539426	0.0599996	0.0758766	0.102084	0.118478	0.11956	0.123928	0.134434	0.118486	0.106868
0.0451124	0.057614	0.0723373	0.09781	0.11149	0.109601	0.113502	0.12104	0.105127	0.0986241
0.04259	0.0589927	0.0624438	0.0922151	0.102669	0.107697	0.106934	0.104967	0.0977356	0.0988082
0.0444141	0.0500532	0.0559775	0.0813784	0.0904617	0.0928105	0.0945523	0.0918734	0.0847643	0.0867124
0.0451931	0.0503921	0.0538908	0.0745425	0.0890559	0.0868872	0.0857106	0.0832718	0.0763033	0.0733365
0.0410364	0.048063	0.0552073	0.0772851	0.086845	0.0808869	0.0816542	0.0753547	0.0737395	0.071696
0.0411201	0.0435647	0.0578222	0.071051	0.0825582	0.0730566	0.0802069	0.0754769	0.0752715	0.0685998
0.0375121	0.049938	0.0526725	0.0624209	0.0760811	0.0777413	0.074274	0.0830621	0.0658228	0.0630966
0.031192	0.0363818	0.0495337	0.0590615	0.0681416	0.069974	0.0690325	0.0662303	0.0635426	0.0580411
0.0322563	0.0314912	0.0450279	0.0572108	0.0610412	0.0599024	0.0649345	0.0641171	0.0584932	0.0526285
0.027503	0.0325029	0.0393062	0.0555289	0.054676	0.0524659	0.0607543	0.0607677	0.0517281	0.0432277
0.025492	0.0339471	0.0360955	0.054333	0.0507679	0.0513587	0.0553924	0.0560076	0.0492437	0.0450856
0.0247869	0.0257839	0.0406554	0.0522609	0.0521838	0.0537774	0.0487164	0.0540393	0.0434835	0.0390252
0.0236988	0.0222116	0.0370967	0.0466647	0.0483263	0.0535244	0.0501839	0.049893	0.040405	0.033046
0.0218114	0.0211143	0.0321637	0.0447602	0.0463551	0.0496611	0.0485534	0.048832	0.0368595	0.0318647
0.0182005	0.0214816	0.0314626	0.0405415	0.0453937	0.0432991	0.0444583	0.0463945	0.0326813	0.0284704
0.0198057	0.0223881	0.0301901	0.0378847	0.0445323	0.037801	0.0436539	0.0426476	0.0340994	0.0265616
0.0232607	0.0222698	0.0270995	0.0376047	0.0424841	0.0391623	0.0371566	0.0442824	0.0274166	0.0251357
0.0208994	0.0183268	0.0242776	0.0324201	0.0348147	0.0410778	0.0353553	0.0390294	0.0273179	0.0236165
0.0171955	0.0158844	0.022423	0.025586	0.0317093	0.040209	0.0330618	0.0341609	0.0282787	0.0217488
0.0168418	0.0162783	0.0217918	0.0246892	0.0325843	0.0360564	0.0285527	0.0329243	0.0227748	0.0263654
0.0141158	0.0143421	0.0209468	0.0257015	0.0345783	0.0384653	0.0264762	0.0359538	0.0209043	0.0229314
0.00862009	0.00722335	0.0194653	0.0225465	0.0331353	0.0346079	0.0278782	0.0289973	0.0193576	0.0186118
0.00922904	0.00449067	0.0181525	0.0223471	0.0265775	0.0285816	0.0243939	0.0289002	0.0175783	0.0158586
0.0061247	0.00637937	0.0171466	0.0235979	0.0226606	0.0235642	0.020829	0.0257001	0.0153526	0.0123093
0.00508744	0.0104742	0.0154351	0.0211169	0.0214556	0.0228015	0.0231733	0.0186026	0.0126571	0.0128889
0.00603468	0.00308591	0.0121564	0.0151186	0.016346	0.0235094	0.0255165	0.0116414	0.0200312	0.0134942
0.00755411	0.00568826	0.00966988	0.0113816	0.0139593	0.0228088	0.0193775	0.0155547	0.0154138	0.0107588
0.00384934	0.00762083	0.00827562	0.0113818	0.0136327	0.0189702	0.0158824	0.0123017	0.0110041	0.0040432
0.00634325	0.00684995	0.00790627	0.00922527	0.0129039	0.0133107	0.0158684	0.0106285	0.0132743	0.008648
0.00569354	0.00646859	0.00813299	0.00884698	0.0109813	0.0125072	0.0124911	0.0141215	0.00380162	0.00970821
0.00312637	0.00987409	0.00541781	0.011886	0.0142088	0.00876273	0.0147997	0.0136867	0.00540299	0.00710944
0.00736672	0.00669833	0.00367452	0.00648163	0.0115507	0.00910526	0.0147855	0.0107814	0.0069513	0.00332596
0.00563754	0.000278963	0.00368201	0.00754357	0.00984444	0.0116715	0.0121775	0.00822285	0.00693334	0.00277146
0.00485674	-0.00528852	0.00433709	0.00642701	0.00991285	0.01346	0.0078278	0.00727234	0.00642942	0.00606483
0.00312259	-0.00307567	0.00247299	0.0035812	0.0106771	0.0109555	0.00555127	0.00848219	0.00392872	0.00607754
-5.72888e-05	-0.0022135	0.00233934	0.0029934	0.010644	0.0124288	0.00691329	0.00580181	0.00404708	0.00518378
-0.000130652	-0.000331915	0.000908957	0.00569256	0.00742643	0.0119933	0.00823169	0.00471433	0.00269515	0.0047195
0.0009786	0.000604373	-0.00232066	0.00518135	0.00693233	0.00910873	0.00807262	0.0065112	-0.000431458	0.00401527
-0.00095777	-0.00218794	0.000920036	0.00570667	0.00806331	0.0062231	0.00574108	0.00860405	-0.000268601	0.00330973
-0.00318379	-0.000235989	0.00172794	0.00790918	-0.00214738	0.0037068	0.00788421	0.00330596	0.00273083	0.00392096
-0.00134756	-0.000260889	0.000759839	0.00603133	0.00385246	-0.000268777	0.00489152	0.00278018	0.00146631	0.00381471
-0.00278346	-0.00027545	0.000242058	0.00377594	0.00262461	-0.000151124	0.00205418	0.00514838	-0.000455319	0.000776118
0.000282324	-0.000922302	0.00240942	0.0029203	0.000321037	0.00474009	0.00128063	0.00571338	0.000577313	-0.000650508
0.00088465	-0.00649854	-0.00622331	0.00129569	0.00413904	0.00166063	0.000653502	0.00192701	0.000119338	0.00365016
-0.00140334	-0.00602529	-0.00171399	-0.00247425	0.00145149	0.00436623	-0.0013369	0.00110236	0.00150287	0.00384771
0.000792611	-0.00358094	0.00199825	0.00354355	0.00189512	0.00436761	-0.000458738	0.00451787	-0.000798889	0.000310245
-0.00336909	-0.00210624	0.000349733	0.00207298	0.00133355	0.00167139	0.000336825	0.00398267	-0.00459508	0.00260076
-0.00306104	-0.00342359	-0.00181205	0.000476799	0.000143706	-0.00155247	-0.00130071	0.00195142	-0.0027999	0.000923375
-0.00217211	-0.00381007	-0.0037735	0.000926391	0.00152138	-0.000115987	0.00156989	0.00513281	-0.00100577	-0.000746209
-0.00399584	-0.0041968	-0.00190069	0.00278296	-0.00249135	0.000446861	0.000669441	0.000756082	-0.00125436	-0.00117248
-0.00134631	-0.00172702	0.000913652	-4.95295e-06	-0.00374202	-0.000369414	-0.0018705	-0.00114904	-0.00197879	-8.80858e-05
-0.00301964	0.000446164	0.00165274	-0.00163167	-0.0016135	-0.00179056	-0.00420833	0.000490877	-0.00249903	-0.000381162
-8.28128e-05	-0.00435382	-0.00051311	-0.00207931	0.00203239	-0.00130038	-0.00410799	0.00293017	-0.00440284	0.00248761
0.00408616	-0.00216343	0.00249257	-0.00112062	-0.00208873	-0.00471852	-0.00145669	-0.00499746	-0.00196648	0.00090691
-0.000302093	-0.00407374	0.00254744	0.00322642	-0.00193601	-0.00536238	-0.00206034	0.000106404	-0.000809786	-0.00231769
0.00143101	-0.00342125	-0.00075894	0.00091468	-0.00215103	-0.00530673	-0.00375051	0.00125262	-0.00100471	-0.000635205
0.00317194	0.0018078	-0.00422288	0.00148746	-0.00216641	-0.00583201	-0.003895	-0.000706076	-0.00163707	-7.58248e-05
0.00319192	0.00401447	0.00264275	0.00303692	-0.00058859	-0.00101428	0.00246886	-0.00253552	-0.00518776	-0.00175513
0.00149672	0.000896273	0.00331322	0.000811178	-0.00308714	-0.00234823	-0.00305421	-0.00281682	-0.00253017	-0.00366915
0.0018753	0.000487644	0.00186106	0.000788243	-0.00198414	-0.00245027	-0.00590223	-0.0036975	0.000177858	-0.00412556
-0.00139567	0.0018223	0.00109417	0.00313432	-0.000306973	-0.00209631	-0.00508185	-0.00237672	0.00113866	-0.000994385
-0.0017435	0.00263337	0.0019423	0.00311166	0.000279766	-0.00531203	-0.00243003	-0.000273561	0.00209843	0.00239746
0.00161923	0.00587691	-0.000481637	0.00105195	-0.00120557	0.000442218	-0.000128242	-0.00223937	0.000531726	0.00142405
0.00760453	0.00197686	-0.0017105	0.00393611	-0.000586703	-0.000695289	-0.00212802	-0.00130356	5.95712e-05	-0.00219002
0.00593953	0.000370747	-0.000846902	0.00256245	0.000164037	-0.00316236	-0.00138752	-0.000415335	-0.000532036	-0.00496193
0.00749239	0.00204685	0.00258741	0.00195959	0.00225519	-0.00328432	0.00210675	0.0024494	-0.00219596	0.00417577
0.00689671	0.00113643	0.0124954	0.00271648	0.00612276	0.000770058	0.00145389	0.00658468	-0.0034987	0.000449905
0.00554661	0.00196473	0.00611727	0.00470234	0.00727734	0.0039734	-0.000249127	0.00144007	-0.000832847	0.000560659
0.0111457	0.00393078	0.00168551	0.00612702	0.00622219	0.0030744	-0.000895638	0.000337156	0.0028139	0.00521858
0.0123937	0.00544927	0.00263527	0.0054923	0.00620721	0.00135864	-0.00260278	0.00161823	0.00634251	0.00561775
0.0156195	0.00614046	0.00110222	0.00829943	0.00529147	0.00245882	-0.00509532	0.00260025	0.00907167	0.00391067
0.0166343	0.0106794	0.00700227	0.0111243	-0.00080477	0.00198639	0.00475621	0.00057036	0.00612204	0.00447712
0.0137168	0.0132288	0.0105934	0.00547729	0.00644867	0.00496509	0.00590589	0.00680487	0.00377506	0.00571177
0.0161372	0.01155	0.0118088	0.0068692	0.00954551	0.00637284	0.0072045	0.0104821	0.00805	0.0068378
0.0185576	0.0101051	0.0113515	0.00514737	0.00971716	0.00483105	0.00852559	0.0125409	0.0166113	0.00966428
0.0173146	0.0157495	0.0108934	0.0077282	0.00922462	0.00115163	0.00659675	0.0134608	0.0105794	0.0124895
0.0176676	0.0130195	0.0161295	0.0155898	0.0134219	0.00931891	0.00648586	0.0133448	0.0147749	0.0119734
0.0277236	0.0162911	0.020747	0.0151358	0.0161528	0.0107216	0.00759695	0.0118366	0.0157621	0.0111011
0.0249223	0.0186819	0.0219167	0.0185681	0.0168164	0.0122043	0.00914331	0.0121818	0.0157649	0.0141892
0.0290746	0.0194723	0.0179104	0.0222228	0.0172498	0.0176393	0.0117077	0.0137676	0.0183946	0.016866
0.0332298	0.027383	0.0193905	0.0257864	0.0194661	0.0188526	0.0187833	0.015719	0.0191294	0.0164588
0.0343885	0.0310105	0.0242492	0.0294742	0.0224374	0.0226629	0.0188274	0.0178368	0.019206	0.0199902
0.034084	0.0322543	0.0287405	0.0329659	0.0229825	0.0245718	0.0199031	0.0179491	0.0208392	0.0271093
0.0410726	0.0366282	0.0315547	0.0408618	0.0244814	0.0248981	0.0215388	0.0210236	0.0258644	0.0290649
0.0474026	0.048204	0.0345422	0.0429897	0.0277448	0.0254583	0.0225149	0.0256976	0.0364451	0.0281939
0.0531659	0.0574111	0.04188	0.0414091	0.0319328	0.0291153	0.0255285	0.0272507	0.0332694	0.0328388
0.059157	0.0636705	0.0496137	0.0498869	0.0349412	0.0326286	0.0309077	0.0420124	0.041955	0.036219
0.0645273	0.0677166	0.0550705	0.050219	0.0426729	0.03718	0.0327001	0.0469986	0.0509523	0.0351524
0.0724792	0.0740548	0.0568266	0.0594902	0.0489448	0.0421008	0.0351932	0.0491694	0.0529684	0.0512752
0.0880837	0.0907879	0.0615365	0.0660455	0.0518228	0.0438694	0.0511094	0.0527093	0.0553355	0.0535432
0.107266	0.0983457	0.0679955	0.0651987	0.0657721	0.0555928	0.0548242	0.0568695	0.0587676	0.0560104
0.119219	0.112693	0.0848965	0.0861458	0.0804201	0.0641747	0.0659069	0.0563708	0.0642993	0.0615038
0.127825	0.135402	0.106416	0.0938394	0.0899581	0.0731181	0.0756954	0.0618438	0.0729767	0.0687975
0.154822	0.163271	0.116086	0.103485	0.0960155	0.0857431	0.0802623	0.0756453	0.0859687	0.0866318
0.186644	0.179483	0.139738	0.12077	0.103115	0.0942884	0.091932	0.0971391	0.108646	0.0989364
0.216532	0.22481	0.165019	0.148674	0.125402	0.11444	0.10424	0.109879	0.116346	0.115589
0.256407	0.257428	0.201609	0.181258	0.146459	0.134134	0.120677	0.120858	0.137889	0.140508
0.304649	0.291091	0.252462	0.220806	0.180435	0.151494	0.141238	0.14029	0.172	0.167787
0.374938	0.350829	0.303131	0.264398	0.226466	0.169266	0.165451	0.171068	0.178462	0.18399
0.461071	0.419471	0.356068	0.312697	0.262584	0.210219	0.208461	0.210866	0.220079	0.218486
0.550564	0.509317	0.413467	0.372928	0.314511	0.262004	0.244165	0.254411	0.255833	0.27016
0.624719	0.592512	0.492954	0.444764	0.382367	0.318182	0.289131	0.296603	0.297369	0.329505
0.697821	0.667655	0.609577	0.508644	0.450357	0.375154	0.344446	0.343426	0.356393	0.356634
0.786024	0.761472	0.658731	0.577964	0.506477	0.43512	0.392614	0.397058	0.421129	0.41149
0.885689	0.805192	0.739809	0.665681	0.574738	0.496254	0.453162	0.443195	0.46469	0.468586
0.970285	0.877737	0.825706	0.751686	0.662337	0.557767	0.521864	0.520457	0.521576	0.524605
1.02492	0.969995	0.906422	0.818841	0.723262	0.626031	0.590165	0.580766	0.591962	0.591815
1.05898	1.05907	0.985786	0.892201	0.77589	0.706245	0.65128	0.627032	0.659362	0.647286
1.1032	1.07788	1.03813	0.961747	0.877312	0.766394	0.709583	0.679534	0.684645	0.689418
1.16853	1.08193	1.06325	0.993281	0.882023	0.815064	0.754161	0.74153	0.734883	0.723047
1.1596	1.09891	1.07349	0.991797	0.921072	0.85367	0.781045	0.779462	0.76932	0.753118
1.12881	1.12233	1.08389	1.02565	0.956202	0.890848	0.808269	0.799279	0.774784	0.784672
1.10166	1.13028	1.12074	1.05509	0.969273	0.945906	0.868412	0.811412	0.795802	0.786465
1.08799	1.1073	1.09302	1.05059	0.988489	0.942321	0.881269	0.838315	0.803475	0.795798
1.09236	1.06422	1.05574	1.00249	0.981064	0.93361	0.889367	0.837861	0.817326	0.800315
1.05755	1.02904	1.01563	0.978952	0.963606	0.910474	0.88746	0.851017	0.819165	0.774812
1.00995	1.00776	0.962526	0.976712	0.935778	0.874055	0.875941	0.856436	0.790637	0.784312
0.973049	0.965571	0.982535	0.963787	0.897144	0.88672	0.867487	0.833046	0.804672	0.766415
0.954783	0.925716	0.934009	0.904212	0.885224	0.881526	0.825635	0.816643	0.782458	0.732514
0.937449	0.892604	0.875316	0.86547	0.868706	0.84979	0.807115	0.787532	0.750423	0.694719
