# Supplementary material for: Magnon interactions in a moderately correlated Mott insulator
Source: Nat Commun. 2024 Jun 24;15:5348. doi: 10.1038/s41467-024-49714-y (PMC11196644; doi:10.1038/s41467-024-49714-y)
Supplement: Supplementary file 3 — Source Data [file 41467_2024_49714_MOESM3_ESM.zip › Source_Data/Figure1.xlsx]

## Sheet: pi polarisation
-28.7246	0.000627984
-28.7118	0.000941975
-28.699	4.18321e-19
-28.6863	0.000313992
-28.6735	0.000313992
-28.6607	0.000313992
-28.648	0.00125597
-28.6352	0.000313992
-28.6224	0.000313992
-28.6097	4.18321e-19
-28.5969	0.000313992
-28.5842	0.000313992
-28.5714	0.000627984
-28.5586	0.000627984
-28.5459	0.000313992
-28.5331	0.000313992
-28.5203	4.18321e-19
-28.5076	4.18321e-19
-28.4948	4.18321e-19
-28.482	0.000313992
-28.4693	4.18321e-19
-28.4565	0.000313992
-28.4438	0.000627984
-28.431	0.000313992
-28.4182	0.000627984
-28.4055	4.18321e-19
-28.3927	0.00125597
-28.3799	4.18321e-19
-28.3672	0.000627984
-28.3544	4.18321e-19
-28.3416	0.000941975
-28.3289	0.000313992
-28.3161	0.000313992
-28.3033	0.000941975
-28.2906	4.18321e-19
-28.2778	4.18321e-19
-28.2651	0.000627984
-28.2523	4.18321e-19
-28.2395	0.000313992
-28.2268	4.18321e-19
-28.214	0.000627984
-28.2012	4.18321e-19
-28.1885	0.000313992
-28.1757	0.000941975
-28.1629	0.000313992
-28.1502	0.000627984
-28.1374	0.000313992
-28.1247	0.000627984
-28.1119	4.18321e-19
-28.0991	0.000941975
-28.0864	0.000627984
-28.0736	0.000627984
-28.0608	4.18321e-19
-28.0481	0.000627984
-28.0353	0.00125597
-28.0225	0.000941975
-28.0098	0.000313992
-27.997	0.000313992
-27.9842	0.000627984
-27.9715	0.000627984
-27.9587	4.18321e-19
-27.946	0.000313992
-27.9332	0.000313992
-27.9204	4.18321e-19
-27.9077	4.18321e-19
-27.8949	0.000313992
-27.8821	0.000313992
-27.8694	0.000941975
-27.8566	0.00156996
-27.8438	0.000313992
-27.8311	4.18321e-19
-27.8183	0.000313992
-27.8056	0.000627984
-27.7928	0.000313992
-27.78	4.18321e-19
-27.7673	0.000313992
-27.7545	0.000941975
-27.7417	0.000627984
-27.729	0.000313992
-27.7162	0.000627984
-27.7034	0.000313992
-27.6907	0.000627984
-27.6779	0.000941975
-27.6651	0.000313992
-27.6524	0.000627984
-27.6396	4.18321e-19
-27.6269	0.000627984
-27.6141	0.000941975
-27.6013	0.000313992
-27.5886	4.18321e-19
-27.5758	0.00125597
-27.563	0.000627984
-27.5503	4.18321e-19
-27.5375	0.000313992
-27.5247	0.000313992
-27.512	0.000313992
-27.4992	0.000313992
-27.4865	0.000313992
-27.4737	0.000627984
-27.4609	0.000313992
-27.4482	4.18321e-19
-27.4354	4.18321e-19
-27.4226	0.000627984
-27.4099	4.18321e-19
-27.3971	0.000627984
-27.3843	0.000941975
-27.3716	0.000627984
-27.3588	0.000627984
-27.346	0.000941975
-27.3333	0.000313992
-27.3205	0.000627984
-27.3078	0.000313992
-27.295	0.000627984
-27.2822	0.000941975
-27.2695	4.18321e-19
-27.2567	0.000941975
-27.2439	0.000627984
-27.2312	0.000627984
-27.2184	4.18321e-19
-27.2056	4.18321e-19
-27.1929	0.000313992
-27.1801	0.000313992
-27.1674	0.000313992
-27.1546	0.000627984
-27.1418	4.18321e-19
-27.1291	4.18321e-19
-27.1163	0.000313992
-27.1035	4.18321e-19
-27.0908	4.18321e-19
-27.078	4.18321e-19
-27.0652	4.18321e-19
-27.0525	0.000313992
-27.0397	4.18321e-19
-27.0269	4.18321e-19
-27.0142	0.000313992
-27.0014	4.18321e-19
-26.9887	4.18321e-19
-26.9759	4.18321e-19
-26.9631	4.18321e-19
-26.9504	4.18321e-19
-26.9376	4.18321e-19
-26.9248	0.000313992
-26.9121	0.000627984
-26.8993	0.000627984
-26.8865	0.000313992
-26.8738	4.18321e-19
-26.861	4.18321e-19
-26.8483	0.000313992
-26.8355	0.000627984
-26.8227	4.18321e-19
-26.81	4.18321e-19
-26.7972	0.000313992
-26.7844	0.000627984
-26.7717	4.18321e-19
-26.7589	0.000313992
-26.7461	4.18321e-19
-26.7334	0.000627984
-26.7206	0.000627984
-26.7078	4.18321e-19
-26.6951	0.000627984
-26.6823	4.18321e-19
-26.6696	4.18321e-19
-26.6568	4.18321e-19
-26.644	0.000627984
-26.6313	0.000313992
-26.6185	4.18321e-19
-26.6057	0.000313992
-26.593	4.18321e-19
-26.5802	0.000313992
-26.5674	0.000941975
-26.5547	4.18321e-19
-26.5419	0.000313992
-26.5292	0.000313992
-26.5164	4.18321e-19
-26.5036	4.18321e-19
-26.4909	4.18321e-19
-26.4781	0.000313992
-26.4653	4.18321e-19
-26.4526	4.18321e-19
-26.4398	4.18321e-19
-26.427	4.18321e-19
-26.4143	0.000941975
-26.4015	0.000313992
-26.3887	4.18321e-19
-26.376	4.18321e-19
-26.3632	4.18321e-19
-26.3505	4.18321e-19
-26.3377	0.000313992
-26.3249	4.18321e-19
-26.3122	0.000313992
-26.2994	0.000313992
-26.2866	0.000313992
-26.2739	4.18321e-19
-26.2611	0.000313992
-26.2483	4.18321e-19
-26.2356	0.000313992
-26.2228	4.18321e-19
-26.2101	0.000313992
-26.1973	4.18321e-19
-26.1845	4.18321e-19
-26.1718	4.18321e-19
-26.159	4.18321e-19
-26.1462	4.18321e-19
-26.1335	0.000313992
-26.1207	4.18321e-19
-26.1079	4.18321e-19
-26.0952	4.18321e-19
-26.0824	4.18321e-19
-26.0696	4.18321e-19
-26.0569	4.18321e-19
-26.0441	4.18321e-19
-26.0314	4.18321e-19
-26.0186	4.18321e-19
-26.0058	4.18321e-19
-25.9931	4.18321e-19
-25.9803	4.18321e-19
-25.9675	4.18321e-19
-25.9548	4.18321e-19
-25.942	4.18321e-19
-25.9292	4.18321e-19
-25.9165	4.18321e-19
-25.9037	4.18321e-19
-25.891	4.18321e-19
-25.8782	4.18321e-19
-25.8654	4.18321e-19
-25.8527	4.18321e-19
-25.8399	4.18321e-19
-25.8271	4.18321e-19
-25.8144	4.18321e-19
-25.8016	4.18321e-19
-25.7888	4.18321e-19
-25.7761	4.18321e-19
-25.7633	4.18321e-19
-25.7505	4.18321e-19
-25.7378	4.18321e-19
-25.725	4.18321e-19
-25.7123	4.18321e-19
-25.6995	4.18321e-19
-25.6867	4.18321e-19
-25.674	4.18321e-19
-25.6612	4.18321e-19
-25.6484	4.18321e-19
-25.6357	4.18321e-19
-25.6229	4.18321e-19
-25.6101	4.18321e-19
-25.5974	4.18321e-19
-25.5846	4.18321e-19
-25.5719	4.18321e-19
-25.5591	4.18321e-19
-25.5463	4.18321e-19
-25.5336	4.18321e-19
-25.5208	4.18321e-19
-25.508	4.18321e-19
-25.4953	4.18321e-19
-25.4825	4.18321e-19
-25.4697	4.18321e-19
-25.457	4.18321e-19
-25.4442	4.18321e-19
-25.4314	4.18321e-19
-25.4187	4.18321e-19
-25.4059	4.18321e-19
-25.3932	4.18321e-19
-25.3804	4.18321e-19
-25.3676	4.18321e-19
-25.3549	4.18321e-19
-25.3421	4.18321e-19
-25.3293	4.18321e-19
-25.3166	4.18321e-19
-25.3038	4.18321e-19
-25.291	4.18321e-19
-25.2783	4.18321e-19
-25.2655	4.18321e-19
-25.2528	4.18321e-19
-25.24	4.18321e-19
-25.2272	4.18321e-19
-25.2145	4.18321e-19
-25.2017	4.18321e-19
-25.1889	4.18321e-19
-25.1762	4.18321e-19
-25.1634	4.18321e-19
-25.1506	4.18321e-19
-25.1379	4.18321e-19
-25.1251	4.18321e-19
-25.1123	4.18321e-19
-25.0996	4.18321e-19
-25.0868	4.18321e-19
-25.0741	4.18321e-19
-25.0613	4.18321e-19
-25.0485	4.18321e-19
-25.0358	4.18321e-19
-25.023	4.18321e-19
-25.0102	4.18321e-19
-24.9975	4.18321e-19
-24.9847	4.18321e-19
-24.9719	4.18321e-19
-24.9592	4.18321e-19
-24.9464	4.18321e-19
-24.9337	4.18321e-19
-24.9209	4.18321e-19
-24.9081	4.18321e-19
-24.8954	4.18321e-19
-24.8826	4.18321e-19
-24.8698	4.18321e-19
-24.8571	4.18321e-19
-24.8443	4.18321e-19
-24.8315	4.18321e-19
-24.8188	4.18321e-19
-24.806	4.18321e-19
-24.7932	4.18321e-19
-24.7805	4.18321e-19
-24.7677	4.18321e-19
-24.755	4.18321e-19
-24.7422	4.18321e-19
-24.7294	4.18321e-19
-24.7167	4.18321e-19
-24.7039	4.18321e-19
-24.6911	4.18321e-19
-24.6784	4.18321e-19
-24.6656	4.18321e-19
-24.6528	4.18321e-19
-24.6401	4.18321e-19
-24.6273	4.18321e-19
-24.6146	4.18321e-19
-24.6018	4.18321e-19
-24.589	4.18321e-19
-24.5763	4.18321e-19
-24.5635	4.18321e-19
-24.5507	4.18321e-19
-24.538	4.18321e-19
-24.5252	4.18321e-19
-24.5124	4.18321e-19
-24.4997	4.18321e-19
-24.4869	4.18321e-19
-24.4741	4.18321e-19
-24.4614	4.18321e-19
-24.4486	4.18321e-19
-24.4359	4.18321e-19
-24.4231	4.18321e-19
-24.4103	4.18321e-19
-24.3976	4.18321e-19
-24.3848	4.18321e-19
-24.372	4.18321e-19
-24.3593	4.18321e-19
-24.3465	4.18321e-19
-24.3337	4.18321e-19
-24.321	4.18321e-19
-24.3082	4.18321e-19
-24.2955	4.18321e-19
-24.2827	4.18321e-19
-24.2699	4.18321e-19
-24.2572	4.18321e-19
-24.2444	4.18321e-19
-24.2316	4.18321e-19
-24.2189	4.18321e-19
-24.2061	4.18321e-19
-24.1933	4.18321e-19
-24.1806	4.18321e-19
-24.1678	4.18321e-19
-24.155	4.18321e-19
-24.1423	4.18321e-19
-24.1295	4.18321e-19
-24.1168	4.18321e-19
-24.104	4.18321e-19
-24.0912	4.18321e-19
-24.0785	4.18321e-19
-24.0657	4.18321e-19
-24.0529	4.18321e-19
-24.0402	4.18321e-19
-24.0274	4.18321e-19
-24.0146	4.18321e-19
-24.0019	4.18321e-19
-23.9891	4.18321e-19
-23.9764	4.18321e-19
-23.9636	4.18321e-19
-23.9508	4.18321e-19
-23.9381	4.18321e-19
-23.9253	4.18321e-19
-23.9125	4.18321e-19
-23.8998	4.18321e-19
-23.887	4.18321e-19
-23.8742	4.18321e-19
-23.8615	4.18321e-19
-23.8487	4.18321e-19
-23.8359	4.18321e-19
-23.8232	4.18321e-19
-23.8104	4.18321e-19
-23.7977	4.18321e-19
-23.7849	4.18321e-19
-23.7721	4.18321e-19
-23.7594	4.18321e-19
-23.7466	4.18321e-19
-23.7338	4.18321e-19
-23.7211	4.18321e-19
-23.7083	4.18321e-19
-23.6955	4.18321e-19
-23.6828	4.18321e-19
-23.67	4.18321e-19
-23.6573	4.18321e-19
-23.6445	4.18321e-19
-23.6317	4.18321e-19
-23.619	4.18321e-19
-23.6062	4.18321e-19
-23.5934	4.18321e-19
-23.5807	4.18321e-19
-23.5679	4.18321e-19
-23.5551	4.18321e-19
-23.5424	4.18321e-19
-23.5296	4.18321e-19
-23.5168	4.18321e-19
-23.5041	4.18321e-19
-23.4913	4.18321e-19
-23.4786	4.18321e-19
-23.4658	4.18321e-19
-23.453	4.18321e-19
-23.4403	4.18321e-19
-23.4275	4.18321e-19
-23.4147	4.18321e-19
-23.402	4.18321e-19
-23.3892	4.18321e-19
-23.3764	4.18321e-19
-23.3637	4.18321e-19
-23.3509	4.18321e-19
-23.3382	4.18321e-19
-23.3254	4.18321e-19
-23.3126	4.18321e-19
-23.2999	4.18321e-19
-23.2871	4.18321e-19
-23.2743	4.18321e-19
-23.2616	4.18321e-19
-23.2488	4.18321e-19
-23.236	4.18321e-19
-23.2233	4.18321e-19
-23.2105	4.18321e-19
-23.1977	4.18321e-19
-23.185	4.18321e-19
-23.1722	4.18321e-19
-23.1595	4.18321e-19
-23.1467	4.18321e-19
-23.1339	4.18321e-19
-23.1212	4.18321e-19
-23.1084	4.18321e-19
-23.0956	4.18321e-19
-23.0829	4.18321e-19
-23.0701	4.18321e-19
-23.0573	4.18321e-19
-23.0446	4.18321e-19
-23.0318	4.18321e-19
-23.0191	4.18321e-19
-23.0063	4.18321e-19
-22.9935	4.18321e-19
-22.9808	4.18321e-19
-22.968	4.18321e-19
-22.9552	4.18321e-19
-22.9425	4.18321e-19
-22.9297	4.18321e-19
-22.9169	4.18321e-19
-22.9042	4.18321e-19
-22.8914	4.18321e-19
-22.8786	4.18321e-19
-22.8659	4.18321e-19
-22.8531	4.18321e-19
-22.8404	4.18321e-19
-22.8276	4.18321e-19
-22.8148	4.18321e-19
-22.8021	4.18321e-19
-22.7893	4.18321e-19
-22.7765	4.18321e-19
-22.7638	4.18321e-19
-22.751	4.18321e-19
-22.7382	4.18321e-19
-22.7255	4.18321e-19
-22.7127	4.18321e-19
-22.7	4.18321e-19
-22.6872	4.18321e-19
-22.6744	4.18321e-19
-22.6617	4.18321e-19
-22.6489	4.18321e-19
-22.6361	4.18321e-19
-22.6234	4.18321e-19
-22.6106	4.18321e-19
-22.5978	4.18321e-19
-22.5851	4.18321e-19
-22.5723	4.18321e-19
-22.5595	4.18321e-19
-22.5468	4.18321e-19
-22.534	4.18321e-19
-22.5213	4.18321e-19
-22.5085	4.18321e-19
-22.4957	4.18321e-19
-22.483	4.18321e-19
-22.4702	4.18321e-19
-22.4574	4.18321e-19
-22.4447	4.18321e-19
-22.4319	4.18321e-19
-22.4191	4.18321e-19
-22.4064	4.18321e-19
-22.3936	4.18321e-19
-22.3809	4.18321e-19
-22.3681	4.18321e-19
-22.3553	4.18321e-19
-22.3426	4.18321e-19
-22.3298	4.18321e-19
-22.317	4.18321e-19
-22.3043	4.18321e-19
-22.2915	4.18321e-19
-22.2787	4.18321e-19
-22.266	4.18321e-19
-22.2532	4.18321e-19
-22.2404	4.18321e-19
-22.2277	4.18321e-19
-22.2149	4.18321e-19
-22.2022	4.18321e-19
-22.1894	4.18321e-19
-22.1766	4.18321e-19
-22.1639	4.18321e-19
-22.1511	4.18321e-19
-22.1383	4.18321e-19
-22.1256	4.18321e-19
-22.1128	4.18321e-19
-22.1	4.18321e-19
-22.0873	4.18321e-19
-22.0745	4.18321e-19
-22.0618	4.18321e-19
-22.049	4.18321e-19
-22.0362	4.18321e-19
-22.0235	4.18321e-19
-22.0107	4.18321e-19
-21.9979	4.18321e-19
-21.9852	4.18321e-19
-21.9724	4.18321e-19
-21.9596	4.18321e-19
-21.9469	4.18321e-19
-21.9341	4.18321e-19
-21.9213	4.18321e-19
-21.9086	4.18321e-19
-21.8958	4.18321e-19
-21.8831	4.18321e-19
-21.8703	4.18321e-19
-21.8575	4.18321e-19
-21.8448	4.18321e-19
-21.832	4.18321e-19
-21.8192	4.18321e-19
-21.8065	4.18321e-19
-21.7937	4.18321e-19
-21.7809	4.18321e-19
-21.7682	4.18321e-19
-21.7554	4.18321e-19
-21.7427	4.18321e-19
-21.7299	4.18321e-19
-21.7171	4.18321e-19
-21.7044	4.18321e-19
-21.6916	4.18321e-19
-21.6788	4.18321e-19
-21.6661	4.18321e-19
-21.6533	4.18321e-19
-21.6405	4.18321e-19
-21.6278	4.18321e-19
-21.615	4.18321e-19
-21.6022	4.18321e-19
-21.5895	4.18321e-19
-21.5767	4.18321e-19
-21.564	4.18321e-19
-21.5512	4.18321e-19
-21.5384	4.18321e-19
-21.5257	4.18321e-19
-21.5129	4.18321e-19
-21.5001	4.18321e-19
-21.4874	4.18321e-19
-21.4746	4.18321e-19
-21.4618	4.18321e-19
-21.4491	4.18321e-19
-21.4363	4.18321e-19
-21.4236	4.18321e-19
-21.4108	4.18321e-19
-21.398	4.18321e-19
-21.3853	4.18321e-19
-21.3725	4.18321e-19
-21.3597	4.18321e-19
-21.347	4.18321e-19
-21.3342	4.18321e-19
-21.3214	4.18321e-19
-21.3087	4.18321e-19
-21.2959	4.18321e-19
-21.2831	4.18321e-19
-21.2704	4.18321e-19
-21.2576	4.18321e-19
-21.2449	4.18321e-19
-21.2321	4.18321e-19
-21.2193	4.18321e-19
-21.2066	4.18321e-19
-21.1938	4.18321e-19
-21.181	4.18321e-19
-21.1683	4.18321e-19
-21.1555	4.18321e-19
-21.1427	4.18321e-19
-21.13	4.18321e-19
-21.1172	4.18321e-19
-21.1045	4.18321e-19
-21.0917	4.18321e-19
-21.0789	4.18321e-19
-21.0662	4.18321e-19
-21.0534	4.18321e-19
-21.0406	4.18321e-19
-21.0279	4.18321e-19
-21.0151	4.18321e-19
-21.0023	4.18321e-19
-20.9896	4.18321e-19
-20.9768	4.18321e-19
-20.964	4.18321e-19
-20.9513	4.18321e-19
-20.9385	4.18321e-19
-20.9258	4.18321e-19
-20.913	4.18321e-19
-20.9002	4.18321e-19
-20.8875	4.18321e-19
-20.8747	4.18321e-19
-20.8619	4.18321e-19
-20.8492	4.18321e-19
-20.8364	4.18321e-19
-20.8236	4.18321e-19
-20.8109	4.18321e-19
-20.7981	4.18321e-19
-20.7854	4.18321e-19
-20.7726	4.18321e-19
-20.7598	4.18321e-19
-20.7471	4.18321e-19
-20.7343	4.18321e-19
-20.7215	4.18321e-19
-20.7088	4.18321e-19
-20.696	4.18321e-19
-20.6832	4.18321e-19
-20.6705	4.18321e-19
-20.6577	4.18321e-19
-20.6449	4.18321e-19
-20.6322	4.18321e-19
-20.6194	4.18321e-19
-20.6067	4.18321e-19
-20.5939	4.18321e-19
-20.5811	4.18321e-19
-20.5684	4.18321e-19
-20.5556	4.18321e-19
-20.5428	4.18321e-19
-20.5301	4.18321e-19
-20.5173	4.18321e-19
-20.5045	4.18321e-19
-20.4918	4.18321e-19
-20.479	4.18321e-19
-20.4663	4.18321e-19
-20.4535	4.18321e-19
-20.4407	4.18321e-19
-20.428	4.18321e-19
-20.4152	4.18321e-19
-20.4024	4.18321e-19
-20.3897	4.18321e-19
-20.3769	4.18321e-19
-20.3641	4.18321e-19
-20.3514	4.18321e-19
-20.3386	4.18321e-19
-20.3258	4.18321e-19
-20.3131	4.18321e-19
-20.3003	4.18321e-19
-20.2876	4.18321e-19
-20.2748	4.18321e-19
-20.262	4.18321e-19
-20.2493	4.18321e-19
-20.2365	4.18321e-19
-20.2237	4.18321e-19
-20.211	4.18321e-19
-20.1982	4.18321e-19
-20.1854	4.18321e-19
-20.1727	4.18321e-19
-20.1599	4.18321e-19
-20.1472	4.18321e-19
-20.1344	4.18321e-19
-20.1216	4.18321e-19
-20.1089	4.18321e-19
-20.0961	4.18321e-19
-20.0833	4.18321e-19
-20.0706	4.18321e-19
-20.0578	4.18321e-19
-20.045	4.18321e-19
-20.0323	4.18321e-19
-20.0195	4.18321e-19
-20.0067	4.18321e-19
-19.994	4.18321e-19
-19.9812	4.18321e-19
-19.9685	4.18321e-19
-19.9557	4.18321e-19
-19.9429	4.18321e-19
-19.9302	4.18321e-19
-19.9174	4.18321e-19
-19.9046	4.18321e-19
-19.8919	4.18321e-19
-19.8791	4.18321e-19
-19.8663	4.18321e-19
-19.8536	4.18321e-19
-19.8408	4.18321e-19
-19.8281	0.000313992
-19.8153	4.18321e-19
-19.8025	4.18321e-19
-19.7898	4.18321e-19
-19.777	4.18321e-19
-19.7642	4.18321e-19
-19.7515	4.18321e-19
-19.7387	4.18321e-19
-19.7259	4.18321e-19
-19.7132	4.18321e-19
-19.7004	4.18321e-19
-19.6876	0.000313992
-19.6749	4.18321e-19
-19.6621	4.18321e-19
-19.6494	4.18321e-19
-19.6366	0.000313992
-19.6238	4.18321e-19
-19.6111	4.18321e-19
-19.5983	0.000313992
-19.5855	4.18321e-19
-19.5728	4.18321e-19
-19.56	4.18321e-19
-19.5472	0.000313992
-19.5345	4.18321e-19
-19.5217	4.18321e-19
-19.509	0.000313992
-19.4962	4.18321e-19
-19.4834	4.18321e-19
-19.4707	4.18321e-19
-19.4579	0.000313992
-19.4451	4.18321e-19
-19.4324	4.18321e-19
-19.4196	4.18321e-19
-19.4068	0.000313992
-19.3941	4.18321e-19
-19.3813	4.18321e-19
-19.3685	4.18321e-19
-19.3558	4.18321e-19
-19.343	0.000627984
-19.3303	4.18321e-19
-19.3175	4.18321e-19
-19.3047	4.18321e-19
-19.292	4.18321e-19
-19.2792	0.000627984
-19.2664	4.18321e-19
-19.2537	0.000313992
-19.2409	4.18321e-19
-19.2281	4.18321e-19
-19.2154	4.18321e-19
-19.2026	4.18321e-19
-19.1899	4.18321e-19
-19.1771	4.18321e-19
-19.1643	4.18321e-19
-19.1516	0.000941975
-19.1388	4.18321e-19
-19.126	4.18321e-19
-19.1133	0.000313992
-19.1005	4.18321e-19
-19.0877	4.18321e-19
-19.075	4.18321e-19
-19.0622	4.18321e-19
-19.0494	0.000313992
-19.0367	0.000313992
-19.0239	4.18321e-19
-19.0112	0.000313992
-18.9984	4.18321e-19
-18.9856	0.000313992
-18.9729	0.000313992
-18.9601	4.18321e-19
-18.9473	4.18321e-19
-18.9346	4.18321e-19
-18.9218	4.18321e-19
-18.909	4.18321e-19
-18.8963	4.18321e-19
-18.8835	4.18321e-19
-18.8708	4.18321e-19
-18.858	0.000313992
-18.8452	0.000313992
-18.8325	4.18321e-19
-18.8197	4.18321e-19
-18.8069	4.18321e-19
-18.7942	4.18321e-19
-18.7814	4.18321e-19
-18.7686	4.18321e-19
-18.7559	4.18321e-19
-18.7431	4.18321e-19
-18.7303	4.18321e-19
-18.7176	4.18321e-19
-18.7048	4.18321e-19
-18.6921	4.18321e-19
-18.6793	4.18321e-19
-18.6665	0.000627984
-18.6538	4.18321e-19
-18.641	4.18321e-19
-18.6282	0.000313992
-18.6155	4.18321e-19
-18.6027	4.18321e-19
-18.5899	4.18321e-19
-18.5772	0.000313992
-18.5644	4.18321e-19
-18.5517	4.18321e-19
-18.5389	4.18321e-19
-18.5261	4.18321e-19
-18.5134	0.000313992
-18.5006	4.18321e-19
-18.4878	4.18321e-19
-18.4751	4.18321e-19
-18.4623	4.18321e-19
-18.4495	4.18321e-19
-18.4368	4.18321e-19
-18.424	4.18321e-19
-18.4112	4.18321e-19
-18.3985	4.18321e-19
-18.3857	4.18321e-19
-18.373	0.000313992
-18.3602	4.18321e-19
-18.3474	4.18321e-19
-18.3347	4.18321e-19
-18.3219	4.18321e-19
-18.3091	4.18321e-19
-18.2964	4.18321e-19
-18.2836	4.18321e-19
-18.2708	4.18321e-19
-18.2581	4.18321e-19
-18.2453	4.18321e-19
-18.2326	0.000313992
-18.2198	0.000313992
-18.207	0.000313992
-18.1943	4.18321e-19
-18.1815	4.18321e-19
-18.1687	0.000627984
-18.156	4.18321e-19
-18.1432	0.000313992
-18.1304	4.18321e-19
-18.1177	4.18321e-19
-18.1049	4.18321e-19
-18.0921	4.18321e-19
-18.0794	0.000313992
-18.0666	4.18321e-19
-18.0539	4.18321e-19
-18.0411	4.18321e-19
-18.0283	4.18321e-19
-18.0156	4.18321e-19
-18.0028	4.18321e-19
-17.99	4.18321e-19
-17.9773	4.18321e-19
-17.9645	4.18321e-19
-17.9517	0.000627984
-17.939	0.000313992
-17.9262	0.000313992
-17.9135	0.000627984
-17.9007	4.18321e-19
-17.8879	4.18321e-19
-17.8752	0.000313992
-17.8624	0.000313992
-17.8496	0.000313992
-17.8369	4.18321e-19
-17.8241	4.18321e-19
-17.8113	4.18321e-19
-17.7986	4.18321e-19
-17.7858	4.18321e-19
-17.773	4.18321e-19
-17.7603	0.000313992
-17.7475	0.000313992
-17.7348	0.000627984
-17.722	4.18321e-19
-17.7092	4.18321e-19
-17.6965	4.18321e-19
-17.6837	4.18321e-19
-17.6709	0.000313992
-17.6582	4.18321e-19
-17.6454	4.18321e-19
-17.6326	4.18321e-19
-17.6199	0.000313992
-17.6071	4.18321e-19
-17.5944	4.18321e-19
-17.5816	4.18321e-19
-17.5688	4.18321e-19
-17.5561	4.18321e-19
-17.5433	0.000313992
-17.5305	0.000627984
-17.5178	0.000313992
-17.505	4.18321e-19
-17.4922	4.18321e-19
-17.4795	4.18321e-19
-17.4667	0.000313992
-17.4539	0.000313992
-17.4412	4.18321e-19
-17.4284	4.18321e-19
-17.4157	0.000627984
-17.4029	4.18321e-19
-17.3901	0.000313992
-17.3774	4.18321e-19
-17.3646	0.000313992
-17.3518	4.18321e-19
-17.3391	0.000313992
-17.3263	0.000627984
-17.3135	0.000627984
-17.3008	0.000313992
-17.288	4.18321e-19
-17.2753	0.000627984
-17.2625	0.000313992
-17.2497	0.000313992
-17.237	4.18321e-19
-17.2242	4.18321e-19
-17.2114	4.18321e-19
-17.1987	4.18321e-19
-17.1859	4.18321e-19
-17.1731	4.18321e-19
-17.1604	0.000313992
-17.1476	4.18321e-19
-17.1348	4.18321e-19
-17.1221	4.18321e-19
-17.1093	4.18321e-19
-17.0966	0.000313992
-17.0838	0.000313992
-17.071	0.000313992
-17.0583	0.000313992
-17.0455	4.18321e-19
-17.0327	4.18321e-19
-17.02	4.18321e-19
-17.0072	4.18321e-19
-16.9944	0.000627984
-16.9817	0.000941975
-16.9689	4.18321e-19
-16.9562	0.000313992
-16.9434	4.18321e-19
-16.9306	4.18321e-19
-16.9179	4.18321e-19
-16.9051	0.000313992
-16.8923	4.18321e-19
-16.8796	0.000313992
-16.8668	0.000313992
-16.854	0.000941975
-16.8413	0.000313992
-16.8285	4.18321e-19
-16.8157	0.000627984
-16.803	4.18321e-19
-16.7902	0.000627984
-16.7775	0.000627984
-16.7647	0.000313992
-16.7519	4.18321e-19
-16.7392	4.18321e-19
-16.7264	4.18321e-19
-16.7136	0.000627984
-16.7009	0.000313992
-16.6881	0.000941975
-16.6753	0.000313992
-16.6626	0.000941975
-16.6498	4.18321e-19
-16.6371	0.00125597
-16.6243	4.18321e-19
-16.6115	0.000313992
-16.5988	4.18321e-19
-16.586	0.000313992
-16.5732	0.000941975
-16.5605	4.18321e-19
-16.5477	0.000313992
-16.5349	0.000627984
-16.5222	0.000627984
-16.5094	4.18321e-19
-16.4966	4.18321e-19
-16.4839	0.000313992
-16.4711	0.000313992
-16.4584	0.000313992
-16.4456	0.000313992
-16.4328	0.000627984
-16.4201	0.000313992
-16.4073	0.000627984
-16.3945	4.18321e-19
-16.3818	0.000313992
-16.369	0.000313992
-16.3562	0.000313992
-16.3435	4.18321e-19
-16.3307	0.000627984
-16.318	0.000627984
-16.3052	0.000313992
-16.2924	0.000313992
-16.2797	0.000941975
-16.2669	0.000627984
-16.2541	4.18321e-19
-16.2414	0.000313992
-16.2286	4.18321e-19
-16.2158	0.000313992
-16.2031	4.18321e-19
-16.1903	0.000313992
-16.1775	4.18321e-19
-16.1648	0.00125597
-16.152	4.18321e-19
-16.1393	0.000313992
-16.1265	0.000313992
-16.1137	4.18321e-19
-16.101	0.000313992
-16.0882	0.000313992
-16.0754	0.000313992
-16.0627	0.000313992
-16.0499	0.000627984
-16.0371	0.000313992
-16.0244	0.000313992
-16.0116	0.000313992
-15.9989	0.000313992
-15.9861	0.000627984
-15.9733	4.18321e-19
-15.9606	0.000313992
-15.9478	4.18321e-19
-15.935	4.18321e-19
-15.9223	4.18321e-19
-15.9095	0.000313992
-15.8967	0.000941975
-15.884	0.000627984
-15.8712	0.000627984
-15.8584	0.000627984
-15.8457	4.18321e-19
-15.8329	0.000627984
-15.8202	4.18321e-19
-15.8074	4.18321e-19
-15.7946	4.18321e-19
-15.7819	0.000627984
-15.7691	0.00125597
-15.7563	4.18321e-19
-15.7436	0.000313992
-15.7308	0.000313992
-15.718	4.18321e-19
-15.7053	4.18321e-19
-15.6925	0.000627984
-15.6798	4.18321e-19
-15.667	0.000313992
-15.6542	0.000313992
-15.6415	0.000313992
-15.6287	4.18321e-19
-15.6159	4.18321e-19
-15.6032	0.000313992
-15.5904	4.18321e-19
-15.5776	0.000313992
-15.5649	0.00125597
-15.5521	0.000941975
-15.5393	0.000313992
-15.5266	4.18321e-19
-15.5138	0.000941975
-15.5011	0.000627984
-15.4883	0.000627984
-15.4755	4.18321e-19
-15.4628	4.18321e-19
-15.45	0.000627984
-15.4372	0.000313992
-15.4245	0.000313992
-15.4117	0.000627984
-15.3989	0.000627984
-15.3862	0.000313992
-15.3734	4.18321e-19
-15.3607	4.18321e-19
-15.3479	0.000627984
-15.3351	4.18321e-19
-15.3224	0.000313992
-15.3096	4.18321e-19
-15.2968	0.000313992
-15.2841	4.18321e-19
-15.2713	0.000627984
-15.2585	0.000627984
-15.2458	4.18321e-19
-15.233	0.000313992
-15.2202	0.000627984
-15.2075	4.18321e-19
-15.1947	4.18321e-19
-15.182	0.000941975
-15.1692	0.000627984
-15.1564	0.000313992
-15.1437	0.000627984
-15.1309	0.000941975
-15.1181	0.000313992
-15.1054	0.000313992
-15.0926	0.000313992
-15.0798	4.18321e-19
-15.0671	0.00156996
-15.0543	0.000313992
-15.0416	0.000313992
-15.0288	0.000313992
-15.016	0.000313992
-15.0033	4.18321e-19
-14.9905	0.000627984
-14.9777	0.000627984
-14.965	4.18321e-19
-14.9522	0.000627984
-14.9394	0.000313992
-14.9267	0.000941975
-14.9139	4.18321e-19
-14.9011	4.18321e-19
-14.8884	0.000313992
-14.8756	4.18321e-19
-14.8629	0.000313992
-14.8501	4.18321e-19
-14.8373	0.000627984
-14.8246	0.000627984
-14.8118	0.000313992
-14.799	0.000313992
-14.7863	4.18321e-19
-14.7735	4.18321e-19
-14.7607	0.000313992
-14.748	0.000941975
-14.7352	0.000313992
-14.7225	4.18321e-19
-14.7097	0.000941975
-14.6969	4.18321e-19
-14.6842	0.000313992
-14.6714	0.000627984
-14.6586	4.18321e-19
-14.6459	0.000941975
-14.6331	4.18321e-19
-14.6203	4.18321e-19
-14.6076	4.18321e-19
-14.5948	0.000627984
-14.582	0.000627984
-14.5693	0.00156996
-14.5565	0.000627984
-14.5438	0.000627984
-14.531	0.000627984
-14.5182	4.18321e-19
-14.5055	0.000627984
-14.4927	0.000941975
-14.4799	0.000313992
-14.4672	0.000627984
-14.4544	0.000941975
-14.4416	0.000627984
-14.4289	0.000313992
-14.4161	0.000313992
-14.4034	4.18321e-19
-14.3906	0.000313992
-14.3778	0.000313992
-14.3651	4.18321e-19
-14.3523	4.18321e-19
-14.3395	0.000627984
-14.3268	0.000313992
-14.314	0.000941975
-14.3012	0.000313992
-14.2885	0.000627984
-14.2757	0.000627984
-14.2629	4.18321e-19
-14.2502	0.000313992
-14.2374	4.18321e-19
-14.2247	0.000313992
-14.2119	4.18321e-19
-14.1991	4.18321e-19
-14.1864	0.000313992
-14.1736	0.000313992
-14.1608	0.00125597
-14.1481	0.000941975
-14.1353	0.000313992
-14.1225	0.000941975
-14.1098	0.000313992
-14.097	4.18321e-19
-14.0843	0.000313992
-14.0715	4.18321e-19
-14.0587	4.18321e-19
-14.046	0.000313992
-14.0332	0.000313992
-14.0204	4.18321e-19
-14.0077	4.18321e-19
-13.9949	0.000313992
-13.9821	0.000313992
-13.9694	0.000313992
-13.9566	0.000627984
-13.9438	0.000313992
-13.9311	4.18321e-19
-13.9183	0.00156996
-13.9056	4.18321e-19
-13.8928	0.000627984
-13.88	4.18321e-19
-13.8673	4.18321e-19
-13.8545	0.000313992
-13.8417	4.18321e-19
-13.829	0.000627984
-13.8162	4.18321e-19
-13.8034	0.000313992
-13.7907	4.18321e-19
-13.7779	0.000627984
-13.7652	0.000313992
-13.7524	0.000627984
-13.7396	4.18321e-19
-13.7269	4.18321e-19
-13.7141	0.000313992
-13.7013	4.18321e-19
-13.6886	4.18321e-19
-13.6758	0.000313992
-13.663	4.18321e-19
-13.6503	0.000627984
-13.6375	0.000313992
-13.6247	4.18321e-19
-13.612	0.000313992
-13.5992	0.000941975
-13.5865	0.000941975
-13.5737	0.000313992
-13.5609	0.000313992
-13.5482	4.18321e-19
-13.5354	0.000313992
-13.5226	0.000313992
-13.5099	0.000313992
-13.4971	0.000313992
-13.4843	0.000313992
-13.4716	4.18321e-19
-13.4588	4.18321e-19
-13.4461	0.000313992
-13.4333	0.000941975
-13.4205	0.000627984
-13.4078	4.18321e-19
-13.395	4.18321e-19
-13.3822	0.000627984
-13.3695	0.000627984
-13.3567	0.000627984
-13.3439	0.000313992
-13.3312	0.000313992
-13.3184	0.000627984
-13.3056	0.000941975
-13.2929	0.000627984
-13.2801	0.000313992
-13.2674	0.000627984
-13.2546	0.00125597
-13.2418	0.000313992
-13.2291	0.000941975
-13.2163	0.000313992
-13.2035	0.000627984
-13.1908	0.000313992
-13.178	0.000941975
-13.1652	4.18321e-19
-13.1525	0.000313992
-13.1397	0.000941975
-13.127	0.000313992
-13.1142	4.18321e-19
-13.1014	0.000313992
-13.0887	0.000313992
-13.0759	0.000627984
-13.0631	0.000313992
-13.0504	0.000313992
-13.0376	0.000627984
-13.0248	4.18321e-19
-13.0121	4.18321e-19
-12.9993	4.18321e-19
-12.9865	0.000313992
-12.9738	0.000313992
-12.961	0.000941975
-12.9483	0.000627984
-12.9355	0.000627984
-12.9227	0.000313992
-12.91	0.000627984
-12.8972	0.000313992
-12.8844	0.000313992
-12.8717	0.000313992
-12.8589	0.000313992
-12.8461	4.18321e-19
-12.8334	0.000313992
-12.8206	4.18321e-19
-12.8079	4.18321e-19
-12.7951	4.18321e-19
-12.7823	4.18321e-19
-12.7696	0.000941975
-12.7568	0.000313992
-12.744	0.000313992
-12.7313	0.00125597
-12.7185	0.000313992
-12.7057	4.18321e-19
-12.693	4.18321e-19
-12.6802	0.000313992
-12.6674	0.000941975
-12.6547	0.000313992
-12.6419	0.000313992
-12.6292	0.000313992
-12.6164	0.000627984
-12.6036	0.000313992
-12.5909	0.000313992
-12.5781	4.18321e-19
-12.5653	0.000313992
-12.5526	0.00156996
-12.5398	0.000313992
-12.527	0.000941975
-12.5143	4.18321e-19
-12.5015	0.000941975
-12.4888	4.18321e-19
-12.476	0.000627984
-12.4632	0.00125597
-12.4505	0.000627984
-12.4377	0.000941975
-12.4249	0.000313992
-12.4122	0.000627984
-12.3994	0.00125597
-12.3866	0.000627984
-12.3739	0.000313992
-12.3611	0.000313992
-12.3483	0.000313992
-12.3356	0.000627984
-12.3228	4.18321e-19
-12.3101	4.18321e-19
-12.2973	0.000313992
-12.2845	0.000627984
-12.2718	0.000313992
-12.259	0.000313992
-12.2462	4.18321e-19
-12.2335	0.000941975
-12.2207	0.00156996
-12.2079	4.18321e-19
-12.1952	4.18321e-19
-12.1824	4.18321e-19
-12.1697	0.000627984
-12.1569	0.000313992
-12.1441	0.000627984
-12.1314	0.000627984
-12.1186	0.000627984
-12.1058	0.000313992
-12.0931	4.18321e-19
-12.0803	0.000313992
-12.0675	0.000627984
-12.0548	0.000313992
-12.042	0.000627984
-12.0292	0.000313992
-12.0165	0.000627984
-12.0037	0.000313992
-11.991	4.18321e-19
-11.9782	0.000627984
-11.9654	0.000313992
-11.9527	0.000313992
-11.9399	0.000313992
-11.9271	0.000313992
-11.9144	0.000313992
-11.9016	0.000941975
-11.8888	0.000313992
-11.8761	0.000313992
-11.8633	4.18321e-19
-11.8506	0.000313992
-11.8378	0.000627984
-11.825	0.000941975
-11.8123	0.000627984
-11.7995	4.18321e-19
-11.7867	0.000627984
-11.774	0.000627984
-11.7612	4.18321e-19
-11.7484	0.000627984
-11.7357	0.000313992
-11.7229	0.000627984
-11.7101	0.000313992
-11.6974	0.000941975
-11.6846	0.000313992
-11.6719	0.000313992
-11.6591	0.000627984
-11.6463	0.000313992
-11.6336	0.000313992
-11.6208	0.000313992
-11.608	0.000627984
-11.5953	0.000313992
-11.5825	4.18321e-19
-11.5697	0.000313992
-11.557	4.18321e-19
-11.5442	0.000313992
-11.5315	0.000313992
-11.5187	0.000627984
-11.5059	4.18321e-19
-11.4932	0.000941975
-11.4804	4.18321e-19
-11.4676	4.18321e-19
-11.4549	0.000313992
-11.4421	0.000313992
-11.4293	0.000313992
-11.4166	0.000313992
-11.4038	4.18321e-19
-11.391	0.000313992
-11.3783	0.000627984
-11.3655	0.000941975
-11.3528	4.18321e-19
-11.34	4.18321e-19
-11.3272	4.18321e-19
-11.3145	0.000941975
-11.3017	0.000941975
-11.2889	0.000313992
-11.2762	0.000313992
-11.2634	0.000627984
-11.2506	0.000313992
-11.2379	0.000313992
-11.2251	0.000941975
-11.2124	0.000313992
-11.1996	4.18321e-19
-11.1868	0.000313992
-11.1741	0.000627984
-11.1613	4.18321e-19
-11.1485	0.000313992
-11.1358	0.000313992
-11.123	0.000313992
-11.1102	4.18321e-19
-11.0975	0.000313992
-11.0847	0.000627984
-11.0719	0.000627984
-11.0592	0.000313992
-11.0464	0.000627984
-11.0337	0.00125597
-11.0209	0.000313992
-11.0081	0.000313992
-10.9954	0.000627984
-10.9826	0.000313992
-10.9698	0.000313992
-10.9571	4.18321e-19
-10.9443	4.18321e-19
-10.9315	0.000941975
-10.9188	4.18321e-19
-10.906	0.000627984
-10.8933	0.000313992
-10.8805	0.000313992
-10.8677	4.18321e-19
-10.855	0.000627984
-10.8422	0.000627984
-10.8294	0.000313992
-10.8167	0.000313992
-10.8039	0.000313992
-10.7911	0.000313992
-10.7784	0.000313992
-10.7656	0.000627984
-10.7528	0.000941975
-10.7401	0.000313992
-10.7273	0.000313992
-10.7146	4.18321e-19
-10.7018	0.000941975
-10.689	0.000627984
-10.6763	4.18321e-19
-10.6635	0.000313992
-10.6507	0.000941975
-10.638	0.000627984
-10.6252	0.000313992
-10.6124	0.000941975
-10.5997	0.000313992
-10.5869	0.000627984
-10.5742	0.000941975
-10.5614	4.18321e-19
-10.5486	4.18321e-19
-10.5359	0.000627984
-10.5231	0.00188395
-10.5103	0.000313992
-10.4976	4.18321e-19
-10.4848	4.18321e-19
-10.472	0.000627984
-10.4593	0.000627984
-10.4465	0.00156996
-10.4337	4.18321e-19
-10.421	0.000941975
-10.4082	4.18321e-19
-10.3955	0.000627984
-10.3827	0.000627984
-10.3699	4.18321e-19
-10.3572	0.000313992
-10.3444	0.000313992
-10.3316	0.000313992
-10.3189	0.000627984
-10.3061	0.000313992
-10.2933	0.000313992
-10.2806	0.000941975
-10.2678	4.18321e-19
-10.2551	0.000313992
-10.2423	0.000941975
-10.2295	0.000313992
-10.2168	0.000941975
-10.204	4.18321e-19
-10.1912	4.18321e-19
-10.1785	0.000313992
-10.1657	0.000627984
-10.1529	0.000941975
-10.1402	4.18321e-19
-10.1274	0.000627984
-10.1146	0.000941975
-10.1019	0.000627984
-10.0891	0.000313992
-10.0764	0.000627984
-10.0636	4.18321e-19
-10.0508	0.000941975
-10.0381	0.000627984
-10.0253	0.000627984
-10.0125	0.000941975
-9.99977	0.000627984
-9.98701	0.000627984
-9.97424	0.000313992
-9.96148	4.18321e-19
-9.94872	0.000313992
-9.93595	0.000313992
-9.92319	0.000941975
-9.91042	0.000313992
-9.89766	0.000627984
-9.8849	0.000313992
-9.87213	0.000313992
-9.85937	0.000313992
-9.8466	0.000313992
-9.83384	0.000313992
-9.82108	0.000627984
-9.80831	0.000627984
-9.79555	0.000627984
-9.78278	0.000627984
-9.77002	0.000627984
-9.75726	0.000627984
-9.74449	0.00125597
-9.73173	4.18321e-19
-9.71896	0.000627984
-9.7062	0.000313992
-9.69344	0.000941975
-9.68067	0.000313992
-9.66791	0.000941975
-9.65514	0.000627984
-9.64238	4.18321e-19
-9.62962	0.000627984
-9.61685	0.000627984
-9.60409	0.000627984
-9.59132	0.000941975
-9.57856	4.18321e-19
-9.5658	0.000313992
-9.55303	0.000313992
-9.54027	0.000627984
-9.5275	4.18321e-19
-9.51474	0.000313992
-9.50198	0.000627984
-9.48921	0.000627984
-9.47645	0.000313992
-9.46368	4.18321e-19
-9.45092	0.000313992
-9.43816	4.18321e-19
-9.42539	4.18321e-19
-9.41263	0.000313992
-9.39986	0.000627984
-9.3871	0.00125597
-9.37434	0.000627984
-9.36157	0.00125597
-9.34881	4.18321e-19
-9.33604	0.000313992
-9.32328	0.000313992
-9.31052	0.000313992
-9.29775	0.000313992
-9.28499	0.000941975
-9.27222	0.000313992
-9.25946	0.000941975
-9.2467	4.18321e-19
-9.23393	4.18321e-19
-9.22117	0.000627984
-9.2084	0.000941975
-9.19564	4.18321e-19
-9.18288	4.18321e-19
-9.17011	0.000313992
-9.15735	0.000313992
-9.14458	0.000941975
-9.13182	4.18321e-19
-9.11906	0.00125597
-9.10629	0.000941975
-9.09353	4.18321e-19
-9.08076	0.000313992
-9.068	0.000313992
-9.05524	0.000313992
-9.04247	0.000627984
-9.02971	4.18321e-19
-9.01694	0.000627984
-9.00418	4.18321e-19
-8.99142	0.000627984
-8.97865	0.000941975
-8.96589	0.00156996
-8.95312	4.18321e-19
-8.94036	4.18321e-19
-8.9276	4.18321e-19
-8.91483	0.000627984
-8.90207	0.000627984
-8.8893	0.000627984
-8.87654	0.000627984
-8.86378	0.00156996
-8.85101	0.000627984
-8.83825	0.000627984
-8.82548	0.000313992
-8.81272	4.18321e-19
-8.79996	0.000941975
-8.78719	0.000627984
-8.77443	0.000313992
-8.76166	0.000627984
-8.7489	4.18321e-19
-8.73614	0.000941975
-8.72337	0.000941975
-8.71061	0.000313992
-8.69784	0.000627984
-8.68508	0.000627984
-8.67232	0.000313992
-8.65955	0.000627984
-8.64679	0.000627984
-8.63402	0.000941975
-8.62126	0.000313992
-8.6085	4.18321e-19
-8.59573	0.000313992
-8.58297	0.000313992
-8.5702	0.000313992
-8.55744	4.18321e-19
-8.54468	0.000941975
-8.53191	0.000627984
-8.51915	4.18321e-19
-8.50638	0.000627984
-8.49362	0.000941975
-8.48086	0.000941975
-8.46809	0.000941975
-8.45533	0.000313992
-8.44256	0.00125597
-8.4298	0.000627984
-8.41704	0.000627984
-8.40427	0.000313992
-8.39151	0.000941975
-8.37874	0.000627984
-8.36598	4.18321e-19
-8.35322	0.000941975
-8.34045	0.000627984
-8.32769	4.18321e-19
-8.31492	0.000627984
-8.30216	0.000313992
-8.2894	0.000627984
-8.27663	0.000627984
-8.26387	4.18321e-19
-8.2511	0.000941975
-8.23834	0.000941975
-8.22558	0.000313992
-8.21281	0.000627984
-8.20005	0.000627984
-8.18728	4.18321e-19
-8.17452	0.000313992
-8.16176	0.00156996
-8.14899	0.000627984
-8.13623	4.18321e-19
-8.12346	0.000313992
-8.1107	0.000941975
-8.09794	0.000627984
-8.08517	0.000941975
-8.07241	0.000627984
-8.05964	0.000627984
-8.04688	0.000313992
-8.03412	0.000627984
-8.02135	0.000941975
-8.00859	0.000313992
-7.99582	4.18321e-19
-7.98306	0.000313992
-7.9703	0.000313992
-7.95753	0.00125597
-7.94477	0.000313992
-7.932	4.18321e-19
-7.91924	0.000627984
-7.90648	0.000313992
-7.89371	0.000627984
-7.88095	0.000313992
-7.86818	0.000313992
-7.85542	0.00125597
-7.84266	0.000941975
-7.82989	0.000313992
-7.81713	4.18321e-19
-7.80436	4.18321e-19
-7.7916	4.18321e-19
-7.77884	0.000941975
-7.76607	0.000313992
-7.75331	0.00156996
-7.74054	4.18321e-19
-7.72778	0.000941975
-7.71502	0.000627984
-7.70225	0.000941975
-7.68949	0.000627984
-7.67672	0.000313992
-7.66396	0.000627984
-7.6512	0.000313992
-7.63843	0.000627984
-7.62567	0.000627984
-7.6129	0.000313992
-7.60014	0.00125597
-7.58738	0.000941975
-7.57461	4.18321e-19
-7.56185	0.00156996
-7.54908	0.000313992
-7.53632	0.000313992
-7.52356	4.18321e-19
-7.51079	0.000941975
-7.49803	0.000627984
-7.48526	0.000313992
-7.4725	0.000313992
-7.45974	0.000941975
-7.44697	0.000627984
-7.43421	0.000941975
-7.42144	0.000941975
-7.40868	4.18321e-19
-7.39592	0.000941975
-7.38315	0.000313992
-7.37039	0.000313992
-7.35762	0.00125597
-7.34486	0.000313992
-7.3321	0.000313992
-7.31933	0.000313992
-7.30657	0.000941975
-7.2938	0.000627984
-7.28104	4.18321e-19
-7.26828	4.18321e-19
-7.25551	0.000627984
-7.24275	0.000313992
-7.22998	0.00125597
-7.21722	0.000313992
-7.20446	0.00156996
-7.19169	4.18321e-19
-7.17893	4.18321e-19
-7.16616	4.18321e-19
-7.1534	0.000941975
-7.14064	4.18321e-19
-7.12787	0.000313992
-7.11511	0.000627984
-7.10234	0.000627984
-7.08958	0.000627984
-7.07682	0.000313992
-7.06405	0.000313992
-7.05129	0.000313992
-7.03852	0.000313992
-7.02576	0.000941975
-7.013	0.000627984
-7.00023	0.000313992
-6.98747	0.000941975
-6.9747	0.000941975
-6.96194	0.000313992
-6.94918	0.000941975
-6.93641	0.000627984
-6.92365	0.00125597
-6.91088	4.18321e-19
-6.89812	0.000313992
-6.88536	0.000941975
-6.87259	0.000941975
-6.85983	0.000941975
-6.84706	0.000313992
-6.8343	0.000941975
-6.82154	0.000313992
-6.80877	0.000627984
-6.79601	0.000941975
-6.78324	0.000627984
-6.77048	0.000941975
-6.75772	0.000627984
-6.74495	0.000627984
-6.73219	4.18321e-19
-6.71942	0.000941975
-6.70666	0.000313992
-6.6939	0.000941975
-6.68113	0.000941975
-6.66837	0.000313992
-6.6556	0.000313992
-6.64284	0.000627984
-6.63008	0.000313992
-6.61731	0.00125597
-6.60455	0.000313992
-6.59178	0.000313992
-6.57902	0.000941975
-6.56626	0.000627984
-6.55349	0.000627984
-6.54073	0.00282593
-6.52796	0.000627984
-6.5152	0.000313992
-6.50244	0.00188395
-6.48967	0.00125597
-6.47691	0.000941975
-6.46414	0.00125597
-6.45138	0.000941975
-6.43862	0.000313992
-6.42585	0.000941975
-6.41309	0.000313992
-6.40032	0.000627984
-6.38756	0.00156996
-6.3748	0.000313992
-6.36203	0.000941975
-6.34927	0.00125597
-6.3365	0.000627984
-6.32374	0.000941975
-6.31098	0.000313992
-6.29821	0.00125597
-6.28545	0.000627984
-6.27268	0.00156996
-6.25992	0.00125597
-6.24716	0.000313992
-6.23439	0.000313992
-6.22163	0.000313992
-6.20886	0.000627984
-6.1961	0.00125597
-6.18334	0.000313992
-6.17057	0.00125597
-6.15781	0.000627984
-6.14504	0.000627984
-6.13228	0.000313992
-6.11952	0.000627984
-6.10675	0.000627984
-6.09399	4.18321e-19
-6.08122	0.00125597
-6.06846	0.000313992
-6.0557	0.000313992
-6.04293	0.000627984
-6.03017	4.18321e-19
-6.0174	0.00156996
-6.00464	0.000313992
-5.99188	0.000941975
-5.97911	0.000941975
-5.96635	0.000941975
-5.95358	0.000627984
-5.94082	0.00156996
-5.92806	0.000313992
-5.91529	4.18321e-19
-5.90253	4.18321e-19
-5.88976	0.00188395
-5.877	0.000941975
-5.86424	0.00125597
-5.85147	0.000627984
-5.83871	4.18321e-19
-5.82594	0.000313992
-5.81318	0.000313992
-5.80042	0.00125597
-5.78765	0.000941975
-5.77489	0.000627984
-5.76212	0.000313992
-5.74936	0.000627984
-5.7366	0.000313992
-5.72383	0.000627984
-5.71107	0.000941975
-5.6983	0.000941975
-5.68554	0.000941975
-5.67278	0.000941975
-5.66001	0.000313992
-5.64725	0.000313992
-5.63448	0.000627984
-5.62172	0.00125597
-5.60896	0.000627984
-5.59619	0.00188395
-5.58343	4.18321e-19
-5.57066	0.000313992
-5.5579	0.000313992
-5.54514	0.000313992
-5.53237	0.000627984
-5.51961	0.000627984
-5.50684	0.00188395
-5.49408	0.000627984
-5.48132	4.18321e-19
-5.46855	0.000627984
-5.45579	0.000627984
-5.44302	0.00125597
-5.43026	0.00125597
-5.4175	0.000627984
-5.40473	0.000627984
-5.39197	0.00188395
-5.3792	0.000941975
-5.36644	4.18321e-19
-5.35368	4.18321e-19
-5.34091	0.00125597
-5.32815	0.000627984
-5.31538	0.00125597
-5.30262	0.00188395
-5.28986	0.000941975
-5.27709	4.18321e-19
-5.26433	0.000941975
-5.25156	0.000313992
-5.2388	0.000941975
-5.22604	0.00188395
-5.21327	0.000627984
-5.20051	4.18321e-19
-5.18774	0.000313992
-5.17498	0.000941975
-5.16222	0.000941975
-5.14945	0.00188395
-5.13669	0.00188395
-5.12392	0.000313992
-5.11116	0.000941975
-5.0984	0.000941975
-5.08563	0.00156996
-5.07287	0.00156996
-5.0601	4.18321e-19
-5.04734	0.00156996
-5.03458	0.00219794
-5.02181	0.000941975
-5.00905	0.00125597
-4.99628	0.000627984
-4.98352	0.000313992
-4.97076	0.00188395
-4.95799	0.000941975
-4.94523	0.00156996
-4.93246	4.18321e-19
-4.9197	0.000627984
-4.90694	0.000313992
-4.89417	0.000941975
-4.88141	0.000941975
-4.86864	0.000627984
-4.85588	0.000941975
-4.84312	0.00188395
-4.83035	0.00156996
-4.81759	0.000941975
-4.80482	0.00125597
-4.79206	0.000941975
-4.7793	0.000627984
-4.76653	0.00156996
-4.75377	0.00219794
-4.741	0.00125597
-4.72824	0.000627984
-4.71548	0.000941975
-4.70271	0.000941975
-4.68995	0.00156996
-4.67718	4.18321e-19
-4.66442	0.00156996
-4.65166	0.000941975
-4.63889	4.18321e-19
-4.62613	0.000941975
-4.61336	0.000627984
-4.6006	0.000941975
-4.58784	0.00125597
-4.57507	0.00125597
-4.56231	0.000627984
-4.54954	0.00125597
-4.53678	0.000627984
-4.52402	0.000627984
-4.51125	0.000627984
-4.49849	0.000313992
-4.48572	0.000313992
-4.47296	0.00125597
-4.4602	0.000941975
-4.44743	4.18321e-19
-4.43467	0.00219794
-4.4219	0.00125597
-4.40914	0.000941975
-4.39638	0.000627984
-4.38361	0.00219794
-4.37085	0.00345391
-4.35808	0.000941975
-4.34532	0.000313992
-4.33256	0.00125597
-4.31979	0.000313992
-4.30703	0.00125597
-4.29426	0.000627984
-4.2815	0.00125597
-4.26874	0.00219794
-4.25597	0.000313992
-4.24321	0.000941975
-4.23044	0.000941975
-4.21768	0.00125597
-4.20492	0.000941975
-4.19215	0.000627984
-4.17939	0.000941975
-4.16662	0.00219794
-4.15386	0.00156996
-4.1411	0.00125597
-4.12833	0.00125597
-4.11557	0.00125597
-4.1028	0.000941975
-4.09004	0.000627984
-4.07728	0.00156996
-4.06451	0.000627984
-4.05175	0.00125597
-4.03898	0.00188395
-4.02622	0.000941975
-4.01346	0.00188395
-4.00069	0.000313992
-3.98793	0.00156996
-3.97516	0.00188395
-3.9624	0.000313992
-3.94964	0.00156996
-3.93687	0.000941975
-3.92411	0.00219794
-3.91134	0.00219794
-3.89858	0.00125597
-3.88582	0.000627984
-3.87305	0.000627984
-3.86029	0.00156996
-3.84752	0.00188395
-3.83476	0.00156996
-3.822	0.00156996
-3.80923	0.000941975
-3.79647	0.000313992
-3.7837	0.00125597
-3.77094	0.00219794
-3.75818	0.00188395
-3.74541	0.00188395
-3.73265	0.00219794
-3.71988	0.00125597
-3.70712	0.000627984
-3.69436	0.00156996
-3.68159	0.000941975
-3.66883	0.00125597
-3.65606	0.000627984
-3.6433	0.000627984
-3.63054	0.000941975
-3.61777	0.00156996
-3.60501	0.00125597
-3.59224	0.000941975
-3.57948	4.18321e-19
-3.56672	0.000941975
-3.55395	0.00156996
-3.54119	0.00219794
-3.52842	0.000313992
-3.51566	0.00219794
-3.5029	0.000313992
-3.49013	0.000941975
-3.47737	0.000627984
-3.4646	0.00188395
-3.45184	0.00156996
-3.43908	0.00219794
-3.42631	0.000941975
-3.41355	0.00188395
-3.40078	0.00125597
-3.38802	0.00156996
-3.37526	0.000313992
-3.36249	0.000313992
-3.34973	0.00156996
-3.33696	0.00188395
-3.3242	0.000627984
-3.31144	0.00188395
-3.29867	0.00219794
-3.28591	0.00156996
-3.27314	0.000941975
-3.26038	0.00219794
-3.24762	0.00219794
-3.23485	0.00125597
-3.22209	0.00125597
-3.20932	0.00156996
[truncated: 4,000 more rows]

## Sheet: sigma polarisation
-28.7741	4.52275e-19
-28.7613	0.00101843
-28.7485	4.52275e-19
-28.7358	4.52275e-19
-28.723	0.00169739
-28.7102	0.000339478
-28.6975	4.52275e-19
-28.6847	4.52275e-19
-28.6719	0.000678955
-28.6592	0.000339478
-28.6464	4.52275e-19
-28.6337	0.000339478
-28.6209	0.000678955
-28.6081	0.000678955
-28.5954	0.00101843
-28.5826	4.52275e-19
-28.5698	0.000339478
-28.5571	0.000339478
-28.5443	0.000678955
-28.5315	0.00101843
-28.5188	0.000339478
-28.506	0.00101843
-28.4932	0.00135791
-28.4805	0.000339478
-28.4677	0.000678955
-28.455	0.000678955
-28.4422	0.00135791
-28.4294	0.000339478
-28.4167	4.52275e-19
-28.4039	0.000678955
-28.3911	0.000339478
-28.3784	0.000678955
-28.3656	0.00101843
-28.3528	0.000678955
-28.3401	4.52275e-19
-28.3273	0.000339478
-28.3146	0.000339478
-28.3018	0.000678955
-28.289	0.00135791
-28.2763	0.000339478
-28.2635	0.000339478
-28.2507	0.00135791
-28.238	4.52275e-19
-28.2252	0.000339478
-28.2124	4.52275e-19
-28.1997	4.52275e-19
-28.1869	4.52275e-19
-28.1741	0.000339478
-28.1614	0.000678955
-28.1486	0.000678955
-28.1359	4.52275e-19
-28.1231	0.000339478
-28.1103	0.000678955
-28.0976	0.000339478
-28.0848	0.000339478
-28.072	0.00101843
-28.0593	0.00101843
-28.0465	0.000339478
-28.0337	0.00101843
-28.021	0.000339478
-28.0082	0.000678955
-27.9955	0.000678955
-27.9827	0.00135791
-27.9699	4.52275e-19
-27.9572	4.52275e-19
-27.9444	4.52275e-19
-27.9316	0.000678955
-27.9189	0.000678955
-27.9061	0.000339478
-27.8933	4.52275e-19
-27.8806	0.000339478
-27.8678	0.000339478
-27.855	0.000339478
-27.8423	4.52275e-19
-27.8295	0.000339478
-27.8168	0.00101843
-27.804	0.00135791
-27.7912	0.000678955
-27.7785	0.000339478
-27.7657	0.000339478
-27.7529	0.00135791
-27.7402	0.000678955
-27.7274	0.000339478
-27.7146	0.000339478
-27.7019	0.000678955
-27.6891	0.00101843
-27.6764	0.000339478
-27.6636	0.000678955
-27.6508	0.00135791
-27.6381	4.52275e-19
-27.6253	0.000339478
-27.6125	4.52275e-19
-27.5998	0.00135791
-27.587	0.000339478
-27.5742	4.52275e-19
-27.5615	0.000339478
-27.5487	0.000339478
-27.5359	0.000339478
-27.5232	0.000678955
-27.5104	0.000678955
-27.4977	4.52275e-19
-27.4849	0.000339478
-27.4721	0.000339478
-27.4594	0.000678955
-27.4466	0.000339478
-27.4338	0.000339478
-27.4211	0.00135791
-27.4083	4.52275e-19
-27.3955	0.000339478
-27.3828	0.000339478
-27.37	0.00101843
-27.3573	4.52275e-19
-27.3445	4.52275e-19
-27.3317	0.000678955
-27.319	0.000678955
-27.3062	4.52275e-19
-27.2934	0.00101843
-27.2807	0.000339478
-27.2679	4.52275e-19
-27.2551	0.000339478
-27.2424	0.00135791
-27.2296	0.000339478
-27.2168	4.52275e-19
-27.2041	0.000339478
-27.1913	0.000339478
-27.1786	0.000339478
-27.1658	4.52275e-19
-27.153	0.000678955
-27.1403	4.52275e-19
-27.1275	4.52275e-19
-27.1147	4.52275e-19
-27.102	4.52275e-19
-27.0892	4.52275e-19
-27.0764	4.52275e-19
-27.0637	0.000339478
-27.0509	0.000678955
-27.0382	4.52275e-19
-27.0254	0.000339478
-27.0126	4.52275e-19
-26.9999	0.000339478
-26.9871	0.000339478
-26.9743	0.000339478
-26.9616	4.52275e-19
-26.9488	4.52275e-19
-26.936	4.52275e-19
-26.9233	4.52275e-19
-26.9105	4.52275e-19
-26.8977	0.000339478
-26.885	4.52275e-19
-26.8722	4.52275e-19
-26.8595	0.000339478
-26.8467	4.52275e-19
-26.8339	4.52275e-19
-26.8212	0.000339478
-26.8084	0.000678955
-26.7956	4.52275e-19
-26.7829	0.000339478
-26.7701	0.000339478
-26.7573	0.000339478
-26.7446	4.52275e-19
-26.7318	4.52275e-19
-26.7191	4.52275e-19
-26.7063	4.52275e-19
-26.6935	0.00101843
-26.6808	4.52275e-19
-26.668	4.52275e-19
-26.6552	4.52275e-19
-26.6425	4.52275e-19
-26.6297	0.00135791
-26.6169	0.000339478
-26.6042	0.000339478
-26.5914	0.000678955
-26.5786	0.000339478
-26.5659	0.000339478
-26.5531	4.52275e-19
-26.5404	0.000678955
-26.5276	4.52275e-19
-26.5148	0.000339478
-26.5021	0.000339478
-26.4893	0.000339478
-26.4765	4.52275e-19
-26.4638	4.52275e-19
-26.451	4.52275e-19
-26.4382	4.52275e-19
-26.4255	4.52275e-19
-26.4127	0.000339478
-26.4	4.52275e-19
-26.3872	4.52275e-19
-26.3744	4.52275e-19
-26.3617	4.52275e-19
-26.3489	0.000339478
-26.3361	0.00101843
-26.3234	0.000678955
-26.3106	4.52275e-19
-26.2978	0.000339478
-26.2851	0.000339478
-26.2723	0.000339478
-26.2595	4.52275e-19
-26.2468	4.52275e-19
-26.234	4.52275e-19
-26.2213	4.52275e-19
-26.2085	4.52275e-19
-26.1957	0.000339478
-26.183	0.000678955
-26.1702	0.000339478
-26.1574	0.000339478
-26.1447	0.000339478
-26.1319	0.000339478
-26.1191	0.000339478
-26.1064	0.000339478
-26.0936	4.52275e-19
-26.0809	4.52275e-19
-26.0681	4.52275e-19
-26.0553	4.52275e-19
-26.0426	4.52275e-19
-26.0298	4.52275e-19
-26.017	4.52275e-19
-26.0043	4.52275e-19
-25.9915	4.52275e-19
-25.9787	4.52275e-19
-25.966	4.52275e-19
-25.9532	4.52275e-19
-25.9404	4.52275e-19
-25.9277	4.52275e-19
-25.9149	4.52275e-19
-25.9022	4.52275e-19
-25.8894	4.52275e-19
-25.8766	4.52275e-19
-25.8639	4.52275e-19
-25.8511	4.52275e-19
-25.8383	4.52275e-19
-25.8256	4.52275e-19
-25.8128	4.52275e-19
-25.8	4.52275e-19
-25.7873	4.52275e-19
-25.7745	4.52275e-19
-25.7618	4.52275e-19
-25.749	4.52275e-19
-25.7362	4.52275e-19
-25.7235	4.52275e-19
-25.7107	4.52275e-19
-25.6979	4.52275e-19
-25.6852	4.52275e-19
-25.6724	4.52275e-19
-25.6596	4.52275e-19
-25.6469	4.52275e-19
-25.6341	4.52275e-19
-25.6213	4.52275e-19
-25.6086	4.52275e-19
-25.5958	4.52275e-19
-25.5831	4.52275e-19
-25.5703	4.52275e-19
-25.5575	4.52275e-19
-25.5448	4.52275e-19
-25.532	4.52275e-19
-25.5192	4.52275e-19
-25.5065	4.52275e-19
-25.4937	4.52275e-19
-25.4809	4.52275e-19
-25.4682	4.52275e-19
-25.4554	4.52275e-19
-25.4427	4.52275e-19
-25.4299	4.52275e-19
-25.4171	4.52275e-19
-25.4044	4.52275e-19
-25.3916	4.52275e-19
-25.3788	4.52275e-19
-25.3661	4.52275e-19
-25.3533	4.52275e-19
-25.3405	4.52275e-19
-25.3278	4.52275e-19
-25.315	4.52275e-19
-25.3022	4.52275e-19
-25.2895	4.52275e-19
-25.2767	4.52275e-19
-25.264	4.52275e-19
-25.2512	4.52275e-19
-25.2384	4.52275e-19
-25.2257	4.52275e-19
-25.2129	4.52275e-19
-25.2001	4.52275e-19
-25.1874	4.52275e-19
-25.1746	4.52275e-19
-25.1618	4.52275e-19
-25.1491	4.52275e-19
-25.1363	4.52275e-19
-25.1236	4.52275e-19
-25.1108	4.52275e-19
-25.098	4.52275e-19
-25.0853	4.52275e-19
-25.0725	4.52275e-19
-25.0597	4.52275e-19
-25.047	4.52275e-19
-25.0342	4.52275e-19
-25.0214	4.52275e-19
-25.0087	4.52275e-19
-24.9959	4.52275e-19
-24.9831	4.52275e-19
-24.9704	4.52275e-19
-24.9576	4.52275e-19
-24.9449	4.52275e-19
-24.9321	4.52275e-19
-24.9193	4.52275e-19
-24.9066	4.52275e-19
-24.8938	4.52275e-19
-24.881	4.52275e-19
-24.8683	4.52275e-19
-24.8555	4.52275e-19
-24.8427	4.52275e-19
-24.83	4.52275e-19
-24.8172	4.52275e-19
-24.8045	4.52275e-19
-24.7917	4.52275e-19
-24.7789	4.52275e-19
-24.7662	4.52275e-19
-24.7534	4.52275e-19
-24.7406	4.52275e-19
-24.7279	4.52275e-19
-24.7151	4.52275e-19
-24.7023	4.52275e-19
-24.6896	4.52275e-19
-24.6768	4.52275e-19
-24.664	4.52275e-19
-24.6513	4.52275e-19
-24.6385	4.52275e-19
-24.6258	4.52275e-19
-24.613	4.52275e-19
-24.6002	4.52275e-19
-24.5875	4.52275e-19
-24.5747	4.52275e-19
-24.5619	4.52275e-19
-24.5492	4.52275e-19
-24.5364	4.52275e-19
-24.5236	4.52275e-19
-24.5109	4.52275e-19
-24.4981	4.52275e-19
-24.4854	4.52275e-19
-24.4726	4.52275e-19
-24.4598	4.52275e-19
-24.4471	4.52275e-19
-24.4343	4.52275e-19
-24.4215	4.52275e-19
-24.4088	4.52275e-19
-24.396	4.52275e-19
-24.3832	4.52275e-19
-24.3705	4.52275e-19
-24.3577	4.52275e-19
-24.3449	4.52275e-19
-24.3322	4.52275e-19
-24.3194	4.52275e-19
-24.3067	4.52275e-19
-24.2939	4.52275e-19
-24.2811	4.52275e-19
-24.2684	4.52275e-19
-24.2556	4.52275e-19
-24.2428	4.52275e-19
-24.2301	4.52275e-19
-24.2173	4.52275e-19
-24.2045	4.52275e-19
-24.1918	4.52275e-19
-24.179	4.52275e-19
-24.1663	4.52275e-19
-24.1535	4.52275e-19
-24.1407	4.52275e-19
-24.128	4.52275e-19
-24.1152	4.52275e-19
-24.1024	4.52275e-19
-24.0897	4.52275e-19
-24.0769	4.52275e-19
-24.0641	4.52275e-19
-24.0514	4.52275e-19
-24.0386	4.52275e-19
-24.0258	4.52275e-19
-24.0131	4.52275e-19
-24.0003	4.52275e-19
-23.9876	4.52275e-19
-23.9748	4.52275e-19
-23.962	4.52275e-19
-23.9493	4.52275e-19
-23.9365	4.52275e-19
-23.9237	4.52275e-19
-23.911	4.52275e-19
-23.8982	4.52275e-19
-23.8854	4.52275e-19
-23.8727	4.52275e-19
-23.8599	4.52275e-19
-23.8472	4.52275e-19
-23.8344	4.52275e-19
-23.8216	4.52275e-19
-23.8089	4.52275e-19
-23.7961	4.52275e-19
-23.7833	4.52275e-19
-23.7706	4.52275e-19
-23.7578	4.52275e-19
-23.745	4.52275e-19
-23.7323	4.52275e-19
-23.7195	4.52275e-19
-23.7067	4.52275e-19
-23.694	4.52275e-19
-23.6812	4.52275e-19
-23.6685	4.52275e-19
-23.6557	4.52275e-19
-23.6429	4.52275e-19
-23.6302	4.52275e-19
-23.6174	4.52275e-19
-23.6046	4.52275e-19
-23.5919	4.52275e-19
-23.5791	4.52275e-19
-23.5663	4.52275e-19
-23.5536	4.52275e-19
-23.5408	4.52275e-19
-23.5281	4.52275e-19
-23.5153	4.52275e-19
-23.5025	4.52275e-19
-23.4898	4.52275e-19
-23.477	4.52275e-19
-23.4642	4.52275e-19
-23.4515	4.52275e-19
-23.4387	4.52275e-19
-23.4259	4.52275e-19
-23.4132	4.52275e-19
-23.4004	4.52275e-19
-23.3876	4.52275e-19
-23.3749	4.52275e-19
-23.3621	4.52275e-19
-23.3494	4.52275e-19
-23.3366	4.52275e-19
-23.3238	4.52275e-19
-23.3111	4.52275e-19
-23.2983	4.52275e-19
-23.2855	4.52275e-19
-23.2728	4.52275e-19
-23.26	4.52275e-19
-23.2472	4.52275e-19
-23.2345	4.52275e-19
-23.2217	4.52275e-19
-23.209	4.52275e-19
-23.1962	4.52275e-19
-23.1834	4.52275e-19
-23.1707	4.52275e-19
-23.1579	4.52275e-19
-23.1451	4.52275e-19
-23.1324	4.52275e-19
-23.1196	4.52275e-19
-23.1068	4.52275e-19
-23.0941	4.52275e-19
-23.0813	4.52275e-19
-23.0685	4.52275e-19
-23.0558	4.52275e-19
-23.043	4.52275e-19
-23.0303	4.52275e-19
-23.0175	4.52275e-19
-23.0047	4.52275e-19
-22.992	4.52275e-19
-22.9792	0.000339478
-22.9664	4.52275e-19
-22.9537	4.52275e-19
-22.9409	4.52275e-19
-22.9281	4.52275e-19
-22.9154	4.52275e-19
-22.9026	4.52275e-19
-22.8899	4.52275e-19
-22.8771	4.52275e-19
-22.8643	4.52275e-19
-22.8516	4.52275e-19
-22.8388	4.52275e-19
-22.826	4.52275e-19
-22.8133	4.52275e-19
-22.8005	4.52275e-19
-22.7877	4.52275e-19
-22.775	4.52275e-19
-22.7622	4.52275e-19
-22.7494	4.52275e-19
-22.7367	4.52275e-19
-22.7239	4.52275e-19
-22.7112	4.52275e-19
-22.6984	4.52275e-19
-22.6856	4.52275e-19
-22.6729	4.52275e-19
-22.6601	4.52275e-19
-22.6473	4.52275e-19
-22.6346	4.52275e-19
-22.6218	4.52275e-19
-22.609	4.52275e-19
-22.5963	4.52275e-19
-22.5835	4.52275e-19
-22.5708	4.52275e-19
-22.558	4.52275e-19
-22.5452	4.52275e-19
-22.5325	4.52275e-19
-22.5197	4.52275e-19
-22.5069	4.52275e-19
-22.4942	4.52275e-19
-22.4814	4.52275e-19
-22.4686	4.52275e-19
-22.4559	4.52275e-19
-22.4431	4.52275e-19
-22.4303	4.52275e-19
-22.4176	4.52275e-19
-22.4048	4.52275e-19
-22.3921	4.52275e-19
-22.3793	4.52275e-19
-22.3665	4.52275e-19
-22.3538	4.52275e-19
-22.341	4.52275e-19
-22.3282	4.52275e-19
-22.3155	4.52275e-19
-22.3027	4.52275e-19
-22.2899	4.52275e-19
-22.2772	4.52275e-19
-22.2644	4.52275e-19
-22.2517	4.52275e-19
-22.2389	4.52275e-19
-22.2261	4.52275e-19
-22.2134	4.52275e-19
-22.2006	4.52275e-19
-22.1878	4.52275e-19
-22.1751	4.52275e-19
-22.1623	4.52275e-19
-22.1495	4.52275e-19
-22.1368	4.52275e-19
-22.124	4.52275e-19
-22.1112	4.52275e-19
-22.0985	4.52275e-19
-22.0857	4.52275e-19
-22.073	4.52275e-19
-22.0602	4.52275e-19
-22.0474	4.52275e-19
-22.0347	4.52275e-19
-22.0219	4.52275e-19
-22.0091	4.52275e-19
-21.9964	4.52275e-19
-21.9836	4.52275e-19
-21.9708	4.52275e-19
-21.9581	4.52275e-19
-21.9453	4.52275e-19
-21.9326	4.52275e-19
-21.9198	4.52275e-19
-21.907	4.52275e-19
-21.8943	4.52275e-19
-21.8815	4.52275e-19
-21.8687	4.52275e-19
-21.856	4.52275e-19
-21.8432	4.52275e-19
-21.8304	4.52275e-19
-21.8177	4.52275e-19
-21.8049	4.52275e-19
-21.7921	4.52275e-19
-21.7794	4.52275e-19
-21.7666	4.52275e-19
-21.7539	4.52275e-19
-21.7411	4.52275e-19
-21.7283	4.52275e-19
-21.7156	4.52275e-19
-21.7028	4.52275e-19
-21.69	4.52275e-19
-21.6773	4.52275e-19
-21.6645	4.52275e-19
-21.6517	4.52275e-19
-21.639	4.52275e-19
-21.6262	4.52275e-19
-21.6135	4.52275e-19
-21.6007	4.52275e-19
-21.5879	4.52275e-19
-21.5752	4.52275e-19
-21.5624	4.52275e-19
-21.5496	4.52275e-19
-21.5369	4.52275e-19
-21.5241	4.52275e-19
-21.5113	4.52275e-19
-21.4986	4.52275e-19
-21.4858	4.52275e-19
-21.473	4.52275e-19
-21.4603	4.52275e-19
-21.4475	4.52275e-19
-21.4348	4.52275e-19
-21.422	4.52275e-19
-21.4092	4.52275e-19
-21.3965	4.52275e-19
-21.3837	4.52275e-19
-21.3709	4.52275e-19
-21.3582	4.52275e-19
-21.3454	4.52275e-19
-21.3326	4.52275e-19
-21.3199	4.52275e-19
-21.3071	4.52275e-19
-21.2944	4.52275e-19
-21.2816	4.52275e-19
-21.2688	4.52275e-19
-21.2561	4.52275e-19
-21.2433	4.52275e-19
-21.2305	4.52275e-19
-21.2178	4.52275e-19
-21.205	4.52275e-19
-21.1922	4.52275e-19
-21.1795	4.52275e-19
-21.1667	4.52275e-19
-21.1539	4.52275e-19
-21.1412	4.52275e-19
-21.1284	4.52275e-19
-21.1157	4.52275e-19
-21.1029	4.52275e-19
-21.0901	4.52275e-19
-21.0774	4.52275e-19
-21.0646	4.52275e-19
-21.0518	4.52275e-19
-21.0391	4.52275e-19
-21.0263	4.52275e-19
-21.0135	4.52275e-19
-21.0008	4.52275e-19
-20.988	4.52275e-19
-20.9753	4.52275e-19
-20.9625	4.52275e-19
-20.9497	4.52275e-19
-20.937	4.52275e-19
-20.9242	4.52275e-19
-20.9114	4.52275e-19
-20.8987	4.52275e-19
-20.8859	4.52275e-19
-20.8731	4.52275e-19
-20.8604	4.52275e-19
-20.8476	4.52275e-19
-20.8348	4.52275e-19
-20.8221	4.52275e-19
-20.8093	4.52275e-19
-20.7966	4.52275e-19
-20.7838	4.52275e-19
-20.771	4.52275e-19
-20.7583	4.52275e-19
-20.7455	4.52275e-19
-20.7327	4.52275e-19
-20.72	4.52275e-19
-20.7072	4.52275e-19
-20.6944	4.52275e-19
-20.6817	4.52275e-19
-20.6689	4.52275e-19
-20.6562	4.52275e-19
-20.6434	4.52275e-19
-20.6306	4.52275e-19
-20.6179	4.52275e-19
-20.6051	4.52275e-19
-20.5923	4.52275e-19
-20.5796	4.52275e-19
-20.5668	4.52275e-19
-20.554	4.52275e-19
-20.5413	4.52275e-19
-20.5285	4.52275e-19
-20.5157	4.52275e-19
-20.503	4.52275e-19
-20.4902	4.52275e-19
-20.4775	4.52275e-19
-20.4647	4.52275e-19
-20.4519	4.52275e-19
-20.4392	4.52275e-19
-20.4264	4.52275e-19
-20.4136	4.52275e-19
-20.4009	4.52275e-19
-20.3881	4.52275e-19
-20.3753	4.52275e-19
-20.3626	4.52275e-19
-20.3498	4.52275e-19
-20.3371	4.52275e-19
-20.3243	4.52275e-19
-20.3115	4.52275e-19
-20.2988	4.52275e-19
-20.286	4.52275e-19
-20.2732	4.52275e-19
-20.2605	4.52275e-19
-20.2477	4.52275e-19
-20.2349	4.52275e-19
-20.2222	4.52275e-19
-20.2094	4.52275e-19
-20.1966	4.52275e-19
-20.1839	4.52275e-19
-20.1711	4.52275e-19
-20.1584	4.52275e-19
-20.1456	4.52275e-19
-20.1328	4.52275e-19
-20.1201	4.52275e-19
-20.1073	4.52275e-19
-20.0945	4.52275e-19
-20.0818	4.52275e-19
-20.069	4.52275e-19
-20.0562	4.52275e-19
-20.0435	4.52275e-19
-20.0307	4.52275e-19
-20.018	4.52275e-19
-20.0052	4.52275e-19
-19.9924	4.52275e-19
-19.9797	4.52275e-19
-19.9669	4.52275e-19
-19.9541	4.52275e-19
-19.9414	4.52275e-19
-19.9286	4.52275e-19
-19.9158	4.52275e-19
-19.9031	4.52275e-19
-19.8903	4.52275e-19
-19.8775	4.52275e-19
-19.8648	4.52275e-19
-19.852	4.52275e-19
-19.8393	4.52275e-19
-19.8265	4.52275e-19
-19.8137	4.52275e-19
-19.801	4.52275e-19
-19.7882	4.52275e-19
-19.7754	4.52275e-19
-19.7627	0.000339478
-19.7499	0.000339478
-19.7371	4.52275e-19
-19.7244	4.52275e-19
-19.7116	4.52275e-19
-19.6989	4.52275e-19
-19.6861	0.000339478
-19.6733	4.52275e-19
-19.6606	4.52275e-19
-19.6478	4.52275e-19
-19.635	4.52275e-19
-19.6223	4.52275e-19
-19.6095	4.52275e-19
-19.5967	4.52275e-19
-19.584	4.52275e-19
-19.5712	4.52275e-19
-19.5584	0.000339478
-19.5457	4.52275e-19
-19.5329	4.52275e-19
-19.5202	4.52275e-19
-19.5074	4.52275e-19
-19.4946	0.000339478
-19.4819	4.52275e-19
-19.4691	4.52275e-19
-19.4563	4.52275e-19
-19.4436	4.52275e-19
-19.4308	4.52275e-19
-19.418	0.000339478
-19.4053	4.52275e-19
-19.3925	4.52275e-19
-19.3798	4.52275e-19
-19.367	4.52275e-19
-19.3542	4.52275e-19
-19.3415	0.000339478
-19.3287	4.52275e-19
-19.3159	4.52275e-19
-19.3032	4.52275e-19
-19.2904	4.52275e-19
-19.2776	0.000339478
-19.2649	4.52275e-19
-19.2521	0.000339478
-19.2393	4.52275e-19
-19.2266	4.52275e-19
-19.2138	4.52275e-19
-19.2011	4.52275e-19
-19.1883	4.52275e-19
-19.1755	4.52275e-19
-19.1628	4.52275e-19
-19.15	4.52275e-19
-19.1372	4.52275e-19
-19.1245	0.000339478
-19.1117	4.52275e-19
-19.0989	4.52275e-19
-19.0862	4.52275e-19
-19.0734	4.52275e-19
-19.0607	0.000339478
-19.0479	4.52275e-19
-19.0351	0.000339478
-19.0224	4.52275e-19
-19.0096	4.52275e-19
-18.9968	4.52275e-19
-18.9841	4.52275e-19
-18.9713	4.52275e-19
-18.9585	0.000339478
-18.9458	4.52275e-19
-18.933	4.52275e-19
-18.9202	0.000339478
-18.9075	0.000339478
-18.8947	4.52275e-19
-18.882	0.000678955
-18.8692	4.52275e-19
-18.8564	4.52275e-19
-18.8437	4.52275e-19
-18.8309	4.52275e-19
-18.8181	0.000339478
-18.8054	0.000339478
-18.7926	4.52275e-19
-18.7798	4.52275e-19
-18.7671	4.52275e-19
-18.7543	0.000339478
-18.7416	4.52275e-19
-18.7288	4.52275e-19
-18.716	4.52275e-19
-18.7033	4.52275e-19
-18.6905	4.52275e-19
-18.6777	4.52275e-19
-18.665	0.000339478
-18.6522	4.52275e-19
-18.6394	4.52275e-19
-18.6267	4.52275e-19
-18.6139	0.000339478
-18.6011	0.000339478
-18.5884	4.52275e-19
-18.5756	4.52275e-19
-18.5629	0.000339478
-18.5501	4.52275e-19
-18.5373	4.52275e-19
-18.5246	0.000339478
-18.5118	4.52275e-19
-18.499	0.000339478
-18.4863	4.52275e-19
-18.4735	4.52275e-19
-18.4607	0.000339478
-18.448	0.000339478
-18.4352	0.000339478
-18.4225	4.52275e-19
-18.4097	4.52275e-19
-18.3969	4.52275e-19
-18.3842	0.000339478
-18.3714	4.52275e-19
-18.3586	4.52275e-19
-18.3459	0.000339478
-18.3331	4.52275e-19
-18.3203	4.52275e-19
-18.3076	4.52275e-19
-18.2948	4.52275e-19
-18.282	4.52275e-19
-18.2693	4.52275e-19
-18.2565	4.52275e-19
-18.2438	0.000339478
-18.231	4.52275e-19
-18.2182	4.52275e-19
-18.2055	4.52275e-19
-18.1927	4.52275e-19
-18.1799	4.52275e-19
-18.1672	0.000339478
-18.1544	4.52275e-19
-18.1416	4.52275e-19
-18.1289	4.52275e-19
-18.1161	4.52275e-19
-18.1034	4.52275e-19
-18.0906	4.52275e-19
-18.0778	4.52275e-19
-18.0651	4.52275e-19
-18.0523	4.52275e-19
-18.0395	4.52275e-19
-18.0268	4.52275e-19
-18.014	0.000678955
-18.0012	4.52275e-19
-17.9885	4.52275e-19
-17.9757	4.52275e-19
-17.9629	4.52275e-19
-17.9502	4.52275e-19
-17.9374	0.000678955
-17.9247	0.000339478
-17.9119	0.000339478
-17.8991	0.000339478
-17.8864	0.00101843
-17.8736	4.52275e-19
-17.8608	4.52275e-19
-17.8481	0.00101843
-17.8353	4.52275e-19
-17.8225	0.000678955
-17.8098	4.52275e-19
-17.797	4.52275e-19
-17.7843	4.52275e-19
-17.7715	4.52275e-19
-17.7587	4.52275e-19
-17.746	4.52275e-19
-17.7332	0.000678955
-17.7204	4.52275e-19
-17.7077	4.52275e-19
-17.6949	0.000339478
-17.6821	4.52275e-19
-17.6694	4.52275e-19
-17.6566	0.000339478
-17.6438	0.000339478
-17.6311	4.52275e-19
-17.6183	4.52275e-19
-17.6056	0.000678955
-17.5928	0.000678955
-17.58	4.52275e-19
-17.5673	0.000339478
-17.5545	4.52275e-19
-17.5417	4.52275e-19
-17.529	4.52275e-19
-17.5162	4.52275e-19
-17.5034	4.52275e-19
-17.4907	4.52275e-19
-17.4779	4.52275e-19
-17.4652	0.000678955
-17.4524	4.52275e-19
-17.4396	4.52275e-19
-17.4269	0.000678955
-17.4141	4.52275e-19
-17.4013	4.52275e-19
-17.3886	4.52275e-19
-17.3758	4.52275e-19
-17.363	4.52275e-19
-17.3503	4.52275e-19
-17.3375	4.52275e-19
-17.3247	0.000339478
-17.312	4.52275e-19
-17.2992	0.000678955
-17.2865	4.52275e-19
-17.2737	4.52275e-19
-17.2609	4.52275e-19
-17.2482	0.000339478
-17.2354	0.000339478
-17.2226	4.52275e-19
-17.2099	0.000339478
-17.1971	4.52275e-19
-17.1843	0.000339478
-17.1716	0.000339478
-17.1588	4.52275e-19
-17.1461	0.000339478
-17.1333	0.000339478
-17.1205	4.52275e-19
-17.1078	4.52275e-19
-17.095	0.000339478
-17.0822	0.000339478
-17.0695	4.52275e-19
-17.0567	4.52275e-19
-17.0439	0.000339478
-17.0312	0.000678955
-17.0184	0.000339478
-17.0056	0.000339478
-16.9929	0.000339478
-16.9801	4.52275e-19
-16.9674	0.000339478
-16.9546	0.000678955
-16.9418	4.52275e-19
-16.9291	0.000339478
-16.9163	4.52275e-19
-16.9035	4.52275e-19
-16.8908	4.52275e-19
-16.878	4.52275e-19
-16.8652	4.52275e-19
-16.8525	4.52275e-19
-16.8397	0.000339478
-16.827	0.000678955
-16.8142	4.52275e-19
-16.8014	4.52275e-19
-16.7887	0.000678955
-16.7759	0.000339478
-16.7631	0.000339478
-16.7504	0.000339478
-16.7376	0.000678955
-16.7248	4.52275e-19
-16.7121	0.000339478
-16.6993	0.000339478
-16.6865	4.52275e-19
-16.6738	0.000678955
-16.661	4.52275e-19
-16.6483	0.000339478
-16.6355	4.52275e-19
-16.6227	0.000339478
-16.61	4.52275e-19
-16.5972	4.52275e-19
-16.5844	4.52275e-19
-16.5717	4.52275e-19
-16.5589	0.000678955
-16.5461	0.000339478
-16.5334	4.52275e-19
-16.5206	0.000678955
-16.5079	4.52275e-19
-16.4951	0.00169739
-16.4823	0.000339478
-16.4696	0.000678955
-16.4568	4.52275e-19
-16.444	0.000339478
-16.4313	0.00101843
-16.4185	0.00101843
-16.4057	0.000339478
-16.393	4.52275e-19
-16.3802	0.000339478
-16.3674	0.000339478
-16.3547	0.000339478
-16.3419	0.000678955
-16.3292	0.000678955
-16.3164	4.52275e-19
-16.3036	4.52275e-19
-16.2909	0.000339478
-16.2781	4.52275e-19
-16.2653	4.52275e-19
-16.2526	0.000339478
-16.2398	4.52275e-19
-16.227	0.000678955
-16.2143	4.52275e-19
-16.2015	4.52275e-19
-16.1888	4.52275e-19
-16.176	0.00135791
-16.1632	0.000339478
-16.1505	0.000339478
-16.1377	0.000339478
-16.1249	4.52275e-19
-16.1122	0.000678955
-16.0994	4.52275e-19
-16.0866	0.000678955
-16.0739	4.52275e-19
-16.0611	0.000339478
-16.0483	0.000339478
-16.0356	0.00203687
-16.0228	0.000678955
-16.0101	0.000339478
-15.9973	4.52275e-19
-15.9845	4.52275e-19
-15.9718	0.000678955
-15.959	0.000339478
-15.9462	4.52275e-19
-15.9335	0.000339478
-15.9207	4.52275e-19
-15.9079	0.00169739
-15.8952	0.000678955
-15.8824	0.000339478
-15.8697	0.000339478
-15.8569	4.52275e-19
-15.8441	4.52275e-19
-15.8314	0.000339478
-15.8186	0.000678955
-15.8058	4.52275e-19
-15.7931	4.52275e-19
-15.7803	4.52275e-19
-15.7675	0.000339478
-15.7548	0.00101843
-15.742	4.52275e-19
-15.7292	0.000339478
-15.7165	0.000339478
-15.7037	0.000339478
-15.691	0.000678955
-15.6782	0.000339478
-15.6654	0.000678955
-15.6527	4.52275e-19
-15.6399	0.000678955
-15.6271	0.000678955
-15.6144	0.000678955
-15.6016	0.000339478
-15.5888	4.52275e-19
-15.5761	0.000339478
-15.5633	4.52275e-19
-15.5506	4.52275e-19
-15.5378	0.000339478
-15.525	4.52275e-19
-15.5123	4.52275e-19
-15.4995	0.000339478
-15.4867	0.000678955
-15.474	0.000339478
-15.4612	0.000339478
-15.4484	0.000678955
-15.4357	0.000678955
-15.4229	4.52275e-19
-15.4101	0.000339478
-15.3974	4.52275e-19
-15.3846	0.000339478
-15.3719	0.000339478
-15.3591	0.000339478
-15.3463	4.52275e-19
-15.3336	0.000339478
-15.3208	0.000678955
-15.308	0.000339478
-15.2953	0.00101843
-15.2825	0.00135791
-15.2697	0.000339478
-15.257	0.000339478
-15.2442	4.52275e-19
-15.2315	4.52275e-19
-15.2187	0.000678955
-15.2059	4.52275e-19
-15.1932	0.000339478
-15.1804	0.000678955
-15.1676	4.52275e-19
-15.1549	4.52275e-19
-15.1421	0.000678955
-15.1293	4.52275e-19
-15.1166	4.52275e-19
-15.1038	4.52275e-19
-15.091	0.000339478
-15.0783	0.000678955
-15.0655	4.52275e-19
-15.0528	0.000678955
-15.04	0.000339478
-15.0272	4.52275e-19
-15.0145	4.52275e-19
-15.0017	0.000678955
-14.9889	4.52275e-19
-14.9762	4.52275e-19
-14.9634	0.000339478
-14.9506	0.00101843
-14.9379	0.000678955
-14.9251	4.52275e-19
-14.9124	0.000339478
-14.8996	4.52275e-19
-14.8868	4.52275e-19
-14.8741	0.000678955
-14.8613	0.000339478
-14.8485	0.000339478
-14.8358	0.000339478
-14.823	4.52275e-19
-14.8102	0.000339478
-14.7975	0.000678955
-14.7847	0.000339478
-14.7719	0.000339478
-14.7592	0.000339478
-14.7464	4.52275e-19
-14.7337	4.52275e-19
-14.7209	0.000339478
-14.7081	4.52275e-19
-14.6954	0.000678955
-14.6826	0.000339478
-14.6698	0.000339478
-14.6571	0.000678955
-14.6443	4.52275e-19
-14.6315	4.52275e-19
-14.6188	0.00101843
-14.606	0.00101843
-14.5933	0.000339478
-14.5805	4.52275e-19
-14.5677	4.52275e-19
-14.555	4.52275e-19
-14.5422	0.000339478
-14.5294	4.52275e-19
-14.5167	0.000339478
-14.5039	4.52275e-19
-14.4911	0.000339478
-14.4784	4.52275e-19
-14.4656	0.000678955
-14.4528	0.000339478
-14.4401	0.00101843
-14.4273	0.000339478
-14.4146	4.52275e-19
-14.4018	4.52275e-19
-14.389	0.000678955
-14.3763	0.00135791
-14.3635	0.000678955
-14.3507	0.000678955
-14.338	4.52275e-19
-14.3252	0.000339478
-14.3124	4.52275e-19
-14.2997	0.000339478
-14.2869	0.000339478
-14.2742	4.52275e-19
-14.2614	0.000339478
-14.2486	4.52275e-19
-14.2359	4.52275e-19
-14.2231	4.52275e-19
-14.2103	0.000678955
-14.1976	4.52275e-19
-14.1848	0.00101843
-14.172	4.52275e-19
-14.1593	0.000678955
-14.1465	0.000339478
-14.1337	0.000339478
-14.121	0.00135791
-14.1082	4.52275e-19
-14.0955	0.000678955
-14.0827	0.000339478
-14.0699	0.000339478
-14.0572	0.000678955
-14.0444	4.52275e-19
-14.0316	0.000339478
-14.0189	0.000339478
-14.0061	0.00101843
-13.9933	0.000678955
-13.9806	0.000339478
-13.9678	0.000339478
-13.9551	4.52275e-19
-13.9423	0.000678955
-13.9295	0.00135791
-13.9168	4.52275e-19
-13.904	0.000339478
-13.8912	0.000339478
-13.8785	0.000339478
-13.8657	4.52275e-19
-13.8529	0.00101843
-13.8402	0.000339478
-13.8274	0.000339478
-13.8146	4.52275e-19
-13.8019	0.00101843
-13.7891	0.000339478
-13.7764	4.52275e-19
-13.7636	4.52275e-19
-13.7508	4.52275e-19
-13.7381	0.00135791
-13.7253	4.52275e-19
-13.7125	0.000339478
-13.6998	4.52275e-19
-13.687	4.52275e-19
-13.6742	4.52275e-19
-13.6615	0.000339478
-13.6487	4.52275e-19
-13.636	0.000339478
-13.6232	0.00135791
-13.6104	0.000339478
-13.5977	0.000678955
-13.5849	4.52275e-19
-13.5721	0.000339478
-13.5594	0.000678955
-13.5466	0.000339478
-13.5338	0.000339478
-13.5211	0.000339478
-13.5083	0.000339478
-13.4955	0.000339478
-13.4828	0.000339478
-13.47	4.52275e-19
-13.4573	4.52275e-19
-13.4445	4.52275e-19
-13.4317	4.52275e-19
-13.419	0.000339478
-13.4062	0.000339478
-13.3934	0.000339478
-13.3807	0.000339478
-13.3679	0.000678955
-13.3551	4.52275e-19
-13.3424	4.52275e-19
-13.3296	4.52275e-19
-13.3169	0.000339478
-13.3041	0.000339478
-13.2913	4.52275e-19
-13.2786	4.52275e-19
-13.2658	0.00101843
-13.253	0.000339478
-13.2403	0.000678955
-13.2275	4.52275e-19
-13.2147	0.00101843
-13.202	0.000339478
-13.1892	4.52275e-19
-13.1764	0.000678955
-13.1637	4.52275e-19
-13.1509	0.000678955
-13.1382	0.000339478
-13.1254	0.000339478
-13.1126	4.52275e-19
-13.0999	0.000339478
-13.0871	0.000339478
-13.0743	0.000678955
-13.0616	4.52275e-19
-13.0488	0.000678955
-13.036	0.00101843
-13.0233	4.52275e-19
-13.0105	4.52275e-19
-12.9978	0.000339478
-12.985	0.000339478
-12.9722	0.000339478
-12.9595	0.000678955
-12.9467	0.000339478
-12.9339	0.000678955
-12.9212	0.000339478
-12.9084	0.000339478
-12.8956	0.000339478
-12.8829	0.000678955
-12.8701	4.52275e-19
-12.8573	0.000339478
-12.8446	0.000339478
-12.8318	4.52275e-19
-12.8191	0.000339478
-12.8063	0.000339478
-12.7935	0.00101843
-12.7808	4.52275e-19
-12.768	0.000339478
-12.7552	0.000678955
-12.7425	4.52275e-19
-12.7297	4.52275e-19
-12.7169	0.000339478
-12.7042	0.000678955
-12.6914	0.000339478
-12.6787	0.000339478
-12.6659	0.000339478
-12.6531	4.52275e-19
-12.6404	4.52275e-19
-12.6276	4.52275e-19
-12.6148	0.000339478
-12.6021	0.00101843
-12.5893	0.000678955
-12.5765	0.000339478
-12.5638	0.000339478
-12.551	0.00101843
-12.5382	4.52275e-19
-12.5255	0.000678955
-12.5127	4.52275e-19
-12.5	4.52275e-19
-12.4872	0.000339478
-12.4744	4.52275e-19
-12.4617	4.52275e-19
-12.4489	0.000339478
-12.4361	0.000678955
-12.4234	4.52275e-19
-12.4106	4.52275e-19
-12.3978	0.000339478
-12.3851	0.00135791
-12.3723	0.00101843
-12.3596	4.52275e-19
-12.3468	0.000339478
-12.334	0.000339478
-12.3213	0.000678955
-12.3085	0.000339478
-12.2957	0.000678955
-12.283	0.000678955
-12.2702	4.52275e-19
-12.2574	0.000339478
-12.2447	0.000678955
-12.2319	0.000339478
-12.2191	0.000678955
-12.2064	0.000339478
-12.1936	0.000339478
-12.1809	0.000678955
-12.1681	0.00101843
-12.1553	0.000339478
-12.1426	4.52275e-19
-12.1298	0.000678955
-12.117	0.000339478
-12.1043	0.000339478
-12.0915	4.52275e-19
-12.0787	0.000339478
-12.066	0.000339478
-12.0532	0.000339478
-12.0405	0.000678955
-12.0277	0.00101843
-12.0149	4.52275e-19
-12.0022	0.000339478
-11.9894	0.000678955
-11.9766	0.000339478
-11.9639	0.00135791
-11.9511	0.000678955
-11.9383	0.00101843
-11.9256	0.000339478
-11.9128	4.52275e-19
-11.9	0.000339478
-11.8873	4.52275e-19
-11.8745	0.000678955
-11.8618	0.00135791
-11.849	4.52275e-19
-11.8362	0.000678955
-11.8235	0.000678955
-11.8107	4.52275e-19
-11.7979	4.52275e-19
-11.7852	0.000339478
-11.7724	0.000339478
-11.7596	0.000678955
-11.7469	0.000339478
-11.7341	4.52275e-19
-11.7214	4.52275e-19
-11.7086	4.52275e-19
-11.6958	4.52275e-19
-11.6831	0.000339478
-11.6703	0.000678955
-11.6575	4.52275e-19
-11.6448	0.000339478
-11.632	0.000339478
-11.6192	0.00101843
-11.6065	0.000678955
-11.5937	0.000339478
-11.5809	0.000339478
-11.5682	4.52275e-19
-11.5554	0.00101843
-11.5427	0.000339478
-11.5299	0.00135791
-11.5171	0.000678955
-11.5044	4.52275e-19
-11.4916	0.000339478
-11.4788	0.000678955
-11.4661	0.00101843
-11.4533	0.000339478
-11.4405	4.52275e-19
-11.4278	0.000339478
-11.415	0.000339478
-11.4023	0.000339478
-11.3895	0.00101843
-11.3767	0.000678955
-11.364	0.000339478
-11.3512	0.000339478
-11.3384	0.00135791
-11.3257	4.52275e-19
-11.3129	0.000339478
-11.3001	0.000339478
-11.2874	0.00101843
-11.2746	0.000339478
-11.2618	4.52275e-19
-11.2491	4.52275e-19
-11.2363	4.52275e-19
-11.2236	0.000339478
-11.2108	0.00101843
-11.198	4.52275e-19
-11.1853	4.52275e-19
-11.1725	0.000339478
-11.1597	0.00101843
-11.147	4.52275e-19
-11.1342	4.52275e-19
-11.1214	0.000339478
-11.1087	0.000678955
-11.0959	0.00101843
-11.0832	0.00135791
-11.0704	0.000339478
-11.0576	0.000339478
-11.0449	0.000339478
-11.0321	4.52275e-19
-11.0193	4.52275e-19
-11.0066	0.000339478
-10.9938	4.52275e-19
-10.981	0.000339478
-10.9683	0.000678955
-10.9555	0.00101843
-10.9427	4.52275e-19
-10.93	0.000678955
-10.9172	0.000678955
-10.9045	0.000678955
-10.8917	0.000339478
-10.8789	4.52275e-19
-10.8662	0.000678955
-10.8534	0.000339478
-10.8406	4.52275e-19
-10.8279	0.000678955
-10.8151	0.00135791
-10.8023	0.000339478
-10.7896	4.52275e-19
-10.7768	0.000339478
-10.7641	0.000339478
-10.7513	0.00135791
-10.7385	0.000339478
-10.7258	0.000678955
-10.713	0.000678955
-10.7002	0.000339478
-10.6875	4.52275e-19
-10.6747	4.52275e-19
-10.6619	0.000339478
-10.6492	0.00135791
-10.6364	0.000678955
-10.6236	0.00101843
-10.6109	0.000678955
-10.5981	0.000339478
-10.5854	0.000678955
-10.5726	0.000339478
-10.5598	0.00101843
-10.5471	0.000339478
-10.5343	0.000339478
-10.5215	4.52275e-19
-10.5088	0.000678955
-10.496	0.000678955
-10.4832	4.52275e-19
-10.4705	0.000339478
-10.4577	0.000678955
-10.445	4.52275e-19
-10.4322	0.000339478
-10.4194	4.52275e-19
-10.4067	0.00101843
-10.3939	0.000678955
-10.3811	0.00169739
-10.3684	0.000339478
-10.3556	0.00101843
-10.3428	0.000678955
-10.3301	0.000678955
-10.3173	0.000678955
-10.3045	4.52275e-19
-10.2918	4.52275e-19
-10.279	4.52275e-19
-10.2663	0.000678955
-10.2535	0.000339478
-10.2407	0.00101843
-10.228	0.000339478
-10.2152	4.52275e-19
-10.2024	0.000339478
-10.1897	0.00101843
-10.1769	0.000678955
-10.1641	0.000339478
-10.1514	0.000339478
-10.1386	4.52275e-19
-10.1259	0.000678955
-10.1131	0.000678955
-10.1003	4.52275e-19
-10.0876	0.000678955
-10.0748	0.00101843
-10.062	4.52275e-19
-10.0493	0.00101843
-10.0365	0.000339478
-10.0237	0.000678955
-10.011	4.52275e-19
-9.99821	0.000678955
-9.98545	0.000678955
-9.97268	0.000339478
-9.95992	0.00101843
-9.94716	0.000678955
-9.93439	0.000339478
-9.92163	0.000339478
-9.90886	0.000339478
-9.8961	0.00169739
-9.88334	0.000339478
-9.87057	4.52275e-19
-9.85781	0.000678955
-9.84504	0.00101843
-9.83228	4.52275e-19
-9.81952	4.52275e-19
-9.80675	0.00169739
-9.79399	0.00101843
-9.78122	0.00101843
-9.76846	0.000678955
-9.7557	4.52275e-19
-9.74293	4.52275e-19
-9.73017	0.000678955
-9.7174	0.000339478
-9.70464	0.000339478
-9.69188	0.000339478
-9.67911	0.000339478
-9.66635	0.000339478
-9.65358	4.52275e-19
-9.64082	0.000678955
-9.62806	0.000339478
-9.61529	0.00135791
-9.60253	0.000339478
-9.58976	0.000678955
-9.577	0.000678955
-9.56424	0.000678955
-9.55147	0.00101843
-9.53871	4.52275e-19
-9.52594	4.52275e-19
-9.51318	0.000339478
-9.50042	0.00101843
-9.48765	0.000678955
-9.47489	0.000678955
-9.46212	0.00135791
-9.44936	0.000339478
-9.4366	0.00135791
-9.42383	0.000678955
-9.41107	0.000339478
-9.3983	4.52275e-19
-9.38554	0.000339478
-9.37278	4.52275e-19
-9.36001	4.52275e-19
-9.34725	0.00169739
-9.33448	0.00135791
-9.32172	4.52275e-19
-9.30896	0.000339478
-9.29619	0.000678955
-9.28343	0.000339478
-9.27066	0.000339478
-9.2579	4.52275e-19
-9.24514	0.000678955
-9.23237	0.000339478
-9.21961	0.000678955
-9.20684	0.000678955
-9.19408	0.00101843
-9.18132	0.000339478
-9.16855	0.000339478
-9.15579	0.000339478
-9.14302	0.000678955
-9.13026	4.52275e-19
-9.1175	0.000678955
-9.10473	0.000339478
-9.09197	4.52275e-19
-9.0792	0.000339478
-9.06644	4.52275e-19
-9.05368	0.000339478
-9.04091	0.00101843
-9.02815	0.000339478
-9.01538	0.000339478
-9.00262	0.00101843
-8.98986	4.52275e-19
-8.97709	4.52275e-19
-8.96433	0.00135791
-8.95156	0.000339478
-8.9388	0.000678955
-8.92604	4.52275e-19
-8.91327	0.000678955
-8.90051	0.000678955
-8.88774	0.000339478
-8.87498	0.000339478
-8.86222	0.00101843
-8.84945	0.000678955
-8.83669	0.000678955
-8.82392	0.000678955
-8.81116	4.52275e-19
-8.7984	4.52275e-19
-8.78563	0.000678955
-8.77287	0.000678955
-8.7601	0.00101843
-8.74734	0.000678955
-8.73458	0.000339478
-8.72181	0.00101843
-8.70905	4.52275e-19
-8.69628	4.52275e-19
-8.68352	0.000678955
-8.67076	0.000339478
-8.65799	0.000339478
-8.64523	0.000339478
-8.63246	0.000678955
-8.6197	4.52275e-19
-8.60694	4.52275e-19
-8.59417	0.000339478
-8.58141	4.52275e-19
-8.56864	0.000678955
-8.55588	4.52275e-19
-8.54312	4.52275e-19
-8.53035	4.52275e-19
-8.51759	0.000339478
-8.50482	0.00101843
-8.49206	0.000339478
-8.4793	4.52275e-19
-8.46653	0.000339478
-8.45377	0.00101843
-8.441	4.52275e-19
-8.42824	0.000339478
-8.41548	0.00101843
-8.40271	0.000678955
-8.38995	0.00101843
-8.37718	0.000678955
-8.36442	4.52275e-19
-8.35166	4.52275e-19
-8.33889	0.000678955
-8.32613	0.000678955
-8.31336	0.000339478
-8.3006	0.000339478
-8.28784	0.00135791
-8.27507	0.00101843
-8.26231	4.52275e-19
-8.24954	0.00101843
-8.23678	0.000678955
-8.22402	0.000339478
-8.21125	0.000678955
-8.19849	4.52275e-19
-8.18572	0.000678955
-8.17296	0.00101843
-8.1602	0.000339478
-8.14743	0.00101843
-8.13467	0.000678955
-8.1219	0.000678955
-8.10914	0.00135791
-8.09638	0.000678955
-8.08361	0.000678955
-8.07085	0.000339478
-8.05808	0.00135791
-8.04532	0.00101843
-8.03256	0.000339478
-8.01979	4.52275e-19
-8.00703	0.000339478
-7.99426	4.52275e-19
-7.9815	0.000339478
-7.96874	0.000339478
-7.95597	0.000339478
-7.94321	0.000339478
-7.93044	4.52275e-19
-7.91768	4.52275e-19
-7.90492	0.000339478
-7.89215	0.00101843
-7.87939	0.00101843
-7.86662	0.000339478
-7.85386	0.000678955
-7.8411	0.000678955
-7.82833	0.000339478
-7.81557	0.000678955
-7.8028	4.52275e-19
-7.79004	0.000339478
-7.77728	0.00101843
-7.76451	0.000678955
-7.75175	0.00101843
-7.73898	0.000678955
-7.72622	0.000678955
-7.71346	0.000339478
-7.70069	0.00203687
-7.68793	0.000339478
-7.67516	0.00101843
-7.6624	0.000678955
-7.64964	0.000678955
-7.63687	4.52275e-19
-7.62411	0.000339478
-7.61134	4.52275e-19
-7.59858	0.00101843
-7.58582	0.000678955
-7.57305	0.000678955
-7.56029	0.000678955
-7.54752	0.000678955
-7.53476	0.000339478
-7.522	4.52275e-19
-7.50923	0.000678955
-7.49647	4.52275e-19
-7.4837	0.00135791
-7.47094	0.00135791
-7.45818	0.00169739
-7.44541	0.000678955
-7.43265	0.00101843
-7.41988	0.000339478
-7.40712	0.00169739
-7.39436	4.52275e-19
-7.38159	0.000339478
-7.36883	0.000339478
-7.35606	0.00101843
-7.3433	0.000678955
-7.33054	4.52275e-19
-7.31777	0.000678955
-7.30501	0.000678955
-7.29224	0.000339478
-7.27948	0.000339478
-7.26672	4.52275e-19
-7.25395	0.00135791
-7.24119	0.000339478
-7.22842	0.00101843
-7.21566	0.000678955
-7.2029	0.000339478
-7.19013	0.000678955
-7.17737	4.52275e-19
-7.1646	4.52275e-19
-7.15184	4.52275e-19
-7.13908	0.000339478
-7.12631	0.000339478
-7.11355	0.000339478
-7.10078	0.000339478
-7.08802	0.00101843
-7.07526	0.00135791
-7.06249	4.52275e-19
-7.04973	0.000339478
-7.03696	0.000678955
-7.0242	0.000339478
-7.01144	0.00101843
-6.99867	0.000339478
-6.98591	4.52275e-19
-6.97314	0.00101843
-6.96038	0.00169739
-6.94762	0.00101843
-6.93485	0.00169739
-6.92209	0.000678955
-6.90932	0.000339478
-6.89656	0.00101843
-6.8838	0.000339478
-6.87103	0.000339478
-6.85827	0.00135791
-6.8455	4.52275e-19
-6.83274	0.00203687
-6.81998	0.000339478
-6.80721	0.00101843
-6.79445	0.000339478
-6.78168	0.00101843
-6.76892	0.000339478
-6.75616	0.000678955
-6.74339	0.00271582
-6.73063	0.00101843
-6.71786	0.000339478
-6.7051	0.000678955
-6.69234	0.000339478
-6.67957	0.00169739
-6.66681	0.000678955
-6.65404	4.52275e-19
-6.64128	0.00135791
-6.62852	0.00101843
-6.61575	0.000678955
-6.60299	0.00101843
-6.59022	0.00203687
-6.57746	0.00101843
-6.5647	0.00169739
-6.55193	0.000678955
-6.53917	0.000678955
-6.5264	0.00101843
-6.51364	4.52275e-19
-6.50088	0.000678955
-6.48811	0.00203687
-6.47535	0.00101843
-6.46258	0.000678955
-6.44982	0.000678955
-6.43706	4.52275e-19
-6.42429	0.00135791
-6.41153	0.000339478
-6.39876	0.00135791
-6.386	0.00135791
-6.37324	0.00101843
-6.36047	0.000678955
-6.34771	0.00135791
-6.33494	0.000678955
-6.32218	0.000678955
-6.30942	0.00135791
-6.29665	0.000678955
-6.28389	0.000339478
-6.27112	0.00101843
-6.25836	0.000339478
-6.2456	0.00135791
-6.23283	0.00101843
-6.22007	4.52275e-19
-6.2073	0.000678955
-6.19454	0.00101843
-6.18178	0.00101843
-6.16901	0.000339478
-6.15625	0.000678955
-6.14348	0.000678955
-6.13072	0.000339478
-6.11796	0.000339478
-6.10519	4.52275e-19
-6.09243	0.000339478
-6.07966	4.52275e-19
-6.0669	0.000339478
-6.05414	0.00169739
-6.04137	0.00101843
-6.02861	0.000339478
-6.01584	0.00101843
-6.00308	0.00203687
-5.99032	0.00169739
-5.97755	0.000339478
-5.96479	0.000339478
-5.95202	0.00101843
-5.93926	0.00101843
-5.9265	0.00169739
-5.91373	0.00169739
-5.90097	0.00169739
-5.8882	0.000339478
-5.87544	0.000678955
-5.86268	0.00135791
-5.84991	0.000339478
-5.83715	0.00135791
-5.82438	4.52275e-19
-5.81162	0.000339478
-5.79886	0.000678955
-5.78609	0.000678955
-5.77333	0.000678955
-5.76056	4.52275e-19
-5.7478	0.00203687
-5.73504	0.000678955
-5.72227	0.00101843
-5.70951	0.000678955
-5.69674	0.000339478
-5.68398	0.000339478
-5.67122	0.00101843
-5.65845	4.52275e-19
-5.64569	4.52275e-19
-5.63292	0.00169739
-5.62016	0.000678955
-5.6074	4.52275e-19
-5.59463	0.00135791
-5.58187	0.00169739
-5.5691	0.00135791
-5.55634	0.000339478
-5.54358	0.00135791
-5.53081	0.000678955
-5.51805	0.000339478
-5.50528	0.000678955
-5.49252	0.000678955
-5.47976	0.00203687
-5.46699	4.52275e-19
-5.45423	0.00135791
-5.44146	0.000339478
-5.4287	0.000339478
-5.41594	4.52275e-19
-5.40317	0.00101843
-5.39041	0.00135791
-5.37764	0.00101843
-5.36488	0.000339478
-5.35212	0.00135791
-5.33935	0.00135791
-5.32659	0.00101843
-5.31382	0.000678955
-5.30106	0.000339478
-5.2883	0.000678955
-5.27553	0.00101843
-5.26277	0.00135791
-5.25	0.000339478
-5.23724	0.00101843
-5.22448	0.00135791
-5.21171	0.00135791
-5.19895	0.00101843
-5.18618	0.00135791
-5.17342	0.00101843
-5.16066	0.000339478
-5.14789	0.00169739
-5.13513	0.00101843
-5.12236	0.000678955
-5.1096	0.00169739
-5.09684	0.000339478
-5.08407	0.000339478
-5.07131	0.00135791
-5.05854	0.000678955
-5.04578	0.000678955
-5.03302	0.00101843
-5.02025	0.000339478
-5.00749	0.00135791
-4.99472	0.00135791
-4.98196	0.00101843
-4.9692	0.00101843
-4.95643	0.00101843
-4.94367	0.00237634
-4.9309	0.000339478
-4.91814	0.00101843
-4.90538	0.000339478
-4.89261	0.000339478
-4.87985	0.000339478
-4.86708	0.00135791
-4.85432	0.000339478
-4.84156	4.52275e-19
-4.82879	0.000339478
-4.81603	0.000339478
-4.80326	0.000339478
-4.7905	0.000678955
-4.77774	0.00135791
-4.76497	0.00101843
-4.75221	0.00169739
-4.73944	0.00101843
-4.72668	4.52275e-19
-4.71392	0.00135791
-4.70115	0.00169739
-4.68839	0.000678955
-4.67562	0.00101843
-4.66286	0.00237634
-4.6501	0.000678955
-4.63733	0.000678955
-4.62457	0.00135791
-4.6118	0.00101843
-4.59904	0.000678955
-4.58628	0.00101843
-4.57351	0.00203687
-4.56075	0.000339478
-4.54798	0.000339478
-4.53522	0.00169739
-4.52246	0.00135791
-4.50969	0.00101843
-4.49693	0.000339478
-4.48416	0.00135791
-4.4714	0.000678955
-4.45864	0.00169739
-4.44587	0.00169739
-4.43311	0.000339478
-4.42034	0.000339478
-4.40758	0.000339478
-4.39482	0.00203687
-4.38205	0.000339478
-4.36929	0.00135791
-4.35652	0.00237634
-4.34376	0.000678955
-4.331	0.00237634
-4.31823	0.000678955
-4.30547	0.000339478
-4.2927	0.000678955
-4.27994	4.52275e-19
-4.26718	0.00203687
-4.25441	0.00101843
-4.24165	0.000339478
-4.22888	0.000678955
-4.21612	0.00135791
-4.20336	0.00101843
-4.19059	0.000339478
-4.17783	0.00135791
-4.16506	0.000678955
-4.1523	0.000678955
-4.13954	0.00169739
-4.12677	0.00169739
-4.11401	0.000339478
-4.10124	0.000339478
-4.08848	0.00135791
-4.07572	0.00169739
-4.06295	0.000339478
-4.05019	0.000678955
-4.03742	0.000678955
-4.02466	0.00203687
-4.0119	0.00135791
-3.99913	0.000678955
-3.98637	0.000678955
-3.9736	0.00135791
-3.96084	0.00135791
-3.94808	0.00135791
-3.93531	0.00169739
-3.92255	0.00135791
-3.90978	0.00135791
-3.89702	0.00101843
-3.88426	4.52275e-19
-3.87149	0.00203687
-3.85873	0.000678955
-3.84596	0.0030553
-3.8332	0.000678955
-3.82044	0.00135791
-3.80767	0.00169739
-3.79491	0.000339478
-3.78214	4.52275e-19
-3.76938	0.00169739
-3.75662	0.00169739
-3.74385	0.00135791
-3.73109	0.00203687
-3.71832	0.00203687
-3.70556	0.00101843
-3.6928	0.00135791
-3.68003	4.52275e-19
-3.66727	0.00237634
-3.6545	0.00101843
-3.64174	0.00135791
-3.62898	0.00101843
-3.61621	0.00169739
-3.60345	0.00101843
-3.59068	0.00169739
-3.57792	4.52275e-19
-3.56516	0.00271582
-3.55239	0.00101843
-3.53963	0.00101843
-3.52686	0.00169739
-3.5141	0.00135791
-3.50134	0.00135791
-3.48857	0.000678955
-3.47581	0.00237634
-3.46304	0.00135791
-3.45028	0.00135791
-3.43752	0.00135791
-3.42475	0.00135791
-3.41199	0.00237634
-3.39922	0.00169739
-3.38646	0.00101843
-3.3737	0.00237634
-3.36093	0.00135791
-3.34817	0.00203687
-3.3354	0.00135791
-3.32264	0.00135791
-3.30988	0.00135791
-3.29711	0.00101843
-3.28435	0.000339478
-3.27158	0.00101843
-3.25882	0.00203687
[truncated: 4,000 more rows]
