# Supplementary material for: Magnon interactions in a moderately correlated Mott insulator
Source: Nat Commun. 2024 Jun 24;15:5348. doi: 10.1038/s41467-024-49714-y (PMC11196644; doi:10.1038/s41467-024-49714-y)
Supplement: Supplementary file 3 — Source Data [file 41467_2024_49714_MOESM3_ESM.zip › Source_Data/Figure2b.xlsx]

## Sheet: phi
-9
0
9
18
27
36
45
54

## Sheet: energy
0
0.01
0.02
0.03
0.04
0.05
0.06
0.07
0.08
0.09
0.1
0.11
0.12
0.13
0.14
0.15
0.16
0.17
0.18
0.19
0.2
0.21
0.22
0.23
0.24
0.25
0.26
0.27
0.28
0.29
0.3
0.31
0.32
0.33
0.34
0.35
0.36
0.37
0.38
0.39
0.4
0.41
0.42
0.43
0.44
0.45
0.46
0.47
0.48
0.49
0.5
0.51
0.52
0.53
0.54
0.55
0.56
0.57
0.58
0.59
0.6
0.61
0.62
0.63
0.64
0.65
0.66
0.67
0.68
0.69
0.7
0.71
0.72
0.73
0.74
0.75
0.76
0.77
0.78
0.79
0.8
0.81
0.82
0.83
0.84
0.85
0.86
0.87
0.88
0.89
0.9
0.91
0.92
0.93
0.94
0.95
0.96
0.97
0.98
0.99
1
1.01
1.02
1.03
1.04
1.05
1.06
1.07
1.08
1.09
1.1
1.11
1.12
1.13
1.14
1.15
1.16
1.17
1.18
1.19
1.2
1.21
1.22
1.23
1.24
1.25
1.26
1.27
1.28
1.29
1.3
1.31
1.32
1.33
1.34
1.35
1.36
1.37
1.38
1.39
1.4
1.41
1.42
1.43
1.44
1.45
1.46
1.47
1.48
1.49
1.5

## Sheet: intensity
0.00924725	0.0180052	0.00890919	0.0103316	0.00897985	0.0132339	0.0081729	0.00307768
-0.00328985	0.0108237	-0.00271007	0.000432355	-0.00176619	0.0173693	0.00751688	0.00584163
-0.00190446	-0.00812368	-0.00200855	0.00205055	0.00627956	0.00900426	0.00713863	0.0106729
-0.00226036	-0.0263572	0.00105133	-0.00186276	0.0104371	0.00619875	0.0110948	0.014774
-0.00798899	-0.00891813	-0.00588171	-0.00221927	0.0098816	0.0241648	0.0316086	0.0157427
-0.00359919	-0.000502286	-0.00307315	0.0115455	0.00880915	0.0290174	0.0414451	0.0179258
-0.00218109	0.00923703	0.00774883	0.00918975	0.0149252	0.0316306	0.0495979	0.0239822
0.00669223	0.0144824	0.0131457	0.0137628	0.0179975	0.042771	0.0599638	0.0344965
0.0146977	0.0118508	0.0141764	0.0171697	0.0254816	0.0546171	0.0632348	0.0453681
0.0132681	0.0210342	0.0238276	0.0200307	0.0359525	0.0773773	0.072439	0.0484034
0.0125226	0.0212979	0.0353332	0.0308048	0.0467561	0.0888492	0.0913282	0.0727233
0.0201268	0.0283122	0.0343242	0.0413678	0.0514808	0.0943593	0.112837	0.0838269
0.0265233	0.0392843	0.0369789	0.0517062	0.0628508	0.112345	0.128533	0.0880992
0.0303844	0.0414211	0.04993	0.0559395	0.0718258	0.13364	0.15819	0.0940648
0.0352122	0.0382788	0.0440348	0.0528165	0.0800269	0.15458	0.186378	0.117058
0.0356207	0.0464259	0.0504252	0.059292	0.0899441	0.177121	0.215754	0.145317
0.0370318	0.0533872	0.0561187	0.0692243	0.0945643	0.199943	0.24311	0.171359
0.0390211	0.0529814	0.0590067	0.073537	0.126914	0.213965	0.257611	0.19035
0.0412228	0.0515924	0.0597016	0.0776279	0.148987	0.240485	0.282304	0.198668
0.0439223	0.048369	0.0583787	0.0917615	0.15935	0.246489	0.282615	0.211737
0.0507499	0.0517147	0.0637614	0.108609	0.184987	0.246665	0.274375	0.231113
0.0578101	0.0573379	0.0716277	0.115742	0.193572	0.259172	0.271493	0.238541
0.0643837	0.0594991	0.079314	0.126244	0.210412	0.241313	0.265427	0.235002
0.0704242	0.0716327	0.0849756	0.145058	0.22017	0.237243	0.246955	0.245136
0.0761023	0.0765105	0.109764	0.167427	0.215836	0.232188	0.220391	0.215488
0.0839144	0.0811596	0.11857	0.180091	0.224444	0.2176	0.191659	0.20624
0.0923627	0.0880291	0.1251	0.187329	0.216351	0.186489	0.16858	0.20283
0.102855	0.0964903	0.143712	0.19254	0.210581	0.167076	0.149604	0.187905
0.121006	0.108343	0.161829	0.198939	0.197384	0.146134	0.134941	0.16061
0.141026	0.120561	0.158944	0.208288	0.159995	0.126438	0.120847	0.138257
0.1538	0.134657	0.157657	0.199833	0.166453	0.109833	0.106868	0.120818
0.162764	0.150684	0.162761	0.18206	0.150453	0.0929968	0.0986241	0.109077
0.170596	0.161509	0.171061	0.162415	0.127528	0.0917821	0.0988082	0.104007
0.168955	0.162012	0.18125	0.150268	0.108816	0.091198	0.0867124	0.0848435
0.18087	0.164902	0.179974	0.148892	0.104862	0.0837938	0.0733365	0.0746948
0.185561	0.168521	0.16754	0.139086	0.0969689	0.0642596	0.071696	0.0721145
0.181561	0.166227	0.150808	0.124496	0.0854681	0.0524441	0.0685998	0.0726895
0.175904	0.16131	0.155562	0.10967	0.0726625	0.0571014	0.0630966	0.0638194
0.171678	0.168733	0.13861	0.102384	0.06221	0.0613397	0.0580411	0.0537365
0.156447	0.1662	0.135087	0.0950978	0.0665221	0.0591985	0.0526285	0.0490351
0.140114	0.14693	0.133602	0.0862241	0.0603736	0.0576929	0.0432277	0.0480302
0.129937	0.125975	0.115446	0.0766298	0.0525945	0.0476588	0.0450856	0.0471904
0.13115	0.130501	0.101664	0.0681162	0.049158	0.0416715	0.0390252	0.0410264
0.119277	0.11988	0.0889437	0.0673139	0.0561337	0.0381174	0.033046	0.0355028
0.106052	0.101893	0.0798128	0.0630644	0.0459819	0.0347403	0.0318647	0.0336208
0.0946034	0.089202	0.0755377	0.0545801	0.0390241	0.0364038	0.0284704	0.0348527
0.0860335	0.082497	0.0767428	0.0456791	0.0350771	0.0343993	0.0265616	0.0354621
0.0729139	0.0772298	0.0696614	0.0469007	0.0338322	0.0279999	0.0251357	0.0282688
0.0731444	0.0756159	0.0577376	0.0456346	0.0357314	0.0223789	0.0236165	0.0211139
0.0726613	0.0747349	0.0498508	0.0424603	0.032688	0.0274769	0.0217488	0.0164443
0.0672511	0.0674333	0.0507328	0.037853	0.0312422	0.0203123	0.0263654	0.0158224
0.0589976	0.060131	0.0473017	0.0328664	0.0291629	0.0203039	0.0229314	0.0196801
0.0523944	0.0519946	0.0445604	0.0316502	0.0231349	0.0212191	0.0186118	0.0198339
0.0503664	0.0500706	0.0414811	0.0278849	0.0234267	0.0191054	0.0158586	0.0151267
0.0460954	0.0541902	0.0374121	0.0254469	0.0189536	0.0152082	0.0123093	0.0101799
0.036825	0.042134	0.031819	0.0250663	0.0152389	0.0171342	0.0128889	0.0118252
0.0360151	0.0394045	0.0275671	0.026204	0.0136589	0.0140911	0.0134942	0.0118829
0.0334892	0.0371522	0.0283489	0.0186978	0.0120778	0.0105801	0.0107588	0.0109256
0.0333238	0.0343945	0.0230941	0.0166837	0.0120116	0.0135458	0.0040432	0.0121835
0.0314525	0.0317867	0.0128648	0.0170471	0.0107766	0.0114955	0.008648	0.0148221
0.0214561	0.0280419	0.0206018	0.0172324	0.00934561	0.0108797	0.00970821	0.0113518
0.0217863	0.0268015	0.0181733	0.0145885	0.00846585	0.00685243	0.00710944	0.00713332
0.0214712	0.0269045	0.0154255	0.014873	0.00687853	0.00192461	0.00332596	0.00528641
0.0198553	0.0259589	0.0154113	0.0133113	0.00663709	0.00727541	0.00277146	0.00568851
0.0166923	0.0189449	0.0191201	0.0120951	0.00453784	0.00461888	0.00606483	0.00746594
0.012147	0.0147148	0.0173153	0.0133839	0.00366087	0.00451677	0.00607754	0.00751507
0.00865503	0.0110617	0.0159481	0.00809945	0.00969428	0.003506	0.00518378	0.00624037
0.00838916	0.0122955	0.0113792	0.0096047	0.0064996	-0.000329334	0.0047195	0.00247781
0.00922555	0.019664	0.00706822	0.00998163	0.00840853	0.0023729	0.00401527	-0.00154441
0.00920785	0.0159132	0.0123467	0.00783483	0.00822727	0.00596342	0.00330973	-0.000956912
0.011533	0.0175978	0.00885663	0.00599339	0.00362299	0.00345593	0.00392096	-0.00117071
0.00872227	0.015263	0.00875715	0.00434732	-0.000110347	0.000215998	0.00381471	-0.0029332
0.00782565	0.00974995	0.00803254	0.00495108	0.0012354	0.00698083	0.000776118	-0.00205663
0.00904914	0.00659639	0.00530757	0.00562706	0.0014221	-0.000634322	-0.000650508	0.00191764
0.00879086	0.00551479	0.00840257	0.00497017	0.000903735	0.0008843	0.00365016	-0.000752662
0.00429638	0.00723712	0.00936472	0.00413777	0.00086025	0.0018159	0.00384771	0.0027681
0.000956765	0.00667306	0.00580444	0.00382914	0.00032308	-0.000630863	0.000310245	0.00371639
0.00096698	0.00331558	0.00246413	0.00193906	-0.00235272	0.00232835	0.00260076	0.00239867
0.00377543	0.0060917	0.00558868	4.32157e-06	-0.000941691	0.000735862	0.000923375	0.0011201
0.00150556	0.00113988	0.0029573	0.000526401	0.00306604	0.00233044	-0.000746209	0.000613736
0.00200734	0.0037845	0.00677745	-0.000716216	0.00225706	0.0040271	-0.00117248	0.000944527
0.00202239	0.00700322	0.00502339	-0.00073185	-0.000109061	0.00199909	-8.80858e-05	-9.45887e-05
0.00146807	0.00210915	-0.00182188	-6.19864e-05	-0.00215056	0.000458641	-0.000381162	-0.00217579
0.001043	0.00606975	0.00208499	-0.000774951	-0.00257732	-0.00341018	0.00248761	-0.00214379
0.00306497	0.00650318	0.0019163	-0.0081039	-0.00125574	-0.00232102	0.00090691	-0.00492687
0.00153662	0.00447792	0.00397233	-0.00264158	-0.00153716	0.00177712	-0.00231769	-0.00498431
0.00182443	0.00207683	0.00441948	0.00170144	0.00049156	-0.000295523	-0.000635205	-0.00243403
0.00352996	0.00306522	0.00112354	0.00164306	0.00130251	0.000712142	-7.58248e-05	0.00159006
0.000103294	0.00376712	0.00611736	-0.00276495	0.00227163	0.00217848	-0.00175513	0.00297273
0.00317363	0.00527218	0.00727018	0.00287751	0.00568265	0.000709359	-0.00366915	0.000264809
0.00432229	0.00629778	0.00582276	0.00235075	0.00112524	-0.00420661	-0.00412556	-0.00338625
0.00455503	0.00601651	0.00321219	0.00214954	-0.00180973	-0.00390342	-0.000994385	-0.00499139
0.00470358	0.00521984	0.00139012	0.00245457	-0.00203835	-0.00154153	0.00239746	-0.00124285
0.00155749	0.0105296	0.0036542	0.000388682	-0.00131381	0.00316466	0.00142405	-0.00528667
0.00201772	0.0132384	0.0071016	0.00375804	-0.00587616	0.00705146	-0.00219002	-0.00158698
0.00284442	0.0126984	0.00734696	0.000480785	0.000247402	0.00601956	-0.00496193	0.000364721
0.0039943	0.0108347	0.00404536	-0.000441716	0.00104046	0.00473195	0.00417577	-0.00250643
0.00651836	0.0133012	0.0054905	0.00409355	-0.000178494	0.00625628	0.000449905	-0.00248775
0.00365283	0.0133128	0.00498564	0.00405047	0.00070049	0.00457897	0.000560659	0.00463142
0.00604224	0.0149089	0.00660606	0.00508602	0.00253666	0.00148422	0.00521858	0.00860087
0.00692999	0.018153	0.00977751	0.003532	-0.00267983	0.00971321	0.00561775	0.00957807
0.00424108	0.0173503	0.0126326	0.00444866	-0.00249568	0.000961982	0.00391067	0.00898028
0.00366294	0.0143564	0.00835134	0.0130081	0.00210151	0.000976017	0.00447712	0.00411465
0.00593463	0.0134777	0.0100865	0.00991904	0.00339902	0.00669324	0.00571177	0.00378932
0.00850583	0.0173701	0.0142723	0.00888977	0.00815248	0.0123709	0.0068378	0.00602782
0.00936232	0.0257653	0.0181632	0.0103817	0.0113793	0.0118692	0.00966428	0.00903185
0.00727631	0.0196141	0.0185125	0.0131277	0.0103365	0.0113666	0.0124895	0.0103974
0.0078383	0.0234033	0.0170311	0.0136844	0.00611964	0.0139095	0.0119734	0.0146501
0.00885696	0.0241331	0.0201242	0.0182962	0.00901215	0.0174472	0.0111011	0.0143051
0.00819282	0.0227831	0.0244908	0.0184471	0.0138055	0.0169422	0.0141892	0.0140138
0.0082138	0.0282104	0.0275274	0.0189594	0.0145665	0.0222293	0.016866	0.01624
0.015361	0.028653	0.0303263	0.0231143	0.0162612	0.0208823	0.0164588	0.0154321
0.0191726	0.0309307	0.031496	0.0254911	0.0244266	0.0215053	0.0199902	0.0185999
0.0278459	0.0280451	0.0314418	0.0223712	0.0235769	0.027432	0.0271093	0.0236706
0.0332184	0.0208616	0.0315159	0.0256627	0.0225163	0.0311539	0.0290649	0.0283759
0.0309056	0.0319277	0.033468	0.0338684	0.0280522	0.0393474	0.0281939	0.0303574
0.0285917	0.0354002	0.0343559	0.0403798	0.0372777	0.0427361	0.0328388	0.0346953
0.0270194	0.0450432	0.0448257	0.0403188	0.0374905	0.044359	0.036219	0.0462178
0.0363411	0.0549787	0.0527366	0.045368	0.0412742	0.0492482	0.0351524	0.0523501
0.0516145	0.0560704	0.05635	0.051633	0.0466717	0.0558748	0.0512752	0.050789
0.0628842	0.0594124	0.0689543	0.0572079	0.0515678	0.0566914	0.0535432	0.051599
0.0617104	0.0722028	0.0747964	0.0626175	0.0564048	0.0587339	0.0560104	0.0607109
0.0659691	0.087125	0.0859945	0.077089	0.07289	0.0642423	0.0615038	0.0667548
0.0788638	0.100391	0.0948175	0.0866302	0.0861963	0.0721878	0.0687975	0.0785476
0.0962273	0.109967	0.0957729	0.0975849	0.0974108	0.0889747	0.0866318	0.101466
0.102212	0.117292	0.116823	0.116223	0.111301	0.104917	0.0989364	0.108507
0.118846	0.130862	0.138093	0.126494	0.134198	0.123139	0.115589	0.125134
0.143212	0.149551	0.153269	0.160805	0.157615	0.145992	0.140508	0.151231
0.175355	0.171579	0.17081	0.19002	0.189977	0.171387	0.167787	0.182237
0.213653	0.195701	0.210117	0.215379	0.211772	0.203297	0.18399	0.209876
0.246278	0.23956	0.256396	0.257681	0.229079	0.233933	0.218486	0.236437
0.284094	0.274895	0.296809	0.292055	0.292521	0.273207	0.27016	0.276983
0.328823	0.313134	0.337219	0.343159	0.34081	0.336815	0.329505	0.328068
0.380367	0.381614	0.383375	0.407416	0.37832	0.381774	0.356634	0.386368
0.437341	0.435131	0.443119	0.473801	0.431069	0.436572	0.41149	0.448973
0.503718	0.491707	0.503341	0.506163	0.516509	0.494009	0.468586	0.505319
0.556976	0.538878	0.562972	0.564509	0.566602	0.547059	0.524605	0.552256
0.611267	0.577271	0.617908	0.624501	0.619071	0.585139	0.591815	0.601067
0.666712	0.631677	0.663444	0.672925	0.659135	0.659996	0.647286	0.662895
0.688438	0.686889	0.697839	0.70076	0.691446	0.681026	0.689418	0.699199
0.733852	0.712621	0.742555	0.749946	0.734061	0.694457	0.723047	0.745891
0.763968	0.731186	0.768788	0.775672	0.747095	0.749125	0.753118	0.767236
0.778397	0.766139	0.778361	0.786395	0.788883	0.777681	0.784672	0.767007
0.785469	0.774514	0.806213	0.789205	0.810065	0.801742	0.786465	0.787042
0.80547	0.783126	0.809116	0.792971	0.787901	0.815159	0.795798	0.804235
0.780579	0.773573	0.796891	0.784957	0.769132	0.811765	0.800315	0.788092
0.76027	0.755088	0.777226	0.759808	0.779795	0.783992	0.774812	0.76638
0.753249	0.759599	0.756564	0.738652	0.770833	0.757514	0.784312	0.760183
0.735425	0.695435	0.735901	0.735224	0.746783	0.751346	0.766415	0.75446
0.723614	0.679237	0.725745	0.71425	0.725069	0.73733	0.732514	0.717728
0.694807	0.685806	0.706596	0.669168	0.7143	0.701715	0.694719	0.693205
