# Supplementary material for: Magnon interactions in a moderately correlated Mott insulator
Source: Nat Commun. 2024 Jun 24;15:5348. doi: 10.1038/s41467-024-49714-y (PMC11196644; doi:10.1038/s41467-024-49714-y)
Supplement: Supplementary file 3 — Source Data [file 41467_2024_49714_MOESM3_ESM.zip › Source_Data/Figure4c.xlsx]

## Sheet: Jp over J1
0.25
0.247506
0.245025
0.242556
0.2401
0.237656
0.235225
0.232806
0.2304
0.228006
0.225625
0.223256
0.2209
0.218556
0.216225
0.213906
0.2116
0.209306
0.207025
0.204756
0.2025
0.200256
0.198025
0.195806
0.1936
0.191406
0.189225
0.187056
0.1849
0.182756
0.180625
0.178506
0.1764
0.174306
0.172225
0.170156
0.1681
0.166056
0.164025
0.162006
0.16
0.158006
0.156025
0.154056
0.1521
0.150156
0.148225
0.146306
0.1444
0.142506
0.140625
0.138756
0.1369
0.135056
0.133225
0.131406
0.1296
0.127806
0.126025
0.124256
0.1225
0.120756
0.119025
0.117306
0.1156
0.113906
0.112225
0.110556
0.1089
0.107256
0.105625
0.104006
0.1024
0.100806
0.099225
0.0976562
0.0961
0.0945562
0.093025
0.0915062
0.09
0.0885062
0.087025
0.0855563
0.0841
0.0826563
0.081225
0.0798062
0.0784
0.0770062
0.075625
0.0742562
0.0729
0.0715563
0.070225
0.0689063
0.0676
0.0663062
0.065025
0.0637563
0.0625
0.0612562
0.060025
0.0588062
0.0576
0.0564062
0.055225
0.0540563
0.0529
0.0517562
0.050625
0.0495063
0.0484
0.0473063
0.046225
0.0451563
0.0441
0.0430562
0.042025
0.0410063
0.04
0.0390062
0.038025
0.0370562
0.0361
0.0351562
0.034225
0.0333063
0.0324
0.0315062
0.030625
0.0297563
0.0289
0.0280563
0.027225
0.0264062
0.0256
0.0248062
0.024025
0.0232562
0.0225
0.0217563
0.021025
0.0203063
0.0196
0.0189062
0.018225
0.0175562
0.0169
0.0162562
0.015625
0.0150063
0.0144
0.0138063
0.013225
0.0126563
0.0121
0.0115563
0.011025
0.0105062
0.01
0.00950625
0.009025
0.00855625
0.0081
0.00765625
0.007225
0.00680625
0.0064
0.00600625
0.005625
0.00525625
0.0049
0.00455625
0.004225
0.00390625
0.0036
0.00330625
0.003025
0.00275625
0.0025
0.00225625
0.002025
0.00180625
0.0016
0.00140625
0.001225
0.00105625
0.0009
0.00075625
0.000625
0.00050625
0.0004
0.00030625
0.000225
0.00015625
0.0001
5.625e-05
2.5e-05
6.25e-06
0

## Sheet: Jring over J1
0.2
0.202005
0.20402
0.206045
0.20808
0.210125
0.21218
0.214245
0.21632
0.218405
0.2205
0.222605
0.22472
0.226845
0.22898
0.231125
0.23328
0.235445
0.23762
0.239805
0.242
0.244205
0.24642
0.248645
0.25088
0.253125
0.25538
0.257645
0.25992
0.262205
0.2645
0.266805
0.26912
0.271445
0.27378
0.276125
0.27848
0.280845
0.28322
0.285605
0.288
0.290405
0.29282
0.295245
0.29768
0.300125
0.30258
0.305045
0.30752
0.310005
0.3125
0.315005
0.31752
0.320045
0.32258
0.325125
0.32768
0.330245
0.33282
0.335405
0.338
0.340605
0.34322
0.345845
0.34848
0.351125
0.35378
0.356445
0.35912
0.361805
0.3645
0.367205
0.36992
0.372645
0.37538
0.378125
0.38088
0.383645
0.38642
0.389205
0.392
0.394805
0.39762
0.400445
0.40328
0.406125
0.40898
0.411845
0.41472
0.417605
0.4205
0.423405
0.42632
0.429245
0.43218
0.435125
0.43808
0.441045
0.44402
0.447005
0.45
0.453005
0.45602
0.459045
0.46208
0.465125
0.46818
0.471245
0.47432
0.477405
0.4805
0.483605
0.48672
0.489845
0.49298
0.496125
0.49928
0.502445
0.50562
0.508805
0.512
0.515205
0.51842
0.521645
0.52488
0.528125
0.53138
0.534645
0.53792
0.541205
0.5445
0.547805
0.55112
0.554445
0.55778
0.561125
0.56448
0.567845
0.57122
0.574605
0.578
0.581405
0.58482
0.588245
0.59168
0.595125
0.59858
0.602045
0.60552
0.609005
0.6125
0.616005
0.61952
0.623045
0.62658
0.630125
0.63368
0.637245
0.64082
0.644405
0.648
0.651605
0.65522
0.658845
0.66248
0.666125
0.66978
0.673445
0.67712
0.680805
0.6845
0.688205
0.69192
0.695645
0.69938
0.703125
0.70688
0.710645
0.71442
0.718205
0.722
0.725805
0.72962
0.733445
0.73728
0.741125
0.74498
0.748845
0.75272
0.756605
0.7605
0.764405
0.76832
0.772245
0.77618
0.780125
0.78408
0.788045
0.79202
0.796005
0.8

## Sheet: Average Zc
2.13589	2.06759	2.00859	1.95698	1.91136	1.87068	1.83411	1.80104	1.77094	1.74342	1.71813	1.6948	1.6732	1.65313	1.63443	1.61695	1.60058	1.5852	1.57072	1.55707	1.54418	1.53197	1.52039	1.5094	1.49895	1.48899	1.4795	1.47045	1.46179	1.4535	1.44557	1.43797	1.43067	1.42366	1.41692	1.41045	1.40421	1.3982	1.3924	1.38682	1.38142	1.37621	1.37117	1.3663	1.36159	1.35703	1.35261	1.34833	1.34418	1.34016
2.15317	2.08237	2.02142	1.96825	1.92135	1.87961	1.84217	1.80834	1.7776	1.74953	1.72376	1.7	1.67803	1.65763	1.63863	1.62089	1.60428	1.58868	1.57401	1.56019	1.54712	1.53477	1.52305	1.51194	1.50137	1.49131	1.48172	1.47256	1.46382	1.45546	1.44745	1.43977	1.43241	1.42534	1.41854	1.41201	1.40572	1.39966	1.39382	1.38819	1.38275	1.3775	1.37242	1.36752	1.36277	1.35818	1.35373	1.34942	1.34524	1.34119
2.17122	2.09775	2.03472	1.9799	1.93166	1.88882	1.85045	1.81584	1.78444	1.75578	1.72951	1.70532	1.68296	1.66222	1.64292	1.62491	1.60805	1.59223	1.57736	1.56335	1.55012	1.53761	1.52576	1.51451	1.50383	1.49366	1.48396	1.47472	1.46588	1.45744	1.44935	1.4416	1.43417	1.42704	1.42018	1.41359	1.40725	1.40114	1.39525	1.38957	1.3841	1.3788	1.37369	1.36875	1.36397	1.35934	1.35486	1.35052	1.34631	1.34223
2.19009	2.11377	2.04853	1.99196	1.94231	1.8983	1.85897	1.82355	1.79145	1.7622	1.73541	1.71077	1.68801	1.66691	1.6473	1.629	1.61189	1.59585	1.58077	1.56657	1.55317	1.54051	1.52851	1.51713	1.50632	1.49604	1.48624	1.4769	1.46798	1.45945	1.45128	1.44346	1.43596	1.42876	1.42185	1.4152	1.4088	1.40264	1.3967	1.39098	1.38546	1.38013	1.37497	1.37	1.36518	1.36052	1.35601	1.35164	1.3474	1.34329
2.20985	2.13047	2.06288	2.00445	1.95332	1.90809	1.86774	1.83147	1.79864	1.76877	1.74145	1.71633	1.69316	1.6717	1.65176	1.63318	1.61581	1.59953	1.58424	1.56985	1.55628	1.54345	1.53131	1.5198	1.50886	1.49846	1.48856	1.47912	1.4701	1.46148	1.45324	1.44534	1.43777	1.43051	1.42353	1.41682	1.41037	1.40416	1.39817	1.3924	1.38684	1.38146	1.37627	1.37126	1.3664	1.36171	1.35716	1.35276	1.3485	1.34436
2.23057	2.1479	2.0778	2.01741	1.9647	1.91819	1.87678	1.83961	1.80604	1.77552	1.74763	1.72203	1.69843	1.6766	1.65633	1.63744	1.6198	1.60329	1.58778	1.57319	1.55944	1.54645	1.53415	1.5225	1.51144	1.50092	1.49091	1.48137	1.47226	1.46355	1.45523	1.44725	1.43961	1.43228	1.42524	1.41847	1.41196	1.4057	1.39966	1.39385	1.38824	1.38282	1.37759	1.37253	1.36764	1.36291	1.35834	1.3539	1.34961	1.34544
2.25231	2.16611	2.09333	2.03085	1.97647	1.92862	1.88609	1.84799	1.81363	1.78244	1.75397	1.72787	1.70383	1.6816	1.66098	1.64179	1.62388	1.60711	1.59138	1.57659	1.56265	1.54949	1.53705	1.52525	1.51406	1.50342	1.4933	1.48365	1.47445	1.46565	1.45724	1.44919	1.44147	1.43407	1.42697	1.42014	1.41358	1.40726	1.40117	1.39531	1.38965	1.38419	1.37892	1.37382	1.3689	1.36413	1.35952	1.35506	1.35073	1.34654
2.27517	2.18515	2.10951	2.04481	1.98867	1.93939	1.89569	1.85662	1.82143	1.78954	1.76047	1.73384	1.70934	1.68672	1.66574	1.64623	1.62804	1.61102	1.59506	1.58006	1.56593	1.5526	1.53999	1.52805	1.51672	1.50596	1.49572	1.48597	1.47667	1.46778	1.45929	1.45116	1.44337	1.43589	1.42872	1.42184	1.41521	1.40884	1.4027	1.39679	1.39108	1.38558	1.38027	1.37513	1.37017	1.36537	1.36072	1.35623	1.35187	1.34765
2.29925	2.2051	2.12638	2.05931	2.00131	1.95053	1.9056	1.86551	1.82946	1.79683	1.76713	1.73996	1.71499	1.69195	1.6706	1.65077	1.63228	1.61499	1.5988	1.58358	1.56926	1.55575	1.54298	1.53089	1.51943	1.50854	1.49819	1.48833	1.47892	1.46994	1.46136	1.45315	1.44528	1.43774	1.4305	1.42355	1.41687	1.41044	1.40425	1.39828	1.39253	1.38699	1.38163	1.37646	1.37145	1.36662	1.36194	1.35741	1.35302	1.34877
2.32465	2.22603	2.144	2.07441	2.01442	1.96205	1.91583	1.87466	1.83771	1.80432	1.77397	1.74624	1.72077	1.6973	1.67557	1.6554	1.63661	1.61905	1.60261	1.58718	1.57265	1.55896	1.54603	1.53379	1.52218	1.51117	1.50069	1.49072	1.48121	1.47214	1.46347	1.45517	1.44723	1.43961	1.43231	1.42529	1.41855	1.41206	1.40582	1.3998	1.394	1.38841	1.38301	1.3778	1.37276	1.36788	1.36317	1.3586	1.35418	1.3499
2.35149	2.24801	2.16242	2.09012	2.02803	1.97398	1.92639	1.8841	1.84621	1.81202	1.78099	1.75267	1.72669	1.70277	1.68065	1.66013	1.64102	1.62319	1.6065	1.59084	1.57611	1.56223	1.54912	1.53673	1.52498	1.51383	1.50323	1.49315	1.48354	1.47437	1.4656	1.45722	1.4492	1.44151	1.43414	1.42705	1.42025	1.41371	1.40741	1.40134	1.39549	1.38985	1.38441	1.37915	1.37407	1.36916	1.36441	1.35981	1.35536	1.35105
2.37991	2.27113	2.18169	2.1065	2.04217	1.98633	1.93731	1.89383	1.85496	1.81994	1.7882	1.75926	1.73276	1.70837	1.68584	1.66496	1.64553	1.62741	1.61046	1.59457	1.57963	1.56556	1.55228	1.53972	1.52782	1.51654	1.50582	1.49562	1.4859	1.47663	1.46777	1.4593	1.4512	1.44344	1.43599	1.42884	1.42197	1.41537	1.40902	1.4029	1.397	1.39131	1.38583	1.38053	1.37541	1.37046	1.36567	1.36104	1.35655	1.35221
2.41008	2.29549	2.20189	2.12359	2.05687	1.99914	1.9486	1.90388	1.86397	1.82808	1.7956	1.76603	1.73897	1.7141	1.69115	1.66989	1.65014	1.63172	1.61451	1.59837	1.58321	1.56895	1.55548	1.54276	1.53072	1.51929	1.50844	1.49812	1.4883	1.47892	1.46997	1.46142	1.45323	1.44539	1.43787	1.43065	1.42372	1.41706	1.41065	1.40448	1.39853	1.39279	1.38726	1.38192	1.37676	1.37177	1.36695	1.36228	1.35776	1.35338
2.44217	2.32121	2.22309	2.14145	2.07217	2.01244	1.96028	1.91425	1.87326	1.83646	1.8032	1.77297	1.74534	1.71997	1.69659	1.67494	1.65484	1.63612	1.61863	1.60225	1.58687	1.5724	1.55875	1.54586	1.53366	1.52209	1.51111	1.50067	1.49073	1.48125	1.47221	1.46356	1.45529	1.44737	1.43978	1.43249	1.4255	1.41877	1.4123	1.40607	1.40008	1.39429	1.38871	1.38333	1.37813	1.3731	1.36824	1.36353	1.35898	1.35457
2.47638	2.34841	2.24538	2.16013	2.08811	2.02624	1.97239	1.92497	1.88283	1.84508	1.81102	1.78009	1.75187	1.72599	1.70214	1.6801	1.65965	1.64061	1.62284	1.6062	1.59059	1.57591	1.56207	1.54901	1.53665	1.52494	1.51383	1.50326	1.49321	1.48362	1.47448	1.46574	1.45738	1.44938	1.44171	1.43436	1.42729	1.42051	1.41398	1.4077	1.40164	1.39581	1.39018	1.38475	1.37951	1.37444	1.36954	1.3648	1.36021	1.35577
2.51298	2.37724	2.26883	2.17968	2.10473	2.04059	1.98493	1.93606	1.89272	1.85396	1.81905	1.78741	1.75857	1.73215	1.70784	1.68538	1.66456	1.64519	1.62713	1.61023	1.59438	1.57949	1.56546	1.55222	1.5397	1.52784	1.51658	1.50589	1.49572	1.48603	1.47678	1.46795	1.4595	1.45142	1.44367	1.43625	1.42911	1.42226	1.41568	1.40934	1.40323	1.39735	1.39167	1.3862	1.38091	1.3758	1.37086	1.36609	1.36146	1.35699
2.55222	2.40785	2.29357	2.2002	2.12209	2.05552	1.99794	1.94753	1.90292	1.86312	1.82732	1.79493	1.76544	1.73846	1.71366	1.69078	1.66958	1.64988	1.63151	1.61434	1.59825	1.58314	1.56891	1.55548	1.54279	1.53078	1.51939	1.50856	1.49827	1.48847	1.47912	1.47019	1.46165	1.45349	1.44566	1.43816	1.43096	1.42405	1.4174	1.411	1.40484	1.39891	1.39318	1.38766	1.38233	1.37718	1.3722	1.36739	1.36273	1.35822
2.59445	2.44045	2.3197	2.22174	2.14023	2.07107	2.01145	1.9594	1.91346	1.87256	1.83584	1.80266	1.7725	1.74493	1.71963	1.6963	1.67471	1.65466	1.63598	1.61854	1.6022	1.58685	1.57242	1.55881	1.54595	1.53377	1.52224	1.51128	1.50087	1.49095	1.48149	1.47247	1.46384	1.45559	1.44768	1.44011	1.43284	1.42585	1.41914	1.41269	1.40647	1.40048	1.39471	1.38914	1.38377	1.37858	1.37356	1.3687	1.36401	1.35946
2.64006	2.47524	2.34736	2.2444	2.15922	2.08727	2.02549	1.9717	1.92436	1.88229	1.8446	1.8106	1.77974	1.75157	1.72574	1.70195	1.67996	1.65955	1.64055	1.62282	1.60622	1.59064	1.57599	1.56219	1.54915	1.53682	1.52514	1.51404	1.5035	1.49347	1.4839	1.47478	1.46606	1.45772	1.44973	1.44208	1.43474	1.42769	1.42091	1.4144	1.40812	1.40208	1.39626	1.39064	1.38522	1.37999	1.37493	1.37004	1.3653	1.36072
2.68951	2.51249	2.3767	2.26827	2.17912	2.10419	2.04008	1.98446	1.93563	1.89234	1.85364	1.81878	1.78718	1.75839	1.73201	1.70774	1.68532	1.66454	1.64522	1.62719	1.61032	1.5945	1.57964	1.56564	1.55242	1.53992	1.52808	1.51685	1.50618	1.49603	1.48635	1.47712	1.46831	1.45988	1.45181	1.44408	1.43666	1.42954	1.4227	1.41613	1.4098	1.4037	1.39783	1.39216	1.3867	1.38142	1.37632	1.37139	1.36662	1.362
2.74338	2.55248	2.40789	2.29346	2.20001	2.12186	2.05528	1.9977	1.9473	1.90273	1.86295	1.82719	1.79483	1.76538	1.73843	1.71367	1.69082	1.66965	1.64998	1.63165	1.61451	1.59844	1.58335	1.56915	1.55574	1.54308	1.53108	1.51971	1.50891	1.49863	1.48884	1.47951	1.47059	1.46207	1.45392	1.44611	1.43862	1.43143	1.42452	1.41788	1.4115	1.40535	1.39942	1.3937	1.38819	1.38287	1.37772	1.37275	1.36794	1.36329
2.80236	2.59557	2.44114	2.3201	2.22196	2.14034	2.07111	2.01146	1.95939	1.91346	1.87256	1.83586	1.8027	1.77256	1.74502	1.71974	1.69644	1.67487	1.65485	1.6362	1.61878	1.60246	1.58714	1.57272	1.55913	1.54629	1.53413	1.52261	1.51167	1.50127	1.49137	1.48193	1.47291	1.4643	1.45606	1.44816	1.4406	1.43334	1.42637	1.41966	1.41322	1.40701	1.40103	1.39526	1.3897	1.38433	1.37915	1.37413	1.36929	1.3646
2.86729	2.64217	2.47667	2.34833	2.24507	2.1597	2.08762	2.02576	1.97192	1.92455	1.88247	1.84478	1.81079	1.77993	1.75178	1.72597	1.70219	1.68022	1.65983	1.64085	1.62313	1.60655	1.59099	1.57636	1.56258	1.54955	1.53724	1.52557	1.51449	1.50396	1.49394	1.48438	1.47527	1.46656	1.45823	1.45025	1.44261	1.43528	1.42823	1.42147	1.41496	1.4087	1.40266	1.39684	1.39123	1.38582	1.38059	1.37553	1.37065	1.36592
2.93924	2.69278	2.51475	2.3783	2.26944	2.18	2.10487	2.04064	1.98493	1.93604	1.89271	1.85398	1.81911	1.78751	1.75872	1.73235	1.70809	1.68568	1.66491	1.6456	1.62758	1.61073	1.59493	1.58008	1.56609	1.55288	1.5404	1.52857	1.51735	1.50669	1.49655	1.48688	1.47766	1.46885	1.46043	1.45237	1.44465	1.43724	1.43013	1.4233	1.41673	1.4104	1.40431	1.39845	1.39279	1.38732	1.38205	1.37695	1.37203	1.36726
3.01957	2.748	2.55569	2.41021	2.29519	2.20133	2.12291	2.05613	1.99843	1.94793	1.90329	1.86347	1.82768	1.7953	1.76584	1.73889	1.71413	1.69128	1.67012	1.65045	1.63213	1.61499	1.59894	1.58386	1.56966	1.55627	1.54361	1.53163	1.52026	1.50947	1.4992	1.48942	1.48009	1.47119	1.46267	1.45452	1.44672	1.43923	1.43205	1.42515	1.41852	1.41214	1.40599	1.40007	1.39436	1.38885	1.38353	1.37839	1.37342	1.36862
3.11005	2.80856	2.59988	2.44425	2.32244	2.22377	2.14178	2.0723	2.01246	1.96026	1.91423	1.87326	1.83651	1.80332	1.77316	1.7456	1.72031	1.69701	1.67544	1.65541	1.63677	1.61935	1.60303	1.58772	1.57331	1.55972	1.54688	1.53474	1.52322	1.51229	1.50189	1.492	1.48256	1.47355	1.46494	1.45671	1.44882	1.44126	1.434	1.42703	1.42033	1.41389	1.40769	1.40171	1.39595	1.39039	1.38503	1.37984	1.37483	1.36999
3.213	2.87538	2.64774	2.48069	2.35135	2.24741	2.16157	2.08917	2.02706	1.97305	1.92555	1.88337	1.84561	1.81157	1.78067	1.75249	1.72666	1.70287	1.68088	1.66049	1.6415	1.62379	1.60721	1.59165	1.57702	1.56323	1.55022	1.5379	1.52623	1.51516	1.50463	1.49462	1.48507	1.47595	1.46725	1.45892	1.45095	1.44331	1.43598	1.42894	1.42218	1.41567	1.40941	1.40338	1.39756	1.39196	1.38654	1.38131	1.37626	1.37138
3.33158	2.94959	2.69982	2.5198	2.38208	2.27237	2.18235	2.1068	2.04226	1.98633	1.93728	1.89382	1.855	1.82006	1.7884	1.75957	1.73316	1.70888	1.68646	1.66567	1.64635	1.62832	1.61146	1.59566	1.5808	1.56681	1.55361	1.54112	1.5293	1.51808	1.50742	1.49728	1.48761	1.4784	1.46959	1.46117	1.45311	1.44539	1.43798	1.43087	1.42404	1.41747	1.41115	1.40507	1.3992	1.39354	1.38808	1.38281	1.37771	1.37278
3.47022	3.03268	2.75676	2.56192	2.41485	2.29877	2.20419	2.12525	2.05811	2.00012	1.94942	1.90462	1.86468	1.8288	1.79635	1.76683	1.73984	1.71504	1.69216	1.67098	1.6513	1.63295	1.61581	1.59975	1.58466	1.57046	1.55706	1.5444	1.53242	1.52105	1.51025	1.49998	1.4902	1.48087	1.47197	1.46345	1.45531	1.4475	1.44002	1.43284	1.42594	1.4193	1.41292	1.40678	1.40085	1.39514	1.38963	1.38432	1.37918	1.37421
3.6354	3.12653	2.81935	2.60746	2.44986	2.32675	2.2272	2.14459	2.07464	2.01447	1.96202	1.9158	1.87468	1.83781	1.80453	1.77429	1.74668	1.72135	1.698	1.6764	1.65636	1.63769	1.62025	1.60392	1.5886	1.57418	1.56058	1.54774	1.53559	1.52407	1.51313	1.50273	1.49283	1.48339	1.47438	1.46577	1.45753	1.44965	1.44208	1.43483	1.42786	1.42116	1.41471	1.40851	1.40253	1.39677	1.39121	1.38585	1.38066	1.37565
3.83699	3.2337	2.88858	2.65689	2.48739	2.35647	2.25146	2.16487	2.09192	2.02941	1.9751	1.92737	1.88501	1.84711	1.81295	1.78197	1.75371	1.72782	1.70399	1.68196	1.66153	1.64252	1.62478	1.60818	1.59261	1.57796	1.56417	1.55114	1.53882	1.52714	1.51606	1.50553	1.49551	1.48595	1.47684	1.46813	1.4598	1.45182	1.44418	1.43684	1.4298	1.42304	1.41653	1.41027	1.40423	1.39842	1.39281	1.38739	1.38217	1.37711
4.09114	3.35766	2.96572	2.71079	2.52774	2.38811	2.27711	2.18619	2.10999	2.04498	1.98868	1.93936	1.89569	1.8567	1.82162	1.78986	1.76093	1.73446	1.71012	1.68764	1.66682	1.64746	1.62941	1.61253	1.5967	1.58183	1.56782	1.5546	1.5421	1.53027	1.51904	1.50837	1.49822	1.48855	1.47933	1.47052	1.46209	1.45403	1.4463	1.43889	1.43178	1.42494	1.41837	1.41205	1.40596	1.40009	1.39443	1.38896	1.38369	1.37859
4.42659	3.50333	3.05235	2.76986	2.57129	2.42189	2.30427	2.20863	2.12892	2.06122	2.00281	1.95179	1.90673	1.8666	1.83056	1.79798	1.76835	1.74127	1.7164	1.69347	1.67224	1.65251	1.63413	1.61696	1.60087	1.58576	1.57154	1.55813	1.54545	1.53345	1.52207	1.51126	1.50098	1.49119	1.48186	1.47294	1.46442	1.45627	1.44846	1.44097	1.43378	1.42688	1.42024	1.41385	1.40771	1.40178	1.39607	1.39055	1.38523	1.38009
4.90174	3.67791	3.1506	2.83499	2.61847	2.45805	2.3331	2.23228	2.14878	2.07818	2.01751	1.96469	1.91817	1.87682	1.83977	1.80634	1.77598	1.74827	1.72285	1.69943	1.67778	1.65768	1.63896	1.62149	1.60513	1.58978	1.57533	1.56172	1.54886	1.53669	1.52515	1.5142	1.50379	1.49388	1.48443	1.47541	1.46679	1.45854	1.45065	1.44308	1.43582	1.42884	1.42214	1.41569	1.40948	1.4035	1.39773	1.39217	1.38679	1.38161
5.665	3.89259	3.2633	2.90726	2.6698	2.49688	2.36377	2.25727	2.16963	2.09591	2.03283	1.97809	1.93002	1.88739	1.84928	1.81494	1.78382	1.75545	1.72946	1.70554	1.68345	1.66296	1.6439	1.62612	1.60948	1.59387	1.5792	1.56538	1.55233	1.53998	1.52829	1.51719	1.50665	1.49661	1.48704	1.47791	1.46919	1.46085	1.45287	1.44522	1.43788	1.43083	1.42406	1.41754	1.41127	1.40523	1.39941	1.3938	1.38838	1.38314
7.32332	4.16587	3.39436	2.98805	2.72593	2.53873	2.39647	2.28372	2.19157	2.11449	2.04881	1.99202	1.9423	1.89832	1.85909	1.82381	1.79189	1.76283	1.73625	1.71181	1.68926	1.66837	1.64895	1.63084	1.61392	1.59805	1.58314	1.56911	1.55586	1.54334	1.53148	1.52023	1.50955	1.49938	1.4897	1.48046	1.47164	1.4632	1.45512	1.44739	1.43997	1.43285	1.426	1.41942	1.41309	1.40699	1.40112	1.39545	1.38998	1.3847
NaN	4.53141	3.54937	3.07919	2.78762	2.58398	2.43145	2.31177	2.21469	2.13396	2.06549	2.00651	1.95504	1.90964	1.86922	1.83296	1.8002	1.77042	1.74321	1.71824	1.69521	1.6739	1.65411	1.63567	1.61845	1.60231	1.58717	1.57291	1.55946	1.54676	1.53473	1.52333	1.5125	1.5022	1.4924	1.48304	1.47412	1.46558	1.45741	1.44959	1.44209	1.43489	1.42798	1.42133	1.41494	1.40878	1.40285	1.39713	1.39161	1.38628
NaN	5.05969	3.73666	3.18304	2.85587	2.63314	2.46897	2.34158	2.2391	2.1544	2.08293	2.02161	1.96828	1.92136	1.8797	1.84239	1.80875	1.77822	1.75037	1.72483	1.70131	1.67956	1.65939	1.64061	1.62308	1.60667	1.59127	1.57678	1.56313	1.55024	1.53804	1.52648	1.5155	1.50507	1.49514	1.48567	1.47663	1.468	1.45974	1.45183	1.44425	1.43697	1.42998	1.42327	1.41681	1.41059	1.4046	1.39883	1.39325	1.38788
NaN	5.93814	3.96934	3.30285	2.93189	2.68677	2.50934	2.37336	2.26492	2.17591	2.10119	2.03736	1.98204	1.93352	1.89053	1.85213	1.81756	1.78625	1.75772	1.73159	1.70756	1.68536	1.66479	1.64565	1.6278	1.61111	1.59545	1.58073	1.56687	1.55378	1.54141	1.52968	1.51856	1.50799	1.49793	1.48834	1.47919	1.47046	1.4621	1.4541	1.44643	1.43908	1.43202	1.42523	1.41871	1.41243	1.40638	1.40055	1.39492	1.38949
NaN	8.02773	4.2696	3.44313	3.01726	2.74559	2.55295	2.4073	2.29229	2.19856	2.12033	2.0538	1.99635	1.94612	1.90175	1.86219	1.82665	1.79451	1.76527	1.73853	1.71397	1.6913	1.67031	1.65081	1.63264	1.61565	1.59972	1.58476	1.57068	1.5574	1.54484	1.53295	1.52167	1.51095	1.50076	1.49105	1.48179	1.47295	1.4645	1.4564	1.44865	1.44122	1.43408	1.42722	1.42063	1.41429	1.40818	1.40229	1.39661	1.39113
NaN	NaN	4.67904	3.61044	3.11403	2.81048	2.60024	2.44368	2.32136	2.22246	2.14041	2.07098	2.01126	1.95922	1.91336	1.87258	1.83602	1.80302	1.77304	1.74566	1.72054	1.69739	1.67597	1.65609	1.63757	1.62028	1.60408	1.58888	1.57457	1.56108	1.54833	1.53627	1.52483	1.51397	1.50365	1.49381	1.48444	1.47549	1.46693	1.45874	1.4509	1.44339	1.43617	1.42924	1.42258	1.41617	1.41	1.40406	1.39833	1.3928
NaN	NaN	5.28875	3.81473	3.22497	2.88254	2.65176	2.4828	2.35232	2.24773	2.16153	2.08896	2.0268	1.97283	1.9254	1.88333	1.8457	1.81179	1.78103	1.75299	1.72729	1.70363	1.68177	1.66149	1.64262	1.62501	1.60853	1.59307	1.57853	1.56483	1.55189	1.53965	1.52805	1.51704	1.50658	1.49662	1.48712	1.47806	1.4694	1.46112	1.45319	1.44559	1.4383	1.43129	1.42456	1.41809	1.41185	1.40585	1.40006	1.39448
NaN	NaN	6.36115	4.07202	3.35387	2.96318	2.70815	2.52499	2.38538	2.2745	2.18377	2.1078	2.04303	1.98698	1.9379	1.89446	1.85569	1.82082	1.78926	1.76052	1.73421	1.71003	1.6877	1.66702	1.64778	1.62985	1.61308	1.59735	1.58257	1.56865	1.55551	1.54309	1.53133	1.52017	1.50956	1.49947	1.48985	1.48068	1.47191	1.46353	1.45551	1.44782	1.44045	1.43337	1.42657	1.42003	1.41373	1.40767	1.40182	1.39619
NaN	NaN	9.40992	4.41028	3.50611	3.05422	2.77022	2.57069	2.42078	2.30293	2.20723	2.12758	2.05998	2.00173	1.95087	1.90599	1.86602	1.83015	1.79773	1.76826	1.74133	1.71659	1.69379	1.67268	1.65306	1.63479	1.61772	1.60172	1.58669	1.57255	1.55921	1.5466	1.53467	1.52335	1.51259	1.50237	1.49263	1.48334	1.47447	1.46598	1.45787	1.45009	1.44264	1.43548	1.42861	1.422	1.41563	1.40951	1.40361	1.39792
NaN	NaN	NaN	4.88429	3.68963	3.15806	2.83899	2.62041	2.4588	2.33319	2.23202	2.14836	2.07772	2.01709	1.96434	1.91793	1.8767	1.83977	1.80646	1.77623	1.74864	1.72333	1.70002	1.67847	1.65847	1.63985	1.62246	1.60618	1.5909	1.57653	1.56297	1.55017	1.53806	1.52658	1.51568	1.50532	1.49545	1.48604	1.47706	1.46847	1.46026	1.4524	1.44486	1.43762	1.43067	1.42399	1.41756	1.41138	1.40542	1.39967
NaN	NaN	NaN	5.62238	3.91679	3.27799	2.91573	2.67474	2.49978	2.36547	2.25828	2.17024	2.09631	2.03313	1.97837	1.93032	1.88775	1.84971	1.81546	1.78443	1.75615	1.73025	1.70642	1.68441	1.664	1.64502	1.6273	1.61073	1.59519	1.58058	1.56681	1.55382	1.54152	1.52988	1.51882	1.50832	1.49832	1.48879	1.47969	1.471	1.46269	1.45474	1.44711	1.43979	1.43277	1.42602	1.41952	1.41327	1.40725	1.40145
NaN	NaN	NaN	7.04588	4.20815	3.41856	3.00207	2.73445	2.54413	2.40003	2.28615	2.19332	2.11582	2.04989	1.99297	1.94319	1.8992	1.85998	1.82475	1.79287	1.76387	1.73735	1.71298	1.69049	1.66966	1.6503	1.63226	1.61539	1.59957	1.58472	1.57073	1.55753	1.54505	1.53323	1.52202	1.51137	1.50123	1.49158	1.48237	1.47357	1.46516	1.45711	1.4494	1.442	1.43489	1.42807	1.42151	1.41519	1.40911	1.40325
NaN	NaN	NaN	13.2831	4.60112	3.58641	3.10017	2.80046	2.59231	2.43711	2.3158	2.2177	2.13631	2.06743	2.00819	1.95656	1.91107	1.87061	1.83433	1.80157	1.77182	1.74465	1.71971	1.69672	1.67546	1.65571	1.63732	1.62014	1.60405	1.58894	1.57472	1.56131	1.54864	1.53664	1.52527	1.51447	1.5042	1.49442	1.48509	1.47618	1.46767	1.45952	1.45172	1.44424	1.43705	1.43015	1.42352	1.41714	1.41099	1.40507
NaN	NaN	NaN	NaN	5.17367	3.79155	3.21293	2.87396	2.6449	2.47706	2.34742	2.24351	2.15789	2.0858	2.02407	1.97047	1.92337	1.8816	1.84422	1.81055	1.78	1.75215	1.72662	1.70312	1.6814	1.66125	1.6425	1.625	1.60862	1.59325	1.57879	1.56516	1.5523	1.54012	1.52858	1.51763	1.50722	1.49731	1.48786	1.47884	1.47022	1.46197	1.45408	1.44651	1.43924	1.43227	1.42556	1.41911	1.41291	1.40692
NaN	NaN	NaN	NaN	6.1288	4.05007	3.34434	2.95644	2.70262	2.52024	2.38125	2.2709	2.18063	2.10507	2.04066	1.98495	1.93615	1.89298	1.85445	1.8198	1.78843	1.75986	1.73372	1.70968	1.68749	1.66692	1.6478	1.62996	1.61328	1.59764	1.58294	1.56909	1.55602	1.54366	1.53196	1.52085	1.51029	1.50024	1.49067	1.48153	1.47281	1.46446	1.45647	1.44881	1.44147	1.43441	1.42764	1.42112	1.41484	1.4088
NaN	NaN	NaN	NaN	8.30591	4.3899	3.5001	3.04986	2.76633	2.56713	2.41754	2.30003	2.20466	2.12532	2.05802	2.00004	1.94943	1.90479	1.86503	1.82935	1.79711	1.7678	1.74101	1.71641	1.69373	1.67273	1.65322	1.63504	1.61805	1.60213	1.58718	1.5731	1.55982	1.54727	1.53539	1.52412	1.51341	1.50323	1.49353	1.48427	1.47544	1.46699	1.4589	1.45115	1.44372	1.43659	1.42974	1.42315	1.41681	1.4107
NaN	NaN	NaN	NaN	NaN	4.86502	3.68867	3.15685	2.83713	2.61825	2.4566	2.33109	2.23009	2.14663	2.07621	2.01579	1.96325	1.91703	1.87598	1.83922	1.80606	1.77597	1.74851	1.72333	1.70013	1.67868	1.65877	1.64023	1.62292	1.60672	1.59151	1.57719	1.5637	1.55095	1.53889	1.52745	1.51659	1.50627	1.49644	1.48706	1.47811	1.46956	1.46137	1.45353	1.44602	1.4388	1.43187	1.42521	1.4188	1.41263
NaN	NaN	NaN	NaN	NaN	5.59899	3.92331	3.28098	2.91643	2.67429	2.49881	2.36429	2.25707	2.1691	2.09529	2.03225	1.97763	1.92974	1.88731	1.84941	1.8153	1.78439	1.75622	1.73043	1.7067	1.68477	1.66445	1.64555	1.62791	1.6114	1.59592	1.58137	1.56765	1.5547	1.54245	1.53085	1.51983	1.50936	1.49939	1.48989	1.48083	1.47217	1.46388	1.45595	1.44834	1.44104	1.43404	1.4273	1.42083	1.41459
NaN	NaN	NaN	NaN	NaN	6.97469	4.22625	3.42729	3.00604	2.73609	2.54459	2.3999	2.28576	2.19283	2.11533	2.04946	1.99262	1.94295	1.89907	1.85996	1.82483	1.79306	1.76415	1.73772	1.71343	1.69103	1.67027	1.65098	1.633	1.61619	1.60043	1.58562	1.57168	1.55852	1.54608	1.5343	1.52313	1.51251	1.5024	1.49278	1.48359	1.47482	1.46643	1.4584	1.4507	1.44332	1.43624	1.42943	1.42288	1.41658
NaN	NaN	NaN	NaN	NaN	11.7464	4.63833	3.60318	3.10836	2.80466	2.59449	2.43822	2.31634	2.21794	2.13642	2.0675	2.00827	1.95668	1.91126	1.87087	1.83467	1.802	1.77232	1.74522	1.72035	1.69744	1.67623	1.65655	1.63821	1.62108	1.60504	1.58997	1.57579	1.56242	1.54978	1.53782	1.52648	1.51571	1.50546	1.49571	1.4864	1.47751	1.46902	1.46089	1.4531	1.44563	1.43847	1.43158	1.42496	1.41859
NaN	NaN	NaN	NaN	NaN	NaN	5.24599	3.82003	3.22668	2.88135	2.64914	2.4796	2.34902	2.24458	2.15865	2.08641	2.02461	1.97099	1.92391	1.88217	1.84485	1.81122	1.78073	1.75294	1.72746	1.70402	1.68235	1.66225	1.64354	1.62608	1.60974	1.59441	1.57999	1.56639	1.55355	1.54141	1.5299	1.51897	1.50858	1.49869	1.48925	1.48025	1.47165	1.46342	1.45554	1.44798	1.44073	1.43377	1.42707	1.42063
NaN	NaN	NaN	NaN	NaN	NaN	6.27961	4.09641	3.36557	2.96785	2.70934	2.52447	2.38407	2.27289	2.18213	2.10628	2.04171	1.9859	1.93707	1.89389	1.85537	1.82074	1.7894	1.76087	1.73477	1.71077	1.68861	1.66808	1.649	1.6312	1.61455	1.59894	1.58427	1.57044	1.5574	1.54506	1.53338	1.52229	1.51175	1.50172	1.49216	1.48304	1.47432	1.46599	1.45801	1.45036	1.44303	1.43599	1.42922	1.42271
NaN	NaN	NaN	NaN	NaN	NaN	8.75859	4.46542	3.53167	3.06642	2.77608	2.57335	2.42177	2.30308	2.20698	2.12719	2.05962	2.00146	1.95075	1.90604	1.86626	1.83057	1.79834	1.76904	1.74228	1.7177	1.69504	1.67406	1.65458	1.63643	1.61946	1.60357	1.58864	1.57458	1.56132	1.54879	1.53692	1.52566	1.51497	1.5048	1.49511	1.48587	1.47704	1.4686	1.46053	1.45279	1.44536	1.43824	1.43139	1.42481
NaN	NaN	NaN	NaN	NaN	NaN	NaN	4.9935	3.73508	3.18011	2.85064	2.62685	2.46247	2.33533	2.23334	2.14924	2.0784	2.01772	1.965	1.91866	1.87754	1.84074	1.80756	1.77746	1.75	1.72482	1.70163	1.6802	1.6603	1.64178	1.62449	1.60829	1.5931	1.5788	1.56532	1.55258	1.54053	1.52911	1.51826	1.50794	1.49812	1.48875	1.47981	1.47126	1.46308	1.45524	1.44773	1.44052	1.4336	1.42694
NaN	NaN	NaN	NaN	NaN	NaN	NaN	5.8429	3.99201	3.31318	2.93463	2.68575	2.50659	2.36991	2.26135	2.17252	2.09814	2.03472	1.97985	1.93178	1.88923	1.85125	1.81708	1.78613	1.75795	1.73214	1.7084	1.68648	1.66616	1.64726	1.62962	1.61313	1.59765	1.5831	1.5694	1.55645	1.54421	1.53261	1.5216	1.51113	1.50117	1.49168	1.48262	1.47396	1.46567	1.45774	1.45014	1.44284	1.43584	1.42911
NaN	NaN	NaN	NaN	NaN	NaN	NaN	7.59648	4.3307	3.47173	3.0302	2.75101	2.55463	2.4071	2.29121	2.19716	2.11891	2.05254	1.99535	1.94542	1.90137	1.86213	1.82691	1.79508	1.76613	1.73966	1.71535	1.69293	1.67216	1.65287	1.63488	1.61807	1.60231	1.5875	1.57356	1.5604	1.54796	1.53618	1.525	1.51439	1.50428	1.49466	1.48547	1.4767	1.46831	1.46028	1.45258	1.4452	1.43811	1.4313
NaN	NaN	NaN	NaN	NaN	NaN	NaN	NaN	4.80602	3.665	3.14026	2.82386	2.6072	2.44725	2.32312	2.22329	2.14081	2.07123	2.01154	1.95963	1.91396	1.8734	1.83708	1.80431	1.77456	1.7474	1.7225	1.69955	1.67832	1.65861	1.64026	1.62312	1.60706	1.59199	1.5778	1.56442	1.55178	1.53982	1.52847	1.5177	1.50745	1.49769	1.48838	1.47949	1.47099	1.46286	1.45507	1.44759	1.44042	1.43353
NaN	NaN	NaN	NaN	NaN	NaN	NaN	NaN	5.54513	3.90764	3.26881	2.90586	2.66506	2.49077	2.35733	2.25106	2.16393	2.09086	2.02848	1.97444	1.92706	1.88509	1.84759	1.81384	1.78325	1.75537	1.72984	1.70634	1.68463	1.6645	1.64576	1.62828	1.61192	1.59657	1.58214	1.56853	1.55568	1.54353	1.532	1.52107	1.51067	1.50077	1.49133	1.48232	1.47371	1.46548	1.45759	1.45002	1.44277	1.4358
NaN	NaN	NaN	NaN	NaN	NaN	NaN	NaN	6.95833	4.22482	3.42162	2.99909	2.72915	2.53815	2.39412	2.28067	2.18841	2.11153	2.04623	1.9899	1.94068	1.89722	1.85848	1.82368	1.79221	1.76357	1.73738	1.71331	1.6911	1.67053	1.6514	1.63357	1.61689	1.60126	1.58656	1.57272	1.55966	1.5473	1.5356	1.5245	1.51395	1.50391	1.49434	1.4852	1.47648	1.46814	1.46015	1.45249	1.44515	1.4381
NaN	NaN	NaN	NaN	NaN	NaN	NaN	NaN	14.6812	4.66457	3.60734	3.10634	2.80066	2.58999	2.43384	2.31231	2.21437	2.13332	2.06485	2.00605	1.95487	1.90981	1.86975	1.83385	1.80145	1.77202	1.74515	1.72048	1.69775	1.67671	1.65718	1.63898	1.62197	1.60604	1.59108	1.577	1.56371	1.55116	1.53927	1.528	1.51729	1.5071	1.49739	1.48814	1.4793	1.47084	1.46275	1.455	1.44757	1.44043
NaN	NaN	NaN	NaN	NaN	NaN	NaN	NaN	NaN	5.33496	3.83966	3.23149	2.88113	2.64705	2.47689	2.34624	2.24197	2.15633	2.08442	2.02296	1.96966	1.9229	1.88144	1.84438	1.811	1.78073	1.75314	1.72785	1.70457	1.68305	1.66309	1.64451	1.62717	1.61093	1.5957	1.58136	1.56785	1.55509	1.54301	1.53156	1.52069	1.51035	1.5005	1.49112	1.48216	1.47359	1.4654	1.45755	1.45002	1.4428
NaN	NaN	NaN	NaN	NaN	NaN	NaN	NaN	NaN	6.56691	4.14189	3.38006	2.9726	2.71024	2.52377	2.38273	2.27139	2.18069	2.10502	2.04067	1.9851	1.93652	1.89357	1.85528	1.82086	1.78972	1.76137	1.73542	1.71158	1.68956	1.66915	1.65018	1.63249	1.61593	1.60041	1.58582	1.57207	1.55909	1.54682	1.53519	1.52415	1.51366	1.50367	1.49415	1.48507	1.47639	1.46809	1.46014	1.45252	1.44521
NaN	NaN	NaN	NaN	NaN	NaN	NaN	NaN	NaN	11.3532	4.55816	3.56039	3.07779	2.78076	2.57507	2.42213	2.30284	2.20654	2.12673	2.05925	2.00124	1.9507	1.90618	1.86657	1.83106	1.79899	1.76985	1.74322	1.71877	1.69623	1.67537	1.65599	1.63793	1.62105	1.60523	1.59037	1.57638	1.56318	1.5507	1.53888	1.52768	1.51703	1.50689	1.49724	1.48803	1.47923	1.47082	1.46277	1.45505	1.44765
NaN	NaN	NaN	NaN	NaN	NaN	NaN	NaN	NaN	NaN	5.18673	3.7856	3.20049	2.86013	2.63154	2.46485	2.33657	2.23402	2.14968	2.07878	2.01813	1.96549	1.91927	1.87828	1.84161	1.80856	1.77859	1.75124	1.72618	1.70309	1.68175	1.66194	1.6435	1.62628	1.61016	1.59502	1.58078	1.56735	1.55466	1.54265	1.53127	1.52046	1.51017	1.50038	1.49104	1.48212	1.4736	1.46544	1.45763	1.45013
NaN	NaN	NaN	NaN	NaN	NaN	NaN	NaN	NaN	NaN	6.32419	4.07808	3.34615	2.95034	2.69411	2.51138	2.37286	2.26332	2.17397	2.09934	2.03582	1.98094	1.93291	1.89043	1.85253	1.81845	1.7876	1.75951	1.73379	1.71013	1.68829	1.66804	1.64921	1.63163	1.61519	1.59977	1.58527	1.57161	1.5587	1.5465	1.53493	1.52395	1.51351	1.50358	1.4941	1.48506	1.47642	1.46816	1.46024	1.45266
NaN	NaN	NaN	NaN	NaN	NaN	NaN	NaN	NaN	NaN	10.549	4.4802	3.52294	3.05414	2.76395	2.56232	2.41205	2.29465	2.19975	2.12103	2.0544	1.99708	1.94711	1.90306	1.86385	1.82868	1.79691	1.76802	1.74162	1.71737	1.695	1.67429	1.65505	1.63711	1.62035	1.60463	1.58986	1.57595	1.56283	1.55042	1.53866	1.52751	1.51691	1.50683	1.49722	1.48805	1.4793	1.47092	1.4629	1.45522
NaN	NaN	NaN	NaN	NaN	NaN	NaN	NaN	NaN	NaN	NaN	5.08684	3.74381	3.17528	2.84259	2.61841	2.45456	2.32826	2.22717	2.14394	2.07392	2.01398	1.96192	1.91618	1.8756	1.83927	1.80652	1.7768	1.74968	1.72481	1.7019	1.68071	1.66104	1.64273	1.62562	1.60959	1.59455	1.58039	1.56703	1.55441	1.54247	1.53114	1.52038	1.51014	1.5004	1.4911	1.48222	1.47373	1.46561	1.45782
NaN	NaN	NaN	NaN	NaN	NaN	NaN	NaN	NaN	NaN	NaN	6.18959	4.03096	3.31922	2.93206	2.68059	2.50088	2.36444	2.25641	2.16821	2.09448	2.03169	1.97739	1.92985	1.88778	1.85023	1.81645	1.78586	1.75799	1.73246	1.70899	1.6873	1.66718	1.64847	1.63101	1.61467	1.59934	1.58492	1.57133	1.55849	1.54635	1.53484	1.52391	1.51352	1.50363	1.49419	1.48519	1.47659	1.46835	1.46047
NaN	NaN	NaN	NaN	NaN	NaN	NaN	NaN	NaN	NaN	NaN	10.9287	4.42688	3.49415	3.03508	2.75006	2.55162	2.40353	2.28769	2.19397	2.11617	2.05028	1.99356	1.94408	1.90045	1.86159	1.82672	1.79521	1.76655	1.74034	1.71627	1.69405	1.67348	1.65436	1.63653	1.61986	1.60423	1.58954	1.57571	1.56265	1.5503	1.5386	1.5275	1.51695	1.50691	1.49734	1.48821	1.47949	1.47115	1.46316
NaN	NaN	NaN	NaN	NaN	NaN	NaN	NaN	NaN	NaN	NaN	NaN	5.02853	3.71321	3.15548	2.82835	2.60754	2.44595	2.32127	2.22139	2.1391	2.06983	2.01049	1.95893	1.91362	1.87338	1.83736	1.80487	1.77537	1.74845	1.72375	1.701	1.67994	1.6604	1.64219	1.62518	1.60924	1.59427	1.58018	1.5669	1.55434	1.54245	1.53117	1.52045	1.51026	1.50055	1.49129	1.48244	1.47399	1.46589
NaN	NaN	NaN	NaN	NaN	NaN	NaN	NaN	NaN	NaN	NaN	NaN	6.15017	3.99916	3.29882	2.91752	2.66958	2.4922	2.35742	2.25064	2.1634	2.09042	2.02824	1.97445	1.92733	1.88562	1.84837	1.81485	1.78448	1.75681	1.73146	1.70813	1.68658	1.66658	1.64798	1.63061	1.61436	1.5991	1.58476	1.57123	1.55845	1.54636	1.5349	1.52402	1.51367	1.50382	1.49442	1.48545	1.47687	1.46867
NaN	NaN	NaN	NaN	NaN	NaN	NaN	NaN	NaN	NaN	NaN	NaN	NaN	4.39635	3.47353	3.02038	2.73896	2.54291	2.39651	2.28194	2.18919	2.11216	2.04688	1.99067	1.94161	1.89833	1.85979	1.82518	1.79388	1.76542	1.73939	1.71546	1.69338	1.67293	1.65392	1.63618	1.6196	1.60405	1.58943	1.57565	1.56265	1.55036	1.53871	1.52765	1.51714	1.50714	1.4976	1.48851	1.47981	1.47149
NaN	NaN	NaN	NaN	NaN	NaN	NaN	NaN	NaN	NaN	NaN	NaN	NaN	5.01001	3.69325	3.14086	2.81726	2.59885	2.43896	2.31555	2.21665	2.13514	2.06649	2.00766	1.95652	1.91156	1.87163	1.83587	1.8036	1.7743	1.74755	1.723	1.70038	1.67944	1.66	1.64189	1.62496	1.6091	1.5942	1.58017	1.56694	1.55443	1.54259	1.53135	1.52068	1.51052	1.50085	1.49162	1.4828	1.47437
NaN	NaN	NaN	NaN	NaN	NaN	NaN	NaN	NaN	NaN	NaN	NaN	NaN	6.21544	3.9821	3.28473	2.90662	2.66098	2.48529	2.35178	2.24597	2.1595	2.08715	2.02547	1.9721	1.92534	1.88393	1.84694	1.81364	1.78347	1.75596	1.73076	1.70757	1.68613	1.66624	1.64773	1.63045	1.61426	1.59908	1.58479	1.57132	1.55859	1.54655	1.53513	1.52428	1.51397	1.50415	1.49478	1.48584	1.47729
NaN	NaN	NaN	NaN	NaN	NaN	NaN	NaN	NaN	NaN	NaN	NaN	NaN	NaN	4.38854	3.46084	3.00992	2.73058	2.53614	2.39097	2.27736	2.18538	2.10896	2.04419	1.9884	1.9397	1.89672	1.85842	1.82403	1.79293	1.76464	1.73875	1.71496	1.69299	1.67264	1.65372	1.63606	1.61955	1.60407	1.58951	1.57579	1.56284	1.55059	1.53898	1.52796	1.51748	1.50751	1.498	1.48893	1.48026
NaN	NaN	NaN	NaN	NaN	NaN	NaN	NaN	NaN	NaN	NaN	NaN	NaN	NaN	5.03438	3.68381	3.1313	2.80927	2.59229	2.43358	2.3111	2.21294	2.13204	2.06388	2.00547	1.95469	1.91002	1.87034	1.83479	1.80272	1.77358	1.74698	1.72256	1.70005	1.67921	1.65986	1.64182	1.62496	1.60917	1.59433	1.58035	1.56717	1.55471	1.5429	1.5317	1.52106	1.51093	1.50129	1.49208	1.48329
NaN	NaN	NaN	NaN	NaN	NaN	NaN	NaN	NaN	NaN	NaN	NaN	NaN	NaN	6.43226	3.9801	3.27686	2.89927	2.65477	2.48012	2.34748	2.24239	2.15651	2.08464	2.02338	1.97035	1.92388	1.88272	1.84594	1.81283	1.78282	1.75546	1.73038	1.70729	1.68595	1.66615	1.64772	1.6305	1.61439	1.59926	1.58502	1.57159	1.55891	1.5469	1.53552	1.52471	1.51442	1.50463	1.49528	1.48636
NaN	NaN	NaN	NaN	NaN	NaN	NaN	NaN	NaN	NaN	NaN	NaN	NaN	NaN	NaN	4.40528	3.45615	3.00365	2.72487	2.53127	2.38688	2.27394	2.18252	2.10657	2.0422	1.98674	1.93833	1.89559	1.85751	1.8233	1.79236	1.7642	1.73843	1.71475	1.69288	1.67261	1.65376	1.63618	1.61973	1.6043	1.58979	1.57611	1.5632	1.55099	1.53941	1.52842	1.51797	1.50803	1.49854	1.48949
NaN	NaN	NaN	NaN	NaN	NaN	NaN	NaN	NaN	NaN	NaN	NaN	NaN	NaN	NaN	5.11182	3.68526	3.12681	2.80434	2.58785	2.42976	2.30788	2.21024	2.12978	2.06201	2.00392	1.95341	1.90898	1.86951	1.83414	1.80222	1.77322	1.74673	1.72242	1.7	1.67924	1.65996	1.64199	1.62519	1.60945	1.59466	1.58073	1.56758	1.55515	1.54338	1.53221	1.52159	1.51149	1.50187	1.49268
NaN	NaN	NaN	NaN	NaN	NaN	NaN	NaN	NaN	NaN	NaN	NaN	NaN	NaN	NaN	6.97422	3.99441	3.27534	2.8955	2.65091	2.47667	2.34451	2.23988	2.15441	2.08291	2.02195	1.96919	1.92294	1.88198	1.84538	1.81242	1.78253	1.75529	1.73031	1.70731	1.68605	1.66632	1.64795	1.63079	1.61473	1.59964	1.58544	1.57206	1.55941	1.54743	1.53607	1.52528	1.51502	1.50525	1.49592
NaN	NaN	NaN	NaN	NaN	NaN	NaN	NaN	NaN	NaN	NaN	NaN	NaN	NaN	NaN	NaN	4.45109	3.45981	3.00164	2.72185	2.5283	2.38424	2.27167	2.18061	2.10499	2.04091	1.9857	1.9375	1.89495	1.85704	1.82297	1.79216	1.76411	1.73844	1.71484	1.69305	1.67285	1.65406	1.63653	1.62012	1.60474	1.59026	1.57663	1.56375	1.55156	1.54001	1.52904	1.51862	1.50869	1.49923
NaN	NaN	NaN	NaN	NaN	NaN	NaN	NaN	NaN	NaN	NaN	NaN	NaN	NaN	NaN	NaN	5.26674	3.69855	3.12754	2.80249	2.58551	2.42752	2.30589	2.20856	2.12838	2.06087	2.00301	1.95271	1.90846	1.86914	1.83391	1.8021	1.77321	1.74682	1.72258	1.70023	1.67955	1.66032	1.6424	1.62565	1.60995	1.59519	1.58129	1.56818	1.55578	1.54403	1.53288	1.52228	1.5122	1.50259
NaN	NaN	NaN	NaN	NaN	NaN	NaN	NaN	NaN	NaN	NaN	NaN	NaN	NaN	NaN	NaN	10.1913	4.02768	3.28052	2.89536	2.64944	2.47494	2.34288	2.23846	2.15322	2.08194	2.02119	1.96861	1.92253	1.88172	1.84524	1.8124	1.78261	1.75545	1.73055	1.70763	1.68643	1.66675	1.64843	1.63131	1.61528	1.60023	1.58607	1.57271	1.56008	1.54813	1.53679	1.52602	1.51577	1.50601
NaN	NaN	NaN	NaN	NaN	NaN	NaN	NaN	NaN	NaN	NaN	NaN	NaN	NaN	NaN	NaN	NaN	4.53516	3.47258	3.00402	2.72155	2.52723	2.38303	2.27056	2.17966	2.10422	2.04031	1.98527	1.93722	1.89481	1.85701	1.82305	1.79233	1.76436	1.73877	1.71523	1.69349	1.67334	1.6546	1.63711	1.62074	1.60539	1.59094	1.57733	1.56447	1.55231	1.54078	1.52983	1.51942	1.5095
NaN	NaN	NaN	NaN	NaN	NaN	NaN	NaN	NaN	NaN	NaN	NaN	NaN	NaN	NaN	NaN	NaN	5.56341	3.72544	3.13379	2.80382	2.58532	2.42686	2.30515	2.20788	2.12783	2.06046	2.00274	1.95257	1.90844	1.86923	1.83409	1.80238	1.77356	1.74723	1.72306	1.70076	1.68012	1.66094	1.64305	1.62633	1.61066	1.59593	1.58206	1.56896	1.55658	1.54485	1.53371	1.52313	1.51306
NaN	NaN	NaN	NaN	NaN	NaN	NaN	NaN	NaN	NaN	NaN	NaN	NaN	NaN	NaN	NaN	NaN	NaN	4.08473	3.29299	2.89901	2.6504	2.47496	2.34259	2.23811	2.15292	2.08174	2.0211	1.96863	1.92265	1.88193	1.84555	1.81277	1.78306	1.75596	1.73111	1.70823	1.68708	1.66744	1.64915	1.63206	1.61606	1.60103	1.58689	1.57355	1.56094	1.549	1.53767	1.52692	1.51668
NaN	NaN	NaN	NaN	NaN	NaN	NaN	NaN	NaN	NaN	NaN	NaN	NaN	NaN	NaN	NaN	NaN	NaN	4.67663	3.49574	3.01109	2.72406	2.52811	2.3833	2.2706	2.17966	2.10426	2.04042	1.98546	1.93749	1.89516	1.85743	1.82354	1.79288	1.76496	1.73942	1.71592	1.69423	1.67411	1.6554	1.63793	1.62159	1.60625	1.59183	1.57823	1.56539	1.55323	1.54171	1.53077	1.52037
NaN	NaN	NaN	NaN	NaN	NaN	NaN	NaN	NaN	NaN	NaN	NaN	NaN	NaN	NaN	NaN	NaN	NaN	6.25677	3.76895	3.14609	2.80848	2.58732	2.4278	2.30566	2.20823	2.12814	2.06079	2.00312	1.953	1.90893	1.86978	1.8347	1.80304	1.77426	1.74798	1.72384	1.70158	1.68096	1.66181	1.64395	1.62725	1.61159	1.59688	1.58302	1.56993	1.55756	1.54584	1.53471	1.52414
NaN	NaN	NaN	NaN	NaN	NaN	NaN	NaN	NaN	NaN	NaN	NaN	NaN	NaN	NaN	NaN	NaN	NaN	NaN	4.17455	3.31375	2.90672	2.65388	2.47676	2.34366	2.23886	2.15354	2.08232	2.02168	1.96924	1.92331	1.88263	1.84628	1.81355	1.78387	1.75681	1.73199	1.70914	1.68801	1.66839	1.65012	1.63305	1.61706	1.60205	1.58791	1.57458	1.56198	1.55004	1.53873	1.52797
NaN	NaN	NaN	NaN	NaN	NaN	NaN	NaN	NaN	NaN	NaN	NaN	NaN	NaN	NaN	NaN	NaN	NaN	NaN	4.92159	3.53135	3.02329	2.72953	2.53101	2.38505	2.27182	2.18063	2.10511	2.04123	1.98627	1.93832	1.89601	1.85831	1.82444	1.79381	1.76592	1.7404	1.71692	1.69525	1.67515	1.65645	1.63899	1.62266	1.60733	1.59292	1.57933	1.56649	1.55434	1.54282	1.53189
NaN	NaN	NaN	NaN	NaN	NaN	NaN	NaN	NaN	NaN	NaN	NaN	NaN	NaN	NaN	NaN	NaN	NaN	NaN	NaN	3.83426	3.16521	2.81669	2.59162	2.4304	2.30745	2.20961	2.12932	2.06186	2.00414	1.95402	1.90995	1.87081	1.83574	1.80409	1.77533	1.74906	1.72494	1.70269	1.68209	1.66294	1.64509	1.6284	1.61275	1.59804	1.58418	1.5711	1.55872	1.547	1.53588
NaN	NaN	NaN	NaN	NaN	NaN	NaN	NaN	NaN	NaN	NaN	NaN	NaN	NaN	NaN	NaN	NaN	NaN	NaN	NaN	4.31518	3.34432	2.91885	2.66002	2.48041	2.34613	2.24072	2.15508	2.08368	2.02295	1.97046	1.9245	1.88381	1.84746	1.81474	1.78506	1.758	1.7332	1.71035	1.68922	1.66961	1.65134	1.63427	1.61829	1.60327	1.58914	1.57581	1.5632	1.55127	1.53995
NaN	NaN	NaN	NaN	NaN	NaN	NaN	NaN	NaN	NaN	NaN	NaN	NaN	NaN	NaN	NaN	NaN	NaN	NaN	NaN	5.42866	3.58282	3.04124	2.73817	2.536	2.38835	2.27425	2.18259	2.1068	2.04277	1.98771	1.9397	1.89736	1.85964	1.82577	1.79513	1.76724	1.74171	1.71824	1.69656	1.67645	1.65775	1.6403	1.62396	1.60863	1.59421	1.58062	1.56778	1.55563	1.54411
NaN	NaN	NaN	NaN	NaN	NaN	NaN	NaN	NaN	NaN	NaN	NaN	NaN	NaN	NaN	NaN	NaN	NaN	NaN	NaN	NaN	3.93085	3.19234	2.8288	2.59834	2.43472	2.31055	2.21205	2.13138	2.06369	2.00583	1.95562	1.91149	1.87231	1.83721	1.80554	1.77677	1.75049	1.72636	1.7041	1.68349	1.66434	1.64648	1.62978	1.61412	1.59941	1.58554	1.57245	1.56008	1.54835
NaN	NaN	NaN	NaN	NaN	NaN	NaN	NaN	NaN	NaN	NaN	NaN	NaN	NaN	NaN	NaN	NaN	NaN	NaN	NaN	NaN	4.55008	3.3871	2.93595	2.66903	2.48601	2.35005	2.24373	2.15757	2.08584	2.02491	1.97229	1.92624	1.88549	1.8491	1.81633	1.78664	1.75955	1.73473	1.71187	1.69072	1.6711	1.65282	1.63574	1.61974	1.60472	1.59058	1.57723	1.56462	1.55268
NaN	NaN	NaN	NaN	NaN	NaN	NaN	NaN	NaN	NaN	NaN	NaN	NaN	NaN	NaN	NaN	NaN	NaN	NaN	NaN	NaN	NaN	3.65597	3.06592	2.75028	2.54322	2.39326	2.27793	2.18556	2.10935	2.04503	1.98979	1.94166	1.89923	1.86145	1.82752	1.79684	1.76891	1.74336	1.71986	1.69816	1.67804	1.65932	1.64185	1.6255	1.61016	1.59572	1.58212	1.56926	1.5571
NaN	NaN	NaN	NaN	NaN	NaN	NaN	NaN	NaN	NaN	NaN	NaN	NaN	NaN	NaN	NaN	NaN	NaN	NaN	NaN	NaN	NaN	4.07816	3.22928	2.84527	2.60767	2.44085	2.31503	2.21559	2.13435	2.0663	2.0082	1.95781	1.91356	1.87429	1.83913	1.8074	1.77859	1.75227	1.7281	1.70582	1.68518	1.666	1.64812	1.6314	1.61573	1.60099	1.58711	1.57401	1.56162
NaN	NaN	NaN	NaN	NaN	NaN	NaN	NaN	NaN	NaN	NaN	NaN	NaN	NaN	NaN	NaN	NaN	NaN	NaN	NaN	NaN	NaN	5.03266	3.44605	2.95882	2.68117	2.49367	2.35548	2.24793	2.16103	2.08884	2.02759	1.97475	1.92854	1.88767	1.85119	1.81835	1.78859	1.76146	1.7366	1.7137	1.69252	1.67286	1.65456	1.63745	1.62143	1.60639	1.59222	1.57886	1.56623
NaN	NaN	NaN	NaN	NaN	NaN	NaN	NaN	NaN	NaN	NaN	NaN	NaN	NaN	NaN	NaN	NaN	NaN	NaN	NaN	NaN	NaN	NaN	3.76164	3.09872	2.76628	2.55284	2.39986	2.28291	2.18959	2.11277	2.04806	1.99254	1.94421	1.90162	1.86373	1.82971	1.79895	1.77096	1.74536	1.72181	1.70007	1.67991	1.66116	1.64366	1.62728	1.61191	1.59745	1.58382	1.57095
NaN	NaN	NaN	NaN	NaN	NaN	NaN	NaN	NaN	NaN	NaN	NaN	NaN	NaN	NaN	NaN	NaN	NaN	NaN	NaN	NaN	NaN	NaN	4.32545	3.27889	2.86678	2.61986	2.4489	2.32094	2.22027	2.13826	2.06971	2.01126	1.96063	1.91619	1.87678	1.8415	1.80968	1.78079	1.7544	1.73018	1.70784	1.68716	1.66794	1.65003	1.63327	1.61757	1.6028	1.58889	1.57577
NaN	NaN	NaN	NaN	NaN	NaN	NaN	NaN	NaN	NaN	NaN	NaN	NaN	NaN	NaN	NaN	NaN	NaN	NaN	NaN	NaN	NaN	NaN	NaN	3.52805	2.98859	2.69681	2.50356	2.36252	2.25338	2.1655	2.09268	2.031	1.97785	1.93142	1.89037	1.85375	1.8208	1.79095	1.76374	1.7388	1.71584	1.69461	1.67491	1.65656	1.63942	1.62336	1.60828	1.59409	1.58069
NaN	NaN	NaN	NaN	NaN	NaN	NaN	NaN	NaN	NaN	NaN	NaN	NaN	NaN	NaN	NaN	NaN	NaN	NaN	NaN	NaN	NaN	NaN	NaN	3.92328	3.14184	2.78674	2.56509	2.40828	2.28927	2.19471	2.1171	2.05186	1.99597	1.94736	1.90456	1.86649	1.83234	1.80147	1.77339	1.74771	1.72409	1.70229	1.68207	1.66327	1.64572	1.6293	1.61389	1.5994	1.58574
NaN	NaN	NaN	NaN	NaN	NaN	NaN	NaN	NaN	NaN	NaN	NaN	NaN	NaN	NaN	NaN	NaN	NaN	NaN	NaN	NaN	NaN	NaN	NaN	4.87522	3.34594	2.89426	2.63523	2.45905	2.32838	2.22614	2.14315	2.07395	2.01504	1.96407	1.91938	1.87977	1.84433	1.81238	1.78338	1.7569	1.73259	1.71018	1.68944	1.67016	1.6522	1.63539	1.61964	1.60484	1.59089
NaN	NaN	NaN	NaN	NaN	NaN	NaN	NaN	NaN	NaN	NaN	NaN	NaN	NaN	NaN	NaN	NaN	NaN	NaN	NaN	NaN	NaN	NaN	NaN	NaN	3.64662	3.02699	2.71646	2.51589	2.37127	2.26013	2.17103	2.09741	2.03517	1.98162	1.93488	1.89361	1.85679	1.82369	1.79371	1.76639	1.74136	1.71832	1.69702	1.67725	1.65884	1.64164	1.62554	1.61041	1.59617
NaN	NaN	NaN	NaN	NaN	NaN	NaN	NaN	NaN	NaN	NaN	NaN	NaN	NaN	NaN	NaN	NaN	NaN	NaN	NaN	NaN	NaN	NaN	NaN	NaN	4.20738	3.19876	2.81247	2.58028	2.41866	2.29707	2.20098	2.12239	2.05647	2.00009	1.95113	1.90805	1.86977	1.83544	1.80442	1.77621	1.75042	1.72671	1.70482	1.68453	1.66566	1.64805	1.63158	1.61612	1.60157
NaN	NaN	NaN	NaN	NaN	NaN	NaN	NaN	NaN	NaN	NaN	NaN	NaN	NaN	NaN	NaN	NaN	NaN	NaN	NaN	NaN	NaN	NaN	NaN	NaN	NaN	3.43918	2.92913	2.65425	2.47147	2.33745	2.23328	2.14907	2.07905	2.01957	1.96817	1.92315	1.88329	1.84764	1.81552	1.78637	1.75977	1.73536	1.71285	1.69202	1.67267	1.65464	1.63777	1.62196	1.60711
NaN	NaN	NaN	NaN	NaN	NaN	NaN	NaN	NaN	NaN	NaN	NaN	NaN	NaN	NaN	NaN	NaN	NaN	NaN	NaN	NaN	NaN	NaN	NaN	NaN	NaN	3.83376	3.07671	2.74081	2.53094	2.38188	2.26828	2.17768	2.10306	2.04014	1.98609	1.93896	1.89739	1.86034	1.82704	1.7969	1.76944	1.74428	1.72113	1.69974	1.67988	1.6614	1.64413	1.62796	1.61277
NaN	NaN	NaN	NaN	NaN	NaN	NaN	NaN	NaN	NaN	NaN	NaN	NaN	NaN	NaN	NaN	NaN	NaN	NaN	NaN	NaN	NaN	NaN	NaN	NaN	NaN	5.01261	3.27561	2.84463	2.5988	2.43119	2.30644	2.20846	2.12867	2.06193	2.00495	1.95554	1.91212	1.87356	1.83901	1.8078	1.77944	1.7535	1.72967	1.70768	1.6873	1.66834	1.65066	1.63411	1.61858
NaN	NaN	NaN	NaN	NaN	NaN	NaN	NaN	NaN	NaN	NaN	NaN	NaN	NaN	NaN	NaN	NaN	NaN	NaN	NaN	NaN	NaN	NaN	NaN	NaN	NaN	NaN	3.57714	2.97353	2.67752	2.48644	2.34828	2.24175	2.15607	2.08506	2.02487	1.97295	1.92753	1.88735	1.85145	1.81911	1.78979	1.76303	1.73848	1.71586	1.69492	1.67548	1.65736	1.64042	1.62454
NaN	NaN	NaN	NaN	NaN	NaN	NaN	NaN	NaN	NaN	NaN	NaN	NaN	NaN	NaN	NaN	NaN	NaN	NaN	NaN	NaN	NaN	NaN	NaN	NaN	NaN	NaN	4.20083	3.14227	2.77087	2.54908	2.39453	2.27793	2.1855	2.10969	2.04593	1.99127	1.94368	1.90174	1.8644	1.83086	1.80051	1.77288	1.74758	1.72429	1.70278	1.68282	1.66424	1.64689	1.63064
NaN	NaN	NaN	NaN	NaN	NaN	NaN	NaN	NaN	NaN	NaN	NaN	NaN	NaN	NaN	NaN	NaN	NaN	NaN	NaN	NaN	NaN	NaN	NaN	NaN	NaN	NaN	NaN	3.38441	2.88499	2.62121	2.44611	2.31749	2.21726	2.13601	2.06827	2.01058	1.96063	1.91679	1.8779	1.84307	1.81163	1.78307	1.75697	1.733	1.71087	1.69037	1.67132	1.65354	1.6369
NaN	NaN	NaN	NaN	NaN	NaN	NaN	NaN	NaN	NaN	NaN	NaN	NaN	NaN	NaN	NaN	NaN	NaN	NaN	NaN	NaN	NaN	NaN	NaN	NaN	NaN	NaN	NaN	3.81087	3.03095	2.70591	2.50429	2.36106	2.25168	2.16422	2.09202	2.03098	1.97844	1.93254	1.89198	1.85577	1.82317	1.79363	1.76668	1.74198	1.71921	1.69815	1.67859	1.66036	1.64333
NaN	NaN	NaN	NaN	NaN	NaN	NaN	NaN	NaN	NaN	NaN	NaN	NaN	NaN	NaN	NaN	NaN	NaN	NaN	NaN	NaN	NaN	NaN	NaN	NaN	NaN	NaN	NaN	NaN	3.2321	2.80811	2.57081	2.40945	2.28921	2.1946	2.11735	2.0526	1.9972	1.94906	1.90669	1.869	1.83517	1.80458	1.77673	1.75125	1.72781	1.70616	1.68607	1.66738	1.64993
NaN	NaN	NaN	NaN	NaN	NaN	NaN	NaN	NaN	NaN	NaN	NaN	NaN	NaN	NaN	NaN	NaN	NaN	NaN	NaN	NaN	NaN	NaN	NaN	NaN	NaN	NaN	NaN	NaN	3.55401	2.93635	2.64827	2.46375	2.33041	2.22745	2.14447	2.07555	2.01701	1.96642	1.92208	1.88279	1.84764	1.81593	1.78714	1.76084	1.73669	1.71441	1.69378	1.6746	1.65671
NaN	NaN	NaN	NaN	NaN	NaN	NaN	NaN	NaN	NaN	NaN	NaN	NaN	NaN	NaN	NaN	NaN	NaN	NaN	NaN	NaN	NaN	NaN	NaN	NaN	NaN	NaN	NaN	NaN	4.41604	3.10763	2.74068	2.52547	2.376	2.26318	2.1736	2.09999	2.03796	1.98468	1.93821	1.8972	1.86062	1.82772	1.79792	1.77076	1.74586	1.72292	1.70171	1.68202	1.66367
NaN	NaN	NaN	NaN	NaN	NaN	NaN	NaN	NaN	NaN	NaN	NaN	NaN	NaN	NaN	NaN	NaN	NaN	NaN	NaN	NaN	NaN	NaN	NaN	NaN	NaN	NaN	NaN	NaN	NaN	3.3646	2.85482	2.59681	2.42692	2.30228	2.20505	2.12612	2.06018	2.00394	1.95515	1.91226	1.87415	1.83998	1.80911	1.78102	1.75533	1.7317	1.70988	1.68965	1.67083
NaN	NaN	NaN	NaN	NaN	NaN	NaN	NaN	NaN	NaN	NaN	NaN	NaN	NaN	NaN	NaN	NaN	NaN	NaN	NaN	NaN	NaN	NaN	NaN	NaN	NaN	NaN	NaN	NaN	NaN	3.88859	3.00351	2.68108	2.48451	2.3454	2.23917	2.15414	2.08382	2.02429	1.97295	1.92803	1.88828	1.85274	1.82072	1.79165	1.76512	1.74077	1.71831	1.69752	1.67819
NaN	NaN	NaN	NaN	NaN	NaN	NaN	NaN	NaN	NaN	NaN	NaN	NaN	NaN	NaN	NaN	NaN	NaN	NaN	NaN	NaN	NaN	NaN	NaN	NaN	NaN	NaN	NaN	NaN	NaN	NaN	3.21633	2.78377	2.55061	2.39337	2.27641	2.18432	2.10905	2.04585	1.9917	1.94458	1.90304	1.86603	1.83278	1.80268	1.77526	1.75013	1.727	1.70562	1.68577
NaN	NaN	NaN	NaN	NaN	NaN	NaN	NaN	NaN	NaN	NaN	NaN	NaN	NaN	NaN	NaN	NaN	NaN	NaN	NaN	NaN	NaN	NaN	NaN	NaN	NaN	NaN	NaN	NaN	NaN	NaN	3.59394	2.91485	2.62804	2.44735	2.31734	2.217	2.13606	2.06876	2.01151	1.96196	1.91848	1.8799	1.84533	1.81412	1.78576	1.75982	1.73598	1.71397	1.69357
NaN	NaN	NaN	NaN	NaN	NaN	NaN	NaN	NaN	NaN	NaN	NaN	NaN	NaN	NaN	NaN	NaN	NaN	NaN	NaN	NaN	NaN	NaN	NaN	NaN	NaN	NaN	NaN	NaN	NaN	NaN	NaN	3.09584	2.72131	2.50896	2.36272	2.25257	2.16511	2.09317	2.03247	1.98026	1.93467	1.89438	1.8584	1.82601	1.79664	1.76984	1.74525	1.72258	1.70161
NaN	NaN	NaN	NaN	NaN	NaN	NaN	NaN	NaN	NaN	NaN	NaN	NaN	NaN	NaN	NaN	NaN	NaN	NaN	NaN	NaN	NaN	NaN	NaN	NaN	NaN	NaN	NaN	NaN	NaN	NaN	NaN	3.38997	2.83834	2.58058	2.41355	2.29156	2.19649	2.11927	2.05471	1.99957	1.95167	1.90953	1.87203	1.83837	1.80793	1.78021	1.75483	1.73147	1.70989
NaN	NaN	NaN	NaN	NaN	NaN	NaN	NaN	NaN	NaN	NaN	NaN	NaN	NaN	NaN	NaN	NaN	NaN	NaN	NaN	NaN	NaN	NaN	NaN	NaN	NaN	NaN	NaN	NaN	NaN	NaN	NaN	4.30767	2.9954	2.66597	2.47126	2.33464	2.23058	2.1473	2.07839	2.01998	1.96956	1.92539	1.88626	1.85124	1.81965	1.79096	1.76474	1.74066	1.71843
NaN	NaN	NaN	NaN	NaN	NaN	NaN	NaN	NaN	NaN	NaN	NaN	NaN	NaN	NaN	NaN	NaN	NaN	NaN	NaN	NaN	NaN	NaN	NaN	NaN	NaN	NaN	NaN	NaN	NaN	NaN	NaN	NaN	3.23543	2.77159	2.53789	2.38272	2.26784	2.17751	2.10367	2.04162	1.98841	1.94204	1.90113	1.86465	1.83184	1.80211	1.775	1.75014	1.72725
NaN	NaN	NaN	NaN	NaN	NaN	NaN	NaN	NaN	NaN	NaN	NaN	NaN	NaN	NaN	NaN	NaN	NaN	NaN	NaN	NaN	NaN	NaN	NaN	NaN	NaN	NaN	NaN	NaN	NaN	NaN	NaN	NaN	3.77451	2.91009	2.61664	2.43702	2.30889	2.21026	2.13076	2.06462	2.00832	1.95955	1.91671	1.87865	1.84452	1.81369	1.78563	1.75996	1.73635
NaN	NaN	NaN	NaN	NaN	NaN	NaN	NaN	NaN	NaN	NaN	NaN	NaN	NaN	NaN	NaN	NaN	NaN	NaN	NaN	NaN	NaN	NaN	NaN	NaN	NaN	NaN	NaN	NaN	NaN	NaN	NaN	NaN	NaN	3.11231	2.71286	2.49936	2.35452	2.24598	2.15993	2.08916	2.02941	1.97798	1.93304	1.89327	1.85774	1.82572	1.79665	1.77012	1.74575
NaN	NaN	NaN	NaN	NaN	NaN	NaN	NaN	NaN	NaN	NaN	NaN	NaN	NaN	NaN	NaN	NaN	NaN	NaN	NaN	NaN	NaN	NaN	NaN	NaN	NaN	NaN	NaN	NaN	NaN	NaN	NaN	NaN	NaN	3.49972	2.83662	2.57246	2.40585	2.28522	2.19149	2.11542	2.05181	1.99744	1.95019	1.90858	1.87152	1.83823	1.80809	1.78064	1.75548
NaN	NaN	NaN	NaN	NaN	NaN	NaN	NaN	NaN	NaN	NaN	NaN	NaN	NaN	NaN	NaN	NaN	NaN	NaN	NaN	NaN	NaN	NaN	NaN	NaN	NaN	NaN	NaN	NaN	NaN	NaN	NaN	NaN	NaN	NaN	3.01101	2.66081	2.46446	2.3287	2.22582	2.14364	2.07567	2.01803	1.96825	1.92462	1.88592	1.85126	1.81998	1.79155	1.76554
NaN	NaN	NaN	NaN	NaN	NaN	NaN	NaN	NaN	NaN	NaN	NaN	NaN	NaN	NaN	NaN	NaN	NaN	NaN	NaN	NaN	NaN	NaN	NaN	NaN	NaN	NaN	NaN	NaN	NaN	NaN	NaN	NaN	NaN	NaN	3.31358	2.77263	2.5327	2.37741	2.26344	2.17412	2.10117	2.03988	1.9873	1.94146	1.90098	1.86486	1.83234	1.80286	1.77597
NaN	NaN	NaN	NaN	NaN	NaN	NaN	NaN	NaN	NaN	NaN	NaN	NaN	NaN	NaN	NaN	NaN	NaN	NaN	NaN	NaN	NaN	NaN	NaN	NaN	NaN	NaN	NaN	NaN	NaN	NaN	NaN	NaN	NaN	NaN	NaN	2.92578	2.61441	2.43276	2.30501	2.20721	2.12854	2.06312	2.00744	1.95917	1.91675	1.87905	1.84521	1.81462	1.78677
NaN	NaN	NaN	NaN	NaN	NaN	NaN	NaN	NaN	NaN	NaN	NaN	NaN	NaN	NaN	NaN	NaN	NaN	NaN	NaN	NaN	NaN	NaN	NaN	NaN	NaN	NaN	NaN	NaN	NaN	NaN	NaN	NaN	NaN	NaN	NaN	3.1738	2.71641	2.49681	2.35141	2.24339	2.15805	2.08794	2.02878	1.97784	1.93331	1.89388	1.85863	1.82685	1.79798
NaN	NaN	NaN	NaN	NaN	NaN	NaN	NaN	NaN	NaN	NaN	NaN	NaN	NaN	NaN	NaN	NaN	NaN	NaN	NaN	NaN	NaN	NaN	NaN	NaN	NaN	NaN	NaN	NaN	NaN	NaN	NaN	NaN	NaN	NaN	NaN	4.00137	2.8529	2.57287	2.4039	2.28325	2.19003	2.11454	2.05147	1.99757	1.95071	1.90942	1.87263	1.83957	1.80962
NaN	NaN	NaN	NaN	NaN	NaN	NaN	NaN	NaN	NaN	NaN	NaN	NaN	NaN	NaN	NaN	NaN	NaN	NaN	NaN	NaN	NaN	NaN	NaN	NaN	NaN	NaN	NaN	NaN	NaN	NaN	NaN	NaN	NaN	NaN	NaN	NaN	3.0629	2.66668	2.46431	2.32761	2.22491	2.14318	2.07567	2.01846	1.96904	1.92571	1.88727	1.85283	1.82172
NaN	NaN	NaN	NaN	NaN	NaN	NaN	NaN	NaN	NaN	NaN	NaN	NaN	NaN	NaN	NaN	NaN	NaN	NaN	NaN	NaN	NaN	NaN	NaN	NaN	NaN	NaN	NaN	NaN	NaN	NaN	NaN	NaN	NaN	NaN	NaN	NaN	3.57242	2.7898	2.53552	2.37758	2.26326	2.17416	2.10158	2.04065	1.9884	1.94284	1.90259	1.86666	1.83431
NaN	NaN	NaN	NaN	NaN	NaN	NaN	NaN	NaN	NaN	NaN	NaN	NaN	NaN	NaN	NaN	NaN	NaN	NaN	NaN	NaN	NaN	NaN	NaN	NaN	NaN	NaN	NaN	NaN	NaN	NaN	NaN	NaN	NaN	NaN	NaN	NaN	NaN	2.97188	2.62244	2.43481	2.3058	2.20789	2.12942	2.06429	2.00888	1.96086	1.91865	1.88112	1.84743
NaN	NaN	NaN	NaN	NaN	NaN	NaN	NaN	NaN	NaN	NaN	NaN	NaN	NaN	NaN	NaN	NaN	NaN	NaN	NaN	NaN	NaN	NaN	NaN	NaN	NaN	NaN	NaN	NaN	NaN	NaN	NaN	NaN	NaN	NaN	NaN	NaN	NaN	3.34837	2.73465	2.50184	2.35356	2.24488	2.15951	2.08957	2.03062	1.97988	1.93552	1.89624	1.86112
NaN	NaN	NaN	NaN	NaN	NaN	NaN	NaN	NaN	NaN	NaN	NaN	NaN	NaN	NaN	NaN	NaN	NaN	NaN	NaN	NaN	NaN	NaN	NaN	NaN	NaN	NaN	NaN	NaN	NaN	NaN	NaN	NaN	NaN	NaN	NaN	NaN	NaN	NaN	2.89543	2.5829	2.408	2.2858	2.1922	2.11671	2.05375	1.99999	1.95327	1.91209	1.87541
NaN	NaN	NaN	NaN	NaN	NaN	NaN	NaN	NaN	NaN	NaN	NaN	NaN	NaN	NaN	NaN	NaN	NaN	NaN	NaN	NaN	NaN	NaN	NaN	NaN	NaN	NaN	NaN	NaN	NaN	NaN	NaN	NaN	NaN	NaN	NaN	NaN	NaN	NaN	3.1957	2.68609	2.47139	2.3316	2.22798	2.14599	2.07847	2.02132	1.97198	1.92873	1.89036
NaN	NaN	NaN	NaN	NaN	NaN	NaN	NaN	NaN	NaN	NaN	NaN	NaN	NaN	NaN	NaN	NaN	NaN	NaN	NaN	NaN	NaN	NaN	NaN	NaN	NaN	NaN	NaN	NaN	NaN	NaN	NaN	NaN	NaN	NaN	NaN	NaN	NaN	NaN	NaN	2.83018	2.54744	2.3836	2.26747	2.17775	2.10497	2.044	1.99176	1.94623	1.90602
NaN	NaN	NaN	NaN	NaN	NaN	NaN	NaN	NaN	NaN	NaN	NaN	NaN	NaN	NaN	NaN	NaN	NaN	NaN	NaN	NaN	NaN	NaN	NaN	NaN	NaN	NaN	NaN	NaN	NaN	NaN	NaN	NaN	NaN	NaN	NaN	NaN	NaN	NaN	NaN	3.08061	2.64309	2.44382	2.31153	2.21245	2.13353	2.06821	2.01272	1.96467	1.92245
NaN	NaN	NaN	NaN	NaN	NaN	NaN	NaN	NaN	NaN	NaN	NaN	NaN	NaN	NaN	NaN	NaN	NaN	NaN	NaN	NaN	NaN	NaN	NaN	NaN	NaN	NaN	NaN	NaN	NaN	NaN	NaN	NaN	NaN	NaN	NaN	NaN	NaN	NaN	NaN	NaN	2.7738	2.51556	2.36137	2.25066	2.16446	2.09414	2.035	1.98416	1.93973
NaN	NaN	NaN	NaN	NaN	NaN	NaN	NaN	NaN	NaN	NaN	NaN	NaN	NaN	NaN	NaN	NaN	NaN	NaN	NaN	NaN	NaN	NaN	NaN	NaN	NaN	NaN	NaN	NaN	NaN	NaN	NaN	NaN	NaN	NaN	NaN	NaN	NaN	NaN	NaN	NaN	2.98909	2.60483	2.41882	2.29318	2.19819	2.12205	2.05875	2.00479	1.95793
NaN	NaN	NaN	NaN	NaN	NaN	NaN	NaN	NaN	NaN	NaN	NaN	NaN	NaN	NaN	NaN	NaN	NaN	NaN	NaN	NaN	NaN	NaN	NaN	NaN	NaN	NaN	NaN	NaN	NaN	NaN	NaN	NaN	NaN	NaN	NaN	NaN	NaN	NaN	NaN	NaN	4.25906	2.72465	2.48683	2.34111	2.23526	2.15224	2.08417	2.0267	1.97715
NaN	NaN	NaN	NaN	NaN	NaN	NaN	NaN	NaN	NaN	NaN	NaN	NaN	NaN	NaN	NaN	NaN	NaN	NaN	NaN	NaN	NaN	NaN	NaN	NaN	NaN	NaN	NaN	NaN	NaN	NaN	NaN	NaN	NaN	NaN	NaN	NaN	NaN	NaN	NaN	NaN	NaN	2.91392	2.57068	2.39614	2.27641	2.18511	2.1115	2.05005	1.99749
NaN	NaN	NaN	NaN	NaN	NaN	NaN	NaN	NaN	NaN	NaN	NaN	NaN	NaN	NaN	NaN	NaN	NaN	NaN	NaN	NaN	NaN	NaN	NaN	NaN	NaN	NaN	NaN	NaN	NaN	NaN	NaN	NaN	NaN	NaN	NaN	NaN	NaN	NaN	NaN	NaN	NaN	3.51506	2.68151	2.46092	2.32267	2.22117	2.14103	2.07501	2.01907
NaN	NaN	NaN	NaN	NaN	NaN	NaN	NaN	NaN	NaN	NaN	NaN	NaN	NaN	NaN	NaN	NaN	NaN	NaN	NaN	NaN	NaN	NaN	NaN	NaN	NaN	NaN	NaN	NaN	NaN	NaN	NaN	NaN	NaN	NaN	NaN	NaN	NaN	NaN	NaN	NaN	NaN	NaN	2.85083	2.54013	2.37557	2.26111	2.17314	2.10183	2.04206
NaN	NaN	NaN	NaN	NaN	NaN	NaN	NaN	NaN	NaN	NaN	NaN	NaN	NaN	NaN	NaN	NaN	NaN	NaN	NaN	NaN	NaN	NaN	NaN	NaN	NaN	NaN	NaN	NaN	NaN	NaN	NaN	NaN	NaN	NaN	NaN	NaN	NaN	NaN	NaN	NaN	NaN	NaN	3.28563	2.64346	2.43753	2.30589	2.2083	2.13077	2.06663
NaN	NaN	NaN	NaN	NaN	NaN	NaN	NaN	NaN	NaN	NaN	NaN	NaN	NaN	NaN	NaN	NaN	NaN	NaN	NaN	NaN	NaN	NaN	NaN	NaN	NaN	NaN	NaN	NaN	NaN	NaN	NaN	NaN	NaN	NaN	NaN	NaN	NaN	NaN	NaN	NaN	NaN	NaN	NaN	2.79709	2.51276	2.35692	2.24716	2.1622	2.09298
NaN	NaN	NaN	NaN	NaN	NaN	NaN	NaN	NaN	NaN	NaN	NaN	NaN	NaN	NaN	NaN	NaN	NaN	NaN	NaN	NaN	NaN	NaN	NaN	NaN	NaN	NaN	NaN	NaN	NaN	NaN	NaN	NaN	NaN	NaN	NaN	NaN	NaN	NaN	NaN	NaN	NaN	NaN	NaN	3.14482	2.60979	2.41643	2.29064	2.19656	2.12141
NaN	NaN	NaN	NaN	NaN	NaN	NaN	NaN	NaN	NaN	NaN	NaN	NaN	NaN	NaN	NaN	NaN	NaN	NaN	NaN	NaN	NaN	NaN	NaN	NaN	NaN	NaN	NaN	NaN	NaN	NaN	NaN	NaN	NaN	NaN	NaN	NaN	NaN	NaN	NaN	NaN	NaN	NaN	NaN	NaN	2.75085	2.48823	2.34003	2.23449	2.15223
NaN	NaN	NaN	NaN	NaN	NaN	NaN	NaN	NaN	NaN	NaN	NaN	NaN	NaN	NaN	NaN	NaN	NaN	NaN	NaN	NaN	NaN	NaN	NaN	NaN	NaN	NaN	NaN	NaN	NaN	NaN	NaN	NaN	NaN	NaN	NaN	NaN	NaN	NaN	NaN	NaN	NaN	NaN	NaN	NaN	3.0438	2.57993	2.3974	2.27681	2.1859
NaN	NaN	NaN	NaN	NaN	NaN	NaN	NaN	NaN	NaN	NaN	NaN	NaN	NaN	NaN	NaN	NaN	NaN	NaN	NaN	NaN	NaN	NaN	NaN	NaN	NaN	NaN	NaN	NaN	NaN	NaN	NaN	NaN	NaN	NaN	NaN	NaN	NaN	NaN	NaN	NaN	NaN	NaN	NaN	NaN	NaN	2.71079	2.46625	2.32478	2.223
NaN	NaN	NaN	NaN	NaN	NaN	NaN	NaN	NaN	NaN	NaN	NaN	NaN	NaN	NaN	NaN	NaN	NaN	NaN	NaN	NaN	NaN	NaN	NaN	NaN	NaN	NaN	NaN	NaN	NaN	NaN	NaN	NaN	NaN	NaN	NaN	NaN	NaN	NaN	NaN	NaN	NaN	NaN	NaN	NaN	NaN	2.966	2.55343	2.38029	2.26432
NaN	NaN	NaN	NaN	NaN	NaN	NaN	NaN	NaN	NaN	NaN	NaN	NaN	NaN	NaN	NaN	NaN	NaN	NaN	NaN	NaN	NaN	NaN	NaN	NaN	NaN	NaN	NaN	NaN	NaN	NaN	NaN	NaN	NaN	NaN	NaN	NaN	NaN	NaN	NaN	NaN	NaN	NaN	NaN	NaN	NaN	NaN	2.67591	2.44659	2.31103
NaN	NaN	NaN	NaN	NaN	NaN	NaN	NaN	NaN	NaN	NaN	NaN	NaN	NaN	NaN	NaN	NaN	NaN	NaN	NaN	NaN	NaN	NaN	NaN	NaN	NaN	NaN	NaN	NaN	NaN	NaN	NaN	NaN	NaN	NaN	NaN	NaN	NaN	NaN	NaN	NaN	NaN	NaN	NaN	NaN	NaN	NaN	2.9037	2.52993	2.36494
NaN	NaN	NaN	NaN	NaN	NaN	NaN	NaN	NaN	NaN	NaN	NaN	NaN	NaN	NaN	NaN	NaN	NaN	NaN	NaN	NaN	NaN	NaN	NaN	NaN	NaN	NaN	NaN	NaN	NaN	NaN	NaN	NaN	NaN	NaN	NaN	NaN	NaN	NaN	NaN	NaN	NaN	NaN	NaN	NaN	NaN	NaN	NaN	2.64549	2.42904
NaN	NaN	NaN	NaN	NaN	NaN	NaN	NaN	NaN	NaN	NaN	NaN	NaN	NaN	NaN	NaN	NaN	NaN	NaN	NaN	NaN	NaN	NaN	NaN	NaN	NaN	NaN	NaN	NaN	NaN	NaN	NaN	NaN	NaN	NaN	NaN	NaN	NaN	NaN	NaN	NaN	NaN	NaN	NaN	NaN	NaN	NaN	NaN	2.85266	2.50912
NaN	NaN	NaN	NaN	NaN	NaN	NaN	NaN	NaN	NaN	NaN	NaN	NaN	NaN	NaN	NaN	NaN	NaN	NaN	NaN	NaN	NaN	NaN	NaN	NaN	NaN	NaN	NaN	NaN	NaN	NaN	NaN	NaN	NaN	NaN	NaN	NaN	NaN	NaN	NaN	NaN	NaN	NaN	NaN	NaN	NaN	NaN	NaN	NaN	2.61895
NaN	NaN	NaN	NaN	NaN	NaN	NaN	NaN	NaN	NaN	NaN	NaN	NaN	NaN	NaN	NaN	NaN	NaN	NaN	NaN	NaN	NaN	NaN	NaN	NaN	NaN	NaN	NaN	NaN	NaN	NaN	NaN	NaN	NaN	NaN	NaN	NaN	NaN	NaN	NaN	NaN	NaN	NaN	NaN	NaN	NaN	NaN	NaN	NaN	2.8103
NaN	NaN	NaN	NaN	NaN	NaN	NaN	NaN	NaN	NaN	NaN	NaN	NaN	NaN	NaN	NaN	NaN	NaN	NaN	NaN	NaN	NaN	NaN	NaN	NaN	NaN	NaN	NaN	NaN	NaN	NaN	NaN	NaN	NaN	NaN	NaN	NaN	NaN	NaN	NaN	NaN	NaN	NaN	NaN	NaN	NaN	NaN	NaN	NaN	NaN
NaN	NaN	NaN	NaN	NaN	NaN	NaN	NaN	NaN	NaN	NaN	NaN	NaN	NaN	NaN	NaN	NaN	NaN	NaN	NaN	NaN	NaN	NaN	NaN	NaN	NaN	NaN	NaN	NaN	NaN	NaN	NaN	NaN	NaN	NaN	NaN	NaN	NaN	NaN	NaN	NaN	NaN	NaN	NaN	NaN	NaN	NaN	NaN	NaN	NaN
NaN	NaN	NaN	NaN	NaN	NaN	NaN	NaN	NaN	NaN	NaN	NaN	NaN	NaN	NaN	NaN	NaN	NaN	NaN	NaN	NaN	NaN	NaN	NaN	NaN	NaN	NaN	NaN	NaN	NaN	NaN	NaN	NaN	NaN	NaN	NaN	NaN	NaN	NaN	NaN	NaN	NaN	NaN	NaN	NaN	NaN	NaN	NaN	NaN	NaN
NaN	NaN	NaN	NaN	NaN	NaN	NaN	NaN	NaN	NaN	NaN	NaN	NaN	NaN	NaN	NaN	NaN	NaN	NaN	NaN	NaN	NaN	NaN	NaN	NaN	NaN	NaN	NaN	NaN	NaN	NaN	NaN	NaN	NaN	NaN	NaN	NaN	NaN	NaN	NaN	NaN	NaN	NaN	NaN	NaN	NaN	NaN	NaN	NaN	NaN
NaN	NaN	NaN	NaN	NaN	NaN	NaN	NaN	NaN	NaN	NaN	NaN	NaN	NaN	NaN	NaN	NaN	NaN	NaN	NaN	NaN	NaN	NaN	NaN	NaN	NaN	NaN	NaN	NaN	NaN	NaN	NaN	NaN	NaN	NaN	NaN	NaN	NaN	NaN	NaN	NaN	NaN	NaN	NaN	NaN	NaN	NaN	NaN	NaN	NaN
NaN	NaN	NaN	NaN	NaN	NaN	NaN	NaN	NaN	NaN	NaN	NaN	NaN	NaN	NaN	NaN	NaN	NaN	NaN	NaN	NaN	NaN	NaN	NaN	NaN	NaN	NaN	NaN	NaN	NaN	NaN	NaN	NaN	NaN	NaN	NaN	NaN	NaN	NaN	NaN	NaN	NaN	NaN	NaN	NaN	NaN	NaN	NaN	NaN	NaN
NaN	NaN	NaN	NaN	NaN	NaN	NaN	NaN	NaN	NaN	NaN	NaN	NaN	NaN	NaN	NaN	NaN	NaN	NaN	NaN	NaN	NaN	NaN	NaN	NaN	NaN	NaN	NaN	NaN	NaN	NaN	NaN	NaN	NaN	NaN	NaN	NaN	NaN	NaN	NaN	NaN	NaN	NaN	NaN	NaN	NaN	NaN	NaN	NaN	NaN
NaN	NaN	NaN	NaN	NaN	NaN	NaN	NaN	NaN	NaN	NaN	NaN	NaN	NaN	NaN	NaN	NaN	NaN	NaN	NaN	NaN	NaN	NaN	NaN	NaN	NaN	NaN	NaN	NaN	NaN	NaN	NaN	NaN	NaN	NaN	NaN	NaN	NaN	NaN	NaN	NaN	NaN	NaN	NaN	NaN	NaN	NaN	NaN	NaN	NaN
NaN	NaN	NaN	NaN	NaN	NaN	NaN	NaN	NaN	NaN	NaN	NaN	NaN	NaN	NaN	NaN	NaN	NaN	NaN	NaN	NaN	NaN	NaN	NaN	NaN	NaN	NaN	NaN	NaN	NaN	NaN	NaN	NaN	NaN	NaN	NaN	NaN	NaN	NaN	NaN	NaN	NaN	NaN	NaN	NaN	NaN	NaN	NaN	NaN	NaN
NaN	NaN	NaN	NaN	NaN	NaN	NaN	NaN	NaN	NaN	NaN	NaN	NaN	NaN	NaN	NaN	NaN	NaN	NaN	NaN	NaN	NaN	NaN	NaN	NaN	NaN	NaN	NaN	NaN	NaN	NaN	NaN	NaN	NaN	NaN	NaN	NaN	NaN	NaN	NaN	NaN	NaN	NaN	NaN	NaN	NaN	NaN	NaN	NaN	NaN
NaN	NaN	NaN	NaN	NaN	NaN	NaN	NaN	NaN	NaN	NaN	NaN	NaN	NaN	NaN	NaN	NaN	NaN	NaN	NaN	NaN	NaN	NaN	NaN	NaN	NaN	NaN	NaN	NaN	NaN	NaN	NaN	NaN	NaN	NaN	NaN	NaN	NaN	NaN	NaN	NaN	NaN	NaN	NaN	NaN	NaN	NaN	NaN	NaN	NaN
NaN	NaN	NaN	NaN	NaN	NaN	NaN	NaN	NaN	NaN	NaN	NaN	NaN	NaN	NaN	NaN	NaN	NaN	NaN	NaN	NaN	NaN	NaN	NaN	NaN	NaN	NaN	NaN	NaN	NaN	NaN	NaN	NaN	NaN	NaN	NaN	NaN	NaN	NaN	NaN	NaN	NaN	NaN	NaN	NaN	NaN	NaN	NaN	NaN	NaN
NaN	NaN	NaN	NaN	NaN	NaN	NaN	NaN	NaN	NaN	NaN	NaN	NaN	NaN	NaN	NaN	NaN	NaN	NaN	NaN	NaN	NaN	NaN	NaN	NaN	NaN	NaN	NaN	NaN	NaN	NaN	NaN	NaN	NaN	NaN	NaN	NaN	NaN	NaN	NaN	NaN	NaN	NaN	NaN	NaN	NaN	NaN	NaN	NaN	NaN
NaN	NaN	NaN	NaN	NaN	NaN	NaN	NaN	NaN	NaN	NaN	NaN	NaN	NaN	NaN	NaN	NaN	NaN	NaN	NaN	NaN	NaN	NaN	NaN	NaN	NaN	NaN	NaN	NaN	NaN	NaN	NaN	NaN	NaN	NaN	NaN	NaN	NaN	NaN	NaN	NaN	NaN	NaN	NaN	NaN	NaN	NaN	NaN	NaN	NaN
NaN	NaN	NaN	NaN	NaN	NaN	NaN	NaN	NaN	NaN	NaN	NaN	NaN	NaN	NaN	NaN	NaN	NaN	NaN	NaN	NaN	NaN	NaN	NaN	NaN	NaN	NaN	NaN	NaN	NaN	NaN	NaN	NaN	NaN	NaN	NaN	NaN	NaN	NaN	NaN	NaN	NaN	NaN	NaN	NaN	NaN	NaN	NaN	NaN	NaN
NaN	NaN	NaN	NaN	NaN	NaN	NaN	NaN	NaN	NaN	NaN	NaN	NaN	NaN	NaN	NaN	NaN	NaN	NaN	NaN	NaN	NaN	NaN	NaN	NaN	NaN	NaN	NaN	NaN	NaN	NaN	NaN	NaN	NaN	NaN	NaN	NaN	NaN	NaN	NaN	NaN	NaN	NaN	NaN	NaN	NaN	NaN	NaN	NaN	NaN
NaN	NaN	NaN	NaN	NaN	NaN	NaN	NaN	NaN	NaN	NaN	NaN	NaN	NaN	NaN	NaN	NaN	NaN	NaN	NaN	NaN	NaN	NaN	NaN	NaN	NaN	NaN	NaN	NaN	NaN	NaN	NaN	NaN	NaN	NaN	NaN	NaN	NaN	NaN	NaN	NaN	NaN	NaN	NaN	NaN	NaN	NaN	NaN	NaN	NaN
NaN	NaN	NaN	NaN	NaN	NaN	NaN	NaN	NaN	NaN	NaN	NaN	NaN	NaN	NaN	NaN	NaN	NaN	NaN	NaN	NaN	NaN	NaN	NaN	NaN	NaN	NaN	NaN	NaN	NaN	NaN	NaN	NaN	NaN	NaN	NaN	NaN	NaN	NaN	NaN	NaN	NaN	NaN	NaN	NaN	NaN	NaN	NaN	NaN	NaN
NaN	NaN	NaN	NaN	NaN	NaN	NaN	NaN	NaN	NaN	NaN	NaN	NaN	NaN	NaN	NaN	NaN	NaN	NaN	NaN	NaN	NaN	NaN	NaN	NaN	NaN	NaN	NaN	NaN	NaN	NaN	NaN	NaN	NaN	NaN	NaN	NaN	NaN	NaN	NaN	NaN	NaN	NaN	NaN	NaN	NaN	NaN	NaN	NaN	NaN
NaN	NaN	NaN	NaN	NaN	NaN	NaN	NaN	NaN	NaN	NaN	NaN	NaN	NaN	NaN	NaN	NaN	NaN	NaN	NaN	NaN	NaN	NaN	NaN	NaN	NaN	NaN	NaN	NaN	NaN	NaN	NaN	NaN	NaN	NaN	NaN	NaN	NaN	NaN	NaN	NaN	NaN	NaN	NaN	NaN	NaN	NaN	NaN	NaN	NaN
NaN	NaN	NaN	NaN	NaN	NaN	NaN	NaN	NaN	NaN	NaN	NaN	NaN	NaN	NaN	NaN	NaN	NaN	NaN	NaN	NaN	NaN	NaN	NaN	NaN	NaN	NaN	NaN	NaN	NaN	NaN	NaN	NaN	NaN	NaN	NaN	NaN	NaN	NaN	NaN	NaN	NaN	NaN	NaN	NaN	NaN	NaN	NaN	NaN	NaN
NaN	NaN	NaN	NaN	NaN	NaN	NaN	NaN	NaN	NaN	NaN	NaN	NaN	NaN	NaN	NaN	NaN	NaN	NaN	NaN	NaN	NaN	NaN	NaN	NaN	NaN	NaN	NaN	NaN	NaN	NaN	NaN	NaN	NaN	NaN	NaN	NaN	NaN	NaN	NaN	NaN	NaN	NaN	NaN	NaN	NaN	NaN	NaN	NaN	NaN
NaN	NaN	NaN	NaN	NaN	NaN	NaN	NaN	NaN	NaN	NaN	NaN	NaN	NaN	NaN	NaN	NaN	NaN	NaN	NaN	NaN	NaN	NaN	NaN	NaN	NaN	NaN	NaN	NaN	NaN	NaN	NaN	NaN	NaN	NaN	NaN	NaN	NaN	NaN	NaN	NaN	NaN	NaN	NaN	NaN	NaN	NaN	NaN	NaN	NaN
NaN	NaN	NaN	NaN	NaN	NaN	NaN	NaN	NaN	NaN	NaN	NaN	NaN	NaN	NaN	NaN	NaN	NaN	NaN	NaN	NaN	NaN	NaN	NaN	NaN	NaN	NaN	NaN	NaN	NaN	NaN	NaN	NaN	NaN	NaN	NaN	NaN	NaN	NaN	NaN	NaN	NaN	NaN	NaN	NaN	NaN	NaN	NaN	NaN	NaN
NaN	NaN	NaN	NaN	NaN	NaN	NaN	NaN	NaN	NaN	NaN	NaN	NaN	NaN	NaN	NaN	NaN	NaN	NaN	NaN	NaN	NaN	NaN	NaN	NaN	NaN	NaN	NaN	NaN	NaN	NaN	NaN	NaN	NaN	NaN	NaN	NaN	NaN	NaN	NaN	NaN	NaN	NaN	NaN	NaN	NaN	NaN	NaN	NaN	NaN
NaN	NaN	NaN	NaN	NaN	NaN	NaN	NaN	NaN	NaN	NaN	NaN	NaN	NaN	NaN	NaN	NaN	NaN	NaN	NaN	NaN	NaN	NaN	NaN	NaN	NaN	NaN	NaN	NaN	NaN	NaN	NaN	NaN	NaN	NaN	NaN	NaN	NaN	NaN	NaN	NaN	NaN	NaN	NaN	NaN	NaN	NaN	NaN	NaN	NaN
NaN	NaN	NaN	NaN	NaN	NaN	NaN	NaN	NaN	NaN	NaN	NaN	NaN	NaN	NaN	NaN	NaN	NaN	NaN	NaN	NaN	NaN	NaN	NaN	NaN	NaN	NaN	NaN	NaN	NaN	NaN	NaN	NaN	NaN	NaN	NaN	NaN	NaN	NaN	NaN	NaN	NaN	NaN	NaN	NaN	NaN	NaN	NaN	NaN	NaN
NaN	NaN	NaN	NaN	NaN	NaN	NaN	NaN	NaN	NaN	NaN	NaN	NaN	NaN	NaN	NaN	NaN	NaN	NaN	NaN	NaN	NaN	NaN	NaN	NaN	NaN	NaN	NaN	NaN	NaN	NaN	NaN	NaN	NaN	NaN	NaN	NaN	NaN	NaN	NaN	NaN	NaN	NaN	NaN	NaN	NaN	NaN	NaN	NaN	NaN
NaN	NaN	NaN	NaN	NaN	NaN	NaN	NaN	NaN	NaN	NaN	NaN	NaN	NaN	NaN	NaN	NaN	NaN	NaN	NaN	NaN	NaN	NaN	NaN	NaN	NaN	NaN	NaN	NaN	NaN	NaN	NaN	NaN	NaN	NaN	NaN	NaN	NaN	NaN	NaN	NaN	NaN	NaN	NaN	NaN	NaN	NaN	NaN	NaN	NaN
NaN	NaN	NaN	NaN	NaN	NaN	NaN	NaN	NaN	NaN	NaN	NaN	NaN	NaN	NaN	NaN	NaN	NaN	NaN	NaN	NaN	NaN	NaN	NaN	NaN	NaN	NaN	NaN	NaN	NaN	NaN	NaN	NaN	NaN	NaN	NaN	NaN	NaN	NaN	NaN	NaN	NaN	NaN	NaN	NaN	NaN	NaN	NaN	NaN	NaN
NaN	NaN	NaN	NaN	NaN	NaN	NaN	NaN	NaN	NaN	NaN	NaN	NaN	NaN	NaN	NaN	NaN	NaN	NaN	NaN	NaN	NaN	NaN	NaN	NaN	NaN	NaN	NaN	NaN	NaN	NaN	NaN	NaN	NaN	NaN	NaN	NaN	NaN	NaN	NaN	NaN	NaN	NaN	NaN	NaN	NaN	NaN	NaN	NaN	NaN
NaN	NaN	NaN	NaN	NaN	NaN	NaN	NaN	NaN	NaN	NaN	NaN	NaN	NaN	NaN	NaN	NaN	NaN	NaN	NaN	NaN	NaN	NaN	NaN	NaN	NaN	NaN	NaN	NaN	NaN	NaN	NaN	NaN	NaN	NaN	NaN	NaN	NaN	NaN	NaN	NaN	NaN	NaN	NaN	NaN	NaN	NaN	NaN	NaN	NaN
NaN	NaN	NaN	NaN	NaN	NaN	NaN	NaN	NaN	NaN	NaN	NaN	NaN	NaN	NaN	NaN	NaN	NaN	NaN	NaN	NaN	NaN	NaN	NaN	NaN	NaN	NaN	NaN	NaN	NaN	NaN	NaN	NaN	NaN	NaN	NaN	NaN	NaN	NaN	NaN	NaN	NaN	NaN	NaN	NaN	NaN	NaN	NaN	NaN	NaN
NaN	NaN	NaN	NaN	NaN	NaN	NaN	NaN	NaN	NaN	NaN	NaN	NaN	NaN	NaN	NaN	NaN	NaN	NaN	NaN	NaN	NaN	NaN	NaN	NaN	NaN	NaN	NaN	NaN	NaN	NaN	NaN	NaN	NaN	NaN	NaN	NaN	NaN	NaN	NaN	NaN	NaN	NaN	NaN	NaN	NaN	NaN	NaN	NaN	NaN
NaN	NaN	NaN	NaN	NaN	NaN	NaN	NaN	NaN	NaN	NaN	NaN	NaN	NaN	NaN	NaN	NaN	NaN	NaN	NaN	NaN	NaN	NaN	NaN	NaN	NaN	NaN	NaN	NaN	NaN	NaN	NaN	NaN	NaN	NaN	NaN	NaN	NaN	NaN	NaN	NaN	NaN	NaN	NaN	NaN	NaN	NaN	NaN	NaN	NaN
NaN	NaN	NaN	NaN	NaN	NaN	NaN	NaN	NaN	NaN	NaN	NaN	NaN	NaN	NaN	NaN	NaN	NaN	NaN	NaN	NaN	NaN	NaN	NaN	NaN	NaN	NaN	NaN	NaN	NaN	NaN	NaN	NaN	NaN	NaN	NaN	NaN	NaN	NaN	NaN	NaN	NaN	NaN	NaN	NaN	NaN	NaN	NaN	NaN	NaN
NaN	NaN	NaN	NaN	NaN	NaN	NaN	NaN	NaN	NaN	NaN	NaN	NaN	NaN	NaN	NaN	NaN	NaN	NaN	NaN	NaN	NaN	NaN	NaN	NaN	NaN	NaN	NaN	NaN	NaN	NaN	NaN	NaN	NaN	NaN	NaN	NaN	NaN	NaN	NaN	NaN	NaN	NaN	NaN	NaN	NaN	NaN	NaN	NaN	NaN
NaN	NaN	NaN	NaN	NaN	NaN	NaN	NaN	NaN	NaN	NaN	NaN	NaN	NaN	NaN	NaN	NaN	NaN	NaN	NaN	NaN	NaN	NaN	NaN	NaN	NaN	NaN	NaN	NaN	NaN	NaN	NaN	NaN	NaN	NaN	NaN	NaN	NaN	NaN	NaN	NaN	NaN	NaN	NaN	NaN	NaN	NaN	NaN	NaN	NaN
[truncated: 151 more columns]
