# Supplementary material for: Magnon interactions in a moderately correlated Mott insulator
Source: Nat Commun. 2024 Jun 24;15:5348. doi: 10.1038/s41467-024-49714-y (PMC11196644; doi:10.1038/s41467-024-49714-y)
Supplement: Supplementary file 3 — Source Data [file 41467_2024_49714_MOESM3_ESM.zip › Source_Data/Figure2e.xlsx]

## Sheet: h
0.05
0.073
0.118
0.162
0.203
0.241
0.275
0.301
0.324

## Sheet: Gamma
0.0731732
0.103073
0.0905621
0.090005
0.0931229
0.0874819
0.0790886
0.0657995
0.0650376

## Sheet: Gamma_error
0.0146096
0.0086126
0.00596992
0.00582712
0.00433433
0.0043508
0.00382165
0.00437859
0.00423088
