# Supplementary material for: Magnon interactions in a moderately correlated Mott insulator
Source: Nat Commun. 2024 Jun 24;15:5348. doi: 10.1038/s41467-024-49714-y (PMC11196644; doi:10.1038/s41467-024-49714-y)
Supplement: Supplementary file 3 — Source Data [file 41467_2024_49714_MOESM3_ESM.zip › Source_Data/Figure2i.xlsx]

## Sheet: h
0.073
0.118
0.162
0.203
0.241
0.275
0.301
0.324

## Sheet: bi-magnon_weight
0.00595616
0.00746301
0.00776066
0.00848429
0.00944546
0.00949924
0.00667133
0.00671073

## Sheet: bi-magnon_weight_error
0.00169854
0.00124578
0.00120058
0.00119663
0.00127311
0.001785
0.00119871
0.00128657
