# Supplementary material for: Magnon interactions in a moderately correlated Mott insulator
Source: Nat Commun. 2024 Jun 24;15:5348. doi: 10.1038/s41467-024-49714-y (PMC11196644; doi:10.1038/s41467-024-49714-y)
Supplement: Supplementary file 3 — Source Data [file 41467_2024_49714_MOESM3_ESM.zip › Source_Data/Figure4d.xlsx]

## Sheet: Monte Carlo results
tp over t	t (meV)	|QM-(0.5,0.5)|(r.l.u.)
0.2	50	0
0.25	50	0
0.3	50	0
0.35	50	0
0.4	50	0
0.45	50	0
0.5	50	0
0.55	50	0
0.6	50	0.1
0.65	50	0.18
0.7	50	0.2
0.75	50	0.28
0.8	50	0.32
0.85	50	0.36
0.9	50	0.4
0.95	50	0.5
1	50	0.5
0	100	0
0.05	100	0
0.1	100	0
0.15	100	0
0.2	100	0
0.25	100	0
0.3	100	0
0.35	100	0
0.4	100	0
0.45	100	0
0.5	100	0
0.55	100	0
0.6	100	0.1
0.65	100	0.18
0.7	100	0.24
0.75	100	0.28
0.8	100	0.32
0.85	100	0.36
0.9	100	0.4
0.95	100	0.5
1	100	0.5
0	150	0
0.05	150	0
0.1	150	0
0.15	150	0
0.2	150	0
0.25	150	0
0.3	150	0
0.35	150	0
0.4	150	0
0.45	150	0
0.5	150	0
0.55	150	0
0.6	150	0.14
0.65	150	0.2
0.7	150	0.26
0.75	150	0.3
0.8	150	0.34
0.85	150	0.38
0.9	150	0.44
0.95	150	0.5
1	150	0.5
0	200	0
0.05	200	0
0.1	200	0
0.15	200	0
0.2	200	0
0.25	200	0
0.3	200	0
0.35	200	0
0.4	200	0
0.45	200	0
0.5	200	0
0.55	200	0
0.6	200	0.14
0.65	200	0.22
0.7	200	0.26
0.75	200	0.3
0.8	200	0.36
0.85	200	0.39
0.9	200	0.46
0.95	200	0.5
1	200	0.5
0	250	0
0.05	250	0
0.1	250	0
0.15	250	0
0.2	250	0
0.25	250	0
0.3	250	0
0.35	250	0
0.4	250	0
0.45	250	0
0.5	250	0
0.55	250	0.02
0.6	250	0.14
0.65	250	0.24
0.7	250	0.26
0.75	250	0.3
0.8	250	0.36
0.85	250	0.44
0.9	250	0.5
0.95	250	0.5
1	250	0.5
0	300	0
0.05	300	0
0.1	300	0
0.15	300	0
0.2	300	0
0.25	300	0
0.3	300	0
0.35	300	0
0.4	300	0
0.45	300	0
0.5	300	0
0.55	300	0.1
0.6	300	0.18
0.65	300	0.24
0.7	300	0.28
0.75	300	0.34
0.8	300	0.4
0.85	300	0.46
0.9	300	0.5
0.95	300	0.5
1	300	0.5
0	350	0
0.05	350	0
0.1	350	0
0.15	350	0
0.2	350	0
0.25	350	0
0.3	350	0
0.35	350	0
0.4	350	0
0.45	350	0
0.5	350	0
0.55	350	0.12
0.6	350	0.22
0.65	350	0.28
0.7	350	0.3
0.75	350	0.38
0.8	350	0.46
0.85	350	0.5
0.9	350	0.5
0.95	350	0.5
1	350	0.5
0	400	0
0.05	400	0
0.1	400	0
0.15	400	0
0.2	400	0
0.25	400	0
0.3	400	0
0.35	400	0
0.4	400	0
0.45	400	0
0.5	400	0.04
0.55	400	0.16
0.6	400	0.24
0.65	400	0.28
0.7	400	0.38
0.75	400	0.42
0.8	400	0.5
0.85	400	0.5
0.9	400	0.5
0.95	400	0.5
1	400	0.5
0	450	0
0.05	450	0
0.1	450	0
0.15	450	0
0.2	450	0
0.25	450	0
0.3	450	0
0.35	450	0
0.4	450	0
0.45	450	0
0.5	450	0.1
0.55	450	0.22
0.6	450	0.26
0.65	450	0.34
0.7	450	0.4
0.75	450	0.46
0.8	450	0.5
0.85	450	0.5
0.9	450	0.5
0.95	450	0.5
1	450	0.5
0	500	0
0.05	500	0
0.1	500	0
0.15	500	0
0.2	500	0
0.25	500	0
0.3	500	0
0.35	500	0
0.4	500	0.02
0.45	500	0.1
0.5	500	0.18
0.55	500	0.26
0.6	500	0.34
0.65	500	0.4
0.7	500	0.46
0.75	500	0.5
0.8	500	0.5
0.85	500	0.5
0.9	500	0.5
0.95	500	0.5
1	500	0.5
0	550	0
0.05	550	0
0.1	550	0
0.15	550	0
0.2	550	0
0.25	550	0
0.3	550	0
0.35	550	0
0.4	550	0.141
0.45	550	0.198
0.5	550	0.255
0.55	550	0.34
0.6	550	0.44
0.65	550	0.48
0.7	550	0.5
0.75	550	0.5
0.8	550	0.5
0.85	550	0.5
0.9	550	0.5
0.95	550	0.5
1	550	0.5
0	600	0
0.05	600	0
0.1	600	0
0.15	600	0
0.2	600	0
0.25	600	0
0.3	600	0
0.35	600	0.198
0.4	600	0.226
0.45	600	0.255
0.5	600	0.283
0.55	600	0.42
0.6	600	0.5
0.65	600	0.5
0.7	600	0.5
0.75	600	0.5
0.8	600	0.5
0.85	600	0.5
0.9	600	0.5
0.95	600	0.5
1	600	0.5
0	650	0
0.05	650	0
0.1	650	0
0.15	650	0
0.2	650	0.198
0.25	650	0.226
0.3	650	0.255
0.35	650	0.283
0.4	650	0.283
0.45	650	0.283
0.5	650	0.283
0.55	650	0.5
0.6	650	0.5
0.65	650	0.5
0.7	650	0.5
0.75	650	0.5
0.8	650	0.5
0.85	650	0.5
0.9	650	0.5
0.95	650	0.5
1	650	0.5
0	700	0.283
0.05	700	0.283
0.1	700	0.283
0.15	700	0.283
0.2	700	0.283
0.25	700	0.283
0.3	700	0.283
0.35	700	0.283
0.4	700	0.283
0.45	700	0.283
0.5	700	0.5
0.55	700	0.5
0.6	700	0.5
0.65	700	0.5
0.7	700	0.5
0.75	700	0.5
0.8	700	0.5
0.85	700	0.5
0.9	700	0.5
0.95	700	0.5
1	700	0.5
0	750	0.283
0.05	750	0.283
0.1	750	0.283
0.15	750	0.283
0.2	750	0.283
0.25	750	0.283
0.3	750	0.283
0.35	750	0.283
0.4	750	0.283
0.45	750	0.283
0.5	750	0.5
0.55	750	0.5
0.6	750	0.5
0.65	750	0.5
0.7	750	0.5
0.75	750	0.5
0.8	750	0.5
0.85	750	0.5
0.9	750	0.5
0.95	750	0.5
1	750	0.5
0	800	0.283
0.05	800	0.283
0.1	800	0.283
0.15	800	0.283
0.2	800	0.283
0.25	800	0.283
0.3	800	0.283
0.35	800	0.283
0.4	800	0.283
0.45	800	0.283
0.5	800	0.5
0.55	800	0.5
0.6	800	0.5
0.65	800	0.5
0.7	800	0.5
0.75	800	0.5
0.8	800	0.5
0.85	800	0.5
0.9	800	0.5
0.95	800	0.5
1	800	0.5
