# Supplementary material for: Magnon interactions in a moderately correlated Mott insulator
Source: Nat Commun. 2024 Jun 24;15:5348. doi: 10.1038/s41467-024-49714-y (PMC11196644; doi:10.1038/s41467-024-49714-y)
Supplement: Supplementary file 3 — Source Data [file 41467_2024_49714_MOESM3_ESM.zip › Source_Data/Figure2h.xlsx]

## Sheet: h
0.103
0.167
0.228
0.286
0.34
0.389
0.432
0.463

## Sheet: bi-magnon_weight
0.00377824
0.00351592
0.00579318
0.00770566
0.00858189
0.00768886
0.00989658
0.00628764

## Sheet: bi-magnon_weight_error
0.00126768
0.000955676
0.00136651
0.00155531
0.000989192
0.00123781
0.000858346
0.000820451
