# Supplementary material for: Magnon interactions in a moderately correlated Mott insulator
Source: Nat Commun. 2024 Jun 24;15:5348. doi: 10.1038/s41467-024-49714-y (PMC11196644; doi:10.1038/s41467-024-49714-y)
Supplement: Supplementary file 3 — Source Data [file 41467_2024_49714_MOESM3_ESM.zip › Source_Data/Figure2d.xlsx]

## Sheet: h
0.103
0.167
0.228
0.286
0.34
0.389
0.432
0.463

## Sheet: Gamma
0.0906499
0.0866283
0.0804716
0.0772514
0.10018
0.14368
0.156781
0.180526

## Sheet: Gamma_error
0.00643305
0.00431776
0.00381007
0.00389471
0.00455976
0.00924008
0.00738818
0.0254309
