# Supplementary material for: Magnon interactions in a moderately correlated Mott insulator
Source: Nat Commun. 2024 Jun 24;15:5348. doi: 10.1038/s41467-024-49714-y (PMC11196644; doi:10.1038/s41467-024-49714-y)
Supplement: Supplementary file 3 — Source Data [file 41467_2024_49714_MOESM3_ESM.zip › Source_Data/Figure2g.xlsx]

## Sheet: h
0.05
0.073
0.118
0.162
0.203
0.241
0.275
0.301
0.324

## Sheet: magnon_weight
0.047996
0.0548604
0.0572948
0.0558062
0.0566089
0.0552761
0.0567469
0.0546908
0.0492544

## Sheet: magnon_weight_error
0.00540355
0.000775426
0.000657903
0.000658418
0.000495129
0.000471423
0.000448842
0.00047055
0.000412962
