# Supplementary material for: Magnon interactions in a moderately correlated Mott insulator
Source: Nat Commun. 2024 Jun 24;15:5348. doi: 10.1038/s41467-024-49714-y (PMC11196644; doi:10.1038/s41467-024-49714-y)
Supplement: Supplementary file 3 — Source Data [file 41467_2024_49714_MOESM3_ESM.zip › Source_Data/Figure3l.xlsx]

## Sheet: h
0.324
0.301
0.275
0.241
0.203
0.162
0.118
0.073
0.027
0.05

## Sheet: energy
0.195356
0.194043
0.193943
0.191651
0.193694
0.193722
0.180522
0.139693
0.0932081
0.10973

## Sheet: energy_error
0.0015413
0.00145156
0.00160348
0.00167921
0.00157131
0.00220014
0.00198027
0.00224571
0.0189342
0.00295953
