# Supplementary material for: Magnon interactions in a moderately correlated Mott insulator
Source: Nat Commun. 2024 Jun 24;15:5348. doi: 10.1038/s41467-024-49714-y (PMC11196644; doi:10.1038/s41467-024-49714-y)
Supplement: Supplementary file 3 — Source Data [file 41467_2024_49714_MOESM3_ESM.zip › Source_Data/Figure2f.xlsx]

## Sheet: h
0.103
0.167
0.228
0.286
0.34
0.389
0.432
0.463

## Sheet: magnon_weight
0.0642056
0.0704368
0.0708839
0.0668608
0.0664154
0.0653097
0.0660288
0.0485832

## Sheet: magnon_weight_error
0.000718329
0.000609567
0.000638819
0.000660014
0.000650273
0.000921486
0.0010065
0.00154032
