# Supplementary material for: Magnon interactions in a moderately correlated Mott insulator
Source: Nat Commun. 2024 Jun 24;15:5348. doi: 10.1038/s41467-024-49714-y (PMC11196644; doi:10.1038/s41467-024-49714-y)
Supplement: Supplementary file 3 — Source Data [file 41467_2024_49714_MOESM3_ESM.zip › Source_Data/Figure3k.xlsx]

## Sheet: phi
0
45
-9
9
18
27
36
54

## Sheet: energy
0.355667
0.195356
0.345963
0.326014
0.282303
0.242597
0.204853
0.217355

## Sheet: energy_error
0.00730665
0.0015413
0.00338791
0.00401202
0.00212007
0.00162522
0.00143049
0.00181202
