# Supplementary material for: Magnon interactions in a moderately correlated Mott insulator
Source: Nat Commun. 2024 Jun 24;15:5348. doi: 10.1038/s41467-024-49714-y (PMC11196644; doi:10.1038/s41467-024-49714-y)
Supplement: Supplementary file 3 — Source Data [file 41467_2024_49714_MOESM3_ESM.zip › Source_Data/Figure2a.xlsx]

## Sheet: h
0.038
0.103
0.167
0.228
0.286
0.34
0.389
0.432
0.463

## Sheet: energy
0
0.01
0.02
0.03
0.04
0.05
0.06
0.07
0.08
0.09
0.1
0.11
0.12
0.13
0.14
0.15
0.16
0.17
0.18
0.19
0.2
0.21
0.22
0.23
0.24
0.25
0.26
0.27
0.28
0.29
0.3
0.31
0.32
0.33
0.34
0.35
0.36
0.37
0.38
0.39
0.4
0.41
0.42
0.43
0.44
0.45
0.46
0.47
0.48
0.49
0.5
0.51
0.52
0.53
0.54
0.55
0.56
0.57
0.58
0.59
0.6
0.61
0.62
0.63
0.64
0.65
0.66
0.67
0.68
0.69
0.7
0.71
0.72
0.73
0.74
0.75
0.76
0.77
0.78
0.79
0.8
0.81
0.82
0.83
0.84
0.85
0.86
0.87
0.88
0.89
0.9
0.91
0.92
0.93
0.94
0.95
0.96
0.97
0.98
0.99
1
1.01
1.02
1.03
1.04
1.05
1.06
1.07
1.08
1.09
1.1
1.11
1.12
1.13
1.14
1.15
1.16
1.17
1.18
1.19
1.2
1.21
1.22
1.23
1.24
1.25
1.26
1.27
1.28
1.29
1.3
1.31
1.32
1.33
1.34
1.35
1.36
1.37
1.38
1.39
1.4
1.41
1.42
1.43
1.44
1.45
1.46
1.47
1.48
1.49
1.5

## Sheet: intensity
0.125929	0.0557753	0.0148519	0.0277469	0.00431119	0.00579216	0.0110365	0.00303155	0.0180052
0.112755	0.0633584	0.0062283	0.00767615	0.00247871	0.00315508	0.0104385	0.00268358	0.0108237
0.129753	0.0680148	0.0146165	-0.00212903	0.00354896	-0.000357405	-0.0098559	0.00326429	-0.00812368
0.15269	0.0737953	0.0281537	-0.00270525	0.00535858	0.00222329	0.0005104	0.00550432	-0.0263572
0.174664	0.079188	0.0407928	0.000909049	0.00451343	-0.00233149	0.00248572	0.00776037	-0.00891813
0.199037	0.111933	0.0581109	0.011687	0.00295391	-0.000245905	0.000153682	0.00859334	-0.000502286
0.21417	0.139637	0.0519802	0.0307909	0.00587495	0.0128037	-0.00106935	0.00668059	0.00923703
0.228123	0.165174	0.0639558	0.0452027	0.0196682	0.0244203	0.00840326	0.00896406	0.0144824
0.23206	0.195772	0.0854971	0.0534597	0.034178	0.0219323	0.0157376	0.0165	0.0118508
0.224414	0.221735	0.101908	0.0599233	0.0395934	0.026532	0.0283953	0.0250643	0.0210342
0.220256	0.245726	0.125941	0.0729243	0.0378494	0.0357381	0.0402315	0.029913	0.0212979
0.214259	0.280804	0.139457	0.0773072	0.0386354	0.0436537	0.048074	0.024692	0.0283122
0.211133	0.318304	0.155038	0.0804872	0.0676678	0.0511394	0.0617345	0.0306636	0.0392843
0.198491	0.329643	0.181145	0.0909741	0.0694094	0.0553862	0.0583575	0.042097	0.0414211
0.163281	0.334933	0.225837	0.124272	0.0774291	0.0617041	0.0621205	0.0527146	0.0382788
0.153458	0.346119	0.249058	0.147474	0.0885042	0.072196	0.0692915	0.0541046	0.0464259
0.139643	0.347763	0.279696	0.169298	0.0976876	0.0870538	0.0675013	0.0565802	0.0533872
0.126769	0.329896	0.315853	0.192931	0.113841	0.0880826	0.0844711	0.0600462	0.0529814
0.114355	0.298701	0.350608	0.220724	0.138705	0.0944423	0.0784979	0.0625573	0.0515924
0.0961524	0.269133	0.360287	0.257326	0.15851	0.108369	0.0785717	0.0654265	0.048369
0.0955517	0.235767	0.348939	0.283539	0.176275	0.128916	0.0943243	0.0788597	0.0517147
0.0896207	0.206122	0.356928	0.317901	0.204435	0.146939	0.110942	0.091245	0.0573379
0.079648	0.191188	0.367466	0.352234	0.251481	0.16274	0.109856	0.0996931	0.0594991
0.0687301	0.177587	0.345475	0.351632	0.282378	0.188408	0.127443	0.108494	0.0716327
0.0621383	0.147858	0.309806	0.364473	0.30974	0.219213	0.149889	0.122302	0.0765105
0.0627155	0.127617	0.278313	0.378918	0.33485	0.244585	0.161444	0.128299	0.0811596
0.0615052	0.120276	0.254872	0.370975	0.328273	0.26038	0.175647	0.146626	0.0880291
0.0560016	0.101332	0.232358	0.330578	0.350728	0.290033	0.18941	0.165411	0.0964903
0.0459525	0.0938263	0.183689	0.29902	0.367336	0.315497	0.215476	0.182085	0.108343
0.0445598	0.086483	0.174115	0.288281	0.357263	0.326434	0.246655	0.201435	0.120561
0.046611	0.0823192	0.159141	0.273518	0.308884	0.317857	0.261906	0.206774	0.134657
0.0467167	0.0824865	0.141912	0.246076	0.309431	0.312001	0.264605	0.214314	0.150684
0.0436874	0.0677436	0.129646	0.202566	0.288243	0.302718	0.259764	0.227516	0.161509
0.0431181	0.0670527	0.123395	0.177428	0.257676	0.284521	0.254408	0.244848	0.162012
0.041052	0.063289	0.103947	0.156341	0.226547	0.255936	0.25164	0.246017	0.164902
0.0355374	0.0562405	0.0889611	0.143708	0.204388	0.240957	0.244827	0.240163	0.168521
0.0312332	0.0541075	0.0826251	0.13489	0.183165	0.226981	0.233812	0.246018	0.166227
0.0320169	0.052252	0.0827352	0.108513	0.169306	0.208576	0.222213	0.252013	0.16131
0.0262323	0.0459811	0.0755192	0.105682	0.152417	0.189721	0.205944	0.234953	0.168733
0.0297078	0.0383305	0.0668862	0.0947274	0.128611	0.180641	0.180837	0.215268	0.1662
0.0277873	0.0318378	0.0596713	0.0820269	0.126928	0.15674	0.17216	0.193996	0.14693
0.021183	0.028861	0.0552159	0.0761256	0.111488	0.142274	0.158965	0.179013	0.125975
0.0211627	0.0323483	0.0518766	0.0672903	0.103612	0.132892	0.150637	0.170677	0.130501
0.0168645	0.0316932	0.0518077	0.0656656	0.0989419	0.124881	0.144864	0.157138	0.11988
0.0206864	0.0274053	0.0478498	0.0615008	0.0835276	0.116041	0.125819	0.148964	0.101893
0.0199835	0.0224925	0.041933	0.0560087	0.0739433	0.104814	0.117553	0.128039	0.089202
0.00943229	0.0225958	0.0378514	0.0573023	0.0765762	0.0972884	0.100363	0.108472	0.082497
0.00639249	0.0220413	0.0347746	0.0488938	0.0767879	0.0891417	0.0863845	0.104708	0.0772298
0.00335269	0.0198867	0.0292298	0.0437852	0.0680262	0.0748873	0.084271	0.0997191	0.0756159
0.00535059	0.0167934	0.0272056	0.0399219	0.0542433	0.0694858	0.0774479	0.0869635	0.0747349
0.00969361	0.0152127	0.0275397	0.0360763	0.0523584	0.0673302	0.0724054	0.0783063	0.0674333
0.0114976	0.0122967	0.0212793	0.033906	0.0507142	0.0632793	0.0697958	0.0730844	0.060131
0.0109282	0.0113974	0.0192839	0.0319513	0.0460596	0.0561784	0.067909	0.0624787	0.0519946
0.00638036	0.00970477	0.0161086	0.0315078	0.0375583	0.0483124	0.0637501	0.0646794	0.0500706
0.00299901	0.00618185	0.0132763	0.0302175	0.0358621	0.0465037	0.0606445	0.0617337	0.0541902
0.00244332	0.00880221	0.0124862	0.0252511	0.0371418	0.0445362	0.0561761	0.0559041	0.042134
0.0029718	0.00715023	0.0149724	0.0238181	0.0336749	0.0402872	0.0493918	0.0494641	0.0394045
0.00170638	0.00392527	0.0136685	0.0181968	0.0272367	0.033315	0.0421529	0.0439338	0.0371522
-0.000408182	0.00100388	0.0107486	0.014132	0.0265239	0.0293793	0.0427655	0.0435319	0.0343945
-0.00195827	0.000253721	0.00828059	0.0140181	0.0202765	0.0302042	0.033778	0.0397405	0.0317867
-0.0013768	-0.000772381	0.0086498	0.0177715	0.0188857	0.0281699	0.0285872	0.0363828	0.0280419
0.00436693	-0.000137285	0.00954259	0.0122222	0.0166294	0.0240282	0.0280423	0.0395479	0.0268015
0.00170106	0.00159863	0.0061466	0.00970204	0.011101	0.021819	0.0301511	0.034014	0.0269045
0.00198265	0.00324775	0.00327337	0.00833309	0.0106304	0.0203375	0.0243816	0.0284793	0.0259589
0.00456845	0.00193902	0.00327415	0.00634701	0.00758441	0.0188548	0.0179756	0.0239922	0.0189449
0.00317545	0.000885299	0.00522535	0.00787209	0.00663853	0.017371	0.0190223	0.0215661	0.0147148
0.00644331	0.00252757	0.00381315	0.00960279	0.00677395	0.0159762	0.0229765	0.0227122	0.0110617
0.0019829	0.00429217	-0.000285434	0.0073672	0.00536093	0.0149821	0.0142807	0.0160899	0.0122955
-0.00128618	0.00349525	-0.00173285	0.00399554	-0.000789734	0.0106406	0.0138181	0.0146017	0.019664
-0.000316613	0.00218357	0.0032159	0.00574301	0.000597896	0.00424832	0.010868	0.0128262	0.0159132
-0.00390555	0.00335728	-0.0035848	0.00405133	0.00419555	0.00173183	0.00944802	0.00742455	0.0175978
-0.00087456	0.00245387	0.000648746	0.0043427	0.0060516	0.00700551	0.0111735	0.0141807	0.015263
-0.000438615	0.000528736	0.00179882	0.00189432	0.00187136	-0.000882293	0.00832135	0.0109307	0.00974995
-0.00163893	0.00257796	-0.000645425	-0.002949	-0.00230979	-0.000887244	0.00569773	0.0118914	0.00659639
-0.00174069	-0.000850747	0.0020964	0.00054569	-0.00178161	0.00132079	0.00622564	0.0160537	0.00551479
0.000983569	-0.00480092	0.00123283	0.003817	-0.000881324	0.00376147	0.00755324	0.0155668	0.00723712
-0.0021295	-0.00428102	0.000814433	0.00428631	-0.00260953	0.006201	0.00562851	0.00628042	0.00667306
-0.00260659	0.0014938	0.00108197	0.00359882	0.00184228	0.00505263	-0.000150638	0.00262264	0.00331558
0.000167594	0.00129791	0.00234225	0.00343646	0.00220179	0.00397102	0.00312255	0.00349153	0.0060917
0.000421427	0.00427696	0.00587683	-0.00246379	0.00185293	0.00172559	0.00508733	0.00623556	0.00113988
0.00330605	0.00321972	0.00252608	-0.00443555	0.00100011	-0.00107596	0.00287525	0.0038965	0.0037845
0.00330937	0.000438321	-1.97237e-05	-0.00526675	-0.00146104	0.00307982	0.00214312	0.00659193	0.00700322
0.00347505	0.000555962	-0.00217128	-0.00388492	-0.000222357	-0.00129111	-0.000562269	0.00671321	0.00210915
0.00525076	0.00147822	-0.00584512	0.00405065	-0.00148308	-0.00305862	0.00142516	0.00444662	0.00606975
0.00248518	0.00433195	0.00325452	0.00410914	-0.0020456	-0.00117844	0.00431245	0.00184616	0.00650318
-0.000514487	0.00365925	0.00409231	0.00303603	-0.00068854	0.00238793	0.0041392	0.00672102	0.00447792
0.00198331	0.000187554	0.00334632	0.00249687	5.3632e-05	-0.00280994	0.00180899	0.0050373	0.00207683
0.00616198	0.00222854	0.00270635	0.00282363	-0.00516287	-0.000335344	-8.48957e-05	0.0036888	0.00306522
0.0048337	0.00479402	-0.00171769	0.000375754	-0.00407221	-0.000931312	-0.000434465	0.00262639	0.00376712
0.00618541	0.00239728	0.00372893	-0.000797476	7.68867e-06	-0.00531566	0.00113844	-0.00372888	0.00527218
0.0069218	0.00205698	0.00505104	-0.000898602	0.00102121	-0.0019082	0.00465259	0.00303239	0.00629778
0.00796699	0.00817589	0.00731454	0.000756072	-0.00465696	-0.00193955	0.00420752	0.00554258	0.00601651
0.00937969	0.00629013	0.0135717	0.00475519	-0.00488725	-0.00480329	0.00144834	0.00663404	0.00521984
0.00990791	0.00650032	0.00410761	0.00180894	-0.00138284	-0.0052044	-0.000460854	0.00893662	0.0105296
0.0104361	0.00651391	0.00470694	0.000540209	0.00207598	0.000406492	-9.52602e-05	0.0119338	0.0132384
0.0125494	0.00532562	0.00685568	0.00241633	-0.00163177	0.00380822	0.000491906	0.00966388	0.0126984
0.0124402	0.00233064	0.00852538	0.00643038	-0.000368747	0.0027384	0.00603094	0.00806222	0.0108347
0.00797816	0.00660791	0.0101945	0.007682	0.000260939	0.00221315	0.00732681	0.00733854	0.0133012
0.0142706	0.00783432	0.00314901	0.00733197	0.00230469	0.00196449	0.00498644	0.00619477	0.0133128
0.0109739	0.0106758	0.0019822	0.00877668	0.00563357	-0.000788318	0.00209416	0.00999029	0.0149089
0.0120844	0.0164774	0.00781965	0.0116298	-5.28306e-05	0.00258816	0.00746189	0.00896724	0.018153
0.0172866	0.0201918	0.0183676	0.0147694	0.00795462	0.00243854	0.00721916	0.0110395	0.0173503
0.0178148	0.0146104	0.0229506	0.0147813	0.0116091	0.00364302	0.00836432	0.0166129	0.0143564
0.020502	0.0138612	0.0164378	0.00952492	0.00872747	0.00698727	0.0113058	0.0153265	0.0134777
0.0234201	0.0182736	0.0178375	0.00995855	0.00250598	0.00398273	0.010558	0.0118218	0.0173701
0.0255916	0.0255915	0.0206844	0.0152224	0.014335	0.00865044	0.0194296	0.0126136	0.0257653
0.0271338	0.0323859	0.0155417	0.0179494	0.0154545	0.00941367	0.0172789	0.0133051	0.0196141
0.0312303	0.028985	0.0198569	0.0143106	0.0151817	0.0107235	0.0139747	0.0105503	0.0234033
0.0372539	0.024904	0.0204262	0.0208475	0.0173361	0.0182064	0.0170468	0.0170125	0.0241331
0.0381002	0.0241951	0.0285946	0.0270443	0.0192911	0.0132281	0.0189533	0.0239103	0.0227831
0.0361369	0.0281845	0.0396914	0.0283016	0.0214719	0.0134668	0.0264865	0.0229699	0.0282104
0.0361606	0.0310952	0.032869	0.0334958	0.0250989	0.0138755	0.0259378	0.0189231	0.028653
0.042453	0.0374188	0.0379539	0.0386891	0.0292476	0.0153668	0.0218234	0.0251152	0.0309307
0.0548908	0.0423516	0.0371089	0.0351583	0.0323056	0.0244058	0.0255875	0.0278766	0.0280451
0.0607084	0.0448301	0.0395021	0.0340619	0.029074	0.0230914	0.029351	0.0353407	0.0208616
0.0608914	0.0594668	0.0503989	0.0486966	0.0332681	0.0263228	0.0366604	0.0396318	0.0319277
0.0715755	0.0551509	0.0555047	0.0558637	0.0406225	0.0295315	0.0421172	0.038279	0.0354002
0.0747545	0.0578782	0.0588071	0.0582146	0.0467889	0.0317218	0.045772	0.0423289	0.0450432
0.0813199	0.065055	0.0692426	0.06579	0.0460212	0.051087	0.0569745	0.0409592	0.0549787
0.091414	0.0656879	0.0830108	0.0767942	0.0590961	0.0541256	0.0480549	0.0480772	0.0560704
0.105018	0.0769584	0.0916273	0.0772855	0.0723919	0.059529	0.0527414	0.0583153	0.0594124
0.126407	0.0945374	0.103359	0.0916304	0.0835577	0.0689515	0.0666203	0.0634384	0.0722028
0.138144	0.109964	0.113905	0.102871	0.0917253	0.0789896	0.0805244	0.0832563	0.087125
0.155394	0.125213	0.123052	0.11697	0.0988494	0.101301	0.0890657	0.0852394	0.100391
0.183192	0.158902	0.137826	0.137708	0.124185	0.111145	0.0952483	0.0930127	0.109967
0.222954	0.174778	0.181106	0.154753	0.146536	0.120994	0.115377	0.113428	0.117292
0.260538	0.19997	0.212738	0.18599	0.170642	0.139652	0.147087	0.139659	0.130862
0.301938	0.238053	0.257686	0.224612	0.205808	0.174997	0.175027	0.157792	0.149551
0.353984	0.29047	0.309525	0.270251	0.239331	0.213045	0.195434	0.188186	0.171579
0.423477	0.367319	0.360579	0.324278	0.28239	0.25307	0.224048	0.225471	0.195701
0.522271	0.413995	0.426657	0.388767	0.329107	0.291657	0.266845	0.265422	0.23956
0.612396	0.469713	0.503896	0.438462	0.380877	0.32958	0.319136	0.318114	0.274895
0.696085	0.546209	0.575985	0.503738	0.447462	0.405017	0.343352	0.378672	0.313134
0.784071	0.642955	0.64644	0.586927	0.523828	0.489822	0.415759	0.432719	0.381614
0.885053	0.732788	0.73187	0.642763	0.600281	0.558952	0.485287	0.485219	0.435131
0.972045	0.834067	0.833156	0.717934	0.670891	0.613189	0.539901	0.549222	0.491707
1.04176	0.924263	0.9118	0.7897	0.731964	0.669433	0.578856	0.620622	0.538878
1.11278	0.996463	0.958798	0.853973	0.7867	0.730745	0.65649	0.670595	0.577271
1.1673	1.08284	0.977716	0.909902	0.832955	0.791633	0.724145	0.712856	0.631677
1.15437	1.14131	1.00428	0.961286	0.886722	0.842816	0.76936	0.761411	0.686889
1.17173	1.13978	1.08095	0.981864	0.935651	0.8791	0.791816	0.838154	0.712621
1.19674	1.11421	1.10402	1.00785	0.95461	0.902867	0.804864	0.852643	0.731186
1.19192	1.11658	1.08614	1.03434	0.974301	0.918663	0.821396	0.851931	0.766139
1.14655	1.15138	1.06874	1.02789	0.963259	0.919322	0.852208	0.849094	0.774514
1.13664	1.15337	1.06879	1.00289	0.948542	0.913949	0.865426	0.851726	0.783126
1.12035	1.126	1.07741	0.985009	0.942016	0.91355	0.84013	0.853618	0.773573
1.08182	1.07251	1.04875	0.965083	0.931846	0.871629	0.825267	0.810996	0.755088
1.02929	0.997437	0.986186	0.93546	0.902057	0.83899	0.791402	0.779702	0.759599
0.979248	0.986793	0.949384	0.891692	0.8482	0.8158	0.76312	0.76121	0.695435
0.935308	0.948302	0.900869	0.871987	0.808006	0.795345	0.734413	0.719793	0.679237
0.879949	0.896345	0.85143	0.850181	0.81414	0.760062	0.685158	0.69785	0.685806
