# Supplementary material for: Magnon interactions in a moderately correlated Mott insulator
Source: Nat Commun. 2024 Jun 24;15:5348. doi: 10.1038/s41467-024-49714-y (PMC11196644; doi:10.1038/s41467-024-49714-y)
Supplement: Supplementary file 3 — Source Data [file 41467_2024_49714_MOESM3_ESM.zip › Source_Data/Figure3f.xlsx]

## Sheet: LCO-STO
h (r.l.u.)	energy (eV)	energy_error (eV)
0.0653827	0.104325	0.0182426
0.0974516	0.165602	0.00295082
0.128779	0.200148	0.00259946
0.159126	0.222266	0.00199339
0.188262	0.236641	0.00158488
0.215965	0.239339	0.00127019
0.242025	0.243584	0.00127136
0.266243	0.237965	0.00114243
0.288434	0.23451	0.00133304
0.30843	0.230095	0.00125498
0.326079	0.217692	0.00197022

## Sheet: LCO-LSAO
h (r.l.u.)	energy (eV)	energy_error (eV)
0.0937663	0.175054	0.00255874
0.123909	0.213166	0.0018908
0.153108	0.245544	0.00164094
0.181143	0.267536	0.00141271
0.207798	0.276818	0.00153809
0.232873	0.281725	0.00135718
0.256174	0.280244	0.00137715
0.277527	0.283311	0.00123351
0.296767	0.269748	0.00139498
0.313748	0.25336	0.00156766
