# Supplementary material for: Magnon interactions in a moderately correlated Mott insulator
Source: Nat Commun. 2024 Jun 24;15:5348. doi: 10.1038/s41467-024-49714-y (PMC11196644; doi:10.1038/s41467-024-49714-y)
Supplement: Supplementary file 3 — Source Data [file 41467_2024_49714_MOESM3_ESM.zip › Source_Data/Supplementary_Figure1a.xlsx]

## Sheet: (0.038,0)
Energy loss (eV)	Intensity (a.u.)
-28.6051	4.66769e-19
-28.5923	0.000700713
-28.5795	0.000350357
-28.5668	0.000700713
-28.554	0.000350357
-28.5413	0.000350357
-28.5285	0.000350357
-28.5157	4.66769e-19
-28.503	0.00105107
-28.4902	4.66769e-19
-28.4774	4.66769e-19
-28.4647	0.000350357
-28.4519	0.000700713
-28.4391	4.66769e-19
-28.4264	0.00105107
-28.4136	0.000350357
-28.4009	0.00105107
-28.3881	0.00105107
-28.3753	0.000350357
-28.3626	4.66769e-19
-28.3498	0.000350357
-28.337	0.00105107
-28.3243	0.000700713
-28.3115	0.000350357
-28.2987	0.000350357
-28.286	0.000700713
-28.2732	4.66769e-19
-28.2604	0.000700713
-28.2477	0.000350357
-28.2349	0.000350357
-28.2222	0.000700713
-28.2094	0.00140143
-28.1966	0.00175178
-28.1839	4.66769e-19
-28.1711	4.66769e-19
-28.1583	4.66769e-19
-28.1456	0.000700713
-28.1328	0.00105107
-28.12	0.000700713
-28.1073	4.66769e-19
-28.0945	0.000700713
-28.0818	0.000350357
-28.069	0.000350357
-28.0562	4.66769e-19
-28.0435	4.66769e-19
-28.0307	0.00105107
-28.0179	0.000350357
-28.0052	0.00105107
-27.9924	0.000350357
-27.9796	0.000350357
-27.9669	0.000350357
-27.9541	0.000350357
-27.9413	0.00105107
-27.9286	0.00105107
-27.9158	0.000350357
-27.9031	0.000350357
-27.8903	4.66769e-19
-27.8775	0.00105107
-27.8648	4.66769e-19
-27.852	0.00140143
-27.8392	4.66769e-19
-27.8265	0.00140143
-27.8137	0.00105107
-27.8009	0.000350357
-27.7882	0.000350357
-27.7754	4.66769e-19
-27.7627	0.000700713
-27.7499	0.000700713
-27.7371	0.000700713
-27.7244	0.000700713
-27.7116	0.000700713
-27.6988	0.000350357
-27.6861	0.000350357
-27.6733	0.000350357
-27.6605	0.000700713
-27.6478	0.000350357
-27.635	4.66769e-19
-27.6222	0.000350357
-27.6095	4.66769e-19
-27.5967	0.000700713
-27.584	4.66769e-19
-27.5712	0.000350357
-27.5584	0.000350357
-27.5457	0.000700713
-27.5329	4.66769e-19
-27.5201	0.00105107
-27.5074	0.000700713
-27.4946	0.00105107
-27.4818	0.000700713
-27.4691	4.66769e-19
-27.4563	0.000350357
-27.4436	4.66769e-19
-27.4308	4.66769e-19
-27.418	4.66769e-19
-27.4053	0.000700713
-27.3925	0.000350357
-27.3797	0.000350357
-27.367	4.66769e-19
-27.3542	0.000350357
-27.3414	0.000700713
-27.3287	0.000700713
-27.3159	0.000700713
-27.3031	4.66769e-19
-27.2904	0.000350357
-27.2776	4.66769e-19
-27.2649	0.000350357
-27.2521	0.00175178
-27.2393	0.000700713
-27.2266	0.00105107
-27.2138	0.000350357
-27.201	0.000700713
-27.1883	0.000350357
-27.1755	4.66769e-19
-27.1627	0.00140143
-27.15	4.66769e-19
-27.1372	0.000700713
-27.1245	0.000700713
-27.1117	0.000700713
-27.0989	0.000700713
-27.0862	0.00175178
-27.0734	0.000350357
-27.0606	0.000350357
-27.0479	0.000350357
-27.0351	0.000700713
-27.0223	0.000350357
-27.0096	0.000350357
-26.9968	4.66769e-19
-26.984	4.66769e-19
-26.9713	0.000700713
-26.9585	4.66769e-19
-26.9458	0.000350357
-26.933	4.66769e-19
-26.9202	4.66769e-19
-26.9075	4.66769e-19
-26.8947	4.66769e-19
-26.8819	4.66769e-19
-26.8692	4.66769e-19
-26.8564	4.66769e-19
-26.8436	4.66769e-19
-26.8309	0.000700713
-26.8181	4.66769e-19
-26.8054	0.000350357
-26.7926	4.66769e-19
-26.7798	4.66769e-19
-26.7671	4.66769e-19
-26.7543	4.66769e-19
-26.7415	4.66769e-19
-26.7288	4.66769e-19
-26.716	0.000350357
-26.7032	0.000350357
-26.6905	0.000350357
-26.6777	0.000350357
-26.6649	4.66769e-19
-26.6522	4.66769e-19
-26.6394	0.00210214
-26.6267	4.66769e-19
-26.6139	4.66769e-19
-26.6011	4.66769e-19
-26.5884	0.000700713
-26.5756	4.66769e-19
-26.5628	0.00105107
-26.5501	0.000350357
-26.5373	0.000350357
-26.5245	4.66769e-19
-26.5118	4.66769e-19
-26.499	0.000350357
-26.4863	0.000700713
-26.4735	4.66769e-19
-26.4607	4.66769e-19
-26.448	4.66769e-19
-26.4352	0.000350357
-26.4224	4.66769e-19
-26.4097	4.66769e-19
-26.3969	0.000700713
-26.3841	0.000350357
-26.3714	4.66769e-19
-26.3586	0.000350357
-26.3458	4.66769e-19
-26.3331	0.000700713
-26.3203	4.66769e-19
-26.3076	0.000350357
-26.2948	4.66769e-19
-26.282	4.66769e-19
-26.2693	0.000700713
-26.2565	0.000350357
-26.2437	4.66769e-19
-26.231	0.000350357
-26.2182	0.00105107
-26.2054	0.000350357
-26.1927	0.000350357
-26.1799	0.000350357
-26.1672	4.66769e-19
-26.1544	0.00105107
-26.1416	4.66769e-19
-26.1289	0.000350357
-26.1161	0.000350357
-26.1033	0.000700713
-26.0906	4.66769e-19
-26.0778	4.66769e-19
-26.065	0.000350357
-26.0523	0.000350357
-26.0395	0.000350357
-26.0267	4.66769e-19
-26.014	4.66769e-19
-26.0012	4.66769e-19
-25.9885	0.000350357
-25.9757	0.000700713
-25.9629	4.66769e-19
-25.9502	0.000700713
-25.9374	4.66769e-19
-25.9246	4.66769e-19
-25.9119	4.66769e-19
-25.8991	4.66769e-19
-25.8863	4.66769e-19
-25.8736	4.66769e-19
-25.8608	4.66769e-19
-25.8481	4.66769e-19
-25.8353	4.66769e-19
-25.8225	4.66769e-19
-25.8098	4.66769e-19
-25.797	4.66769e-19
-25.7842	4.66769e-19
-25.7715	4.66769e-19
-25.7587	4.66769e-19
-25.7459	4.66769e-19
-25.7332	4.66769e-19
-25.7204	4.66769e-19
-25.7076	4.66769e-19
-25.6949	4.66769e-19
-25.6821	4.66769e-19
-25.6694	4.66769e-19
-25.6566	4.66769e-19
-25.6438	4.66769e-19
-25.6311	4.66769e-19
-25.6183	4.66769e-19
-25.6055	4.66769e-19
-25.5928	4.66769e-19
-25.58	4.66769e-19
-25.5672	4.66769e-19
-25.5545	4.66769e-19
-25.5417	4.66769e-19
-25.529	4.66769e-19
-25.5162	4.66769e-19
-25.5034	4.66769e-19
-25.4907	4.66769e-19
-25.4779	4.66769e-19
-25.4651	4.66769e-19
-25.4524	0.000350357
-25.4396	4.66769e-19
-25.4268	4.66769e-19
-25.4141	4.66769e-19
-25.4013	4.66769e-19
-25.3885	4.66769e-19
-25.3758	4.66769e-19
-25.363	4.66769e-19
-25.3503	4.66769e-19
-25.3375	4.66769e-19
-25.3247	4.66769e-19
-25.312	4.66769e-19
-25.2992	4.66769e-19
-25.2864	4.66769e-19
-25.2737	4.66769e-19
-25.2609	4.66769e-19
-25.2481	4.66769e-19
-25.2354	4.66769e-19
-25.2226	4.66769e-19
-25.2099	4.66769e-19
-25.1971	4.66769e-19
-25.1843	4.66769e-19
-25.1716	4.66769e-19
-25.1588	4.66769e-19
-25.146	4.66769e-19
-25.1333	4.66769e-19
-25.1205	4.66769e-19
-25.1077	4.66769e-19
-25.095	4.66769e-19
-25.0822	4.66769e-19
-25.0694	4.66769e-19
-25.0567	4.66769e-19
-25.0439	4.66769e-19
-25.0312	4.66769e-19
-25.0184	4.66769e-19
-25.0056	4.66769e-19
-24.9929	4.66769e-19
-24.9801	4.66769e-19
-24.9673	4.66769e-19
-24.9546	4.66769e-19
-24.9418	4.66769e-19
-24.929	4.66769e-19
-24.9163	4.66769e-19
-24.9035	4.66769e-19
-24.8908	4.66769e-19
-24.878	4.66769e-19
-24.8652	4.66769e-19
-24.8525	4.66769e-19
-24.8397	4.66769e-19
-24.8269	4.66769e-19
-24.8142	4.66769e-19
-24.8014	4.66769e-19
-24.7886	4.66769e-19
-24.7759	4.66769e-19
-24.7631	4.66769e-19
-24.7503	4.66769e-19
-24.7376	4.66769e-19
-24.7248	4.66769e-19
-24.7121	4.66769e-19
-24.6993	4.66769e-19
-24.6865	4.66769e-19
-24.6738	4.66769e-19
-24.661	4.66769e-19
-24.6482	4.66769e-19
-24.6355	4.66769e-19
-24.6227	4.66769e-19
-24.6099	4.66769e-19
-24.5972	4.66769e-19
-24.5844	4.66769e-19
-24.5717	4.66769e-19
-24.5589	4.66769e-19
-24.5461	4.66769e-19
-24.5334	4.66769e-19
-24.5206	4.66769e-19
-24.5078	4.66769e-19
-24.4951	4.66769e-19
-24.4823	4.66769e-19
-24.4695	4.66769e-19
-24.4568	4.66769e-19
-24.444	4.66769e-19
-24.4312	4.66769e-19
-24.4185	4.66769e-19
-24.4057	4.66769e-19
-24.393	4.66769e-19
-24.3802	4.66769e-19
-24.3674	4.66769e-19
-24.3547	4.66769e-19
-24.3419	4.66769e-19
-24.3291	4.66769e-19
-24.3164	4.66769e-19
-24.3036	4.66769e-19
-24.2908	4.66769e-19
-24.2781	4.66769e-19
-24.2653	4.66769e-19
-24.2526	4.66769e-19
-24.2398	4.66769e-19
-24.227	4.66769e-19
-24.2143	4.66769e-19
-24.2015	4.66769e-19
-24.1887	4.66769e-19
-24.176	4.66769e-19
-24.1632	4.66769e-19
-24.1504	4.66769e-19
-24.1377	4.66769e-19
-24.1249	4.66769e-19
-24.1121	4.66769e-19
-24.0994	4.66769e-19
-24.0866	4.66769e-19
-24.0739	4.66769e-19
-24.0611	4.66769e-19
-24.0483	4.66769e-19
-24.0356	4.66769e-19
-24.0228	4.66769e-19
-24.01	4.66769e-19
-23.9973	4.66769e-19
-23.9845	4.66769e-19
-23.9717	4.66769e-19
-23.959	4.66769e-19
-23.9462	4.66769e-19
-23.9335	4.66769e-19
-23.9207	4.66769e-19
-23.9079	4.66769e-19
-23.8952	4.66769e-19
-23.8824	4.66769e-19
-23.8696	4.66769e-19
-23.8569	4.66769e-19
-23.8441	4.66769e-19
-23.8313	4.66769e-19
-23.8186	4.66769e-19
-23.8058	4.66769e-19
-23.793	4.66769e-19
-23.7803	4.66769e-19
-23.7675	4.66769e-19
-23.7548	4.66769e-19
-23.742	4.66769e-19
-23.7292	4.66769e-19
-23.7165	4.66769e-19
-23.7037	4.66769e-19
-23.6909	4.66769e-19
-23.6782	4.66769e-19
-23.6654	4.66769e-19
-23.6526	4.66769e-19
-23.6399	4.66769e-19
-23.6271	4.66769e-19
-23.6144	4.66769e-19
-23.6016	4.66769e-19
-23.5888	4.66769e-19
-23.5761	4.66769e-19
-23.5633	4.66769e-19
-23.5505	4.66769e-19
-23.5378	4.66769e-19
-23.525	4.66769e-19
-23.5122	4.66769e-19
-23.4995	4.66769e-19
-23.4867	4.66769e-19
-23.4739	4.66769e-19
-23.4612	4.66769e-19
-23.4484	4.66769e-19
-23.4357	4.66769e-19
-23.4229	4.66769e-19
-23.4101	4.66769e-19
-23.3974	4.66769e-19
-23.3846	4.66769e-19
-23.3718	4.66769e-19
-23.3591	4.66769e-19
-23.3463	4.66769e-19
-23.3335	4.66769e-19
-23.3208	4.66769e-19
-23.308	4.66769e-19
-23.2953	4.66769e-19
-23.2825	4.66769e-19
-23.2697	4.66769e-19
-23.257	4.66769e-19
-23.2442	4.66769e-19
-23.2314	4.66769e-19
-23.2187	4.66769e-19
-23.2059	4.66769e-19
-23.1931	4.66769e-19
-23.1804	4.66769e-19
-23.1676	4.66769e-19
-23.1548	4.66769e-19
-23.1421	4.66769e-19
-23.1293	4.66769e-19
-23.1166	4.66769e-19
-23.1038	4.66769e-19
-23.091	4.66769e-19
-23.0783	4.66769e-19
-23.0655	4.66769e-19
-23.0527	4.66769e-19
-23.04	4.66769e-19
-23.0272	4.66769e-19
-23.0144	4.66769e-19
-23.0017	4.66769e-19
-22.9889	4.66769e-19
-22.9762	4.66769e-19
-22.9634	4.66769e-19
-22.9506	4.66769e-19
-22.9379	4.66769e-19
-22.9251	4.66769e-19
-22.9123	4.66769e-19
-22.8996	4.66769e-19
-22.8868	4.66769e-19
-22.874	4.66769e-19
-22.8613	4.66769e-19
-22.8485	4.66769e-19
-22.8357	4.66769e-19
-22.823	4.66769e-19
-22.8102	4.66769e-19
-22.7975	4.66769e-19
-22.7847	4.66769e-19
-22.7719	4.66769e-19
-22.7592	4.66769e-19
-22.7464	4.66769e-19
-22.7336	4.66769e-19
-22.7209	4.66769e-19
-22.7081	4.66769e-19
-22.6953	4.66769e-19
-22.6826	4.66769e-19
-22.6698	4.66769e-19
-22.6571	4.66769e-19
-22.6443	4.66769e-19
-22.6315	4.66769e-19
-22.6188	4.66769e-19
-22.606	4.66769e-19
-22.5932	4.66769e-19
-22.5805	4.66769e-19
-22.5677	4.66769e-19
-22.5549	4.66769e-19
-22.5422	4.66769e-19
-22.5294	4.66769e-19
-22.5166	4.66769e-19
-22.5039	4.66769e-19
-22.4911	4.66769e-19
-22.4784	4.66769e-19
-22.4656	4.66769e-19
-22.4528	4.66769e-19
-22.4401	4.66769e-19
-22.4273	4.66769e-19
-22.4145	4.66769e-19
-22.4018	4.66769e-19
-22.389	4.66769e-19
-22.3762	4.66769e-19
-22.3635	4.66769e-19
-22.3507	4.66769e-19
-22.338	4.66769e-19
-22.3252	4.66769e-19
-22.3124	4.66769e-19
-22.2997	4.66769e-19
-22.2869	4.66769e-19
-22.2741	4.66769e-19
-22.2614	4.66769e-19
-22.2486	4.66769e-19
-22.2358	4.66769e-19
-22.2231	4.66769e-19
-22.2103	4.66769e-19
-22.1975	4.66769e-19
-22.1848	4.66769e-19
-22.172	4.66769e-19
-22.1593	4.66769e-19
-22.1465	4.66769e-19
-22.1337	4.66769e-19
-22.121	4.66769e-19
-22.1082	4.66769e-19
-22.0954	4.66769e-19
-22.0827	4.66769e-19
-22.0699	4.66769e-19
-22.0571	4.66769e-19
-22.0444	4.66769e-19
-22.0316	4.66769e-19
-22.0189	4.66769e-19
-22.0061	4.66769e-19
-21.9933	4.66769e-19
-21.9806	4.66769e-19
-21.9678	4.66769e-19
-21.955	4.66769e-19
-21.9423	4.66769e-19
-21.9295	4.66769e-19
-21.9167	4.66769e-19
-21.904	4.66769e-19
-21.8912	4.66769e-19
-21.8784	4.66769e-19
-21.8657	4.66769e-19
-21.8529	4.66769e-19
-21.8402	4.66769e-19
-21.8274	4.66769e-19
-21.8146	4.66769e-19
-21.8019	4.66769e-19
-21.7891	4.66769e-19
-21.7763	4.66769e-19
-21.7636	4.66769e-19
-21.7508	4.66769e-19
-21.738	4.66769e-19
-21.7253	4.66769e-19
-21.7125	4.66769e-19
-21.6998	4.66769e-19
-21.687	4.66769e-19
-21.6742	4.66769e-19
-21.6615	4.66769e-19
-21.6487	4.66769e-19
-21.6359	4.66769e-19
-21.6232	4.66769e-19
-21.6104	4.66769e-19
-21.5976	4.66769e-19
-21.5849	4.66769e-19
-21.5721	4.66769e-19
-21.5593	4.66769e-19
-21.5466	4.66769e-19
-21.5338	4.66769e-19
-21.5211	4.66769e-19
-21.5083	4.66769e-19
-21.4955	4.66769e-19
-21.4828	4.66769e-19
-21.47	4.66769e-19
-21.4572	4.66769e-19
-21.4445	4.66769e-19
-21.4317	4.66769e-19
-21.4189	4.66769e-19
-21.4062	4.66769e-19
-21.3934	4.66769e-19
-21.3807	4.66769e-19
-21.3679	4.66769e-19
-21.3551	4.66769e-19
-21.3424	4.66769e-19
-21.3296	4.66769e-19
-21.3168	4.66769e-19
-21.3041	4.66769e-19
-21.2913	4.66769e-19
-21.2785	4.66769e-19
-21.2658	4.66769e-19
-21.253	4.66769e-19
-21.2402	4.66769e-19
-21.2275	4.66769e-19
-21.2147	4.66769e-19
-21.202	4.66769e-19
-21.1892	4.66769e-19
-21.1764	4.66769e-19
-21.1637	4.66769e-19
-21.1509	4.66769e-19
-21.1381	4.66769e-19
-21.1254	4.66769e-19
-21.1126	4.66769e-19
-21.0998	4.66769e-19
-21.0871	4.66769e-19
-21.0743	4.66769e-19
-21.0616	4.66769e-19
-21.0488	4.66769e-19
-21.036	4.66769e-19
-21.0233	4.66769e-19
-21.0105	4.66769e-19
-20.9977	4.66769e-19
-20.985	4.66769e-19
-20.9722	4.66769e-19
-20.9594	4.66769e-19
-20.9467	4.66769e-19
-20.9339	4.66769e-19
-20.9211	4.66769e-19
-20.9084	4.66769e-19
-20.8956	4.66769e-19
-20.8829	4.66769e-19
-20.8701	4.66769e-19
-20.8573	4.66769e-19
-20.8446	4.66769e-19
-20.8318	4.66769e-19
-20.819	4.66769e-19
-20.8063	4.66769e-19
-20.7935	4.66769e-19
-20.7807	4.66769e-19
-20.768	4.66769e-19
-20.7552	4.66769e-19
-20.7425	4.66769e-19
-20.7297	4.66769e-19
-20.7169	4.66769e-19
-20.7042	4.66769e-19
-20.6914	4.66769e-19
-20.6786	4.66769e-19
-20.6659	4.66769e-19
-20.6531	4.66769e-19
-20.6403	4.66769e-19
-20.6276	4.66769e-19
-20.6148	4.66769e-19
-20.602	4.66769e-19
-20.5893	4.66769e-19
-20.5765	4.66769e-19
-20.5638	4.66769e-19
-20.551	4.66769e-19
-20.5382	4.66769e-19
-20.5255	4.66769e-19
-20.5127	0.000350357
-20.4999	4.66769e-19
-20.4872	4.66769e-19
-20.4744	4.66769e-19
-20.4616	4.66769e-19
-20.4489	4.66769e-19
-20.4361	4.66769e-19
-20.4234	4.66769e-19
-20.4106	4.66769e-19
-20.3978	4.66769e-19
-20.3851	4.66769e-19
-20.3723	4.66769e-19
-20.3595	4.66769e-19
-20.3468	4.66769e-19
-20.334	4.66769e-19
-20.3212	4.66769e-19
-20.3085	4.66769e-19
-20.2957	4.66769e-19
-20.2829	4.66769e-19
-20.2702	4.66769e-19
-20.2574	4.66769e-19
-20.2447	4.66769e-19
-20.2319	4.66769e-19
-20.2191	4.66769e-19
-20.2064	4.66769e-19
-20.1936	4.66769e-19
-20.1808	4.66769e-19
-20.1681	4.66769e-19
-20.1553	4.66769e-19
-20.1425	4.66769e-19
-20.1298	4.66769e-19
-20.117	4.66769e-19
-20.1043	4.66769e-19
-20.0915	4.66769e-19
-20.0787	4.66769e-19
-20.066	4.66769e-19
-20.0532	4.66769e-19
-20.0404	4.66769e-19
-20.0277	4.66769e-19
-20.0149	4.66769e-19
-20.0021	4.66769e-19
-19.9894	4.66769e-19
-19.9766	4.66769e-19
-19.9638	4.66769e-19
-19.9511	4.66769e-19
-19.9383	4.66769e-19
-19.9256	4.66769e-19
-19.9128	4.66769e-19
-19.9	4.66769e-19
-19.8873	4.66769e-19
-19.8745	4.66769e-19
-19.8617	0.000350357
-19.849	4.66769e-19
-19.8362	4.66769e-19
-19.8234	4.66769e-19
-19.8107	4.66769e-19
-19.7979	4.66769e-19
-19.7852	4.66769e-19
-19.7724	4.66769e-19
-19.7596	4.66769e-19
-19.7469	4.66769e-19
-19.7341	4.66769e-19
-19.7213	0.000350357
-19.7086	4.66769e-19
-19.6958	4.66769e-19
-19.683	4.66769e-19
-19.6703	0.000350357
-19.6575	4.66769e-19
-19.6447	4.66769e-19
-19.632	4.66769e-19
-19.6192	4.66769e-19
-19.6065	4.66769e-19
-19.5937	0.000350357
-19.5809	4.66769e-19
-19.5682	4.66769e-19
-19.5554	0.000350357
-19.5426	4.66769e-19
-19.5299	0.000350357
-19.5171	4.66769e-19
-19.5043	4.66769e-19
-19.4916	4.66769e-19
-19.4788	4.66769e-19
-19.4661	4.66769e-19
-19.4533	4.66769e-19
-19.4405	4.66769e-19
-19.4278	4.66769e-19
-19.415	4.66769e-19
-19.4022	4.66769e-19
-19.3895	0.000350357
-19.3767	4.66769e-19
-19.3639	4.66769e-19
-19.3512	4.66769e-19
-19.3384	4.66769e-19
-19.3256	4.66769e-19
-19.3129	0.000350357
-19.3001	0.000350357
-19.2874	4.66769e-19
-19.2746	4.66769e-19
-19.2618	4.66769e-19
-19.2491	4.66769e-19
-19.2363	4.66769e-19
-19.2235	4.66769e-19
-19.2108	4.66769e-19
-19.198	4.66769e-19
-19.1852	4.66769e-19
-19.1725	0.000350357
-19.1597	4.66769e-19
-19.147	4.66769e-19
-19.1342	4.66769e-19
-19.1214	0.000350357
-19.1087	4.66769e-19
-19.0959	4.66769e-19
-19.0831	4.66769e-19
-19.0704	4.66769e-19
-19.0576	4.66769e-19
-19.0448	4.66769e-19
-19.0321	4.66769e-19
-19.0193	4.66769e-19
-19.0065	4.66769e-19
-18.9938	4.66769e-19
-18.981	4.66769e-19
-18.9683	4.66769e-19
-18.9555	4.66769e-19
-18.9427	4.66769e-19
-18.93	4.66769e-19
-18.9172	4.66769e-19
-18.9044	0.000350357
-18.8917	4.66769e-19
-18.8789	4.66769e-19
-18.8661	4.66769e-19
-18.8534	4.66769e-19
-18.8406	4.66769e-19
-18.8279	4.66769e-19
-18.8151	4.66769e-19
-18.8023	4.66769e-19
-18.7896	4.66769e-19
-18.7768	4.66769e-19
-18.764	0.000350357
-18.7513	4.66769e-19
-18.7385	4.66769e-19
-18.7257	4.66769e-19
-18.713	4.66769e-19
-18.7002	4.66769e-19
-18.6874	4.66769e-19
-18.6747	4.66769e-19
-18.6619	4.66769e-19
-18.6492	4.66769e-19
-18.6364	4.66769e-19
-18.6236	4.66769e-19
-18.6109	0.000350357
-18.5981	4.66769e-19
-18.5853	4.66769e-19
-18.5726	4.66769e-19
-18.5598	4.66769e-19
-18.547	0.000350357
-18.5343	4.66769e-19
-18.5215	4.66769e-19
-18.5088	4.66769e-19
-18.496	4.66769e-19
-18.4832	4.66769e-19
-18.4705	0.000350357
-18.4577	4.66769e-19
-18.4449	0.000350357
-18.4322	0.000350357
-18.4194	0.000350357
-18.4066	0.000350357
-18.3939	4.66769e-19
-18.3811	4.66769e-19
-18.3683	4.66769e-19
-18.3556	4.66769e-19
-18.3428	4.66769e-19
-18.3301	4.66769e-19
-18.3173	4.66769e-19
-18.3045	0.000350357
-18.2918	0.000350357
-18.279	4.66769e-19
-18.2662	4.66769e-19
-18.2535	4.66769e-19
-18.2407	0.000350357
-18.2279	0.000350357
-18.2152	4.66769e-19
-18.2024	4.66769e-19
-18.1897	4.66769e-19
-18.1769	4.66769e-19
-18.1641	4.66769e-19
-18.1514	4.66769e-19
-18.1386	4.66769e-19
-18.1258	4.66769e-19
-18.1131	4.66769e-19
-18.1003	4.66769e-19
-18.0875	4.66769e-19
-18.0748	4.66769e-19
-18.062	4.66769e-19
-18.0492	4.66769e-19
-18.0365	4.66769e-19
-18.0237	4.66769e-19
-18.011	4.66769e-19
-17.9982	4.66769e-19
-17.9854	0.000350357
-17.9727	4.66769e-19
-17.9599	4.66769e-19
-17.9471	4.66769e-19
-17.9344	4.66769e-19
-17.9216	0.000350357
-17.9088	0.000350357
-17.8961	0.000350357
-17.8833	0.00105107
-17.8706	4.66769e-19
-17.8578	4.66769e-19
-17.845	0.000350357
-17.8323	0.000350357
-17.8195	4.66769e-19
-17.8067	4.66769e-19
-17.794	4.66769e-19
-17.7812	4.66769e-19
-17.7684	0.000350357
-17.7557	0.000350357
-17.7429	0.000350357
-17.7301	4.66769e-19
-17.7174	0.000350357
-17.7046	0.000350357
-17.6919	4.66769e-19
-17.6791	4.66769e-19
-17.6663	0.000350357
-17.6536	4.66769e-19
-17.6408	0.000700713
-17.628	4.66769e-19
-17.6153	4.66769e-19
-17.6025	4.66769e-19
-17.5897	4.66769e-19
-17.577	0.000350357
-17.5642	4.66769e-19
-17.5515	4.66769e-19
-17.5387	4.66769e-19
-17.5259	0.000350357
-17.5132	4.66769e-19
-17.5004	0.000700713
-17.4876	4.66769e-19
-17.4749	0.000700713
-17.4621	4.66769e-19
-17.4493	4.66769e-19
-17.4366	4.66769e-19
-17.4238	4.66769e-19
-17.411	4.66769e-19
-17.3983	0.000350357
-17.3855	4.66769e-19
-17.3728	0.000350357
-17.36	4.66769e-19
-17.3472	4.66769e-19
-17.3345	0.000700713
-17.3217	4.66769e-19
-17.3089	0.000700713
-17.2962	0.000350357
-17.2834	4.66769e-19
-17.2706	4.66769e-19
-17.2579	0.000350357
-17.2451	4.66769e-19
-17.2324	4.66769e-19
-17.2196	4.66769e-19
-17.2068	4.66769e-19
-17.1941	4.66769e-19
-17.1813	4.66769e-19
-17.1685	4.66769e-19
-17.1558	0.00105107
-17.143	4.66769e-19
-17.1302	0.000350357
-17.1175	4.66769e-19
-17.1047	0.000700713
-17.0919	4.66769e-19
-17.0792	4.66769e-19
-17.0664	4.66769e-19
-17.0537	0.000350357
-17.0409	0.000350357
-17.0281	4.66769e-19
-17.0154	0.000350357
-17.0026	0.000350357
-16.9898	4.66769e-19
-16.9771	4.66769e-19
-16.9643	4.66769e-19
-16.9515	4.66769e-19
-16.9388	0.000350357
-16.926	0.000350357
-16.9133	4.66769e-19
-16.9005	0.000350357
-16.8877	0.000350357
-16.875	4.66769e-19
-16.8622	4.66769e-19
-16.8494	4.66769e-19
-16.8367	0.000350357
-16.8239	0.000700713
-16.8111	0.000350357
-16.7984	0.000350357
-16.7856	0.000350357
-16.7728	0.000350357
-16.7601	0.000350357
-16.7473	0.000350357
-16.7346	0.000350357
-16.7218	0.000350357
-16.709	0.000350357
-16.6963	0.000700713
-16.6835	4.66769e-19
-16.6707	4.66769e-19
-16.658	4.66769e-19
-16.6452	4.66769e-19
-16.6324	0.000700713
-16.6197	4.66769e-19
-16.6069	4.66769e-19
-16.5942	0.000700713
-16.5814	4.66769e-19
-16.5686	0.000700713
-16.5559	0.000350357
-16.5431	4.66769e-19
-16.5303	4.66769e-19
-16.5176	4.66769e-19
-16.5048	4.66769e-19
-16.492	0.00105107
-16.4793	0.000350357
-16.4665	4.66769e-19
-16.4537	4.66769e-19
-16.441	4.66769e-19
-16.4282	4.66769e-19
-16.4155	0.000350357
-16.4027	0.000350357
-16.3899	4.66769e-19
-16.3772	0.000350357
-16.3644	0.000700713
-16.3516	4.66769e-19
-16.3389	4.66769e-19
-16.3261	0.00105107
-16.3133	4.66769e-19
-16.3006	0.000350357
-16.2878	0.000350357
-16.2751	0.000700713
-16.2623	4.66769e-19
-16.2495	0.000700713
-16.2368	0.000350357
-16.224	0.000350357
-16.2112	0.00105107
-16.1985	0.000700713
-16.1857	4.66769e-19
-16.1729	0.000700713
-16.1602	0.000350357
-16.1474	4.66769e-19
-16.1346	0.000700713
-16.1219	0.000350357
-16.1091	4.66769e-19
-16.0964	0.000700713
-16.0836	4.66769e-19
-16.0708	0.00140143
-16.0581	0.000350357
-16.0453	0.00105107
-16.0325	0.000350357
-16.0198	0.000350357
-16.007	4.66769e-19
-15.9942	4.66769e-19
-15.9815	4.66769e-19
-15.9687	0.000350357
-15.956	0.000350357
-15.9432	0.000350357
-15.9304	0.000350357
-15.9177	0.000350357
-15.9049	0.000700713
-15.8921	0.000700713
-15.8794	0.000700713
-15.8666	0.00105107
-15.8538	0.000700713
-15.8411	0.000350357
-15.8283	0.000700713
-15.8155	0.000700713
-15.8028	4.66769e-19
-15.79	0.000350357
-15.7773	0.00140143
-15.7645	0.000700713
-15.7517	4.66769e-19
-15.739	0.000350357
-15.7262	0.00105107
-15.7134	0.000350357
-15.7007	0.000350357
-15.6879	0.00140143
-15.6751	0.00105107
-15.6624	4.66769e-19
-15.6496	4.66769e-19
-15.6369	4.66769e-19
-15.6241	4.66769e-19
-15.6113	4.66769e-19
-15.5986	0.000350357
-15.5858	0.000350357
-15.573	0.000350357
-15.5603	4.66769e-19
-15.5475	0.000350357
-15.5347	0.000700713
-15.522	0.000350357
-15.5092	0.000350357
-15.4964	0.00140143
-15.4837	4.66769e-19
-15.4709	4.66769e-19
-15.4582	4.66769e-19
-15.4454	4.66769e-19
-15.4326	0.000350357
-15.4199	0.000350357
-15.4071	0.000350357
-15.3943	0.000350357
-15.3816	0.000350357
-15.3688	0.000700713
-15.356	0.000700713
-15.3433	4.66769e-19
-15.3305	4.66769e-19
-15.3178	0.00105107
-15.305	0.000700713
-15.2922	0.000700713
-15.2795	0.000350357
-15.2667	0.000700713
-15.2539	0.000350357
-15.2412	4.66769e-19
-15.2284	0.000700713
-15.2156	4.66769e-19
-15.2029	0.000350357
-15.1901	4.66769e-19
-15.1773	0.000350357
-15.1646	0.000700713
-15.1518	4.66769e-19
-15.1391	0.000700713
-15.1263	4.66769e-19
-15.1135	0.000700713
-15.1008	4.66769e-19
-15.088	0.00175178
-15.0752	0.000700713
-15.0625	4.66769e-19
-15.0497	0.000350357
-15.0369	0.000700713
-15.0242	0.00105107
-15.0114	0.00105107
-14.9987	4.66769e-19
-14.9859	0.00105107
-14.9731	4.66769e-19
-14.9604	4.66769e-19
-14.9476	0.000350357
-14.9348	4.66769e-19
-14.9221	0.00105107
-14.9093	0.000350357
-14.8965	4.66769e-19
-14.8838	0.000700713
-14.871	0.000350357
-14.8582	0.000700713
-14.8455	4.66769e-19
-14.8327	4.66769e-19
-14.82	4.66769e-19
-14.8072	0.000350357
-14.7944	4.66769e-19
-14.7817	0.000350357
-14.7689	0.000350357
-14.7561	0.000700713
-14.7434	4.66769e-19
-14.7306	0.000700713
-14.7178	0.000700713
-14.7051	4.66769e-19
-14.6923	0.000350357
-14.6796	4.66769e-19
-14.6668	0.000350357
-14.654	0.00105107
-14.6413	0.000350357
-14.6285	4.66769e-19
-14.6157	0.000700713
-14.603	4.66769e-19
-14.5902	4.66769e-19
-14.5774	4.66769e-19
-14.5647	4.66769e-19
-14.5519	0.000700713
-14.5391	0.000700713
-14.5264	0.00105107
-14.5136	0.000350357
-14.5009	0.000700713
-14.4881	0.000700713
-14.4753	0.000700713
-14.4626	0.000700713
-14.4498	0.000350357
-14.437	0.000350357
-14.4243	0.00105107
-14.4115	0.00105107
-14.3987	0.00140143
-14.386	0.000350357
-14.3732	4.66769e-19
-14.3605	0.000700713
-14.3477	4.66769e-19
-14.3349	0.000350357
-14.3222	0.000700713
-14.3094	0.000350357
-14.2966	0.000350357
-14.2839	0.000700713
-14.2711	0.000350357
-14.2583	0.000350357
-14.2456	4.66769e-19
-14.2328	4.66769e-19
-14.22	0.000350357
-14.2073	0.000350357
-14.1945	0.00105107
-14.1818	0.000350357
-14.169	0.000350357
-14.1562	4.66769e-19
-14.1435	4.66769e-19
-14.1307	0.000350357
-14.1179	0.00105107
-14.1052	0.000350357
-14.0924	0.000350357
-14.0796	0.00105107
-14.0669	0.00105107
-14.0541	0.00105107
-14.0414	4.66769e-19
-14.0286	0.000350357
-14.0158	4.66769e-19
-14.0031	0.000700713
-13.9903	4.66769e-19
-13.9775	0.000700713
-13.9648	0.000700713
-13.952	0.000700713
-13.9392	0.000350357
-13.9265	0.000350357
-13.9137	0.000350357
-13.9009	0.000700713
-13.8882	0.00105107
-13.8754	4.66769e-19
-13.8627	0.000350357
-13.8499	4.66769e-19
-13.8371	0.000350357
-13.8244	0.000350357
-13.8116	0.00175178
-13.7988	0.000350357
-13.7861	0.000700713
-13.7733	0.000700713
-13.7605	4.66769e-19
-13.7478	0.00140143
-13.735	0.000350357
-13.7223	4.66769e-19
-13.7095	0.000350357
-13.6967	0.00105107
-13.684	0.000350357
-13.6712	0.000350357
-13.6584	0.00105107
-13.6457	0.000350357
-13.6329	0.000700713
-13.6201	0.00105107
-13.6074	0.000700713
-13.5946	0.000350357
-13.5818	0.000350357
-13.5691	0.00105107
-13.5563	0.000700713
-13.5436	4.66769e-19
-13.5308	0.000350357
-13.518	4.66769e-19
-13.5053	0.000350357
-13.4925	0.00105107
-13.4797	0.00105107
-13.467	0.000350357
-13.4542	4.66769e-19
-13.4414	0.000350357
-13.4287	4.66769e-19
-13.4159	0.00105107
-13.4032	0.000700713
-13.3904	0.000350357
-13.3776	4.66769e-19
-13.3649	4.66769e-19
-13.3521	0.000350357
-13.3393	0.00105107
-13.3266	0.000350357
-13.3138	0.000350357
-13.301	0.00105107
-13.2883	0.000700713
-13.2755	0.000350357
-13.2627	0.000700713
-13.25	0.000350357
-13.2372	4.66769e-19
-13.2245	0.000700713
-13.2117	0.000350357
-13.1989	0.000350357
-13.1862	4.66769e-19
-13.1734	4.66769e-19
-13.1606	4.66769e-19
-13.1479	4.66769e-19
-13.1351	4.66769e-19
-13.1223	0.000350357
-13.1096	0.000350357
-13.0968	0.000350357
-13.0841	4.66769e-19
-13.0713	4.66769e-19
-13.0585	4.66769e-19
-13.0458	0.000700713
-13.033	0.000350357
-13.0202	0.000700713
-13.0075	0.000700713
-12.9947	0.00140143
-12.9819	0.00105107
-12.9692	0.000350357
-12.9564	0.000700713
-12.9436	0.000350357
-12.9309	0.000350357
-12.9181	0.000700713
-12.9054	4.66769e-19
-12.8926	0.000700713
-12.8798	0.000350357
-12.8671	4.66769e-19
-12.8543	0.000700713
-12.8415	0.000350357
-12.8288	0.00175178
-12.816	4.66769e-19
-12.8032	4.66769e-19
-12.7905	0.000700713
-12.7777	0.000350357
-12.765	4.66769e-19
-12.7522	4.66769e-19
-12.7394	0.000350357
-12.7267	4.66769e-19
-12.7139	4.66769e-19
-12.7011	4.66769e-19
-12.6884	0.00105107
-12.6756	0.000700713
-12.6628	0.000700713
-12.6501	0.000700713
-12.6373	4.66769e-19
-12.6245	4.66769e-19
-12.6118	0.000700713
-12.599	4.66769e-19
-12.5863	4.66769e-19
-12.5735	0.000350357
-12.5607	0.00105107
-12.548	0.000350357
-12.5352	0.00105107
-12.5224	4.66769e-19
-12.5097	4.66769e-19
-12.4969	0.000700713
-12.4841	4.66769e-19
-12.4714	0.000350357
-12.4586	0.000350357
-12.4459	0.000350357
-12.4331	0.000350357
-12.4203	0.000350357
-12.4076	0.000350357
-12.3948	4.66769e-19
-12.382	0.000700713
-12.3693	0.000350357
-12.3565	0.000700713
-12.3437	0.000350357
-12.331	0.000700713
-12.3182	4.66769e-19
-12.3054	0.000350357
-12.2927	0.00105107
-12.2799	0.00175178
-12.2672	4.66769e-19
-12.2544	0.000350357
-12.2416	4.66769e-19
-12.2289	0.000700713
-12.2161	0.000350357
-12.2033	0.000700713
-12.1906	0.000350357
-12.1778	0.00105107
-12.165	0.000700713
-12.1523	0.000350357
-12.1395	4.66769e-19
-12.1268	4.66769e-19
-12.114	0.000350357
-12.1012	0.00140143
-12.0885	0.000700713
-12.0757	0.000700713
-12.0629	4.66769e-19
-12.0502	0.000700713
-12.0374	0.00140143
-12.0246	0.00105107
-12.0119	0.000350357
-11.9991	0.000350357
-11.9863	0.000350357
-11.9736	0.000350357
-11.9608	0.000350357
-11.9481	0.000350357
-11.9353	0.00175178
-11.9225	0.000700713
-11.9098	0.00105107
-11.897	0.000700713
-11.8842	0.000350357
-11.8715	0.000350357
-11.8587	0.00175178
-11.8459	0.000700713
-11.8332	0.000700713
-11.8204	0.000350357
-11.8077	0.000350357
-11.7949	4.66769e-19
-11.7821	0.000350357
-11.7694	0.000350357
-11.7566	0.000700713
-11.7438	0.000700713
-11.7311	4.66769e-19
-11.7183	0.000350357
-11.7055	0.000700713
-11.6928	0.000700713
-11.68	0.000350357
-11.6672	4.66769e-19
-11.6545	0.00105107
-11.6417	0.000700713
-11.629	0.000350357
-11.6162	4.66769e-19
-11.6034	4.66769e-19
-11.5907	0.000700713
-11.5779	0.000350357
-11.5651	0.000350357
-11.5524	4.66769e-19
-11.5396	0.000350357
-11.5268	0.000700713
-11.5141	4.66769e-19
-11.5013	4.66769e-19
-11.4886	0.000350357
-11.4758	0.00105107
-11.463	0.000700713
-11.4503	0.000350357
-11.4375	0.000350357
-11.4247	0.000700713
-11.412	0.000700713
-11.3992	0.00140143
-11.3864	4.66769e-19
-11.3737	4.66769e-19
-11.3609	0.00140143
-11.3481	0.000700713
-11.3354	0.000350357
-11.3226	4.66769e-19
-11.3099	0.00105107
-11.2971	0.00105107
-11.2843	0.00105107
-11.2716	0.000700713
-11.2588	4.66769e-19
-11.246	0.00105107
-11.2333	0.000700713
-11.2205	0.000350357
-11.2077	0.000350357
-11.195	0.000350357
-11.1822	0.000700713
-11.1695	0.000350357
-11.1567	4.66769e-19
-11.1439	0.000700713
-11.1312	0.00105107
-11.1184	0.000350357
-11.1056	0.000700713
-11.0929	0.000350357
-11.0801	4.66769e-19
-11.0673	4.66769e-19
-11.0546	0.000700713
-11.0418	0.000700713
-11.029	0.000700713
-11.0163	0.000700713
-11.0035	0.000700713
-10.9908	0.000350357
-10.978	0.000350357
-10.9652	0.000350357
-10.9525	4.66769e-19
-10.9397	4.66769e-19
-10.9269	0.000350357
-10.9142	0.000350357
-10.9014	0.000350357
-10.8886	0.000350357
-10.8759	0.00140143
-10.8631	0.000700713
-10.8504	4.66769e-19
-10.8376	0.00140143
-10.8248	0.000700713
-10.8121	0.000700713
-10.7993	4.66769e-19
-10.7865	0.00140143
-10.7738	4.66769e-19
-10.761	0.00105107
-10.7482	0.00140143
-10.7355	0.000350357
-10.7227	4.66769e-19
-10.7099	0.000700713
-10.6972	0.00140143
-10.6844	4.66769e-19
-10.6717	0.000700713
-10.6589	0.000700713
-10.6461	0.000700713
-10.6334	4.66769e-19
-10.6206	0.000350357
-10.6078	0.00105107
-10.5951	4.66769e-19
-10.5823	0.00140143
-10.5695	0.000700713
-10.5568	0.00140143
-10.544	0.000700713
-10.5313	0.00105107
-10.5185	0.000350357
-10.5057	4.66769e-19
-10.493	0.000700713
-10.4802	0.00105107
-10.4674	4.66769e-19
-10.4547	4.66769e-19
-10.4419	0.00105107
-10.4291	4.66769e-19
-10.4164	0.000350357
-10.4036	0.000700713
-10.3908	0.00105107
-10.3781	0.000350357
-10.3653	4.66769e-19
-10.3526	4.66769e-19
-10.3398	0.000350357
-10.327	0.000350357
-10.3143	0.000350357
-10.3015	0.000700713
-10.2887	4.66769e-19
-10.276	4.66769e-19
-10.2632	4.66769e-19
-10.2504	0.000350357
-10.2377	0.00105107
-10.2249	4.66769e-19
-10.2122	0.00105107
-10.1994	0.000350357
-10.1866	0.00140143
-10.1739	0.000350357
-10.1611	0.00105107
-10.1483	0.000350357
-10.1356	0.000700713
-10.1228	0.000350357
-10.11	0.000700713
-10.0973	0.000350357
-10.0845	0.000350357
-10.0717	4.66769e-19
-10.059	0.00210214
-10.0462	0.000700713
-10.0335	4.66769e-19
-10.0207	4.66769e-19
-10.0079	4.66769e-19
-9.99516	4.66769e-19
-9.9824	4.66769e-19
-9.96964	4.66769e-19
-9.95687	0.00105107
-9.94411	0.000350357
-9.93134	0.00105107
-9.91858	0.000700713
-9.90582	0.000350357
-9.89305	4.66769e-19
-9.88029	4.66769e-19
-9.86752	0.000350357
-9.85476	4.66769e-19
-9.842	0.00140143
-9.82923	0.000350357
-9.81647	4.66769e-19
-9.8037	0.000350357
-9.79094	0.00105107
-9.77818	0.000700713
-9.76541	4.66769e-19
-9.75265	4.66769e-19
-9.73988	0.000700713
-9.72712	0.000700713
-9.71436	0.000700713
-9.70159	0.000700713
-9.68883	0.000350357
-9.67606	0.000350357
-9.6633	0.000700713
-9.65054	0.000350357
-9.63777	0.000700713
-9.62501	0.000350357
-9.61224	0.00105107
-9.59948	0.000350357
-9.58672	4.66769e-19
-9.57395	0.000350357
-9.56119	0.000350357
-9.54842	0.000350357
-9.53566	0.000350357
-9.5229	0.000350357
-9.51013	4.66769e-19
-9.49737	0.000700713
-9.4846	4.66769e-19
-9.47184	0.000350357
-9.45908	0.000350357
-9.44631	0.00140143
-9.43355	0.00175178
-9.42078	0.000350357
-9.40802	4.66769e-19
-9.39526	0.00105107
-9.38249	4.66769e-19
-9.36973	4.66769e-19
-9.35696	0.000350357
-9.3442	0.00140143
-9.33144	0.000700713
-9.31867	4.66769e-19
-9.30591	0.000350357
-9.29314	0.000700713
-9.28038	0.000350357
-9.26762	0.000350357
-9.25485	0.000700713
-9.24209	0.00105107
-9.22932	0.000700713
-9.21656	0.000350357
-9.2038	0.000700713
-9.19103	4.66769e-19
-9.17827	0.00105107
-9.1655	0.000350357
-9.15274	0.000700713
-9.13998	0.000350357
-9.12721	0.000700713
-9.11445	0.000350357
-9.10168	0.000350357
-9.08892	0.000700713
-9.07616	0.000350357
-9.06339	0.000700713
-9.05063	0.00140143
-9.03786	0.000700713
-9.0251	0.000350357
-9.01234	0.000350357
-8.99957	0.000350357
-8.98681	0.000350357
-8.97404	0.000350357
-8.96128	0.000700713
-8.94852	0.000700713
-8.93575	4.66769e-19
-8.92299	0.00105107
-8.91022	0.000700713
-8.89746	4.66769e-19
-8.8847	0.000700713
-8.87193	0.00105107
-8.85917	0.000350357
-8.8464	4.66769e-19
-8.83364	0.000700713
-8.82088	0.000700713
-8.80811	0.000350357
-8.79535	0.000700713
-8.78258	0.00210214
-8.76982	0.00105107
-8.75706	0.000700713
-8.74429	0.000350357
-8.73153	0.000700713
-8.71876	4.66769e-19
-8.706	0.000350357
-8.69324	4.66769e-19
-8.68047	0.00105107
-8.66771	0.000350357
-8.65494	4.66769e-19
-8.64218	0.000700713
-8.62942	0.000350357
-8.61665	0.000700713
-8.60389	0.000350357
-8.59112	0.00105107
-8.57836	4.66769e-19
-8.5656	0.00105107
-8.55283	0.00105107
-8.54007	0.000700713
-8.5273	0.000350357
-8.51454	0.000700713
-8.50178	0.000350357
-8.48901	0.000700713
-8.47625	4.66769e-19
-8.46348	0.000700713
-8.45072	0.000700713
-8.43796	0.00140143
-8.42519	0.000350357
-8.41243	0.000350357
-8.39966	0.00175178
-8.3869	4.66769e-19
-8.37414	4.66769e-19
-8.36137	0.000700713
-8.34861	0.000350357
-8.33584	4.66769e-19
-8.32308	0.000350357
-8.31032	0.00140143
-8.29755	0.00105107
-8.28479	0.000350357
-8.27202	0.000350357
-8.25926	0.00105107
-8.2465	0.00105107
-8.23373	0.00105107
-8.22097	0.00105107
-8.2082	0.00140143
-8.19544	0.000700713
-8.18268	0.000350357
-8.16991	0.000700713
-8.15715	0.00105107
-8.14438	0.000700713
-8.13162	0.000700713
-8.11886	0.000350357
-8.10609	0.000700713
-8.09333	0.00105107
-8.08056	0.00105107
-8.0678	4.66769e-19
-8.05504	0.000700713
-8.04227	0.000350357
-8.02951	0.000350357
-8.01674	0.000700713
-8.00398	4.66769e-19
-7.99122	0.000350357
-7.97845	0.000350357
-7.96569	0.000350357
-7.95292	0.000700713
-7.94016	0.00140143
-7.9274	0.00140143
-7.91463	0.000700713
-7.90187	0.000700713
-7.8891	0.000700713
-7.87634	0.000350357
-7.86358	0.000350357
-7.85081	0.000700713
-7.83805	0.000350357
-7.82528	0.000350357
-7.81252	0.00105107
-7.79976	0.000700713
-7.78699	0.00105107
-7.77423	0.000700713
-7.76146	0.000700713
-7.7487	0.000700713
-7.73594	0.000700713
-7.72317	0.000350357
-7.71041	0.000700713
-7.69764	0.000350357
-7.68488	4.66769e-19
-7.67212	0.00105107
-7.65935	0.000350357
-7.64659	0.000350357
-7.63382	0.000700713
-7.62106	0.00105107
-7.6083	0.000700713
-7.59553	0.00105107
-7.58277	0.00105107
-7.57	0.000700713
-7.55724	0.000700713
-7.54448	4.66769e-19
-7.53171	0.00140143
-7.51895	0.00105107
-7.50618	4.66769e-19
-7.49342	0.00140143
-7.48066	0.00175178
-7.46789	0.000700713
-7.45513	0.000350357
-7.44236	0.00140143
-7.4296	0.00140143
-7.41684	0.00140143
-7.40407	0.00140143
-7.39131	0.00105107
-7.37854	0.00105107
-7.36578	0.000700713
-7.35302	0.000700713
-7.34025	0.000700713
-7.32749	0.000350357
-7.31472	0.000350357
-7.30196	0.000350357
-7.2892	0.00140143
-7.27643	4.66769e-19
-7.26367	0.000350357
-7.2509	0.00105107
-7.23814	0.000350357
-7.22538	0.000700713
-7.21261	0.000700713
-7.19985	0.00105107
-7.18708	0.000700713
-7.17432	0.00175178
-7.16156	0.000700713
-7.14879	0.000350357
-7.13603	0.000350357
-7.12326	0.00105107
-7.1105	0.000350357
-7.09774	0.000700713
-7.08497	0.000700713
-7.07221	0.000350357
-7.05944	0.000700713
-7.04668	0.000350357
-7.03392	0.00105107
-7.02115	0.000350357
-7.00839	0.00105107
-6.99562	0.00140143
-6.98286	0.000700713
-6.9701	0.00105107
-6.95733	4.66769e-19
-6.94457	0.000350357
-6.9318	4.66769e-19
-6.91904	0.000700713
-6.90628	0.00105107
-6.89351	0.000350357
-6.88075	4.66769e-19
-6.86798	0.000350357
-6.85522	0.000350357
-6.84246	0.000350357
-6.82969	0.000350357
-6.81693	0.00140143
-6.80416	0.00105107
-6.7914	4.66769e-19
-6.77864	0.000350357
-6.76587	0.000700713
-6.75311	0.00140143
-6.74034	0.00105107
-6.72758	0.000700713
-6.71482	0.000700713
-6.70205	0.00140143
-6.68929	0.000350357
-6.67652	0.000350357
-6.66376	0.000350357
-6.651	0.000700713
-6.63823	0.000700713
-6.62547	0.00175178
-6.6127	0.000350357
-6.59994	4.66769e-19
-6.58718	0.000350357
-6.57441	0.00140143
-6.56165	0.000350357
-6.54888	0.00140143
-6.53612	0.000350357
-6.52336	0.00105107
-6.51059	0.00105107
-6.49783	0.00105107
-6.48506	0.000700713
-6.4723	0.00105107
-6.45954	0.000700713
-6.44677	0.000700713
-6.43401	0.000700713
-6.42124	4.66769e-19
-6.40848	0.000700713
-6.39572	0.00105107
-6.38295	0.00105107
-6.37019	0.00105107
-6.35742	0.000350357
-6.34466	0.00105107
-6.3319	0.00175178
-6.31913	0.000350357
-6.30637	4.66769e-19
-6.2936	0.00105107
-6.28084	0.00105107
-6.26808	0.00175178
-6.25531	0.000700713
-6.24255	0.000350357
-6.22978	0.000350357
-6.21702	0.000350357
-6.20426	0.000350357
-6.19149	0.000350357
-6.17873	4.66769e-19
-6.16596	0.00175178
-6.1532	4.66769e-19
-6.14044	0.000700713
-6.12767	0.000700713
-6.11491	0.000700713
-6.10214	0.000700713
-6.08938	0.00105107
-6.07662	0.000350357
-6.06385	0.00105107
-6.05109	0.00105107
-6.03832	0.000350357
-6.02556	0.00175178
-6.0128	0.000350357
-6.00003	0.000350357
-5.98727	0.000700713
-5.9745	0.00140143
-5.96174	0.00210214
-5.94898	0.00105107
-5.93621	0.000350357
-5.92345	0.000350357
-5.91068	0.00105107
-5.89792	0.00140143
-5.88516	0.00140143
-5.87239	0.00105107
-5.85963	0.000700713
-5.84686	4.66769e-19
-5.8341	0.000700713
-5.82134	4.66769e-19
-5.80857	0.000350357
-5.79581	0.00140143
-5.78304	0.00175178
-5.77028	0.000700713
-5.75752	0.000700713
-5.74475	0.000700713
-5.73199	0.00210214
-5.71922	0.000700713
-5.70646	0.00105107
-5.6937	0.00105107
-5.68093	0.00105107
-5.66817	0.00105107
-5.6554	0.000700713
-5.64264	0.000700713
-5.62988	0.000350357
-5.61711	0.00175178
-5.60435	0.000350357
-5.59158	0.00105107
-5.57882	0.000700713
-5.56606	0.000350357
-5.55329	0.00140143
-5.54053	0.000700713
-5.52776	0.00140143
-5.515	0.00105107
-5.50224	0.000700713
-5.48947	4.66769e-19
-5.47671	0.00105107
-5.46394	0.000350357
-5.45118	0.00140143
-5.43842	0.000700713
-5.42565	0.00105107
-5.41289	0.000700713
-5.40012	0.00140143
-5.38736	0.000350357
-5.3746	0.000700713
-5.36183	0.00175178
-5.34907	0.00105107
-5.3363	0.00210214
-5.32354	4.66769e-19
-5.31078	0.000700713
-5.29801	0.000700713
-5.28525	0.000700713
-5.27248	0.00175178
-5.25972	0.00175178
-5.24696	0.00105107
-5.23419	0.00140143
-5.22143	0.00105107
-5.20866	0.000700713
-5.1959	0.00105107
-5.18314	0.00175178
-5.17037	0.000700713
-5.15761	0.000700713
-5.14484	0.000350357
-5.13208	4.66769e-19
-5.11932	0.000700713
-5.10655	0.00210214
-5.09379	0.000700713
-5.08102	0.00175178
-5.06826	4.66769e-19
-5.0555	0.00105107
-5.04273	0.00105107
-5.02997	0.00105107
-5.0172	0.000350357
-5.00444	0.00175178
-4.99168	0.000700713
-4.97891	0.00105107
-4.96615	0.000350357
-4.95338	0.000700713
-4.94062	0.00105107
-4.92786	0.00105107
-4.91509	4.66769e-19
-4.90233	0.00105107
-4.88956	0.000700713
-4.8768	0.000700713
-4.86404	0.00105107
-4.85127	0.00140143
-4.83851	0.000700713
-4.82574	0.00210214
-4.81298	0.00105107
-4.80022	0.000700713
-4.78745	0.00105107
-4.77469	0.000350357
-4.76192	4.66769e-19
-4.74916	0.000700713
-4.7364	0.00105107
-4.72363	0.00105107
-4.71087	0.000350357
-4.6981	0.00105107
-4.68534	0.000350357
-4.67258	0.000700713
-4.65981	0.00105107
-4.64705	0.000350357
-4.63428	0.00175178
-4.62152	0.00210214
-4.60876	0.00210214
-4.59599	4.66769e-19
-4.58323	0.00105107
-4.57046	0.000700713
-4.5577	0.00105107
-4.54494	0.000700713
-4.53217	0.00210214
-4.51941	0.00105107
-4.50664	0.000700713
-4.49388	0.00175178
-4.48112	0.00175178
-4.46835	0.00105107
-4.45559	0.00105107
-4.44282	0.00105107
-4.43006	0.00175178
-4.4173	0.00105107
-4.40453	0.000700713
-4.39177	0.00140143
-4.379	0.000700713
-4.36624	0.00210214
-4.35348	0.00175178
-4.34071	0.00140143
-4.32795	0.000350357
-4.31518	0.00210214
-4.30242	0.000350357
-4.28966	0.00140143
-4.27689	0.000350357
-4.26413	0.00280285
-4.25136	0.000700713
-4.2386	4.66769e-19
-4.22584	0.00105107
-4.21307	0.00210214
-4.20031	0.00175178
-4.18754	0.00210214
-4.17478	0.00210214
-4.16202	0.000700713
-4.14925	0.00175178
-4.13649	0.000700713
-4.12372	0.000700713
-4.11096	0.00175178
-4.0982	0.00210214
-4.08543	0.00175178
-4.07267	0.00210214
-4.0599	0.00315321
-4.04714	0.00210214
-4.03438	0.00140143
-4.02161	0.000700713
-4.00885	0.00175178
-3.99608	0.00175178
-3.98332	0.00175178
-3.97056	0.00140143
-3.95779	0.00105107
-3.94503	0.000350357
-3.93226	0.000350357
-3.9195	0.00175178
-3.90674	0.000350357
-3.89397	0.00175178
-3.88121	0.00140143
-3.86844	0.00140143
-3.85568	0.00210214
-3.84292	0.00210214
-3.83015	0.00105107
-3.81739	0.0024525
-3.80462	0.00140143
-3.79186	0.00175178
-3.7791	0.00175178
-3.76633	0.00210214
-3.75357	0.00140143
-3.7408	0.00175178
-3.72804	0.0024525
-3.71528	0.000700713
-3.70251	0.00175178
-3.68975	0.000700713
-3.67698	0.0024525
-3.66422	0.000700713
-3.65146	0.00140143
-3.63869	0.00105107
-3.62593	0.000700713
-3.61316	0.000700713
-3.6004	0.00175178
-3.58764	0.00140143
-3.57487	0.000700713
-3.56211	0.00175178
-3.54934	0.00140143
-3.53658	0.000700713
-3.52382	0.00140143
-3.51105	0.00105107
-3.49829	0.0024525
-3.48552	0.000350357
-3.47276	0.000700713
-3.46	0.00175178
-3.44723	0.00280285
-3.43447	0.000700713
-3.4217	0.00140143
-3.40894	0.00105107
-3.39618	0.0024525
-3.38341	0.0024525
-3.37065	0.00175178
-3.35788	0.00175178
-3.34512	0.000700713
-3.33236	0.00140143
-3.31959	0.00105107
-3.30683	0.00175178
-3.29406	0.00175178
-3.2813	0.00105107
-3.26854	0.00280285
-3.25577	0.000700713
-3.24301	0.00105107
-3.23024	0.00175178
-3.21748	0.00175178
-3.20472	0.00140143
-3.19195	0.00140143
-3.17919	0.00140143
-3.16642	0.00105107
-3.15366	0.00210214
-3.1409	0.00105107
-3.12813	0.00175178
-3.11537	0.000700713
-3.1026	0.000350357
[truncated: 4,001 more rows]

## Sheet: (0.103,0)
Energy loss (eV)	Intensity (a.u.)
-28.6397	4.76603e-19
-28.627	4.76603e-19
-28.6142	4.76603e-19
-28.6014	0.000357738
-28.5887	4.76603e-19
-28.5759	0.000715476
-28.5632	0.000715476
-28.5504	0.000357738
-28.5376	0.000357738
-28.5249	0.000357738
-28.5121	0.000715476
-28.4993	4.76603e-19
-28.4866	4.76603e-19
-28.4738	0.000357738
-28.461	0.000715476
-28.4483	0.000357738
-28.4355	4.76603e-19
-28.4227	0.000357738
-28.41	0.000715476
-28.3972	0.000715476
-28.3845	0.00178869
-28.3717	0.000357738
-28.3589	4.76603e-19
-28.3462	4.76603e-19
-28.3334	0.000357738
-28.3206	4.76603e-19
-28.3079	4.76603e-19
-28.2951	0.000357738
-28.2823	0.000357738
-28.2696	0.000715476
-28.2568	0.000357738
-28.2441	0.00107321
-28.2313	4.76603e-19
-28.2185	0.00429286
-28.2058	0.000715476
-28.193	4.76603e-19
-28.1802	0.000357738
-28.1675	0.000357738
-28.1547	4.76603e-19
-28.1419	0.00107321
-28.1292	0.000715476
-28.1164	4.76603e-19
-28.1036	4.76603e-19
-28.0909	4.76603e-19
-28.0781	4.76603e-19
-28.0654	0.000357738
-28.0526	0.000357738
-28.0398	4.76603e-19
-28.0271	0.00143095
-28.0143	4.76603e-19
-28.0015	4.76603e-19
-27.9888	0.000357738
-27.976	0.000715476
-27.9632	0.000357738
-27.9505	0.00107321
-27.9377	0.000715476
-27.925	0.000715476
-27.9122	0.000357738
-27.8994	0.000357738
-27.8867	0.000357738
-27.8739	0.000715476
-27.8611	0.000715476
-27.8484	4.76603e-19
-27.8356	0.000357738
-27.8228	0.00107321
-27.8101	0.00107321
-27.7973	0.000715476
-27.7845	0.000715476
-27.7718	0.000715476
-27.759	0.00107321
-27.7463	0.000357738
-27.7335	0.00107321
-27.7207	0.000357738
-27.708	0.000357738
-27.6952	0.00107321
-27.6824	0.000715476
-27.6697	0.000357738
-27.6569	0.000357738
-27.6441	0.000715476
-27.6314	0.000715476
-27.6186	4.76603e-19
-27.6059	0.000715476
-27.5931	0.00143095
-27.5803	0.00107321
-27.5676	0.00107321
-27.5548	4.76603e-19
-27.542	0.000357738
-27.5293	0.000357738
-27.5165	0.000715476
-27.5037	0.000357738
-27.491	0.00143095
-27.4782	0.000357738
-27.4654	0.000357738
-27.4527	0.000357738
-27.4399	0.000715476
-27.4272	0.00107321
-27.4144	0.00107321
-27.4016	0.000357738
-27.3889	4.76603e-19
-27.3761	4.76603e-19
-27.3633	0.00107321
-27.3506	4.76603e-19
-27.3378	0.00178869
-27.325	4.76603e-19
-27.3123	0.000715476
-27.2995	0.000715476
-27.2868	4.76603e-19
-27.274	0.000357738
-27.2612	0.000357738
-27.2485	0.000715476
-27.2357	0.00107321
-27.2229	0.000357738
-27.2102	4.76603e-19
-27.1974	0.000357738
-27.1846	0.000715476
-27.1719	4.76603e-19
-27.1591	0.000715476
-27.1463	0.000357738
-27.1336	4.76603e-19
-27.1208	0.000357738
-27.1081	0.000715476
-27.0953	0.000357738
-27.0825	0.000715476
-27.0698	0.000357738
-27.057	0.00107321
-27.0442	0.000357738
-27.0315	0.000357738
-27.0187	4.76603e-19
-27.0059	0.000357738
-26.9932	4.76603e-19
-26.9804	0.000357738
-26.9677	4.76603e-19
-26.9549	4.76603e-19
-26.9421	4.76603e-19
-26.9294	4.76603e-19
-26.9166	4.76603e-19
-26.9038	4.76603e-19
-26.8911	4.76603e-19
-26.8783	0.000357738
-26.8655	4.76603e-19
-26.8528	4.76603e-19
-26.84	4.76603e-19
-26.8272	0.000357738
-26.8145	0.00107321
-26.8017	0.000357738
-26.789	0.000715476
-26.7762	4.76603e-19
-26.7634	0.000357738
-26.7507	0.000357738
-26.7379	4.76603e-19
-26.7251	0.00107321
-26.7124	0.000715476
-26.6996	0.000715476
-26.6868	4.76603e-19
-26.6741	4.76603e-19
-26.6613	0.000357738
-26.6486	4.76603e-19
-26.6358	0.000357738
-26.623	4.76603e-19
-26.6103	0.000357738
-26.5975	0.000357738
-26.5847	4.76603e-19
-26.572	4.76603e-19
-26.5592	4.76603e-19
-26.5464	4.76603e-19
-26.5337	0.000357738
-26.5209	0.000357738
-26.5081	0.000357738
-26.4954	0.000357738
-26.4826	4.76603e-19
-26.4699	4.76603e-19
-26.4571	4.76603e-19
-26.4443	0.000357738
-26.4316	4.76603e-19
-26.4188	4.76603e-19
-26.406	0.000715476
-26.3933	4.76603e-19
-26.3805	0.000357738
-26.3677	4.76603e-19
-26.355	0.000715476
-26.3422	4.76603e-19
-26.3295	0.000357738
-26.3167	0.000357738
-26.3039	0.000357738
-26.2912	4.76603e-19
-26.2784	0.000357738
-26.2656	0.000357738
-26.2529	4.76603e-19
-26.2401	4.76603e-19
-26.2273	0.000357738
-26.2146	4.76603e-19
-26.2018	0.000715476
-26.189	4.76603e-19
-26.1763	4.76603e-19
-26.1635	0.000357738
-26.1508	0.000715476
-26.138	0.00107321
-26.1252	4.76603e-19
-26.1125	4.76603e-19
-26.0997	4.76603e-19
-26.0869	4.76603e-19
-26.0742	4.76603e-19
-26.0614	0.000357738
-26.0486	4.76603e-19
-26.0359	4.76603e-19
-26.0231	0.000357738
-26.0104	0.000715476
-25.9976	4.76603e-19
-25.9848	4.76603e-19
-25.9721	4.76603e-19
-25.9593	4.76603e-19
-25.9465	4.76603e-19
-25.9338	4.76603e-19
-25.921	4.76603e-19
-25.9082	4.76603e-19
-25.8955	4.76603e-19
-25.8827	4.76603e-19
-25.8699	4.76603e-19
-25.8572	4.76603e-19
-25.8444	4.76603e-19
-25.8317	4.76603e-19
-25.8189	4.76603e-19
-25.8061	4.76603e-19
-25.7934	4.76603e-19
-25.7806	4.76603e-19
-25.7678	4.76603e-19
-25.7551	4.76603e-19
-25.7423	4.76603e-19
-25.7295	4.76603e-19
-25.7168	4.76603e-19
-25.704	4.76603e-19
-25.6913	4.76603e-19
-25.6785	4.76603e-19
-25.6657	4.76603e-19
-25.653	4.76603e-19
-25.6402	4.76603e-19
-25.6274	4.76603e-19
-25.6147	4.76603e-19
-25.6019	4.76603e-19
-25.5891	4.76603e-19
-25.5764	4.76603e-19
-25.5636	4.76603e-19
-25.5508	4.76603e-19
-25.5381	4.76603e-19
-25.5253	4.76603e-19
-25.5126	4.76603e-19
-25.4998	4.76603e-19
-25.487	4.76603e-19
-25.4743	4.76603e-19
-25.4615	4.76603e-19
-25.4487	4.76603e-19
-25.436	4.76603e-19
-25.4232	4.76603e-19
-25.4104	4.76603e-19
-25.3977	4.76603e-19
-25.3849	4.76603e-19
-25.3722	4.76603e-19
-25.3594	4.76603e-19
-25.3466	4.76603e-19
-25.3339	4.76603e-19
-25.3211	4.76603e-19
-25.3083	4.76603e-19
-25.2956	4.76603e-19
-25.2828	4.76603e-19
-25.27	4.76603e-19
-25.2573	4.76603e-19
-25.2445	4.76603e-19
-25.2317	4.76603e-19
-25.219	4.76603e-19
-25.2062	4.76603e-19
-25.1935	4.76603e-19
-25.1807	4.76603e-19
-25.1679	4.76603e-19
-25.1552	4.76603e-19
-25.1424	4.76603e-19
-25.1296	4.76603e-19
-25.1169	4.76603e-19
-25.1041	4.76603e-19
-25.0913	4.76603e-19
-25.0786	4.76603e-19
-25.0658	4.76603e-19
-25.0531	4.76603e-19
-25.0403	4.76603e-19
-25.0275	4.76603e-19
-25.0148	4.76603e-19
-25.002	4.76603e-19
-24.9892	4.76603e-19
-24.9765	4.76603e-19
-24.9637	4.76603e-19
-24.9509	4.76603e-19
-24.9382	4.76603e-19
-24.9254	4.76603e-19
-24.9126	4.76603e-19
-24.8999	4.76603e-19
-24.8871	4.76603e-19
-24.8744	4.76603e-19
-24.8616	4.76603e-19
-24.8488	4.76603e-19
-24.8361	4.76603e-19
-24.8233	4.76603e-19
-24.8105	4.76603e-19
-24.7978	4.76603e-19
-24.785	4.76603e-19
-24.7722	4.76603e-19
-24.7595	4.76603e-19
-24.7467	4.76603e-19
-24.734	4.76603e-19
-24.7212	4.76603e-19
-24.7084	4.76603e-19
-24.6957	4.76603e-19
-24.6829	4.76603e-19
-24.6701	4.76603e-19
-24.6574	4.76603e-19
-24.6446	4.76603e-19
-24.6318	4.76603e-19
-24.6191	4.76603e-19
-24.6063	4.76603e-19
-24.5935	4.76603e-19
-24.5808	4.76603e-19
-24.568	4.76603e-19
-24.5553	4.76603e-19
-24.5425	4.76603e-19
-24.5297	4.76603e-19
-24.517	4.76603e-19
-24.5042	4.76603e-19
-24.4914	4.76603e-19
-24.4787	4.76603e-19
-24.4659	4.76603e-19
-24.4531	4.76603e-19
-24.4404	4.76603e-19
-24.4276	4.76603e-19
-24.4149	4.76603e-19
-24.4021	4.76603e-19
-24.3893	4.76603e-19
-24.3766	4.76603e-19
-24.3638	4.76603e-19
-24.351	4.76603e-19
-24.3383	4.76603e-19
-24.3255	4.76603e-19
-24.3127	4.76603e-19
-24.3	4.76603e-19
-24.2872	4.76603e-19
-24.2744	4.76603e-19
-24.2617	4.76603e-19
-24.2489	4.76603e-19
-24.2362	4.76603e-19
-24.2234	4.76603e-19
-24.2106	4.76603e-19
-24.1979	4.76603e-19
-24.1851	4.76603e-19
-24.1723	4.76603e-19
-24.1596	4.76603e-19
-24.1468	4.76603e-19
-24.134	4.76603e-19
-24.1213	4.76603e-19
-24.1085	4.76603e-19
-24.0958	4.76603e-19
-24.083	4.76603e-19
-24.0702	4.76603e-19
-24.0575	4.76603e-19
-24.0447	4.76603e-19
-24.0319	4.76603e-19
-24.0192	4.76603e-19
-24.0064	4.76603e-19
-23.9936	4.76603e-19
-23.9809	4.76603e-19
-23.9681	4.76603e-19
-23.9553	4.76603e-19
-23.9426	4.76603e-19
-23.9298	4.76603e-19
-23.9171	4.76603e-19
-23.9043	4.76603e-19
-23.8915	4.76603e-19
-23.8788	4.76603e-19
-23.866	4.76603e-19
-23.8532	4.76603e-19
-23.8405	4.76603e-19
-23.8277	4.76603e-19
-23.8149	4.76603e-19
-23.8022	4.76603e-19
-23.7894	4.76603e-19
-23.7767	4.76603e-19
-23.7639	4.76603e-19
-23.7511	4.76603e-19
-23.7384	4.76603e-19
-23.7256	4.76603e-19
-23.7128	4.76603e-19
-23.7001	4.76603e-19
-23.6873	4.76603e-19
-23.6745	4.76603e-19
-23.6618	4.76603e-19
-23.649	4.76603e-19
-23.6362	4.76603e-19
-23.6235	4.76603e-19
-23.6107	4.76603e-19
-23.598	4.76603e-19
-23.5852	4.76603e-19
-23.5724	4.76603e-19
-23.5597	4.76603e-19
-23.5469	4.76603e-19
-23.5341	4.76603e-19
-23.5214	4.76603e-19
-23.5086	4.76603e-19
-23.4958	4.76603e-19
-23.4831	4.76603e-19
-23.4703	4.76603e-19
-23.4576	4.76603e-19
-23.4448	4.76603e-19
-23.432	4.76603e-19
-23.4193	4.76603e-19
-23.4065	4.76603e-19
-23.3937	4.76603e-19
-23.381	4.76603e-19
-23.3682	4.76603e-19
-23.3554	4.76603e-19
-23.3427	4.76603e-19
-23.3299	4.76603e-19
-23.3171	4.76603e-19
-23.3044	4.76603e-19
-23.2916	4.76603e-19
-23.2789	4.76603e-19
-23.2661	4.76603e-19
-23.2533	4.76603e-19
-23.2406	4.76603e-19
-23.2278	4.76603e-19
-23.215	4.76603e-19
-23.2023	4.76603e-19
-23.1895	4.76603e-19
-23.1767	4.76603e-19
-23.164	4.76603e-19
-23.1512	4.76603e-19
-23.1385	4.76603e-19
-23.1257	4.76603e-19
-23.1129	4.76603e-19
-23.1002	4.76603e-19
-23.0874	4.76603e-19
-23.0746	4.76603e-19
-23.0619	4.76603e-19
-23.0491	4.76603e-19
-23.0363	4.76603e-19
-23.0236	4.76603e-19
-23.0108	4.76603e-19
-22.998	4.76603e-19
-22.9853	4.76603e-19
-22.9725	4.76603e-19
-22.9598	4.76603e-19
-22.947	4.76603e-19
-22.9342	4.76603e-19
-22.9215	4.76603e-19
-22.9087	4.76603e-19
-22.8959	4.76603e-19
-22.8832	4.76603e-19
-22.8704	4.76603e-19
-22.8576	4.76603e-19
-22.8449	4.76603e-19
-22.8321	4.76603e-19
-22.8194	4.76603e-19
-22.8066	4.76603e-19
-22.7938	4.76603e-19
-22.7811	4.76603e-19
-22.7683	4.76603e-19
-22.7555	4.76603e-19
-22.7428	4.76603e-19
-22.73	4.76603e-19
-22.7172	4.76603e-19
-22.7045	4.76603e-19
-22.6917	4.76603e-19
-22.6789	4.76603e-19
-22.6662	4.76603e-19
-22.6534	4.76603e-19
-22.6407	4.76603e-19
-22.6279	4.76603e-19
-22.6151	4.76603e-19
-22.6024	4.76603e-19
-22.5896	4.76603e-19
-22.5768	4.76603e-19
-22.5641	4.76603e-19
-22.5513	4.76603e-19
-22.5385	4.76603e-19
-22.5258	4.76603e-19
-22.513	4.76603e-19
-22.5003	4.76603e-19
-22.4875	4.76603e-19
-22.4747	4.76603e-19
-22.462	4.76603e-19
-22.4492	4.76603e-19
-22.4364	4.76603e-19
-22.4237	4.76603e-19
-22.4109	4.76603e-19
-22.3981	4.76603e-19
-22.3854	4.76603e-19
-22.3726	4.76603e-19
-22.3598	4.76603e-19
-22.3471	4.76603e-19
-22.3343	4.76603e-19
-22.3216	4.76603e-19
-22.3088	4.76603e-19
-22.296	4.76603e-19
-22.2833	4.76603e-19
-22.2705	4.76603e-19
-22.2577	4.76603e-19
-22.245	4.76603e-19
-22.2322	4.76603e-19
-22.2194	4.76603e-19
-22.2067	4.76603e-19
-22.1939	4.76603e-19
-22.1812	4.76603e-19
-22.1684	4.76603e-19
-22.1556	4.76603e-19
-22.1429	4.76603e-19
-22.1301	4.76603e-19
-22.1173	4.76603e-19
-22.1046	4.76603e-19
-22.0918	4.76603e-19
-22.079	4.76603e-19
-22.0663	4.76603e-19
-22.0535	0.000357738
-22.0407	4.76603e-19
-22.028	4.76603e-19
-22.0152	4.76603e-19
-22.0025	4.76603e-19
-21.9897	4.76603e-19
-21.9769	4.76603e-19
-21.9642	4.76603e-19
-21.9514	4.76603e-19
-21.9386	4.76603e-19
-21.9259	4.76603e-19
-21.9131	4.76603e-19
-21.9003	4.76603e-19
-21.8876	4.76603e-19
-21.8748	4.76603e-19
-21.8621	4.76603e-19
-21.8493	4.76603e-19
-21.8365	4.76603e-19
-21.8238	4.76603e-19
-21.811	4.76603e-19
-21.7982	4.76603e-19
-21.7855	4.76603e-19
-21.7727	4.76603e-19
-21.7599	4.76603e-19
-21.7472	4.76603e-19
-21.7344	4.76603e-19
-21.7216	4.76603e-19
-21.7089	4.76603e-19
-21.6961	4.76603e-19
-21.6834	4.76603e-19
-21.6706	4.76603e-19
-21.6578	4.76603e-19
-21.6451	4.76603e-19
-21.6323	4.76603e-19
-21.6195	4.76603e-19
-21.6068	4.76603e-19
-21.594	4.76603e-19
-21.5812	4.76603e-19
-21.5685	4.76603e-19
-21.5557	4.76603e-19
-21.543	4.76603e-19
-21.5302	4.76603e-19
-21.5174	4.76603e-19
-21.5047	4.76603e-19
-21.4919	4.76603e-19
-21.4791	4.76603e-19
-21.4664	0.000357738
-21.4536	4.76603e-19
-21.4408	4.76603e-19
-21.4281	4.76603e-19
-21.4153	4.76603e-19
-21.4025	4.76603e-19
-21.3898	4.76603e-19
-21.377	4.76603e-19
-21.3643	4.76603e-19
-21.3515	4.76603e-19
-21.3387	4.76603e-19
-21.326	4.76603e-19
-21.3132	4.76603e-19
-21.3004	4.76603e-19
-21.2877	4.76603e-19
-21.2749	4.76603e-19
-21.2621	4.76603e-19
-21.2494	4.76603e-19
-21.2366	4.76603e-19
-21.2239	4.76603e-19
-21.2111	4.76603e-19
-21.1983	4.76603e-19
-21.1856	4.76603e-19
-21.1728	4.76603e-19
-21.16	4.76603e-19
-21.1473	4.76603e-19
-21.1345	4.76603e-19
-21.1217	4.76603e-19
-21.109	4.76603e-19
-21.0962	4.76603e-19
-21.0834	4.76603e-19
-21.0707	4.76603e-19
-21.0579	4.76603e-19
-21.0452	4.76603e-19
-21.0324	4.76603e-19
-21.0196	4.76603e-19
-21.0069	0.000357738
-20.9941	4.76603e-19
-20.9813	4.76603e-19
-20.9686	4.76603e-19
-20.9558	4.76603e-19
-20.943	4.76603e-19
-20.9303	4.76603e-19
-20.9175	4.76603e-19
-20.9048	4.76603e-19
-20.892	4.76603e-19
-20.8792	4.76603e-19
-20.8665	4.76603e-19
-20.8537	4.76603e-19
-20.8409	4.76603e-19
-20.8282	4.76603e-19
-20.8154	4.76603e-19
-20.8026	4.76603e-19
-20.7899	4.76603e-19
-20.7771	4.76603e-19
-20.7643	4.76603e-19
-20.7516	0.000357738
-20.7388	4.76603e-19
-20.7261	4.76603e-19
-20.7133	4.76603e-19
-20.7005	4.76603e-19
-20.6878	4.76603e-19
-20.675	4.76603e-19
-20.6622	4.76603e-19
-20.6495	4.76603e-19
-20.6367	4.76603e-19
-20.6239	4.76603e-19
-20.6112	4.76603e-19
-20.5984	4.76603e-19
-20.5857	4.76603e-19
-20.5729	4.76603e-19
-20.5601	4.76603e-19
-20.5474	4.76603e-19
-20.5346	4.76603e-19
-20.5218	4.76603e-19
-20.5091	4.76603e-19
-20.4963	4.76603e-19
-20.4835	4.76603e-19
-20.4708	4.76603e-19
-20.458	4.76603e-19
-20.4452	4.76603e-19
-20.4325	4.76603e-19
-20.4197	4.76603e-19
-20.407	4.76603e-19
-20.3942	4.76603e-19
-20.3814	4.76603e-19
-20.3687	4.76603e-19
-20.3559	4.76603e-19
-20.3431	4.76603e-19
-20.3304	4.76603e-19
-20.3176	4.76603e-19
-20.3048	0.000357738
-20.2921	4.76603e-19
-20.2793	4.76603e-19
-20.2666	4.76603e-19
-20.2538	4.76603e-19
-20.241	4.76603e-19
-20.2283	4.76603e-19
-20.2155	4.76603e-19
-20.2027	4.76603e-19
-20.19	4.76603e-19
-20.1772	4.76603e-19
-20.1644	4.76603e-19
-20.1517	4.76603e-19
-20.1389	4.76603e-19
-20.1261	4.76603e-19
-20.1134	4.76603e-19
-20.1006	4.76603e-19
-20.0879	4.76603e-19
-20.0751	4.76603e-19
-20.0623	4.76603e-19
-20.0496	4.76603e-19
-20.0368	4.76603e-19
-20.024	4.76603e-19
-20.0113	4.76603e-19
-19.9985	4.76603e-19
-19.9857	4.76603e-19
-19.973	4.76603e-19
-19.9602	4.76603e-19
-19.9475	4.76603e-19
-19.9347	4.76603e-19
-19.9219	4.76603e-19
-19.9092	4.76603e-19
-19.8964	4.76603e-19
-19.8836	4.76603e-19
-19.8709	4.76603e-19
-19.8581	4.76603e-19
-19.8453	4.76603e-19
-19.8326	4.76603e-19
-19.8198	4.76603e-19
-19.807	4.76603e-19
-19.7943	4.76603e-19
-19.7815	4.76603e-19
-19.7688	4.76603e-19
-19.756	4.76603e-19
-19.7432	4.76603e-19
-19.7305	4.76603e-19
-19.7177	4.76603e-19
-19.7049	4.76603e-19
-19.6922	4.76603e-19
-19.6794	4.76603e-19
-19.6666	4.76603e-19
-19.6539	4.76603e-19
-19.6411	4.76603e-19
-19.6284	4.76603e-19
-19.6156	0.000357738
-19.6028	0.000357738
-19.5901	4.76603e-19
-19.5773	4.76603e-19
-19.5645	4.76603e-19
-19.5518	4.76603e-19
-19.539	4.76603e-19
-19.5262	4.76603e-19
-19.5135	0.000357738
-19.5007	4.76603e-19
-19.4879	4.76603e-19
-19.4752	4.76603e-19
-19.4624	4.76603e-19
-19.4497	4.76603e-19
-19.4369	4.76603e-19
-19.4241	4.76603e-19
-19.4114	4.76603e-19
-19.3986	4.76603e-19
-19.3858	4.76603e-19
-19.3731	4.76603e-19
-19.3603	4.76603e-19
-19.3475	4.76603e-19
-19.3348	4.76603e-19
-19.322	4.76603e-19
-19.3093	4.76603e-19
-19.2965	4.76603e-19
-19.2837	4.76603e-19
-19.271	4.76603e-19
-19.2582	4.76603e-19
-19.2454	4.76603e-19
-19.2327	4.76603e-19
-19.2199	0.000357738
-19.2071	4.76603e-19
-19.1944	4.76603e-19
-19.1816	4.76603e-19
-19.1688	0.000357738
-19.1561	4.76603e-19
-19.1433	4.76603e-19
-19.1306	4.76603e-19
-19.1178	4.76603e-19
-19.105	0.000357738
-19.0923	0.000357738
-19.0795	4.76603e-19
-19.0667	4.76603e-19
-19.054	4.76603e-19
-19.0412	4.76603e-19
-19.0284	4.76603e-19
-19.0157	4.76603e-19
-19.0029	0.000715476
-18.9902	4.76603e-19
-18.9774	4.76603e-19
-18.9646	4.76603e-19
-18.9519	4.76603e-19
-18.9391	4.76603e-19
-18.9263	4.76603e-19
-18.9136	4.76603e-19
-18.9008	0.000357738
-18.888	4.76603e-19
-18.8753	0.000357738
-18.8625	4.76603e-19
-18.8497	0.000357738
-18.837	4.76603e-19
-18.8242	0.000357738
-18.8115	0.000357738
-18.7987	0.000357738
-18.7859	4.76603e-19
-18.7732	0.000357738
-18.7604	4.76603e-19
-18.7476	4.76603e-19
-18.7349	4.76603e-19
-18.7221	0.000357738
-18.7093	4.76603e-19
-18.6966	0.000357738
-18.6838	0.000357738
-18.6711	4.76603e-19
-18.6583	4.76603e-19
-18.6455	4.76603e-19
-18.6328	4.76603e-19
-18.62	4.76603e-19
-18.6072	4.76603e-19
-18.5945	4.76603e-19
-18.5817	0.000357738
-18.5689	4.76603e-19
-18.5562	4.76603e-19
-18.5434	4.76603e-19
-18.5306	4.76603e-19
-18.5179	0.000357738
-18.5051	4.76603e-19
-18.4924	4.76603e-19
-18.4796	4.76603e-19
-18.4668	4.76603e-19
-18.4541	4.76603e-19
-18.4413	0.000357738
-18.4285	4.76603e-19
-18.4158	4.76603e-19
-18.403	4.76603e-19
-18.3902	4.76603e-19
-18.3775	0.000357738
-18.3647	4.76603e-19
-18.352	0.000357738
-18.3392	4.76603e-19
-18.3264	4.76603e-19
-18.3137	4.76603e-19
-18.3009	4.76603e-19
-18.2881	4.76603e-19
-18.2754	4.76603e-19
-18.2626	4.76603e-19
-18.2498	4.76603e-19
-18.2371	4.76603e-19
-18.2243	4.76603e-19
-18.2115	4.76603e-19
-18.1988	0.000357738
-18.186	4.76603e-19
-18.1733	4.76603e-19
-18.1605	4.76603e-19
-18.1477	0.000357738
-18.135	4.76603e-19
-18.1222	4.76603e-19
-18.1094	4.76603e-19
-18.0967	4.76603e-19
-18.0839	4.76603e-19
-18.0711	4.76603e-19
-18.0584	4.76603e-19
-18.0456	4.76603e-19
-18.0329	0.000715476
-18.0201	4.76603e-19
-18.0073	4.76603e-19
-17.9946	4.76603e-19
-17.9818	4.76603e-19
-17.969	0.00107321
-17.9563	4.76603e-19
-17.9435	4.76603e-19
-17.9307	4.76603e-19
-17.918	4.76603e-19
-17.9052	4.76603e-19
-17.8924	4.76603e-19
-17.8797	4.76603e-19
-17.8669	4.76603e-19
-17.8542	4.76603e-19
-17.8414	4.76603e-19
-17.8286	4.76603e-19
-17.8159	0.000357738
-17.8031	4.76603e-19
-17.7903	0.000357738
-17.7776	4.76603e-19
-17.7648	4.76603e-19
-17.752	0.000357738
-17.7393	0.00107321
-17.7265	4.76603e-19
-17.7138	4.76603e-19
-17.701	0.000357738
-17.6882	4.76603e-19
-17.6755	0.000357738
-17.6627	4.76603e-19
-17.6499	4.76603e-19
-17.6372	0.000357738
-17.6244	0.000357738
-17.6116	4.76603e-19
-17.5989	4.76603e-19
-17.5861	0.000715476
-17.5733	0.000357738
-17.5606	4.76603e-19
-17.5478	4.76603e-19
-17.5351	0.000715476
-17.5223	0.000357738
-17.5095	0.000357738
-17.4968	4.76603e-19
-17.484	0.00107321
-17.4712	4.76603e-19
-17.4585	4.76603e-19
-17.4457	0.000357738
-17.4329	0.000715476
-17.4202	0.000715476
-17.4074	4.76603e-19
-17.3947	4.76603e-19
-17.3819	4.76603e-19
-17.3691	4.76603e-19
-17.3564	4.76603e-19
-17.3436	4.76603e-19
-17.3308	4.76603e-19
-17.3181	0.000715476
-17.3053	0.000357738
-17.2925	4.76603e-19
-17.2798	4.76603e-19
-17.267	0.000357738
-17.2542	4.76603e-19
-17.2415	4.76603e-19
-17.2287	0.000357738
-17.216	0.000357738
-17.2032	0.000357738
-17.1904	4.76603e-19
-17.1777	4.76603e-19
-17.1649	4.76603e-19
-17.1521	0.000357738
-17.1394	4.76603e-19
-17.1266	4.76603e-19
-17.1138	0.000357738
-17.1011	4.76603e-19
-17.0883	4.76603e-19
-17.0756	0.000357738
-17.0628	0.000357738
-17.05	4.76603e-19
-17.0373	4.76603e-19
-17.0245	4.76603e-19
-17.0117	4.76603e-19
-16.999	4.76603e-19
-16.9862	4.76603e-19
-16.9734	0.000715476
-16.9607	4.76603e-19
-16.9479	4.76603e-19
-16.9351	4.76603e-19
-16.9224	0.000715476
-16.9096	0.000357738
-16.8969	4.76603e-19
-16.8841	0.000357738
-16.8713	0.00107321
-16.8586	4.76603e-19
-16.8458	4.76603e-19
-16.833	0.000357738
-16.8203	0.000715476
-16.8075	0.00107321
-16.7947	0.000357738
-16.782	0.000715476
-16.7692	4.76603e-19
-16.7565	4.76603e-19
-16.7437	0.000715476
-16.7309	0.000715476
-16.7182	4.76603e-19
-16.7054	4.76603e-19
-16.6926	4.76603e-19
-16.6799	0.000357738
-16.6671	4.76603e-19
-16.6543	4.76603e-19
-16.6416	4.76603e-19
-16.6288	0.000357738
-16.616	0.000357738
-16.6033	4.76603e-19
-16.5905	4.76603e-19
-16.5778	0.000357738
-16.565	4.76603e-19
-16.5522	0.000357738
-16.5395	0.000715476
-16.5267	4.76603e-19
-16.5139	4.76603e-19
-16.5012	4.76603e-19
-16.4884	4.76603e-19
-16.4756	4.76603e-19
-16.4629	4.76603e-19
-16.4501	0.000357738
-16.4374	4.76603e-19
-16.4246	0.000715476
-16.4118	4.76603e-19
-16.3991	0.000357738
-16.3863	0.000357738
-16.3735	4.76603e-19
-16.3608	4.76603e-19
-16.348	4.76603e-19
-16.3352	0.000357738
-16.3225	4.76603e-19
-16.3097	0.000357738
-16.2969	0.000357738
-16.2842	0.00107321
-16.2714	0.000357738
-16.2587	4.76603e-19
-16.2459	4.76603e-19
-16.2331	4.76603e-19
-16.2204	4.76603e-19
-16.2076	0.000715476
-16.1948	4.76603e-19
-16.1821	4.76603e-19
-16.1693	0.000357738
-16.1565	0.000357738
-16.1438	0.000357738
-16.131	4.76603e-19
-16.1183	4.76603e-19
-16.1055	4.76603e-19
-16.0927	0.000357738
-16.08	0.000715476
-16.0672	4.76603e-19
-16.0544	0.000357738
-16.0417	0.000715476
-16.0289	0.000715476
-16.0161	4.76603e-19
-16.0034	0.000715476
-15.9906	0.000357738
-15.9778	4.76603e-19
-15.9651	4.76603e-19
-15.9523	4.76603e-19
-15.9396	4.76603e-19
-15.9268	0.000715476
-15.914	0.000357738
-15.9013	0.000715476
-15.8885	4.76603e-19
-15.8757	0.000357738
-15.863	0.000715476
-15.8502	0.000357738
-15.8374	4.76603e-19
-15.8247	0.000715476
-15.8119	0.000357738
-15.7992	0.000715476
-15.7864	0.000357738
-15.7736	4.76603e-19
-15.7609	4.76603e-19
-15.7481	0.00143095
-15.7353	0.000357738
-15.7226	4.76603e-19
-15.7098	4.76603e-19
-15.697	0.000357738
-15.6843	4.76603e-19
-15.6715	0.000357738
-15.6587	0.000357738
-15.646	4.76603e-19
-15.6332	4.76603e-19
-15.6205	0.000357738
-15.6077	4.76603e-19
-15.5949	4.76603e-19
-15.5822	0.000715476
-15.5694	0.000715476
-15.5566	0.000715476
-15.5439	0.000357738
-15.5311	4.76603e-19
-15.5183	0.000715476
-15.5056	0.000715476
-15.4928	0.000357738
-15.4801	4.76603e-19
-15.4673	0.000357738
-15.4545	0.000357738
-15.4418	0.000715476
-15.429	0.000357738
-15.4162	0.000357738
-15.4035	0.000357738
-15.3907	0.000715476
-15.3779	4.76603e-19
-15.3652	0.000715476
-15.3524	0.00107321
-15.3396	0.000715476
-15.3269	4.76603e-19
-15.3141	4.76603e-19
-15.3014	0.000357738
-15.2886	4.76603e-19
-15.2758	0.000357738
-15.2631	0.00107321
-15.2503	0.000357738
-15.2375	0.000357738
-15.2248	4.76603e-19
-15.212	0.000357738
-15.1992	4.76603e-19
-15.1865	4.76603e-19
-15.1737	4.76603e-19
-15.161	4.76603e-19
-15.1482	4.76603e-19
-15.1354	0.000357738
-15.1227	0.000715476
-15.1099	0.000357738
-15.0971	0.000357738
-15.0844	4.76603e-19
-15.0716	0.000357738
-15.0588	0.000357738
-15.0461	0.000357738
-15.0333	4.76603e-19
-15.0205	0.000715476
-15.0078	4.76603e-19
-14.995	4.76603e-19
-14.9823	4.76603e-19
-14.9695	0.000357738
-14.9567	0.000357738
-14.944	0.000357738
-14.9312	0.000357738
-14.9184	0.000715476
-14.9057	4.76603e-19
-14.8929	0.000357738
-14.8801	0.000715476
-14.8674	0.00107321
-14.8546	0.000715476
-14.8419	4.76603e-19
-14.8291	0.000357738
-14.8163	0.000357738
-14.8036	0.000357738
-14.7908	0.000715476
-14.778	0.000715476
-14.7653	4.76603e-19
-14.7525	0.000715476
-14.7397	4.76603e-19
-14.727	0.000357738
-14.7142	0.00107321
-14.7014	4.76603e-19
-14.6887	4.76603e-19
-14.6759	0.000357738
-14.6632	0.000357738
-14.6504	0.000357738
-14.6376	0.000715476
-14.6249	0.000357738
-14.6121	0.000357738
-14.5993	0.000357738
-14.5866	4.76603e-19
-14.5738	0.000357738
-14.561	4.76603e-19
-14.5483	0.000715476
-14.5355	0.000357738
-14.5228	4.76603e-19
-14.51	0.000357738
-14.4972	4.76603e-19
-14.4845	0.000357738
-14.4717	0.000357738
-14.4589	0.000715476
-14.4462	0.000357738
-14.4334	0.000357738
-14.4206	0.000357738
-14.4079	0.000715476
-14.3951	4.76603e-19
-14.3823	0.000715476
-14.3696	0.000357738
-14.3568	0.000357738
-14.3441	0.000357738
-14.3313	0.000357738
-14.3185	0.000357738
-14.3058	4.76603e-19
-14.293	0.000357738
-14.2802	0.000357738
-14.2675	0.000357738
-14.2547	4.76603e-19
-14.2419	4.76603e-19
-14.2292	4.76603e-19
-14.2164	4.76603e-19
-14.2037	0.00107321
-14.1909	4.76603e-19
-14.1781	0.000357738
-14.1654	4.76603e-19
-14.1526	0.000357738
-14.1398	0.000357738
-14.1271	0.000715476
-14.1143	0.000357738
-14.1015	0.000715476
-14.0888	0.00143095
-14.076	4.76603e-19
-14.0632	0.000357738
-14.0505	0.000357738
-14.0377	4.76603e-19
-14.025	0.00107321
-14.0122	0.000357738
-13.9994	4.76603e-19
-13.9867	0.000357738
-13.9739	0.00107321
-13.9611	0.000357738
-13.9484	4.76603e-19
-13.9356	0.000357738
-13.9228	0.000357738
-13.9101	4.76603e-19
-13.8973	0.00107321
-13.8846	0.000357738
-13.8718	0.000357738
-13.859	0.000357738
-13.8463	0.00107321
-13.8335	0.00107321
-13.8207	0.00107321
-13.808	0.00107321
-13.7952	0.00107321
-13.7824	0.000357738
-13.7697	0.000357738
-13.7569	0.000715476
-13.7441	4.76603e-19
-13.7314	4.76603e-19
-13.7186	4.76603e-19
-13.7059	0.000357738
-13.6931	0.000357738
-13.6803	0.000357738
-13.6676	0.000357738
-13.6548	0.000357738
-13.642	0.000715476
-13.6293	0.000357738
-13.6165	4.76603e-19
-13.6037	0.000357738
-13.591	0.000715476
-13.5782	0.000715476
-13.5655	0.000715476
-13.5527	4.76603e-19
-13.5399	0.000715476
-13.5272	4.76603e-19
-13.5144	4.76603e-19
-13.5016	0.00107321
-13.4889	4.76603e-19
-13.4761	4.76603e-19
-13.4633	0.000357738
-13.4506	4.76603e-19
-13.4378	4.76603e-19
-13.425	0.000357738
-13.4123	0.000357738
-13.3995	4.76603e-19
-13.3868	0.00107321
-13.374	0.000357738
-13.3612	4.76603e-19
-13.3485	0.000357738
-13.3357	4.76603e-19
-13.3229	0.000715476
-13.3102	0.000357738
-13.2974	0.000357738
-13.2846	0.000715476
-13.2719	0.000357738
-13.2591	0.000715476
-13.2464	4.76603e-19
-13.2336	0.000357738
-13.2208	0.000715476
-13.2081	4.76603e-19
-13.1953	0.000715476
-13.1825	4.76603e-19
-13.1698	0.000715476
-13.157	4.76603e-19
-13.1442	0.000357738
-13.1315	0.000715476
-13.1187	0.000357738
-13.1059	0.000357738
-13.0932	0.000357738
-13.0804	0.000357738
-13.0677	0.000715476
-13.0549	4.76603e-19
-13.0421	4.76603e-19
-13.0294	4.76603e-19
-13.0166	0.000357738
-13.0038	0.000715476
-12.9911	0.00143095
-12.9783	0.000357738
-12.9655	0.000715476
-12.9528	0.00143095
-12.94	0.000715476
-12.9273	0.000357738
-12.9145	0.000715476
-12.9017	0.000715476
-12.889	0.00107321
-12.8762	0.000357738
-12.8634	0.000715476
-12.8507	0.000715476
-12.8379	0.000357738
-12.8251	4.76603e-19
-12.8124	0.000715476
-12.7996	0.000357738
-12.7868	0.000357738
-12.7741	4.76603e-19
-12.7613	0.000357738
-12.7486	0.000357738
-12.7358	4.76603e-19
-12.723	0.00107321
-12.7103	0.000357738
-12.6975	0.00107321
-12.6847	0.000357738
-12.672	0.000357738
-12.6592	4.76603e-19
-12.6464	4.76603e-19
-12.6337	0.000715476
-12.6209	0.00178869
-12.6082	4.76603e-19
-12.5954	0.000715476
-12.5826	0.000357738
-12.5699	4.76603e-19
-12.5571	4.76603e-19
-12.5443	0.000357738
-12.5316	0.000357738
-12.5188	0.00107321
-12.506	0.000357738
-12.4933	4.76603e-19
-12.4805	4.76603e-19
-12.4677	4.76603e-19
-12.455	0.000715476
-12.4422	0.000357738
-12.4295	0.000357738
-12.4167	4.76603e-19
-12.4039	0.000357738
-12.3912	0.000357738
-12.3784	0.00143095
-12.3656	4.76603e-19
-12.3529	0.000357738
-12.3401	0.000357738
-12.3273	0.000357738
-12.3146	0.000357738
-12.3018	4.76603e-19
-12.2891	4.76603e-19
-12.2763	0.000357738
-12.2635	0.000357738
-12.2508	0.000357738
-12.238	4.76603e-19
-12.2252	0.000357738
-12.2125	0.000715476
-12.1997	0.000715476
-12.1869	0.000357738
-12.1742	0.000357738
-12.1614	4.76603e-19
-12.1486	0.000357738
-12.1359	0.000357738
-12.1231	0.000357738
-12.1104	4.76603e-19
-12.0976	4.76603e-19
-12.0848	4.76603e-19
-12.0721	0.000715476
-12.0593	0.00214643
-12.0465	4.76603e-19
-12.0338	0.000357738
-12.021	0.000357738
-12.0082	0.000357738
-11.9955	0.00107321
-11.9827	4.76603e-19
-11.97	0.000357738
-11.9572	4.76603e-19
-11.9444	0.00107321
-11.9317	4.76603e-19
-11.9189	0.000357738
-11.9061	4.76603e-19
-11.8934	4.76603e-19
-11.8806	0.000357738
-11.8678	4.76603e-19
-11.8551	0.00107321
-11.8423	0.000357738
-11.8295	0.000357738
-11.8168	4.76603e-19
-11.804	0.000357738
-11.7913	4.76603e-19
-11.7785	0.000357738
-11.7657	0.00107321
-11.753	4.76603e-19
-11.7402	0.000357738
-11.7274	0.000715476
-11.7147	0.00107321
-11.7019	0.00107321
-11.6891	0.000357738
-11.6764	0.000715476
-11.6636	0.00107321
-11.6509	0.000357738
-11.6381	0.000715476
-11.6253	0.00107321
-11.6126	4.76603e-19
-11.5998	0.000715476
-11.587	0.000357738
-11.5743	0.000715476
-11.5615	0.000357738
-11.5487	0.000357738
-11.536	4.76603e-19
-11.5232	4.76603e-19
-11.5104	0.000357738
-11.4977	0.000357738
-11.4849	4.76603e-19
-11.4722	0.00178869
-11.4594	4.76603e-19
-11.4466	0.000715476
-11.4339	0.000357738
-11.4211	4.76603e-19
-11.4083	0.000715476
-11.3956	0.000715476
-11.3828	0.000715476
-11.37	4.76603e-19
-11.3573	0.000715476
-11.3445	0.000715476
-11.3318	0.000357738
-11.319	0.00107321
-11.3062	4.76603e-19
-11.2935	0.000357738
-11.2807	0.00107321
-11.2679	0.000357738
-11.2552	0.000715476
-11.2424	0.000715476
-11.2296	0.000715476
-11.2169	0.000357738
-11.2041	0.000715476
-11.1913	0.000715476
-11.1786	0.000715476
-11.1658	0.000357738
-11.1531	0.00107321
-11.1403	4.76603e-19
-11.1275	0.00107321
-11.1148	0.000357738
-11.102	4.76603e-19
-11.0892	4.76603e-19
-11.0765	0.000357738
-11.0637	4.76603e-19
-11.0509	0.00107321
-11.0382	0.00107321
-11.0254	4.76603e-19
-11.0127	0.000357738
-10.9999	0.000357738
-10.9871	0.000357738
-10.9744	0.000357738
-10.9616	4.76603e-19
-10.9488	0.000357738
-10.9361	0.000715476
-10.9233	0.000715476
-10.9105	0.000357738
-10.8978	0.000715476
-10.885	0.000357738
-10.8722	0.000715476
-10.8595	4.76603e-19
-10.8467	4.76603e-19
-10.834	4.76603e-19
-10.8212	0.000357738
-10.8084	0.000357738
-10.7957	0.000357738
-10.7829	0.000715476
-10.7701	0.000715476
-10.7574	0.000715476
-10.7446	0.000715476
-10.7318	0.00107321
-10.7191	0.000357738
-10.7063	0.00107321
-10.6936	0.000357738
-10.6808	0.000357738
-10.668	0.000715476
-10.6553	0.000357738
-10.6425	0.000357738
-10.6297	0.00178869
-10.617	0.000357738
-10.6042	0.00107321
-10.5914	0.000715476
-10.5787	4.76603e-19
-10.5659	0.000357738
-10.5531	4.76603e-19
-10.5404	4.76603e-19
-10.5276	0.000357738
-10.5149	0.000715476
-10.5021	4.76603e-19
-10.4893	0.000357738
-10.4766	0.000357738
-10.4638	0.000357738
-10.451	0.000357738
-10.4383	0.000357738
-10.4255	0.00107321
-10.4127	0.000357738
-10.4	0.000715476
-10.3872	0.00107321
-10.3745	0.000715476
-10.3617	0.000357738
-10.3489	4.76603e-19
-10.3362	0.000357738
-10.3234	0.000357738
-10.3106	0.000715476
-10.2979	0.000715476
-10.2851	4.76603e-19
-10.2723	0.000715476
-10.2596	0.000357738
-10.2468	0.00178869
-10.234	0.000357738
-10.2213	0.000715476
-10.2085	0.000715476
-10.1958	0.000357738
-10.183	0.000715476
-10.1702	0.000715476
-10.1575	0.000357738
-10.1447	0.000357738
-10.1319	0.000357738
-10.1192	4.76603e-19
-10.1064	4.76603e-19
-10.0936	0.000357738
-10.0809	0.000357738
-10.0681	0.000357738
-10.0554	4.76603e-19
-10.0426	0.000715476
-10.0298	0.000357738
-10.0171	0.000715476
-10.0043	0.000357738
-9.99153	4.76603e-19
-9.97877	0.000357738
-9.966	0.000357738
-9.95324	4.76603e-19
-9.94048	0.000357738
-9.92771	0.000715476
-9.91495	4.76603e-19
-9.90218	4.76603e-19
-9.88942	0.000357738
-9.87666	0.00107321
-9.86389	4.76603e-19
-9.85113	0.000357738
-9.83836	0.000715476
-9.8256	4.76603e-19
-9.81284	0.000357738
-9.80007	0.000715476
-9.78731	0.00107321
-9.77454	0.000715476
-9.76178	0.000357738
-9.74902	4.76603e-19
-9.73625	0.00107321
-9.72349	0.000357738
-9.71072	0.00143095
-9.69796	0.000715476
-9.6852	0.000715476
-9.67243	0.000357738
-9.65967	0.000715476
-9.6469	4.76603e-19
-9.63414	0.000357738
-9.62138	0.00107321
-9.60861	0.000357738
-9.59585	0.000715476
-9.58308	0.000357738
-9.57032	0.00107321
-9.55756	4.76603e-19
-9.54479	0.00143095
-9.53203	0.000715476
-9.51926	0.000357738
-9.5065	0.000357738
-9.49374	0.000357738
-9.48097	0.00143095
-9.46821	4.76603e-19
-9.45544	0.000357738
-9.44268	4.76603e-19
-9.42992	0.000357738
-9.41715	0.000357738
-9.40439	0.000357738
-9.39162	0.00107321
-9.37886	0.00107321
-9.3661	0.000715476
-9.35333	0.00107321
-9.34057	0.00107321
-9.3278	0.000357738
-9.31504	0.000357738
-9.30228	4.76603e-19
-9.28951	0.000715476
-9.27675	0.000715476
-9.26398	0.000357738
-9.25122	4.76603e-19
-9.23846	0.000357738
-9.22569	0.000357738
-9.21293	0.000715476
-9.20016	0.000357738
-9.1874	0.000715476
-9.17464	0.000357738
-9.16187	0.000357738
-9.14911	0.00107321
-9.13634	0.000715476
-9.12358	0.00143095
-9.11082	0.000357738
-9.09805	0.000715476
-9.08529	0.00107321
-9.07252	4.76603e-19
-9.05976	0.000715476
-9.047	4.76603e-19
-9.03423	0.000357738
-9.02147	0.000715476
-9.0087	0.000715476
-8.99594	4.76603e-19
-8.98318	0.00143095
-8.97041	0.000715476
-8.95765	0.00143095
-8.94488	4.76603e-19
-8.93212	0.000715476
-8.91936	0.000357738
-8.90659	0.00107321
-8.89383	0.00107321
-8.88106	0.000715476
-8.8683	4.76603e-19
-8.85554	0.00107321
-8.84277	4.76603e-19
-8.83001	0.000715476
-8.81724	0.000715476
-8.80448	0.00143095
-8.79172	4.76603e-19
-8.77895	4.76603e-19
-8.76619	0.000715476
-8.75342	0.000715476
-8.74066	0.000357738
-8.7279	4.76603e-19
-8.71513	0.000357738
-8.70237	0.000357738
-8.6896	0.000715476
-8.67684	0.00143095
-8.66408	0.000357738
-8.65131	0.000715476
-8.63855	0.000715476
-8.62578	0.000357738
-8.61302	0.00107321
-8.60026	0.000357738
-8.58749	0.000357738
-8.57473	4.76603e-19
-8.56196	0.000715476
-8.5492	0.000357738
-8.53644	0.000715476
-8.52367	0.00107321
-8.51091	4.76603e-19
-8.49814	4.76603e-19
-8.48538	0.00107321
-8.47262	0.000357738
-8.45985	0.000357738
-8.44709	0.000715476
-8.43432	4.76603e-19
-8.42156	0.000715476
-8.4088	0.000357738
-8.39603	4.76603e-19
-8.38327	0.000357738
-8.3705	0.000715476
-8.35774	4.76603e-19
-8.34498	0.000357738
-8.33221	0.000357738
-8.31945	0.000715476
-8.30668	0.00107321
-8.29392	0.000357738
-8.28116	0.000357738
-8.26839	0.000715476
-8.25563	0.000715476
-8.24286	0.000357738
-8.2301	4.76603e-19
-8.21734	0.000357738
-8.20457	0.00107321
-8.19181	0.000357738
-8.17904	4.76603e-19
-8.16628	0.000357738
-8.15352	0.000715476
-8.14075	0.000357738
-8.12799	4.76603e-19
-8.11522	4.76603e-19
-8.10246	0.000357738
-8.0897	0.000357738
-8.07693	4.76603e-19
-8.06417	4.76603e-19
-8.0514	0.000715476
-8.03864	4.76603e-19
-8.02588	0.000715476
-8.01311	0.00178869
-8.00035	0.00143095
-7.98758	0.00107321
-7.97482	0.000357738
-7.96206	0.000715476
-7.94929	0.00107321
-7.93653	0.00107321
-7.92376	0.000715476
-7.911	0.000357738
-7.89824	0.000357738
-7.88547	0.000715476
-7.87271	0.000715476
-7.85994	0.00143095
-7.84718	0.00107321
-7.83442	4.76603e-19
-7.82165	0.000357738
-7.80889	0.000357738
-7.79612	0.00143095
-7.78336	0.000357738
-7.7706	0.000715476
-7.75783	0.000715476
-7.74507	4.76603e-19
-7.7323	0.000357738
-7.71954	4.76603e-19
-7.70678	4.76603e-19
-7.69401	4.76603e-19
-7.68125	0.00143095
-7.66848	4.76603e-19
-7.65572	0.000357738
-7.64296	4.76603e-19
-7.63019	0.000715476
-7.61743	0.00107321
-7.60466	0.00107321
-7.5919	0.000357738
-7.57914	0.000357738
-7.56637	0.000357738
-7.55361	0.00107321
-7.54084	0.000357738
-7.52808	4.76603e-19
-7.51532	0.00107321
-7.50255	0.000715476
-7.48979	0.00178869
-7.47702	0.000357738
-7.46426	0.000357738
-7.4515	0.000715476
-7.43873	0.000715476
-7.42597	0.00107321
-7.4132	0.000715476
-7.40044	0.000357738
-7.38768	0.00107321
-7.37491	4.76603e-19
-7.36215	0.000357738
-7.34938	0.00214643
-7.33662	0.000715476
-7.32386	0.000715476
-7.31109	0.000357738
-7.29833	0.000715476
-7.28556	0.000715476
-7.2728	0.000715476
-7.26004	0.000357738
-7.24727	0.000357738
-7.23451	0.000715476
-7.22174	0.000357738
-7.20898	0.000357738
-7.19622	0.000357738
-7.18345	0.00214643
-7.17069	0.00178869
-7.15792	4.76603e-19
-7.14516	4.76603e-19
-7.1324	0.000357738
-7.11963	0.000715476
-7.10687	0.000357738
-7.0941	4.76603e-19
-7.08134	0.00107321
-7.06858	0.00107321
-7.05581	0.000357738
-7.04305	4.76603e-19
-7.03028	0.000357738
-7.01752	4.76603e-19
-7.00476	0.00107321
-6.99199	0.00107321
-6.97923	0.000357738
-6.96646	0.00178869
-6.9537	0.000357738
-6.94094	0.000357738
-6.92817	0.00143095
-6.91541	0.000715476
-6.90264	0.000715476
-6.88988	0.00143095
-6.87712	0.000357738
-6.86435	0.00107321
-6.85159	0.000715476
-6.83882	0.000715476
-6.82606	0.00107321
-6.8133	0.00143095
-6.80053	0.00107321
-6.78777	0.000357738
-6.775	0.000357738
-6.76224	0.000715476
-6.74948	4.76603e-19
-6.73671	0.00143095
-6.72395	0.00107321
-6.71118	0.000715476
-6.69842	0.000715476
-6.68566	0.00143095
-6.67289	0.000715476
-6.66013	4.76603e-19
-6.64736	0.00143095
-6.6346	0.00107321
-6.62184	0.00143095
-6.60907	0.000715476
-6.59631	0.000715476
-6.58354	0.000357738
-6.57078	0.00143095
-6.55802	4.76603e-19
-6.54525	0.00107321
-6.53249	0.000715476
-6.51972	0.000357738
-6.50696	0.00178869
-6.4942	0.00178869
-6.48143	0.000357738
-6.46867	0.00107321
-6.4559	4.76603e-19
-6.44314	0.00143095
-6.43038	4.76603e-19
-6.41761	0.000357738
-6.40485	0.000715476
-6.39208	0.000715476
-6.37932	0.000715476
-6.36656	4.76603e-19
-6.35379	0.000357738
-6.34103	0.00107321
-6.32826	4.76603e-19
-6.3155	0.00143095
-6.30274	0.000715476
-6.28997	0.000715476
-6.27721	0.00107321
-6.26444	4.76603e-19
-6.25168	4.76603e-19
-6.23892	0.000357738
-6.22615	0.00107321
-6.21339	0.000715476
-6.20062	4.76603e-19
-6.18786	0.00107321
-6.1751	0.000357738
-6.16233	0.000715476
-6.14957	0.00143095
-6.1368	0.00107321
-6.12404	0.000357738
-6.11128	0.00107321
-6.09851	0.000715476
-6.08575	0.000357738
-6.07298	0.000715476
-6.06022	0.000357738
-6.04746	0.00178869
-6.03469	0.00107321
-6.02193	0.000357738
-6.00916	4.76603e-19
-5.9964	0.00107321
-5.98364	0.000357738
-5.97087	0.000715476
-5.95811	0.00143095
-5.94534	0.00107321
-5.93258	0.000715476
-5.91982	0.00107321
-5.90705	0.00143095
-5.89429	0.00178869
-5.88152	0.000715476
-5.86876	0.000715476
-5.856	0.000715476
-5.84323	0.000715476
-5.83047	0.00107321
-5.8177	0.00143095
-5.80494	0.000357738
-5.79218	0.00143095
-5.77941	0.000715476
-5.76665	0.00107321
-5.75388	0.00107321
-5.74112	0.000715476
-5.72836	0.00107321
-5.71559	0.000357738
-5.70283	0.000357738
-5.69006	0.000357738
-5.6773	0.00107321
-5.66454	0.000715476
-5.65177	0.00107321
-5.63901	0.000357738
-5.62624	0.00178869
-5.61348	0.00143095
-5.60072	0.000715476
-5.58795	0.000357738
-5.57519	0.000357738
-5.56242	0.000357738
-5.54966	0.00107321
-5.5369	0.00250417
-5.52413	0.00143095
-5.51137	0.000715476
-5.4986	0.000715476
-5.48584	4.76603e-19
-5.47308	0.000715476
-5.46031	0.00107321
-5.44755	0.000715476
-5.43478	0.000715476
-5.42202	0.000715476
-5.40926	0.00107321
-5.39649	0.00143095
-5.38373	0.000357738
-5.37096	0.000357738
-5.3582	0.000357738
-5.34544	0.00178869
-5.33267	0.00107321
-5.31991	0.000357738
-5.30714	0.000357738
-5.29438	0.00143095
-5.28162	0.00143095
-5.26885	0.000715476
-5.25609	0.00107321
-5.24332	0.000357738
-5.23056	0.00143095
-5.2178	0.00178869
-5.20503	0.000715476
-5.19227	4.76603e-19
-5.1795	0.000715476
-5.16674	0.000357738
-5.15398	0.00143095
-5.14121	0.000715476
-5.12845	0.00143095
-5.11568	0.00107321
-5.10292	0.00143095
-5.09016	0.00143095
-5.07739	0.000357738
-5.06463	0.00107321
-5.05186	0.000357738
-5.0391	0.00143095
-5.02634	0.00107321
-5.01357	0.00107321
-5.00081	0.00250417
-4.98804	0.00107321
-4.97528	0.000715476
-4.96252	0.000715476
-4.94975	0.00214643
-4.93699	0.00107321
-4.92422	0.00107321
-4.91146	0.00214643
-4.8987	0.00214643
-4.88593	0.00107321
-4.87317	0.00143095
-4.8604	0.000357738
-4.84764	0.00143095
-4.83488	0.00107321
-4.82211	0.00107321
-4.80935	0.000715476
-4.79658	0.00178869
-4.78382	0.00107321
-4.77106	0.00107321
-4.75829	0.000715476
-4.74553	0.00143095
-4.73276	0.000715476
-4.72	0.000715476
-4.70724	0.00143095
-4.69447	0.000715476
-4.68171	0.00107321
-4.66894	0.00107321
-4.65618	0.00143095
-4.64342	0.000715476
-4.63065	0.00107321
-4.61789	0.000357738
-4.60512	0.00107321
-4.59236	0.000357738
-4.5796	0.00143095
-4.56683	0.000357738
-4.55407	0.00107321
-4.5413	0.000715476
-4.52854	0.00143095
-4.51578	0.000357738
-4.50301	0.000357738
-4.49025	0.00107321
-4.47748	0.000715476
-4.46472	0.000715476
-4.45196	0.000715476
-4.43919	0.00143095
-4.42643	0.000357738
-4.41366	0.00107321
-4.4009	0.000357738
-4.38814	0.000715476
-4.37537	0.000715476
-4.36261	4.76603e-19
-4.34984	0.000357738
-4.33708	0.00143095
-4.32432	0.000357738
-4.31155	0.00143095
-4.29879	0.00107321
-4.28602	0.0028619
-4.27326	0.00107321
-4.2605	0.00178869
-4.24773	0.00143095
-4.23497	0.00214643
-4.2222	0.00250417
-4.20944	0.00178869
-4.19668	0.00250417
-4.18391	0.000357738
-4.17115	0.00143095
-4.15838	0.000715476
-4.14562	0.00107321
-4.13286	4.76603e-19
-4.12009	0.00178869
-4.10733	0.00143095
-4.09456	0.00214643
-4.0818	0.000357738
-4.06904	0.000715476
-4.05627	0.00178869
-4.04351	0.00143095
-4.03074	0.00143095
-4.01798	0.00143095
-4.00522	0.00143095
-3.99245	0.000357738
-3.97969	0.00178869
-3.96692	0.00250417
-3.95416	0.00178869
-3.9414	0.00107321
-3.92863	0.00250417
-3.91587	0.000357738
-3.9031	0.00178869
-3.89034	0.00143095
-3.87758	0.00143095
-3.86481	0.00143095
-3.85205	0.000357738
-3.83928	0.000357738
-3.82652	0.00178869
-3.81376	0.00143095
-3.80099	0.00107321
-3.78823	0.00250417
-3.77546	0.000357738
-3.7627	0.00178869
-3.74994	0.00178869
-3.73717	4.76603e-19
-3.72441	0.00107321
-3.71164	0.00143095
-3.69888	0.000715476
-3.68612	0.00107321
-3.67335	4.76603e-19
-3.66059	0.00107321
-3.64782	0.00178869
-3.63506	0.00107321
-3.6223	0.00214643
-3.60953	0.00178869
-3.59677	0.00178869
-3.584	0.000715476
-3.57124	0.000715476
-3.55848	0.00107321
-3.54571	0.00178869
-3.53295	0.00214643
-3.52018	0.0028619
-3.50742	0.00143095
-3.49466	0.000715476
-3.48189	4.76603e-19
-3.46913	0.00178869
-3.45636	0.00143095
-3.4436	4.76603e-19
-3.43084	0.00107321
-3.41807	0.000715476
-3.40531	0.00143095
-3.39254	0.00143095
-3.37978	0.00107321
-3.36702	0.000715476
-3.35425	0.00143095
-3.34149	0.000715476
-3.32872	0.00178869
-3.31596	0.000715476
-3.3032	0.00107321
-3.29043	0.00107321
-3.27767	0.00143095
-3.2649	0.00143095
-3.25214	0.00107321
-3.23938	0.00178869
-3.22661	0.00178869
-3.21385	0.00214643
-3.20108	0.00178869
-3.18832	0.00107321
-3.17556	0.00107321
-3.16279	0.00107321
-3.15003	0.000357738
-3.13726	0.00143095
[truncated: 4,001 more rows]

## Sheet: (0.167,0)
Energy loss (eV)	Intensity (a.u.)
-28.668	0.00101523
-28.6552	0.00101523
-28.6424	0.00033841
-28.6297	0.00033841
-28.6169	4.50853e-19
-28.6041	0.00067682
-28.5914	4.50853e-19
-28.5786	0.00067682
-28.5659	0.00033841
-28.5531	0.00033841
-28.5403	0.00033841
-28.5276	0.00101523
-28.5148	0.00033841
-28.502	0.00101523
-28.4893	0.00033841
-28.4765	0.00101523
-28.4637	0.00067682
-28.451	0.00033841
-28.4382	0.00033841
-28.4255	0.00033841
-28.4127	4.50853e-19
-28.3999	0.00101523
-28.3872	0.00033841
-28.3744	0.00033841
-28.3616	0.00033841
-28.3489	4.50853e-19
-28.3361	4.50853e-19
-28.3233	0.00033841
-28.3106	0.00033841
-28.2978	4.50853e-19
-28.285	0.00067682
-28.2723	0.00033841
-28.2595	0.00033841
-28.2468	0.00067682
-28.234	4.50853e-19
-28.2212	0.00067682
-28.2085	0.00033841
-28.1957	0.00033841
-28.1829	0.00033841
-28.1702	0.00067682
-28.1574	0.00067682
-28.1446	4.50853e-19
-28.1319	0.00033841
-28.1191	0.00067682
-28.1064	4.50853e-19
-28.0936	0.00067682
-28.0808	4.50853e-19
-28.0681	4.50853e-19
-28.0553	0.00101523
-28.0425	4.50853e-19
-28.0298	0.00033841
-28.017	4.50853e-19
-28.0042	0.00033841
-27.9915	0.00033841
-27.9787	0.00067682
-27.9659	0.00101523
-27.9532	0.00067682
-27.9404	4.50853e-19
-27.9277	0.00067682
-27.9149	4.50853e-19
-27.9021	0.00101523
-27.8894	0.00033841
-27.8766	0.00033841
-27.8638	0.00033841
-27.8511	4.50853e-19
-27.8383	0.00067682
-27.8255	4.50853e-19
-27.8128	0.00101523
-27.8	0.00067682
-27.7873	0.00067682
-27.7745	0.00067682
-27.7617	0.00033841
-27.749	0.00135364
-27.7362	4.50853e-19
-27.7234	0.00033841
-27.7107	0.00101523
-27.6979	4.50853e-19
-27.6851	0.00101523
-27.6724	0.00135364
-27.6596	4.50853e-19
-27.6468	4.50853e-19
-27.6341	0.00101523
-27.6213	0.00033841
-27.6086	0.00067682
-27.5958	4.50853e-19
-27.583	4.50853e-19
-27.5703	0.00033841
-27.5575	4.50853e-19
-27.5447	0.00067682
-27.532	0.00101523
-27.5192	4.50853e-19
-27.5064	4.50853e-19
-27.4937	0.00135364
-27.4809	0.00033841
-27.4682	0.00101523
-27.4554	4.50853e-19
-27.4426	0.00067682
-27.4299	4.50853e-19
-27.4171	0.00033841
-27.4043	0.00135364
-27.3916	0.00033841
-27.3788	0.00033841
-27.366	0.00033841
-27.3533	0.00033841
-27.3405	0.00033841
-27.3277	4.50853e-19
-27.315	4.50853e-19
-27.3022	0.00169205
-27.2895	0.00067682
-27.2767	4.50853e-19
-27.2639	0.00169205
-27.2512	0.00033841
-27.2384	0.00067682
-27.2256	0.00067682
-27.2129	0.00033841
-27.2001	0.00067682
-27.1873	0.00033841
-27.1746	0.00067682
-27.1618	4.50853e-19
-27.1491	0.00033841
-27.1363	0.00135364
-27.1235	0.00101523
-27.1108	4.50853e-19
-27.098	0.00033841
-27.0852	0.00101523
-27.0725	4.50853e-19
-27.0597	4.50853e-19
-27.0469	4.50853e-19
-27.0342	0.00033841
-27.0214	0.00067682
-27.0086	0.00033841
-26.9959	0.00067682
-26.9831	4.50853e-19
-26.9704	4.50853e-19
-26.9576	4.50853e-19
-26.9448	0.00033841
-26.9321	0.00033841
-26.9193	4.50853e-19
-26.9065	0.00033841
-26.8938	0.00033841
-26.881	0.00033841
-26.8682	0.00067682
-26.8555	4.50853e-19
-26.8427	4.50853e-19
-26.83	4.50853e-19
-26.8172	4.50853e-19
-26.8044	4.50853e-19
-26.7917	4.50853e-19
-26.7789	0.00067682
-26.7661	0.00033841
-26.7534	4.50853e-19
-26.7406	0.00033841
-26.7278	0.00033841
-26.7151	4.50853e-19
-26.7023	0.00033841
-26.6895	4.50853e-19
-26.6768	0.00101523
-26.664	0.00033841
-26.6513	0.00033841
-26.6385	0.00033841
-26.6257	0.00033841
-26.613	0.00067682
-26.6002	0.00033841
-26.5874	0.00033841
-26.5747	0.00033841
-26.5619	0.00033841
-26.5491	0.00067682
-26.5364	4.50853e-19
-26.5236	0.00033841
-26.5109	4.50853e-19
-26.4981	0.00067682
-26.4853	4.50853e-19
-26.4726	4.50853e-19
-26.4598	0.00067682
-26.447	0.00033841
-26.4343	4.50853e-19
-26.4215	4.50853e-19
-26.4087	4.50853e-19
-26.396	0.00033841
-26.3832	4.50853e-19
-26.3704	4.50853e-19
-26.3577	4.50853e-19
-26.3449	0.00033841
-26.3322	0.00101523
-26.3194	4.50853e-19
-26.3066	0.00033841
-26.2939	4.50853e-19
-26.2811	4.50853e-19
-26.2683	0.00033841
-26.2556	0.00101523
-26.2428	0.00067682
-26.23	4.50853e-19
-26.2173	4.50853e-19
-26.2045	4.50853e-19
-26.1918	4.50853e-19
-26.179	0.00033841
-26.1662	0.00067682
-26.1535	4.50853e-19
-26.1407	0.00033841
-26.1279	0.00033841
-26.1152	4.50853e-19
-26.1024	0.00033841
-26.0896	4.50853e-19
-26.0769	0.00033841
-26.0641	0.00033841
-26.0513	4.50853e-19
-26.0386	4.50853e-19
-26.0258	0.00033841
-26.0131	4.50853e-19
-26.0003	4.50853e-19
-25.9875	4.50853e-19
-25.9748	4.50853e-19
-25.962	4.50853e-19
-25.9492	4.50853e-19
-25.9365	4.50853e-19
-25.9237	4.50853e-19
-25.9109	4.50853e-19
-25.8982	4.50853e-19
-25.8854	4.50853e-19
-25.8727	4.50853e-19
-25.8599	4.50853e-19
-25.8471	4.50853e-19
-25.8344	4.50853e-19
-25.8216	4.50853e-19
-25.8088	4.50853e-19
-25.7961	4.50853e-19
-25.7833	4.50853e-19
-25.7705	4.50853e-19
-25.7578	4.50853e-19
-25.745	4.50853e-19
-25.7322	4.50853e-19
-25.7195	4.50853e-19
-25.7067	4.50853e-19
-25.694	4.50853e-19
-25.6812	4.50853e-19
-25.6684	4.50853e-19
-25.6557	4.50853e-19
-25.6429	4.50853e-19
-25.6301	4.50853e-19
-25.6174	4.50853e-19
-25.6046	4.50853e-19
-25.5918	4.50853e-19
-25.5791	4.50853e-19
-25.5663	4.50853e-19
-25.5536	4.50853e-19
-25.5408	4.50853e-19
-25.528	4.50853e-19
-25.5153	4.50853e-19
-25.5025	4.50853e-19
-25.4897	4.50853e-19
-25.477	4.50853e-19
-25.4642	4.50853e-19
-25.4514	4.50853e-19
-25.4387	4.50853e-19
-25.4259	4.50853e-19
-25.4131	4.50853e-19
-25.4004	4.50853e-19
-25.3876	4.50853e-19
-25.3749	4.50853e-19
-25.3621	4.50853e-19
-25.3493	4.50853e-19
-25.3366	4.50853e-19
-25.3238	4.50853e-19
-25.311	4.50853e-19
-25.2983	4.50853e-19
-25.2855	4.50853e-19
-25.2727	4.50853e-19
-25.26	4.50853e-19
-25.2472	4.50853e-19
-25.2345	4.50853e-19
-25.2217	4.50853e-19
-25.2089	4.50853e-19
-25.1962	4.50853e-19
-25.1834	4.50853e-19
-25.1706	4.50853e-19
-25.1579	4.50853e-19
-25.1451	4.50853e-19
-25.1323	4.50853e-19
-25.1196	4.50853e-19
-25.1068	4.50853e-19
-25.094	4.50853e-19
-25.0813	4.50853e-19
-25.0685	4.50853e-19
-25.0558	4.50853e-19
-25.043	4.50853e-19
-25.0302	4.50853e-19
-25.0175	4.50853e-19
-25.0047	4.50853e-19
-24.9919	4.50853e-19
-24.9792	4.50853e-19
-24.9664	4.50853e-19
-24.9536	4.50853e-19
-24.9409	4.50853e-19
-24.9281	4.50853e-19
-24.9154	4.50853e-19
-24.9026	4.50853e-19
-24.8898	4.50853e-19
-24.8771	4.50853e-19
-24.8643	4.50853e-19
-24.8515	4.50853e-19
-24.8388	4.50853e-19
-24.826	4.50853e-19
-24.8132	4.50853e-19
-24.8005	4.50853e-19
-24.7877	4.50853e-19
-24.7749	4.50853e-19
-24.7622	4.50853e-19
-24.7494	4.50853e-19
-24.7367	4.50853e-19
-24.7239	4.50853e-19
-24.7111	4.50853e-19
-24.6984	4.50853e-19
-24.6856	4.50853e-19
-24.6728	4.50853e-19
-24.6601	4.50853e-19
-24.6473	4.50853e-19
-24.6345	4.50853e-19
-24.6218	4.50853e-19
-24.609	4.50853e-19
-24.5963	4.50853e-19
-24.5835	4.50853e-19
-24.5707	4.50853e-19
-24.558	4.50853e-19
-24.5452	4.50853e-19
-24.5324	4.50853e-19
-24.5197	4.50853e-19
-24.5069	4.50853e-19
-24.4941	4.50853e-19
-24.4814	4.50853e-19
-24.4686	4.50853e-19
-24.4558	4.50853e-19
-24.4431	4.50853e-19
-24.4303	4.50853e-19
-24.4176	4.50853e-19
-24.4048	4.50853e-19
-24.392	4.50853e-19
-24.3793	4.50853e-19
-24.3665	4.50853e-19
-24.3537	4.50853e-19
-24.341	4.50853e-19
-24.3282	4.50853e-19
-24.3154	4.50853e-19
-24.3027	4.50853e-19
-24.2899	4.50853e-19
-24.2772	4.50853e-19
-24.2644	4.50853e-19
-24.2516	4.50853e-19
-24.2389	4.50853e-19
-24.2261	4.50853e-19
-24.2133	4.50853e-19
-24.2006	4.50853e-19
-24.1878	4.50853e-19
-24.175	4.50853e-19
-24.1623	4.50853e-19
-24.1495	4.50853e-19
-24.1367	4.50853e-19
-24.124	4.50853e-19
-24.1112	4.50853e-19
-24.0985	4.50853e-19
-24.0857	4.50853e-19
-24.0729	4.50853e-19
-24.0602	4.50853e-19
-24.0474	4.50853e-19
-24.0346	4.50853e-19
-24.0219	4.50853e-19
-24.0091	4.50853e-19
-23.9963	4.50853e-19
-23.9836	4.50853e-19
-23.9708	4.50853e-19
-23.9581	4.50853e-19
-23.9453	4.50853e-19
-23.9325	4.50853e-19
-23.9198	4.50853e-19
-23.907	4.50853e-19
-23.8942	4.50853e-19
-23.8815	4.50853e-19
-23.8687	4.50853e-19
-23.8559	4.50853e-19
-23.8432	4.50853e-19
-23.8304	4.50853e-19
-23.8176	4.50853e-19
-23.8049	4.50853e-19
-23.7921	4.50853e-19
-23.7794	4.50853e-19
-23.7666	4.50853e-19
-23.7538	4.50853e-19
-23.7411	4.50853e-19
-23.7283	4.50853e-19
-23.7155	4.50853e-19
-23.7028	4.50853e-19
-23.69	4.50853e-19
-23.6772	4.50853e-19
-23.6645	4.50853e-19
-23.6517	4.50853e-19
-23.639	4.50853e-19
-23.6262	4.50853e-19
-23.6134	4.50853e-19
-23.6007	4.50853e-19
-23.5879	4.50853e-19
-23.5751	4.50853e-19
-23.5624	4.50853e-19
-23.5496	4.50853e-19
-23.5368	4.50853e-19
-23.5241	4.50853e-19
-23.5113	4.50853e-19
-23.4985	4.50853e-19
-23.4858	4.50853e-19
-23.473	4.50853e-19
-23.4603	4.50853e-19
-23.4475	4.50853e-19
-23.4347	4.50853e-19
-23.422	4.50853e-19
-23.4092	4.50853e-19
-23.3964	4.50853e-19
-23.3837	4.50853e-19
-23.3709	4.50853e-19
-23.3581	4.50853e-19
-23.3454	4.50853e-19
-23.3326	4.50853e-19
-23.3199	4.50853e-19
-23.3071	4.50853e-19
-23.2943	4.50853e-19
-23.2816	4.50853e-19
-23.2688	4.50853e-19
-23.256	4.50853e-19
-23.2433	4.50853e-19
-23.2305	4.50853e-19
-23.2177	4.50853e-19
-23.205	4.50853e-19
-23.1922	4.50853e-19
-23.1794	4.50853e-19
-23.1667	4.50853e-19
-23.1539	4.50853e-19
-23.1412	4.50853e-19
-23.1284	4.50853e-19
-23.1156	4.50853e-19
-23.1029	4.50853e-19
-23.0901	4.50853e-19
-23.0773	4.50853e-19
-23.0646	4.50853e-19
-23.0518	4.50853e-19
-23.039	4.50853e-19
-23.0263	4.50853e-19
-23.0135	4.50853e-19
-23.0008	4.50853e-19
-22.988	4.50853e-19
-22.9752	4.50853e-19
-22.9625	4.50853e-19
-22.9497	4.50853e-19
-22.9369	4.50853e-19
-22.9242	0.00033841
-22.9114	4.50853e-19
-22.8986	4.50853e-19
-22.8859	4.50853e-19
-22.8731	4.50853e-19
-22.8603	4.50853e-19
-22.8476	4.50853e-19
-22.8348	4.50853e-19
-22.8221	4.50853e-19
-22.8093	4.50853e-19
-22.7965	4.50853e-19
-22.7838	4.50853e-19
-22.771	4.50853e-19
-22.7582	4.50853e-19
-22.7455	4.50853e-19
-22.7327	4.50853e-19
-22.7199	4.50853e-19
-22.7072	4.50853e-19
-22.6944	4.50853e-19
-22.6817	4.50853e-19
-22.6689	4.50853e-19
-22.6561	4.50853e-19
-22.6434	4.50853e-19
-22.6306	4.50853e-19
-22.6178	4.50853e-19
-22.6051	4.50853e-19
-22.5923	4.50853e-19
-22.5795	4.50853e-19
-22.5668	4.50853e-19
-22.554	4.50853e-19
-22.5412	4.50853e-19
-22.5285	4.50853e-19
-22.5157	4.50853e-19
-22.503	4.50853e-19
-22.4902	4.50853e-19
-22.4774	4.50853e-19
-22.4647	4.50853e-19
-22.4519	4.50853e-19
-22.4391	4.50853e-19
-22.4264	4.50853e-19
-22.4136	4.50853e-19
-22.4008	4.50853e-19
-22.3881	4.50853e-19
-22.3753	4.50853e-19
-22.3626	4.50853e-19
-22.3498	4.50853e-19
-22.337	4.50853e-19
-22.3243	4.50853e-19
-22.3115	4.50853e-19
-22.2987	4.50853e-19
-22.286	4.50853e-19
-22.2732	4.50853e-19
-22.2604	4.50853e-19
-22.2477	4.50853e-19
-22.2349	4.50853e-19
-22.2221	4.50853e-19
-22.2094	4.50853e-19
-22.1966	4.50853e-19
-22.1839	4.50853e-19
-22.1711	4.50853e-19
-22.1583	4.50853e-19
-22.1456	4.50853e-19
-22.1328	4.50853e-19
-22.12	4.50853e-19
-22.1073	4.50853e-19
-22.0945	4.50853e-19
-22.0817	4.50853e-19
-22.069	4.50853e-19
-22.0562	4.50853e-19
-22.0435	4.50853e-19
-22.0307	4.50853e-19
-22.0179	4.50853e-19
-22.0052	4.50853e-19
-21.9924	4.50853e-19
-21.9796	4.50853e-19
-21.9669	4.50853e-19
-21.9541	4.50853e-19
-21.9413	4.50853e-19
-21.9286	4.50853e-19
-21.9158	4.50853e-19
-21.903	4.50853e-19
-21.8903	4.50853e-19
-21.8775	4.50853e-19
-21.8648	4.50853e-19
-21.852	4.50853e-19
-21.8392	4.50853e-19
-21.8265	4.50853e-19
-21.8137	4.50853e-19
-21.8009	4.50853e-19
-21.7882	4.50853e-19
-21.7754	4.50853e-19
-21.7626	4.50853e-19
-21.7499	4.50853e-19
-21.7371	4.50853e-19
-21.7244	4.50853e-19
-21.7116	4.50853e-19
-21.6988	4.50853e-19
-21.6861	4.50853e-19
-21.6733	4.50853e-19
-21.6605	4.50853e-19
-21.6478	4.50853e-19
-21.635	4.50853e-19
-21.6222	4.50853e-19
-21.6095	4.50853e-19
-21.5967	4.50853e-19
-21.5839	4.50853e-19
-21.5712	4.50853e-19
-21.5584	4.50853e-19
-21.5457	4.50853e-19
-21.5329	4.50853e-19
-21.5201	4.50853e-19
-21.5074	4.50853e-19
-21.4946	4.50853e-19
-21.4818	4.50853e-19
-21.4691	4.50853e-19
-21.4563	4.50853e-19
-21.4435	4.50853e-19
-21.4308	4.50853e-19
-21.418	4.50853e-19
-21.4053	4.50853e-19
-21.3925	4.50853e-19
-21.3797	4.50853e-19
-21.367	4.50853e-19
-21.3542	4.50853e-19
-21.3414	4.50853e-19
-21.3287	4.50853e-19
-21.3159	4.50853e-19
-21.3031	4.50853e-19
-21.2904	4.50853e-19
-21.2776	4.50853e-19
-21.2648	4.50853e-19
-21.2521	4.50853e-19
-21.2393	4.50853e-19
-21.2266	4.50853e-19
-21.2138	4.50853e-19
-21.201	4.50853e-19
-21.1883	4.50853e-19
-21.1755	4.50853e-19
-21.1627	4.50853e-19
-21.15	4.50853e-19
-21.1372	4.50853e-19
-21.1244	4.50853e-19
-21.1117	4.50853e-19
-21.0989	4.50853e-19
-21.0862	4.50853e-19
-21.0734	4.50853e-19
-21.0606	4.50853e-19
-21.0479	4.50853e-19
-21.0351	4.50853e-19
-21.0223	4.50853e-19
-21.0096	4.50853e-19
-20.9968	4.50853e-19
-20.984	4.50853e-19
-20.9713	4.50853e-19
-20.9585	4.50853e-19
-20.9457	4.50853e-19
-20.933	4.50853e-19
-20.9202	4.50853e-19
-20.9075	4.50853e-19
-20.8947	4.50853e-19
-20.8819	4.50853e-19
-20.8692	4.50853e-19
-20.8564	4.50853e-19
-20.8436	4.50853e-19
-20.8309	4.50853e-19
-20.8181	4.50853e-19
-20.8053	4.50853e-19
-20.7926	4.50853e-19
-20.7798	4.50853e-19
-20.7671	4.50853e-19
-20.7543	4.50853e-19
-20.7415	4.50853e-19
-20.7288	4.50853e-19
-20.716	4.50853e-19
-20.7032	4.50853e-19
-20.6905	4.50853e-19
-20.6777	4.50853e-19
-20.6649	4.50853e-19
-20.6522	4.50853e-19
-20.6394	4.50853e-19
-20.6266	4.50853e-19
-20.6139	4.50853e-19
-20.6011	4.50853e-19
-20.5884	4.50853e-19
-20.5756	4.50853e-19
-20.5628	4.50853e-19
-20.5501	4.50853e-19
-20.5373	4.50853e-19
-20.5245	4.50853e-19
-20.5118	4.50853e-19
-20.499	4.50853e-19
-20.4862	4.50853e-19
-20.4735	4.50853e-19
-20.4607	4.50853e-19
-20.448	4.50853e-19
-20.4352	4.50853e-19
-20.4224	4.50853e-19
-20.4097	4.50853e-19
-20.3969	4.50853e-19
-20.3841	4.50853e-19
-20.3714	4.50853e-19
-20.3586	4.50853e-19
-20.3458	4.50853e-19
-20.3331	4.50853e-19
-20.3203	4.50853e-19
-20.3075	4.50853e-19
-20.2948	4.50853e-19
-20.282	4.50853e-19
-20.2693	4.50853e-19
-20.2565	4.50853e-19
-20.2437	4.50853e-19
-20.231	4.50853e-19
-20.2182	4.50853e-19
-20.2054	4.50853e-19
-20.1927	4.50853e-19
-20.1799	4.50853e-19
-20.1671	4.50853e-19
-20.1544	4.50853e-19
-20.1416	4.50853e-19
-20.1289	4.50853e-19
-20.1161	4.50853e-19
-20.1033	4.50853e-19
-20.0906	4.50853e-19
-20.0778	4.50853e-19
-20.065	4.50853e-19
-20.0523	4.50853e-19
-20.0395	4.50853e-19
-20.0267	4.50853e-19
-20.014	4.50853e-19
-20.0012	4.50853e-19
-19.9884	4.50853e-19
-19.9757	4.50853e-19
-19.9629	4.50853e-19
-19.9502	4.50853e-19
-19.9374	4.50853e-19
-19.9246	4.50853e-19
-19.9119	4.50853e-19
-19.8991	4.50853e-19
-19.8863	4.50853e-19
-19.8736	4.50853e-19
-19.8608	4.50853e-19
-19.848	4.50853e-19
-19.8353	4.50853e-19
-19.8225	4.50853e-19
-19.8098	0.00033841
-19.797	4.50853e-19
-19.7842	4.50853e-19
-19.7715	4.50853e-19
-19.7587	4.50853e-19
-19.7459	4.50853e-19
-19.7332	4.50853e-19
-19.7204	0.00033841
-19.7076	0.00033841
-19.6949	4.50853e-19
-19.6821	4.50853e-19
-19.6693	4.50853e-19
-19.6566	4.50853e-19
-19.6438	4.50853e-19
-19.6311	4.50853e-19
-19.6183	4.50853e-19
-19.6055	4.50853e-19
-19.5928	4.50853e-19
-19.58	0.00033841
-19.5672	0.00033841
-19.5545	4.50853e-19
-19.5417	4.50853e-19
-19.5289	4.50853e-19
-19.5162	4.50853e-19
-19.5034	4.50853e-19
-19.4907	4.50853e-19
-19.4779	4.50853e-19
-19.4651	4.50853e-19
-19.4524	4.50853e-19
-19.4396	4.50853e-19
-19.4268	4.50853e-19
-19.4141	4.50853e-19
-19.4013	4.50853e-19
-19.3885	4.50853e-19
-19.3758	0.00033841
-19.363	0.00033841
-19.3502	4.50853e-19
-19.3375	0.00033841
-19.3247	4.50853e-19
-19.312	4.50853e-19
-19.2992	4.50853e-19
-19.2864	4.50853e-19
-19.2737	4.50853e-19
-19.2609	4.50853e-19
-19.2481	4.50853e-19
-19.2354	0.00033841
-19.2226	0.00033841
-19.2098	0.00033841
-19.1971	4.50853e-19
-19.1843	4.50853e-19
-19.1716	4.50853e-19
-19.1588	4.50853e-19
-19.146	4.50853e-19
-19.1333	4.50853e-19
-19.1205	0.00033841
-19.1077	4.50853e-19
-19.095	0.00067682
-19.0822	4.50853e-19
-19.0694	4.50853e-19
-19.0567	0.00033841
-19.0439	4.50853e-19
-19.0311	4.50853e-19
-19.0184	4.50853e-19
-19.0056	4.50853e-19
-18.9929	4.50853e-19
-18.9801	4.50853e-19
-18.9673	4.50853e-19
-18.9546	4.50853e-19
-18.9418	4.50853e-19
-18.929	4.50853e-19
-18.9163	0.00067682
-18.9035	4.50853e-19
-18.8907	4.50853e-19
-18.878	4.50853e-19
-18.8652	4.50853e-19
-18.8525	4.50853e-19
-18.8397	0.00033841
-18.8269	0.00033841
-18.8142	4.50853e-19
-18.8014	4.50853e-19
-18.7886	4.50853e-19
-18.7759	4.50853e-19
-18.7631	4.50853e-19
-18.7503	4.50853e-19
-18.7376	4.50853e-19
-18.7248	0.00033841
-18.712	4.50853e-19
-18.6993	4.50853e-19
-18.6865	4.50853e-19
-18.6738	4.50853e-19
-18.661	4.50853e-19
-18.6482	4.50853e-19
-18.6355	4.50853e-19
-18.6227	4.50853e-19
-18.6099	0.00033841
-18.5972	4.50853e-19
-18.5844	0.00033841
-18.5716	4.50853e-19
-18.5589	4.50853e-19
-18.5461	4.50853e-19
-18.5334	4.50853e-19
-18.5206	4.50853e-19
-18.5078	0.00033841
-18.4951	4.50853e-19
-18.4823	0.00033841
-18.4695	4.50853e-19
-18.4568	4.50853e-19
-18.444	0.00033841
-18.4312	0.00033841
-18.4185	4.50853e-19
-18.4057	4.50853e-19
-18.3929	0.00067682
-18.3802	4.50853e-19
-18.3674	4.50853e-19
-18.3547	4.50853e-19
-18.3419	4.50853e-19
-18.3291	4.50853e-19
-18.3164	4.50853e-19
-18.3036	4.50853e-19
-18.2908	0.00033841
-18.2781	4.50853e-19
-18.2653	0.00033841
-18.2525	4.50853e-19
-18.2398	4.50853e-19
-18.227	0.00033841
-18.2143	4.50853e-19
-18.2015	4.50853e-19
-18.1887	4.50853e-19
-18.176	4.50853e-19
-18.1632	0.00033841
-18.1504	4.50853e-19
-18.1377	4.50853e-19
-18.1249	0.00033841
-18.1121	0.00033841
-18.0994	4.50853e-19
-18.0866	4.50853e-19
-18.0738	4.50853e-19
-18.0611	0.00033841
-18.0483	4.50853e-19
-18.0356	4.50853e-19
-18.0228	0.00033841
-18.01	0.00033841
-17.9973	0.00033841
-17.9845	4.50853e-19
-17.9717	4.50853e-19
-17.959	4.50853e-19
-17.9462	0.00033841
-17.9334	4.50853e-19
-17.9207	0.00033841
-17.9079	0.00033841
-17.8952	4.50853e-19
-17.8824	0.00033841
-17.8696	4.50853e-19
-17.8569	4.50853e-19
-17.8441	4.50853e-19
-17.8313	0.00033841
-17.8186	0.00033841
-17.8058	4.50853e-19
-17.793	0.00067682
-17.7803	0.00033841
-17.7675	4.50853e-19
-17.7547	4.50853e-19
-17.742	4.50853e-19
-17.7292	0.00033841
-17.7165	0.00067682
-17.7037	4.50853e-19
-17.6909	0.00033841
-17.6782	4.50853e-19
-17.6654	4.50853e-19
-17.6526	0.00033841
-17.6399	4.50853e-19
-17.6271	0.00067682
-17.6143	4.50853e-19
-17.6016	4.50853e-19
-17.5888	0.00033841
-17.5761	4.50853e-19
-17.5633	4.50853e-19
-17.5505	0.00033841
-17.5378	4.50853e-19
-17.525	0.00033841
-17.5122	4.50853e-19
-17.4995	4.50853e-19
-17.4867	4.50853e-19
-17.4739	0.00033841
-17.4612	0.00033841
-17.4484	4.50853e-19
-17.4356	0.00067682
-17.4229	0.00067682
-17.4101	4.50853e-19
-17.3974	4.50853e-19
-17.3846	4.50853e-19
-17.3718	0.00033841
-17.3591	4.50853e-19
-17.3463	0.00033841
-17.3335	0.00033841
-17.3208	0.00067682
-17.308	0.00067682
-17.2952	4.50853e-19
-17.2825	4.50853e-19
-17.2697	4.50853e-19
-17.257	4.50853e-19
-17.2442	4.50853e-19
-17.2314	0.00033841
-17.2187	0.00033841
-17.2059	0.00033841
-17.1931	4.50853e-19
-17.1804	0.00033841
-17.1676	4.50853e-19
-17.1548	0.00033841
-17.1421	4.50853e-19
-17.1293	4.50853e-19
-17.1165	4.50853e-19
-17.1038	4.50853e-19
-17.091	0.00067682
-17.0783	0.00033841
-17.0655	4.50853e-19
-17.0527	4.50853e-19
-17.04	0.00067682
-17.0272	0.00033841
-17.0144	4.50853e-19
-17.0017	0.00067682
-16.9889	0.00033841
-16.9761	4.50853e-19
-16.9634	4.50853e-19
-16.9506	4.50853e-19
-16.9379	4.50853e-19
-16.9251	4.50853e-19
-16.9123	4.50853e-19
-16.8996	0.00033841
-16.8868	4.50853e-19
-16.874	4.50853e-19
-16.8613	0.00101523
-16.8485	4.50853e-19
-16.8357	4.50853e-19
-16.823	0.00033841
-16.8102	0.00033841
-16.7974	4.50853e-19
-16.7847	0.00033841
-16.7719	0.00033841
-16.7592	4.50853e-19
-16.7464	4.50853e-19
-16.7336	0.00033841
-16.7209	0.00033841
-16.7081	4.50853e-19
-16.6953	0.00033841
-16.6826	4.50853e-19
-16.6698	0.00033841
-16.657	0.00101523
-16.6443	0.00067682
-16.6315	4.50853e-19
-16.6188	0.00067682
-16.606	0.00033841
-16.5932	4.50853e-19
-16.5805	0.00033841
-16.5677	0.00033841
-16.5549	0.00033841
-16.5422	0.00067682
-16.5294	0.00033841
-16.5166	0.00033841
-16.5039	0.00033841
-16.4911	4.50853e-19
-16.4783	0.00067682
-16.4656	4.50853e-19
-16.4528	4.50853e-19
-16.4401	0.00033841
-16.4273	0.00033841
-16.4145	0.00033841
-16.4018	4.50853e-19
-16.389	4.50853e-19
-16.3762	0.00101523
-16.3635	0.00067682
-16.3507	0.00135364
-16.3379	4.50853e-19
-16.3252	0.00033841
-16.3124	4.50853e-19
-16.2997	4.50853e-19
-16.2869	0.00033841
-16.2741	0.00033841
-16.2614	4.50853e-19
-16.2486	0.00033841
-16.2358	0.00067682
-16.2231	0.00033841
-16.2103	4.50853e-19
-16.1975	0.00067682
-16.1848	0.00033841
-16.172	0.00033841
-16.1592	0.00033841
-16.1465	0.00067682
-16.1337	0.00033841
-16.121	0.00067682
-16.1082	0.00067682
-16.0954	4.50853e-19
-16.0827	4.50853e-19
-16.0699	4.50853e-19
-16.0571	0.00067682
-16.0444	0.00033841
-16.0316	0.00033841
-16.0188	0.00135364
-16.0061	0.00101523
-15.9933	0.00067682
-15.9806	4.50853e-19
-15.9678	4.50853e-19
-15.955	0.00033841
-15.9423	0.00033841
-15.9295	0.00033841
-15.9167	0.00033841
-15.904	0.00033841
-15.8912	4.50853e-19
-15.8784	4.50853e-19
-15.8657	0.00033841
-15.8529	0.00067682
-15.8401	4.50853e-19
-15.8274	0.00067682
-15.8146	4.50853e-19
-15.8019	0.00033841
-15.7891	0.00067682
-15.7763	4.50853e-19
-15.7636	0.00033841
-15.7508	4.50853e-19
-15.738	4.50853e-19
-15.7253	0.00067682
-15.7125	0.00033841
-15.6997	0.00033841
-15.687	0.00067682
-15.6742	0.00033841
-15.6615	0.00033841
-15.6487	0.00033841
-15.6359	0.00101523
-15.6232	4.50853e-19
-15.6104	0.00033841
-15.5976	4.50853e-19
-15.5849	4.50853e-19
-15.5721	0.00033841
-15.5593	0.00101523
-15.5466	0.00101523
-15.5338	4.50853e-19
-15.521	0.00067682
-15.5083	0.00067682
-15.4955	4.50853e-19
-15.4828	4.50853e-19
-15.47	0.00033841
-15.4572	0.00067682
-15.4445	0.00067682
-15.4317	4.50853e-19
-15.4189	0.00033841
-15.4062	0.00067682
-15.3934	0.00101523
-15.3806	0.00101523
-15.3679	0.00135364
-15.3551	0.00033841
-15.3424	0.00033841
-15.3296	0.00033841
-15.3168	4.50853e-19
-15.3041	4.50853e-19
-15.2913	0.00033841
-15.2785	0.00067682
-15.2658	0.00101523
-15.253	4.50853e-19
-15.2402	0.00067682
-15.2275	0.00135364
-15.2147	0.00033841
-15.2019	0.00067682
-15.1892	0.00033841
-15.1764	0.00101523
-15.1637	4.50853e-19
-15.1509	4.50853e-19
-15.1381	0.00067682
-15.1254	0.00033841
-15.1126	4.50853e-19
-15.0998	0.00033841
-15.0871	4.50853e-19
-15.0743	4.50853e-19
-15.0615	4.50853e-19
-15.0488	0.00033841
-15.036	0.00067682
-15.0233	0.00033841
-15.0105	0.00033841
-14.9977	4.50853e-19
-14.985	4.50853e-19
-14.9722	0.00101523
-14.9594	0.00169205
-14.9467	0.00033841
-14.9339	0.00067682
-14.9211	0.00033841
-14.9084	0.00033841
-14.8956	4.50853e-19
-14.8828	4.50853e-19
-14.8701	0.00135364
-14.8573	0.00033841
-14.8446	4.50853e-19
-14.8318	0.00033841
-14.819	0.00033841
-14.8063	0.00033841
-14.7935	0.00101523
-14.7807	4.50853e-19
-14.768	0.00033841
-14.7552	0.00135364
-14.7424	0.00067682
-14.7297	0.00033841
-14.7169	0.00135364
-14.7042	0.00135364
-14.6914	0.00033841
-14.6786	0.00033841
-14.6659	0.00033841
-14.6531	0.00067682
-14.6403	0.00033841
-14.6276	0.00033841
-14.6148	0.00033841
-14.602	4.50853e-19
-14.5893	0.00033841
-14.5765	4.50853e-19
-14.5637	0.00101523
-14.551	0.00033841
-14.5382	4.50853e-19
-14.5255	0.00033841
-14.5127	4.50853e-19
-14.4999	0.00067682
-14.4872	0.00033841
-14.4744	4.50853e-19
-14.4616	0.00033841
-14.4489	0.00033841
-14.4361	0.00033841
-14.4233	4.50853e-19
-14.4106	0.00033841
-14.3978	0.00101523
-14.3851	0.00101523
-14.3723	0.00033841
-14.3595	0.00067682
-14.3468	0.00033841
-14.334	4.50853e-19
-14.3212	0.00033841
-14.3085	0.00033841
-14.2957	0.00101523
-14.2829	4.50853e-19
-14.2702	4.50853e-19
-14.2574	0.00033841
-14.2446	0.00067682
-14.2319	0.00067682
-14.2191	4.50853e-19
-14.2064	0.00033841
-14.1936	4.50853e-19
-14.1808	0.00033841
-14.1681	4.50853e-19
-14.1553	0.00033841
-14.1425	0.00033841
-14.1298	4.50853e-19
-14.117	0.00101523
-14.1042	0.00033841
-14.0915	0.00101523
-14.0787	4.50853e-19
-14.066	0.00033841
-14.0532	0.00033841
-14.0404	4.50853e-19
-14.0277	0.00067682
-14.0149	4.50853e-19
-14.0021	0.00067682
-13.9894	0.00033841
-13.9766	0.00033841
-13.9638	0.00033841
-13.9511	4.50853e-19
-13.9383	4.50853e-19
-13.9255	0.00033841
-13.9128	4.50853e-19
-13.9	0.00033841
-13.8873	0.00135364
-13.8745	0.00033841
-13.8617	4.50853e-19
-13.849	0.00135364
-13.8362	0.00101523
-13.8234	4.50853e-19
-13.8107	0.00067682
-13.7979	0.00033841
-13.7851	4.50853e-19
-13.7724	0.00033841
-13.7596	0.00067682
-13.7469	4.50853e-19
-13.7341	0.00033841
-13.7213	0.00033841
-13.7086	4.50853e-19
-13.6958	0.00101523
-13.683	0.00101523
-13.6703	0.00033841
-13.6575	4.50853e-19
-13.6447	0.00033841
-13.632	0.00067682
-13.6192	0.00033841
-13.6064	0.00033841
-13.5937	0.00033841
-13.5809	0.00067682
-13.5682	0.00033841
-13.5554	0.00067682
-13.5426	4.50853e-19
-13.5299	0.00033841
-13.5171	4.50853e-19
-13.5043	4.50853e-19
-13.4916	4.50853e-19
-13.4788	4.50853e-19
-13.466	4.50853e-19
-13.4533	0.00033841
-13.4405	0.00101523
-13.4278	0.00169205
-13.415	0.00067682
-13.4022	0.00033841
-13.3895	0.00169205
-13.3767	4.50853e-19
-13.3639	0.00033841
-13.3512	0.00033841
-13.3384	0.00033841
-13.3256	4.50853e-19
-13.3129	0.00033841
-13.3001	4.50853e-19
-13.2873	0.00033841
-13.2746	0.00033841
-13.2618	0.00033841
-13.2491	0.00169205
-13.2363	0.00067682
-13.2235	0.00101523
-13.2108	4.50853e-19
-13.198	0.00033841
-13.1852	4.50853e-19
-13.1725	0.00033841
-13.1597	0.00033841
-13.1469	0.00033841
-13.1342	0.00101523
-13.1214	4.50853e-19
-13.1087	4.50853e-19
-13.0959	0.00033841
-13.0831	0.00033841
-13.0704	0.00033841
-13.0576	0.00067682
-13.0448	0.00033841
-13.0321	4.50853e-19
-13.0193	4.50853e-19
-13.0065	0.00067682
-12.9938	0.00101523
-12.981	0.00067682
-12.9682	4.50853e-19
-12.9555	0.00033841
-12.9427	0.00101523
-12.93	0.00067682
-12.9172	0.00067682
-12.9044	0.00101523
-12.8917	4.50853e-19
-12.8789	4.50853e-19
-12.8661	0.00033841
-12.8534	0.00067682
-12.8406	4.50853e-19
-12.8278	0.00033841
-12.8151	4.50853e-19
-12.8023	0.00067682
-12.7896	0.00033841
-12.7768	4.50853e-19
-12.764	0.00067682
-12.7513	4.50853e-19
-12.7385	0.00101523
-12.7257	4.50853e-19
-12.713	0.00033841
-12.7002	4.50853e-19
-12.6874	4.50853e-19
-12.6747	0.00033841
-12.6619	4.50853e-19
-12.6491	4.50853e-19
-12.6364	4.50853e-19
-12.6236	0.00033841
-12.6109	0.00101523
-12.5981	4.50853e-19
-12.5853	0.00067682
-12.5726	0.00033841
-12.5598	0.00033841
-12.547	4.50853e-19
-12.5343	0.00067682
-12.5215	0.00033841
-12.5087	4.50853e-19
-12.496	0.00033841
-12.4832	4.50853e-19
-12.4705	4.50853e-19
-12.4577	4.50853e-19
-12.4449	0.00101523
-12.4322	4.50853e-19
-12.4194	4.50853e-19
-12.4066	4.50853e-19
-12.3939	0.00067682
-12.3811	4.50853e-19
-12.3683	0.00033841
-12.3556	0.00033841
-12.3428	0.00067682
-12.33	4.50853e-19
-12.3173	0.00033841
-12.3045	0.00033841
-12.2918	4.50853e-19
-12.279	0.00033841
-12.2662	0.00033841
-12.2535	0.00067682
-12.2407	0.00067682
-12.2279	4.50853e-19
-12.2152	4.50853e-19
-12.2024	0.00033841
-12.1896	4.50853e-19
-12.1769	0.00135364
-12.1641	0.00101523
-12.1514	0.00033841
-12.1386	4.50853e-19
-12.1258	4.50853e-19
-12.1131	0.00033841
-12.1003	0.00033841
-12.0875	0.00033841
-12.0748	0.00033841
-12.062	0.00101523
-12.0492	0.00101523
-12.0365	4.50853e-19
-12.0237	4.50853e-19
-12.0109	0.00033841
-11.9982	0.00033841
-11.9854	4.50853e-19
-11.9727	4.50853e-19
-11.9599	0.00067682
-11.9471	0.00033841
-11.9344	4.50853e-19
-11.9216	4.50853e-19
-11.9088	0.00101523
-11.8961	0.00067682
-11.8833	0.00101523
-11.8705	0.00101523
-11.8578	4.50853e-19
-11.845	4.50853e-19
-11.8323	0.00033841
-11.8195	0.00033841
-11.8067	0.00033841
-11.794	0.00033841
-11.7812	0.00033841
-11.7684	0.00067682
-11.7557	0.00033841
-11.7429	0.00033841
-11.7301	0.00033841
-11.7174	0.00033841
-11.7046	0.00067682
-11.6918	0.00067682
-11.6791	0.00101523
-11.6663	0.00101523
-11.6536	4.50853e-19
-11.6408	0.00033841
-11.628	0.00135364
-11.6153	0.00101523
-11.6025	0.00033841
-11.5897	0.00067682
-11.577	4.50853e-19
-11.5642	0.00033841
-11.5514	0.00067682
-11.5387	0.00067682
-11.5259	0.00067682
-11.5132	0.00135364
-11.5004	4.50853e-19
-11.4876	0.00101523
-11.4749	0.00067682
-11.4621	4.50853e-19
-11.4493	0.00101523
-11.4366	4.50853e-19
-11.4238	0.00067682
-11.411	4.50853e-19
-11.3983	4.50853e-19
-11.3855	0.00067682
-11.3727	0.00033841
-11.36	4.50853e-19
-11.3472	0.00067682
-11.3345	0.00033841
-11.3217	0.00067682
-11.3089	4.50853e-19
-11.2962	0.00033841
-11.2834	4.50853e-19
-11.2706	4.50853e-19
-11.2579	0.00135364
-11.2451	4.50853e-19
-11.2323	4.50853e-19
-11.2196	4.50853e-19
-11.2068	0.00067682
-11.1941	4.50853e-19
-11.1813	4.50853e-19
-11.1685	0.00033841
-11.1558	0.00067682
-11.143	4.50853e-19
-11.1302	0.00033841
-11.1175	0.00067682
-11.1047	0.00101523
-11.0919	4.50853e-19
-11.0792	0.00067682
-11.0664	4.50853e-19
-11.0536	0.00033841
-11.0409	0.00033841
-11.0281	0.00067682
-11.0154	4.50853e-19
-11.0026	0.00033841
-10.9898	0.00101523
-10.9771	4.50853e-19
-10.9643	0.00033841
-10.9515	0.00033841
-10.9388	0.00067682
-10.926	4.50853e-19
-10.9132	0.00067682
-10.9005	0.00067682
-10.8877	0.00135364
-10.875	0.00101523
-10.8622	0.00033841
-10.8494	0.00101523
-10.8367	0.00067682
-10.8239	4.50853e-19
-10.8111	4.50853e-19
-10.7984	0.00033841
-10.7856	4.50853e-19
-10.7728	0.00033841
-10.7601	0.00033841
-10.7473	0.00067682
-10.7345	0.00169205
-10.7218	0.00067682
-10.709	0.00101523
-10.6963	0.00067682
-10.6835	0.00101523
-10.6707	0.00033841
-10.658	0.00101523
-10.6452	0.00033841
-10.6324	0.00101523
-10.6197	0.00135364
-10.6069	0.00067682
-10.5941	0.00033841
-10.5814	4.50853e-19
-10.5686	0.00101523
-10.5559	0.00101523
-10.5431	0.00067682
-10.5303	0.00135364
-10.5176	0.00033841
-10.5048	0.00067682
-10.492	0.00067682
-10.4793	0.00033841
-10.4665	0.00101523
-10.4537	4.50853e-19
-10.441	4.50853e-19
-10.4282	0.00067682
-10.4154	4.50853e-19
-10.4027	4.50853e-19
-10.3899	0.00033841
-10.3772	0.00067682
-10.3644	0.00033841
-10.3516	0.00067682
-10.3389	0.00067682
-10.3261	0.00033841
-10.3133	0.00067682
-10.3006	0.00067682
-10.2878	0.00033841
-10.275	0.00067682
-10.2623	4.50853e-19
-10.2495	4.50853e-19
-10.2368	0.00067682
-10.224	0.00101523
-10.2112	0.00033841
-10.1985	0.00067682
-10.1857	0.00067682
-10.1729	0.00033841
-10.1602	0.00135364
-10.1474	4.50853e-19
-10.1346	0.00101523
-10.1219	4.50853e-19
-10.1091	0.00067682
-10.0963	0.00067682
-10.0836	0.00101523
-10.0708	0.00033841
-10.0581	0.00033841
-10.0453	0.00033841
-10.0325	0.00101523
-10.0198	0.00067682
-10.007	0.00067682
-9.99424	4.50853e-19
-9.98147	0.00033841
-9.96871	0.00033841
-9.95594	4.50853e-19
-9.94318	0.00033841
-9.93042	0.00033841
-9.91765	0.00033841
-9.90489	0.00033841
-9.89212	0.00135364
-9.87936	0.00067682
-9.8666	0.00067682
-9.85383	0.00067682
-9.84107	0.00033841
-9.8283	0.00067682
-9.81554	0.00033841
-9.80278	0.00033841
-9.79001	0.00067682
-9.77725	0.00067682
-9.76448	4.50853e-19
-9.75172	0.00067682
-9.73896	0.00101523
-9.72619	0.00067682
-9.71343	0.00067682
-9.70066	4.50853e-19
-9.6879	4.50853e-19
-9.67514	0.00067682
-9.66237	0.00033841
-9.64961	0.00033841
-9.63684	0.00101523
-9.62408	0.00033841
-9.61132	0.00033841
-9.59855	0.00033841
-9.58579	0.00101523
-9.57302	4.50853e-19
-9.56026	4.50853e-19
-9.5475	0.00033841
-9.53473	0.00135364
-9.52197	4.50853e-19
-9.5092	0.00067682
-9.49644	0.00033841
-9.48368	0.00135364
-9.47091	0.00033841
-9.45815	4.50853e-19
-9.44538	0.00101523
-9.43262	0.00135364
-9.41986	0.00067682
-9.40709	0.00067682
-9.39433	0.00033841
-9.38156	0.00067682
-9.3688	0.00033841
-9.35604	0.00067682
-9.34327	0.00067682
-9.33051	0.00033841
-9.31774	4.50853e-19
-9.30498	0.00033841
-9.29222	0.00033841
-9.27945	0.00033841
-9.26669	0.00033841
-9.25392	0.00033841
-9.24116	0.00067682
-9.2284	4.50853e-19
-9.21563	4.50853e-19
-9.20287	4.50853e-19
-9.1901	0.00067682
-9.17734	0.00101523
-9.16458	0.00033841
-9.15181	0.00033841
-9.13905	0.00033841
-9.12628	0.00033841
-9.11352	0.00033841
-9.10076	0.00067682
-9.08799	0.00033841
-9.07523	0.00067682
-9.06246	0.00067682
-9.0497	4.50853e-19
-9.03694	4.50853e-19
-9.02417	0.00033841
-9.01141	0.00135364
-8.99864	0.00067682
-8.98588	0.00033841
-8.97312	0.00067682
-8.96035	4.50853e-19
-8.94759	0.00135364
-8.93482	0.00033841
-8.92206	4.50853e-19
-8.9093	0.00033841
-8.89653	0.00067682
-8.88377	4.50853e-19
-8.871	0.00033841
-8.85824	0.00101523
-8.84548	0.00135364
-8.83271	0.00067682
-8.81995	0.00101523
-8.80718	0.00135364
-8.79442	0.00135364
-8.78166	0.00033841
-8.76889	0.00033841
-8.75613	0.00033841
-8.74336	4.50853e-19
-8.7306	0.00135364
-8.71784	0.00033841
-8.70507	4.50853e-19
-8.69231	4.50853e-19
-8.67954	0.00135364
-8.66678	0.00033841
-8.65402	0.00135364
-8.64125	0.00067682
-8.62849	0.00067682
-8.61572	0.00101523
-8.60296	0.00033841
-8.5902	0.00033841
-8.57743	0.00135364
-8.56467	0.00033841
-8.5519	0.00135364
-8.53914	4.50853e-19
-8.52638	0.00033841
-8.51361	0.00135364
-8.50085	0.00033841
-8.48808	0.00067682
-8.47532	0.00033841
-8.46256	0.00169205
-8.44979	0.00033841
-8.43703	0.00033841
-8.42426	0.00067682
-8.4115	0.00033841
-8.39874	0.00033841
-8.38597	0.00033841
-8.37321	4.50853e-19
-8.36044	0.00033841
-8.34768	0.00033841
-8.33492	0.00067682
-8.32215	0.00033841
-8.30939	0.00067682
-8.29662	0.00067682
-8.28386	0.00067682
-8.2711	0.00101523
-8.25833	4.50853e-19
-8.24557	0.00101523
-8.2328	4.50853e-19
-8.22004	4.50853e-19
-8.20728	0.00203046
-8.19451	0.00067682
-8.18175	0.00067682
-8.16898	0.00033841
-8.15622	0.00033841
-8.14346	0.00033841
-8.13069	4.50853e-19
-8.11793	0.00033841
-8.10516	0.00067682
-8.0924	0.00135364
-8.07964	0.00101523
-8.06687	0.00101523
-8.05411	4.50853e-19
-8.04134	0.00169205
-8.02858	0.00033841
-8.01582	0.00067682
-8.00305	0.00135364
-7.99029	0.00033841
-7.97752	4.50853e-19
-7.96476	4.50853e-19
-7.952	0.00033841
-7.93923	0.00067682
-7.92647	0.00067682
-7.9137	0.00067682
-7.90094	4.50853e-19
-7.88818	0.00169205
-7.87541	0.00033841
-7.86265	0.00101523
-7.84988	4.50853e-19
-7.83712	0.00135364
-7.82436	0.00067682
-7.81159	0.00101523
-7.79883	0.00033841
-7.78606	0.00067682
-7.7733	4.50853e-19
-7.76054	0.00067682
-7.74777	4.50853e-19
-7.73501	0.00033841
-7.72224	0.00033841
-7.70948	0.00067682
-7.69672	0.00033841
-7.68395	0.00033841
-7.67119	0.00067682
-7.65842	0.00067682
-7.64566	0.00033841
-7.6329	0.00067682
-7.62013	0.00033841
-7.60737	0.00067682
-7.5946	0.00067682
-7.58184	0.00067682
-7.56908	0.00067682
-7.55631	4.50853e-19
-7.54355	0.00033841
-7.53078	0.00101523
-7.51802	0.00067682
-7.50526	0.00067682
-7.49249	0.00135364
-7.47973	0.00067682
-7.46696	0.00101523
-7.4542	4.50853e-19
-7.44144	0.00101523
-7.42867	0.00067682
-7.41591	0.00033841
-7.40314	0.00135364
-7.39038	0.00135364
-7.37762	0.00101523
-7.36485	0.00033841
-7.35209	0.00033841
-7.33932	4.50853e-19
-7.32656	0.00033841
-7.3138	0.00067682
-7.30103	0.00067682
-7.28827	0.00101523
-7.2755	0.00169205
-7.26274	0.00033841
-7.24998	4.50853e-19
-7.23721	0.00067682
-7.22445	0.00101523
-7.21168	0.00033841
-7.19892	0.00067682
-7.18616	4.50853e-19
-7.17339	0.00067682
-7.16063	0.00033841
-7.14786	0.00033841
-7.1351	0.00101523
-7.12234	0.00101523
-7.10957	0.00169205
-7.09681	0.00033841
-7.08404	0.00101523
-7.07128	0.00033841
-7.05852	0.00101523
-7.04575	0.00067682
-7.03299	0.00169205
-7.02022	0.00067682
-7.00746	0.00101523
-6.9947	4.50853e-19
-6.98193	0.00101523
-6.96917	0.00067682
-6.9564	0.00135364
-6.94364	0.00067682
-6.93088	0.00067682
-6.91811	0.00067682
-6.90535	4.50853e-19
-6.89258	0.00067682
-6.87982	0.00067682
-6.86706	0.00033841
-6.85429	0.00169205
-6.84153	0.00033841
-6.82876	4.50853e-19
-6.816	0.00067682
-6.80324	0.00101523
-6.79047	0.00067682
-6.77771	0.00067682
-6.76494	0.00067682
-6.75218	4.50853e-19
-6.73942	4.50853e-19
-6.72665	0.00067682
-6.71389	0.00067682
-6.70112	0.00067682
-6.68836	0.00101523
-6.6756	0.00033841
-6.66283	0.00067682
-6.65007	0.00067682
-6.6373	0.00101523
-6.62454	0.00067682
-6.61178	0.00033841
-6.59901	0.00135364
-6.58625	0.00033841
-6.57348	4.50853e-19
-6.56072	0.00169205
-6.54796	4.50853e-19
-6.53519	0.00067682
-6.52243	0.00135364
-6.50966	0.00033841
-6.4969	0.00067682
-6.48414	0.00033841
-6.47137	0.00033841
-6.45861	0.00135364
-6.44584	0.00135364
-6.43308	0.00101523
-6.42032	0.00067682
-6.40755	0.00067682
-6.39479	0.00169205
-6.38202	0.00033841
-6.36926	0.00135364
-6.3565	0.00033841
-6.34373	0.00203046
-6.33097	0.00101523
-6.3182	0.00033841
-6.30544	0.00067682
-6.29268	0.00033841
-6.27991	0.00067682
-6.26715	0.00067682
-6.25438	0.00135364
-6.24162	0.00101523
-6.22886	0.00101523
-6.21609	0.00101523
-6.20333	0.00067682
-6.19056	4.50853e-19
-6.1778	0.00135364
-6.16504	0.00033841
-6.15227	0.00033841
-6.13951	0.00033841
-6.12674	0.00033841
-6.11398	0.00033841
-6.10122	0.00135364
-6.08845	0.00033841
-6.07569	0.00135364
-6.06292	0.00067682
-6.05016	0.00101523
-6.0374	0.00033841
-6.02463	0.00203046
-6.01187	0.00067682
-5.9991	0.00033841
-5.98634	0.00101523
-5.97358	0.00101523
-5.96081	0.00101523
-5.94805	0.00135364
-5.93528	0.00033841
-5.92252	0.00067682
-5.90976	0.00135364
-5.89699	0.00067682
-5.88423	0.00033841
-5.87146	0.00067682
-5.8587	0.00033841
-5.84594	0.00101523
-5.83317	0.00101523
-5.82041	0.00067682
-5.80764	0.00169205
-5.79488	0.00236887
-5.78212	0.00169205
-5.76935	0.00067682
-5.75659	0.00101523
-5.74382	0.00067682
-5.73106	0.00101523
-5.7183	4.50853e-19
-5.70553	0.00135364
-5.69277	0.00067682
-5.68	0.00033841
-5.66724	0.00101523
-5.65448	4.50853e-19
-5.64171	0.00135364
-5.62895	0.00101523
-5.61618	0.00101523
-5.60342	0.00067682
-5.59066	0.00135364
-5.57789	0.00067682
-5.56513	0.00067682
-5.55236	0.00067682
-5.5396	0.00067682
-5.52684	0.00169205
-5.51407	0.00101523
-5.50131	4.50853e-19
-5.48854	0.00033841
-5.47578	0.00101523
-5.46302	0.00101523
-5.45025	0.00169205
-5.43749	0.00067682
-5.42472	0.00033841
-5.41196	0.00270728
-5.3992	0.00101523
-5.38643	0.00033841
-5.37367	0.00101523
-5.3609	0.00033841
-5.34814	0.00033841
-5.33538	0.00135364
-5.32261	4.50853e-19
-5.30985	0.00101523
-5.29708	0.00067682
-5.28432	0.00101523
-5.27156	0.00135364
-5.25879	0.00067682
-5.24603	0.00033841
-5.23326	0.00067682
-5.2205	0.00067682
-5.20774	0.00169205
-5.19497	0.00101523
-5.18221	0.00033841
-5.16944	0.00169205
-5.15668	0.00101523
-5.14392	0.00067682
-5.13115	0.00101523
-5.11839	0.00033841
-5.10562	0.00135364
-5.09286	0.00033841
-5.0801	0.00033841
-5.06733	0.00067682
-5.05457	0.00033841
-5.0418	0.00033841
-5.02904	0.00033841
-5.01628	0.00101523
-5.00351	0.00101523
-4.99075	0.00101523
-4.97798	0.00067682
-4.96522	0.00067682
-4.95246	0.00135364
-4.93969	0.00135364
-4.92693	0.00101523
-4.91416	0.00067682
-4.9014	0.00067682
-4.88864	0.00067682
-4.87587	0.00033841
-4.86311	0.00135364
-4.85034	0.00135364
-4.83758	0.00067682
-4.82482	0.00203046
-4.81205	0.00033841
-4.79929	0.00169205
-4.78652	0.00033841
-4.77376	0.00067682
-4.761	0.00033841
-4.74823	0.00203046
-4.73547	0.00033841
-4.7227	0.00169205
-4.70994	0.00067682
-4.69718	0.00169205
-4.68441	0.00101523
-4.67165	4.50853e-19
-4.65888	0.00135364
-4.64612	0.00135364
-4.63336	0.00033841
-4.62059	0.00135364
-4.60783	0.00101523
-4.59506	0.00033841
-4.5823	0.00033841
-4.56954	0.00203046
-4.55677	0.00033841
-4.54401	0.00169205
-4.53124	0.00101523
-4.51848	0.00135364
-4.50572	0.00169205
-4.49295	0.00101523
-4.48019	0.00033841
-4.46742	0.00067682
-4.45466	0.00203046
-4.4419	0.00101523
-4.42913	0.00033841
-4.41637	0.00203046
-4.4036	0.00033841
-4.39084	0.00101523
-4.37808	0.00101523
-4.36531	0.00203046
-4.35255	0.00101523
-4.33978	0.00033841
-4.32702	0.00101523
-4.31426	0.00067682
-4.30149	4.50853e-19
-4.28873	0.00067682
-4.27596	0.00236887
-4.2632	0.00101523
-4.25044	4.50853e-19
-4.23767	0.00101523
-4.22491	0.00067682
-4.21214	0.00101523
-4.19938	0.00169205
-4.18662	0.00304569
-4.17385	0.00135364
-4.16109	0.00135364
-4.14832	0.00169205
-4.13556	0.00067682
-4.1228	0.00203046
-4.11003	0.00135364
-4.09727	0.00101523
-4.0845	0.00033841
-4.07174	0.00101523
-4.05898	0.00135364
-4.04621	0.00135364
-4.03345	0.00067682
-4.02068	0.00169205
-4.00792	0.00203046
-3.99516	4.50853e-19
-3.98239	0.00101523
-3.96963	0.00033841
-3.95686	0.00135364
-3.9441	0.00135364
-3.93134	0.00101523
-3.91857	0.00101523
-3.90581	0.00067682
-3.89304	0.00101523
-3.88028	0.00101523
-3.86752	0.00169205
-3.85475	0.00067682
-3.84199	0.00203046
-3.82922	0.00067682
-3.81646	0.00169205
-3.8037	0.00270728
-3.79093	0.00067682
-3.77817	0.00067682
-3.7654	0.00101523
-3.75264	0.00203046
-3.73988	0.00236887
-3.72711	0.00135364
-3.71435	0.00270728
-3.70158	0.00101523
-3.68882	0.00101523
-3.67606	0.00067682
-3.66329	0.00067682
-3.65053	0.00033841
-3.63776	0.00169205
-3.625	0.00270728
-3.61224	0.00236887
-3.59947	0.00101523
-3.58671	0.00169205
-3.57394	0.00135364
-3.56118	0.00135364
-3.54842	0.00101523
-3.53565	0.00067682
-3.52289	0.00033841
-3.51012	0.00169205
-3.49736	0.00135364
-3.4846	0.00101523
-3.47183	0.00101523
-3.45907	0.00203046
-3.4463	0.00135364
-3.43354	0.00033841
-3.42078	0.00236887
-3.40801	0.00270728
-3.39525	0.00101523
-3.38248	0.00067682
-3.36972	0.00169205
-3.35696	0.00067682
-3.34419	0.00067682
-3.33143	0.00203046
-3.31866	0.00135364
-3.3059	0.00236887
-3.29314	0.00067682
-3.28037	0.00101523
-3.26761	0.00135364
-3.25484	0.00169205
-3.24208	0.00169205
-3.22932	0.00236887
-3.21655	0.00203046
-3.20379	0.00203046
-3.19102	4.50853e-19
-3.17826	0.00033841
-3.1655	0.00101523
[truncated: 4,001 more rows]

## Sheet: (0.228,0)
Energy loss (eV)	Intensity (a.u.)
-28.68	0.000315433
-28.6673	4.20241e-19
-28.6545	0.000315433
-28.6417	0.000946299
-28.629	0.000946299
-28.6162	0.000315433
-28.6034	0.000630866
-28.5907	4.20241e-19
-28.5779	0.000315433
-28.5651	0.000630866
-28.5524	0.000630866
-28.5396	0.000315433
-28.5269	0.000630866
-28.5141	4.20241e-19
-28.5013	0.000630866
-28.4886	0.000946299
-28.4758	0.000315433
-28.463	4.20241e-19
-28.4503	0.00126173
-28.4375	0.000315433
-28.4247	4.20241e-19
-28.412	0.000630866
-28.3992	0.000630866
-28.3865	4.20241e-19
-28.3737	0.000630866
-28.3609	0.000315433
-28.3482	0.000630866
-28.3354	4.20241e-19
-28.3226	0.00157716
-28.3099	0.000315433
-28.2971	0.000630866
-28.2843	0.000630866
-28.2716	0.00157716
-28.2588	0.000315433
-28.246	0.000630866
-28.2333	0.000315433
-28.2205	4.20241e-19
-28.2078	0.000630866
-28.195	0.000946299
-28.1822	4.20241e-19
-28.1695	0.000946299
-28.1567	0.000630866
-28.1439	0.000315433
-28.1312	4.20241e-19
-28.1184	4.20241e-19
-28.1056	0.000315433
-28.0929	0.000630866
-28.0801	0.000315433
-28.0674	4.20241e-19
-28.0546	0.000946299
-28.0418	4.20241e-19
-28.0291	4.20241e-19
-28.0163	0.00126173
-28.0035	0.000315433
-27.9908	0.000946299
-27.978	0.000630866
-27.9652	0.000630866
-27.9525	0.000630866
-27.9397	0.000630866
-27.9269	0.000315433
-27.9142	0.00157716
-27.9014	0.000315433
-27.8887	0.000315433
-27.8759	0.000315433
-27.8631	4.20241e-19
-27.8504	4.20241e-19
-27.8376	4.20241e-19
-27.8248	0.000315433
-27.8121	0.000315433
-27.7993	4.20241e-19
-27.7865	0.000315433
-27.7738	0.000946299
-27.761	0.000315433
-27.7483	0.000315433
-27.7355	4.20241e-19
-27.7227	0.000630866
-27.71	4.20241e-19
-27.6972	0.000315433
-27.6844	0.000946299
-27.6717	0.000630866
-27.6589	0.000315433
-27.6461	4.20241e-19
-27.6334	4.20241e-19
-27.6206	4.20241e-19
-27.6078	0.000946299
-27.5951	4.20241e-19
-27.5823	0.000946299
-27.5696	0.000315433
-27.5568	0.000315433
-27.544	0.000315433
-27.5313	0.000946299
-27.5185	0.00126173
-27.5057	0.000630866
-27.493	0.000946299
-27.4802	4.20241e-19
-27.4674	4.20241e-19
-27.4547	0.000315433
-27.4419	0.000315433
-27.4292	0.000315433
-27.4164	0.000315433
-27.4036	0.000946299
-27.3909	0.000315433
-27.3781	0.000315433
-27.3653	0.000315433
-27.3526	0.00126173
-27.3398	0.000315433
-27.327	0.000315433
-27.3143	0.000315433
-27.3015	0.000315433
-27.2887	0.000315433
-27.276	0.000315433
-27.2632	0.000630866
-27.2505	0.00126173
-27.2377	0.000946299
-27.2249	0.000315433
-27.2122	0.000315433
-27.1994	4.20241e-19
-27.1866	0.000630866
-27.1739	4.20241e-19
-27.1611	0.00157716
-27.1483	0.000946299
-27.1356	0.000630866
-27.1228	0.000630866
-27.1101	0.000946299
-27.0973	0.000630866
-27.0845	0.000315433
-27.0718	4.20241e-19
-27.059	0.000315433
-27.0462	4.20241e-19
-27.0335	0.000630866
-27.0207	0.000315433
-27.0079	0.000630866
-26.9952	0.000315433
-26.9824	4.20241e-19
-26.9696	4.20241e-19
-26.9569	4.20241e-19
-26.9441	4.20241e-19
-26.9314	4.20241e-19
-26.9186	4.20241e-19
-26.9058	4.20241e-19
-26.8931	4.20241e-19
-26.8803	4.20241e-19
-26.8675	4.20241e-19
-26.8548	0.000630866
-26.842	0.000630866
-26.8292	4.20241e-19
-26.8165	0.00157716
-26.8037	4.20241e-19
-26.791	4.20241e-19
-26.7782	4.20241e-19
-26.7654	0.000946299
-26.7527	4.20241e-19
-26.7399	4.20241e-19
-26.7271	0.000630866
-26.7144	0.000315433
-26.7016	0.000315433
-26.6888	0.000630866
-26.6761	0.000630866
-26.6633	0.000315433
-26.6505	4.20241e-19
-26.6378	0.000315433
-26.625	0.000315433
-26.6123	0.000630866
-26.5995	4.20241e-19
-26.5867	0.000630866
-26.574	0.000315433
-26.5612	0.000315433
-26.5484	0.000315433
-26.5357	0.000630866
-26.5229	4.20241e-19
-26.5101	0.000630866
-26.4974	0.000630866
-26.4846	0.000315433
-26.4719	4.20241e-19
-26.4591	4.20241e-19
-26.4463	0.000315433
-26.4336	4.20241e-19
-26.4208	0.000315433
-26.408	0.000315433
-26.3953	0.000315433
-26.3825	4.20241e-19
-26.3697	4.20241e-19
-26.357	0.000946299
-26.3442	0.000315433
-26.3314	0.000315433
-26.3187	0.000630866
-26.3059	0.000315433
-26.2932	4.20241e-19
-26.2804	0.000315433
-26.2676	0.000315433
-26.2549	0.000630866
-26.2421	0.000630866
-26.2293	0.000946299
-26.2166	0.000946299
-26.2038	4.20241e-19
-26.191	0.000315433
-26.1783	0.000315433
-26.1655	0.000315433
-26.1528	0.000315433
-26.14	0.000315433
-26.1272	4.20241e-19
-26.1145	0.000630866
-26.1017	4.20241e-19
-26.0889	0.000315433
-26.0762	4.20241e-19
-26.0634	0.000315433
-26.0506	4.20241e-19
-26.0379	0.000630866
-26.0251	0.000630866
-26.0123	4.20241e-19
-25.9996	4.20241e-19
-25.9868	4.20241e-19
-25.9741	4.20241e-19
-25.9613	4.20241e-19
-25.9485	4.20241e-19
-25.9358	4.20241e-19
-25.923	4.20241e-19
-25.9102	4.20241e-19
-25.8975	4.20241e-19
-25.8847	4.20241e-19
-25.8719	4.20241e-19
-25.8592	4.20241e-19
-25.8464	4.20241e-19
-25.8337	4.20241e-19
-25.8209	4.20241e-19
-25.8081	4.20241e-19
-25.7954	4.20241e-19
-25.7826	4.20241e-19
-25.7698	4.20241e-19
-25.7571	4.20241e-19
-25.7443	4.20241e-19
-25.7315	4.20241e-19
-25.7188	4.20241e-19
-25.706	4.20241e-19
-25.6932	4.20241e-19
-25.6805	4.20241e-19
-25.6677	4.20241e-19
-25.655	4.20241e-19
-25.6422	4.20241e-19
-25.6294	4.20241e-19
-25.6167	4.20241e-19
-25.6039	4.20241e-19
-25.5911	4.20241e-19
-25.5784	4.20241e-19
-25.5656	4.20241e-19
-25.5528	4.20241e-19
-25.5401	4.20241e-19
-25.5273	4.20241e-19
-25.5146	4.20241e-19
-25.5018	4.20241e-19
-25.489	4.20241e-19
-25.4763	4.20241e-19
-25.4635	4.20241e-19
-25.4507	4.20241e-19
-25.438	4.20241e-19
-25.4252	4.20241e-19
-25.4124	4.20241e-19
-25.3997	4.20241e-19
-25.3869	4.20241e-19
-25.3741	4.20241e-19
-25.3614	4.20241e-19
-25.3486	4.20241e-19
-25.3359	4.20241e-19
-25.3231	4.20241e-19
-25.3103	4.20241e-19
-25.2976	4.20241e-19
-25.2848	4.20241e-19
-25.272	4.20241e-19
-25.2593	4.20241e-19
-25.2465	4.20241e-19
-25.2337	4.20241e-19
-25.221	4.20241e-19
-25.2082	4.20241e-19
-25.1955	4.20241e-19
-25.1827	4.20241e-19
-25.1699	4.20241e-19
-25.1572	4.20241e-19
-25.1444	4.20241e-19
-25.1316	4.20241e-19
-25.1189	4.20241e-19
-25.1061	4.20241e-19
-25.0933	4.20241e-19
-25.0806	4.20241e-19
-25.0678	4.20241e-19
-25.055	4.20241e-19
-25.0423	4.20241e-19
-25.0295	4.20241e-19
-25.0168	4.20241e-19
-25.004	4.20241e-19
-24.9912	4.20241e-19
-24.9785	4.20241e-19
-24.9657	4.20241e-19
-24.9529	4.20241e-19
-24.9402	4.20241e-19
-24.9274	4.20241e-19
-24.9146	4.20241e-19
-24.9019	4.20241e-19
-24.8891	4.20241e-19
-24.8764	4.20241e-19
-24.8636	4.20241e-19
-24.8508	4.20241e-19
-24.8381	4.20241e-19
-24.8253	4.20241e-19
-24.8125	4.20241e-19
-24.7998	4.20241e-19
-24.787	4.20241e-19
-24.7742	4.20241e-19
-24.7615	4.20241e-19
-24.7487	4.20241e-19
-24.7359	4.20241e-19
-24.7232	4.20241e-19
-24.7104	4.20241e-19
-24.6977	4.20241e-19
-24.6849	4.20241e-19
-24.6721	4.20241e-19
-24.6594	4.20241e-19
-24.6466	4.20241e-19
-24.6338	4.20241e-19
-24.6211	4.20241e-19
-24.6083	4.20241e-19
-24.5955	4.20241e-19
-24.5828	4.20241e-19
-24.57	4.20241e-19
-24.5573	4.20241e-19
-24.5445	4.20241e-19
-24.5317	4.20241e-19
-24.519	4.20241e-19
-24.5062	4.20241e-19
-24.4934	4.20241e-19
-24.4807	4.20241e-19
-24.4679	4.20241e-19
-24.4551	4.20241e-19
-24.4424	4.20241e-19
-24.4296	4.20241e-19
-24.4168	4.20241e-19
-24.4041	4.20241e-19
-24.3913	4.20241e-19
-24.3786	4.20241e-19
-24.3658	4.20241e-19
-24.353	4.20241e-19
-24.3403	4.20241e-19
-24.3275	4.20241e-19
-24.3147	4.20241e-19
-24.302	4.20241e-19
-24.2892	4.20241e-19
-24.2764	4.20241e-19
-24.2637	4.20241e-19
-24.2509	4.20241e-19
-24.2382	4.20241e-19
-24.2254	4.20241e-19
-24.2126	4.20241e-19
-24.1999	4.20241e-19
-24.1871	4.20241e-19
-24.1743	4.20241e-19
-24.1616	4.20241e-19
-24.1488	4.20241e-19
-24.136	4.20241e-19
-24.1233	4.20241e-19
-24.1105	4.20241e-19
-24.0977	4.20241e-19
-24.085	4.20241e-19
-24.0722	4.20241e-19
-24.0595	4.20241e-19
-24.0467	4.20241e-19
-24.0339	4.20241e-19
-24.0212	4.20241e-19
-24.0084	4.20241e-19
-23.9956	4.20241e-19
-23.9829	4.20241e-19
-23.9701	4.20241e-19
-23.9573	4.20241e-19
-23.9446	4.20241e-19
-23.9318	4.20241e-19
-23.9191	4.20241e-19
-23.9063	4.20241e-19
-23.8935	4.20241e-19
-23.8808	4.20241e-19
-23.868	4.20241e-19
-23.8552	4.20241e-19
-23.8425	4.20241e-19
-23.8297	4.20241e-19
-23.8169	4.20241e-19
-23.8042	4.20241e-19
-23.7914	4.20241e-19
-23.7786	4.20241e-19
-23.7659	4.20241e-19
-23.7531	4.20241e-19
-23.7404	4.20241e-19
-23.7276	4.20241e-19
-23.7148	4.20241e-19
-23.7021	4.20241e-19
-23.6893	4.20241e-19
-23.6765	4.20241e-19
-23.6638	4.20241e-19
-23.651	4.20241e-19
-23.6382	4.20241e-19
-23.6255	4.20241e-19
-23.6127	4.20241e-19
-23.6	4.20241e-19
-23.5872	4.20241e-19
-23.5744	4.20241e-19
-23.5617	4.20241e-19
-23.5489	4.20241e-19
-23.5361	4.20241e-19
-23.5234	4.20241e-19
-23.5106	4.20241e-19
-23.4978	4.20241e-19
-23.4851	4.20241e-19
-23.4723	4.20241e-19
-23.4595	4.20241e-19
-23.4468	4.20241e-19
-23.434	4.20241e-19
-23.4213	4.20241e-19
-23.4085	4.20241e-19
-23.3957	4.20241e-19
-23.383	4.20241e-19
-23.3702	4.20241e-19
-23.3574	4.20241e-19
-23.3447	4.20241e-19
-23.3319	4.20241e-19
-23.3191	4.20241e-19
-23.3064	4.20241e-19
-23.2936	4.20241e-19
-23.2809	4.20241e-19
-23.2681	4.20241e-19
-23.2553	4.20241e-19
-23.2426	4.20241e-19
-23.2298	4.20241e-19
-23.217	4.20241e-19
-23.2043	4.20241e-19
-23.1915	4.20241e-19
-23.1787	4.20241e-19
-23.166	4.20241e-19
-23.1532	4.20241e-19
-23.1404	4.20241e-19
-23.1277	4.20241e-19
-23.1149	4.20241e-19
-23.1022	4.20241e-19
-23.0894	4.20241e-19
-23.0766	4.20241e-19
-23.0639	4.20241e-19
-23.0511	4.20241e-19
-23.0383	4.20241e-19
-23.0256	4.20241e-19
-23.0128	4.20241e-19
-23	4.20241e-19
-22.9873	4.20241e-19
-22.9745	4.20241e-19
-22.9618	4.20241e-19
-22.949	4.20241e-19
-22.9362	4.20241e-19
-22.9235	4.20241e-19
-22.9107	4.20241e-19
-22.8979	4.20241e-19
-22.8852	4.20241e-19
-22.8724	4.20241e-19
-22.8596	4.20241e-19
-22.8469	4.20241e-19
-22.8341	4.20241e-19
-22.8213	4.20241e-19
-22.8086	4.20241e-19
-22.7958	4.20241e-19
-22.7831	4.20241e-19
-22.7703	4.20241e-19
-22.7575	4.20241e-19
-22.7448	4.20241e-19
-22.732	4.20241e-19
-22.7192	4.20241e-19
-22.7065	4.20241e-19
-22.6937	4.20241e-19
-22.6809	4.20241e-19
-22.6682	4.20241e-19
-22.6554	4.20241e-19
-22.6427	4.20241e-19
-22.6299	4.20241e-19
-22.6171	4.20241e-19
-22.6044	4.20241e-19
-22.5916	4.20241e-19
-22.5788	4.20241e-19
-22.5661	4.20241e-19
-22.5533	4.20241e-19
-22.5405	4.20241e-19
-22.5278	4.20241e-19
-22.515	4.20241e-19
-22.5022	4.20241e-19
-22.4895	4.20241e-19
-22.4767	4.20241e-19
-22.464	4.20241e-19
-22.4512	4.20241e-19
-22.4384	4.20241e-19
-22.4257	4.20241e-19
-22.4129	4.20241e-19
-22.4001	4.20241e-19
-22.3874	4.20241e-19
-22.3746	4.20241e-19
-22.3618	4.20241e-19
-22.3491	4.20241e-19
-22.3363	4.20241e-19
-22.3236	4.20241e-19
-22.3108	4.20241e-19
-22.298	4.20241e-19
-22.2853	4.20241e-19
-22.2725	4.20241e-19
-22.2597	4.20241e-19
-22.247	4.20241e-19
-22.2342	4.20241e-19
-22.2214	4.20241e-19
-22.2087	4.20241e-19
-22.1959	4.20241e-19
-22.1831	4.20241e-19
-22.1704	4.20241e-19
-22.1576	4.20241e-19
-22.1449	4.20241e-19
-22.1321	4.20241e-19
-22.1193	4.20241e-19
-22.1066	4.20241e-19
-22.0938	4.20241e-19
-22.081	4.20241e-19
-22.0683	4.20241e-19
-22.0555	4.20241e-19
-22.0427	4.20241e-19
-22.03	4.20241e-19
-22.0172	4.20241e-19
-22.0045	4.20241e-19
-21.9917	4.20241e-19
-21.9789	4.20241e-19
-21.9662	4.20241e-19
-21.9534	4.20241e-19
-21.9406	4.20241e-19
-21.9279	4.20241e-19
-21.9151	4.20241e-19
-21.9023	4.20241e-19
-21.8896	4.20241e-19
-21.8768	4.20241e-19
-21.864	4.20241e-19
-21.8513	4.20241e-19
-21.8385	4.20241e-19
-21.8258	4.20241e-19
-21.813	4.20241e-19
-21.8002	4.20241e-19
-21.7875	4.20241e-19
-21.7747	4.20241e-19
-21.7619	4.20241e-19
-21.7492	4.20241e-19
-21.7364	4.20241e-19
-21.7236	4.20241e-19
-21.7109	4.20241e-19
-21.6981	4.20241e-19
-21.6854	4.20241e-19
-21.6726	4.20241e-19
-21.6598	4.20241e-19
-21.6471	4.20241e-19
-21.6343	4.20241e-19
-21.6215	4.20241e-19
-21.6088	4.20241e-19
-21.596	4.20241e-19
-21.5832	4.20241e-19
-21.5705	4.20241e-19
-21.5577	4.20241e-19
-21.5449	4.20241e-19
-21.5322	4.20241e-19
-21.5194	4.20241e-19
-21.5067	4.20241e-19
-21.4939	4.20241e-19
-21.4811	4.20241e-19
-21.4684	4.20241e-19
-21.4556	4.20241e-19
-21.4428	4.20241e-19
-21.4301	4.20241e-19
-21.4173	4.20241e-19
-21.4045	4.20241e-19
-21.3918	4.20241e-19
-21.379	4.20241e-19
-21.3663	4.20241e-19
-21.3535	4.20241e-19
-21.3407	4.20241e-19
-21.328	4.20241e-19
-21.3152	4.20241e-19
-21.3024	4.20241e-19
-21.2897	4.20241e-19
-21.2769	4.20241e-19
-21.2641	4.20241e-19
-21.2514	4.20241e-19
-21.2386	4.20241e-19
-21.2258	4.20241e-19
-21.2131	4.20241e-19
-21.2003	4.20241e-19
-21.1876	4.20241e-19
-21.1748	4.20241e-19
-21.162	4.20241e-19
-21.1493	4.20241e-19
-21.1365	4.20241e-19
-21.1237	4.20241e-19
-21.111	4.20241e-19
-21.0982	4.20241e-19
-21.0854	4.20241e-19
-21.0727	4.20241e-19
-21.0599	4.20241e-19
-21.0472	4.20241e-19
-21.0344	4.20241e-19
-21.0216	4.20241e-19
-21.0089	4.20241e-19
-20.9961	4.20241e-19
-20.9833	4.20241e-19
-20.9706	4.20241e-19
-20.9578	4.20241e-19
-20.945	4.20241e-19
-20.9323	4.20241e-19
-20.9195	4.20241e-19
-20.9067	4.20241e-19
-20.894	4.20241e-19
-20.8812	4.20241e-19
-20.8685	4.20241e-19
-20.8557	4.20241e-19
-20.8429	4.20241e-19
-20.8302	4.20241e-19
-20.8174	4.20241e-19
-20.8046	4.20241e-19
-20.7919	4.20241e-19
-20.7791	4.20241e-19
-20.7663	4.20241e-19
-20.7536	4.20241e-19
-20.7408	4.20241e-19
-20.7281	4.20241e-19
-20.7153	4.20241e-19
-20.7025	4.20241e-19
-20.6898	4.20241e-19
-20.677	4.20241e-19
-20.6642	4.20241e-19
-20.6515	4.20241e-19
-20.6387	4.20241e-19
-20.6259	4.20241e-19
-20.6132	4.20241e-19
-20.6004	0.000315433
-20.5876	4.20241e-19
-20.5749	4.20241e-19
-20.5621	4.20241e-19
-20.5494	4.20241e-19
-20.5366	4.20241e-19
-20.5238	4.20241e-19
-20.5111	4.20241e-19
-20.4983	4.20241e-19
-20.4855	4.20241e-19
-20.4728	4.20241e-19
-20.46	4.20241e-19
-20.4472	4.20241e-19
-20.4345	4.20241e-19
-20.4217	4.20241e-19
-20.409	4.20241e-19
-20.3962	4.20241e-19
-20.3834	4.20241e-19
-20.3707	4.20241e-19
-20.3579	4.20241e-19
-20.3451	4.20241e-19
-20.3324	4.20241e-19
-20.3196	4.20241e-19
-20.3068	4.20241e-19
-20.2941	4.20241e-19
-20.2813	4.20241e-19
-20.2685	4.20241e-19
-20.2558	4.20241e-19
-20.243	4.20241e-19
-20.2303	4.20241e-19
-20.2175	4.20241e-19
-20.2047	4.20241e-19
-20.192	4.20241e-19
-20.1792	4.20241e-19
-20.1664	4.20241e-19
-20.1537	4.20241e-19
-20.1409	4.20241e-19
-20.1281	4.20241e-19
-20.1154	4.20241e-19
-20.1026	4.20241e-19
-20.0899	4.20241e-19
-20.0771	4.20241e-19
-20.0643	4.20241e-19
-20.0516	4.20241e-19
-20.0388	4.20241e-19
-20.026	4.20241e-19
-20.0133	4.20241e-19
-20.0005	4.20241e-19
-19.9877	4.20241e-19
-19.975	4.20241e-19
-19.9622	4.20241e-19
-19.9494	4.20241e-19
-19.9367	4.20241e-19
-19.9239	4.20241e-19
-19.9112	4.20241e-19
-19.8984	0.000315433
-19.8856	4.20241e-19
-19.8729	4.20241e-19
-19.8601	4.20241e-19
-19.8473	4.20241e-19
-19.8346	4.20241e-19
-19.8218	4.20241e-19
-19.809	4.20241e-19
-19.7963	4.20241e-19
-19.7835	4.20241e-19
-19.7708	4.20241e-19
-19.758	0.000315433
-19.7452	4.20241e-19
-19.7325	4.20241e-19
-19.7197	4.20241e-19
-19.7069	4.20241e-19
-19.6942	4.20241e-19
-19.6814	0.000630866
-19.6686	4.20241e-19
-19.6559	4.20241e-19
-19.6431	4.20241e-19
-19.6303	4.20241e-19
-19.6176	0.000630866
-19.6048	0.000315433
-19.5921	4.20241e-19
-19.5793	4.20241e-19
-19.5665	0.000315433
-19.5538	4.20241e-19
-19.541	4.20241e-19
-19.5282	0.000315433
-19.5155	4.20241e-19
-19.5027	4.20241e-19
-19.4899	4.20241e-19
-19.4772	4.20241e-19
-19.4644	4.20241e-19
-19.4517	4.20241e-19
-19.4389	4.20241e-19
-19.4261	4.20241e-19
-19.4134	0.000315433
-19.4006	4.20241e-19
-19.3878	4.20241e-19
-19.3751	0.000315433
-19.3623	4.20241e-19
-19.3495	4.20241e-19
-19.3368	0.000315433
-19.324	0.000315433
-19.3112	4.20241e-19
-19.2985	4.20241e-19
-19.2857	0.000315433
-19.273	0.000315433
-19.2602	4.20241e-19
-19.2474	4.20241e-19
-19.2347	4.20241e-19
-19.2219	4.20241e-19
-19.2091	4.20241e-19
-19.1964	4.20241e-19
-19.1836	0.000315433
-19.1708	4.20241e-19
-19.1581	4.20241e-19
-19.1453	4.20241e-19
-19.1326	0.000315433
-19.1198	4.20241e-19
-19.107	4.20241e-19
-19.0943	0.000315433
-19.0815	4.20241e-19
-19.0687	4.20241e-19
-19.056	4.20241e-19
-19.0432	4.20241e-19
-19.0304	4.20241e-19
-19.0177	4.20241e-19
-19.0049	0.000315433
-18.9921	4.20241e-19
-18.9794	4.20241e-19
-18.9666	4.20241e-19
-18.9539	4.20241e-19
-18.9411	4.20241e-19
-18.9283	0.000315433
-18.9156	4.20241e-19
-18.9028	4.20241e-19
-18.89	0.000315433
-18.8773	0.000315433
-18.8645	4.20241e-19
-18.8517	4.20241e-19
-18.839	4.20241e-19
-18.8262	4.20241e-19
-18.8135	4.20241e-19
-18.8007	4.20241e-19
-18.7879	4.20241e-19
-18.7752	4.20241e-19
-18.7624	4.20241e-19
-18.7496	4.20241e-19
-18.7369	4.20241e-19
-18.7241	4.20241e-19
-18.7113	4.20241e-19
-18.6986	0.000315433
-18.6858	0.000315433
-18.673	0.000315433
-18.6603	0.000315433
-18.6475	4.20241e-19
-18.6348	4.20241e-19
-18.622	4.20241e-19
-18.6092	4.20241e-19
-18.5965	4.20241e-19
-18.5837	4.20241e-19
-18.5709	0.000315433
-18.5582	0.000315433
-18.5454	4.20241e-19
-18.5326	4.20241e-19
-18.5199	0.000315433
-18.5071	4.20241e-19
-18.4944	0.000315433
-18.4816	4.20241e-19
-18.4688	0.000630866
-18.4561	4.20241e-19
-18.4433	4.20241e-19
-18.4305	4.20241e-19
-18.4178	4.20241e-19
-18.405	4.20241e-19
-18.3922	4.20241e-19
-18.3795	4.20241e-19
-18.3667	4.20241e-19
-18.3539	4.20241e-19
-18.3412	0.000315433
-18.3284	4.20241e-19
-18.3157	0.000315433
-18.3029	4.20241e-19
-18.2901	4.20241e-19
-18.2774	4.20241e-19
-18.2646	4.20241e-19
-18.2518	0.000315433
-18.2391	4.20241e-19
-18.2263	4.20241e-19
-18.2135	0.000630866
-18.2008	4.20241e-19
-18.188	0.000630866
-18.1753	4.20241e-19
-18.1625	4.20241e-19
-18.1497	4.20241e-19
-18.137	4.20241e-19
-18.1242	4.20241e-19
-18.1114	4.20241e-19
-18.0987	0.000315433
-18.0859	0.000315433
-18.0731	0.000315433
-18.0604	4.20241e-19
-18.0476	4.20241e-19
-18.0348	4.20241e-19
-18.0221	4.20241e-19
-18.0093	4.20241e-19
-17.9966	4.20241e-19
-17.9838	4.20241e-19
-17.971	4.20241e-19
-17.9583	0.000315433
-17.9455	0.000315433
-17.9327	0.000315433
-17.92	0.000946299
-17.9072	4.20241e-19
-17.8944	4.20241e-19
-17.8817	0.000315433
-17.8689	4.20241e-19
-17.8562	0.000315433
-17.8434	0.000315433
-17.8306	4.20241e-19
-17.8179	4.20241e-19
-17.8051	4.20241e-19
-17.7923	4.20241e-19
-17.7796	0.000630866
-17.7668	4.20241e-19
-17.754	4.20241e-19
-17.7413	0.000630866
-17.7285	4.20241e-19
-17.7157	4.20241e-19
-17.703	4.20241e-19
-17.6902	0.000946299
-17.6775	4.20241e-19
-17.6647	4.20241e-19
-17.6519	0.000630866
-17.6392	4.20241e-19
-17.6264	4.20241e-19
-17.6136	4.20241e-19
-17.6009	4.20241e-19
-17.5881	4.20241e-19
-17.5753	4.20241e-19
-17.5626	4.20241e-19
-17.5498	4.20241e-19
-17.5371	0.000315433
-17.5243	0.000315433
-17.5115	0.000315433
-17.4988	4.20241e-19
-17.486	4.20241e-19
-17.4732	4.20241e-19
-17.4605	0.00126173
-17.4477	4.20241e-19
-17.4349	4.20241e-19
-17.4222	0.000315433
-17.4094	0.000315433
-17.3966	4.20241e-19
-17.3839	4.20241e-19
-17.3711	4.20241e-19
-17.3584	0.000315433
-17.3456	4.20241e-19
-17.3328	0.000315433
-17.3201	0.000315433
-17.3073	0.000946299
-17.2945	0.000315433
-17.2818	4.20241e-19
-17.269	4.20241e-19
-17.2562	4.20241e-19
-17.2435	4.20241e-19
-17.2307	0.000315433
-17.218	0.000315433
-17.2052	4.20241e-19
-17.1924	0.000315433
-17.1797	0.000315433
-17.1669	4.20241e-19
-17.1541	4.20241e-19
-17.1414	4.20241e-19
-17.1286	4.20241e-19
-17.1158	0.000946299
-17.1031	0.000315433
-17.0903	0.000315433
-17.0775	0.000630866
-17.0648	4.20241e-19
-17.052	0.000315433
-17.0393	4.20241e-19
-17.0265	0.000315433
-17.0137	4.20241e-19
-17.001	4.20241e-19
-16.9882	4.20241e-19
-16.9754	0.000315433
-16.9627	0.000630866
-16.9499	4.20241e-19
-16.9371	4.20241e-19
-16.9244	0.000315433
-16.9116	0.000315433
-16.8989	0.000315433
-16.8861	4.20241e-19
-16.8733	0.000630866
-16.8606	4.20241e-19
-16.8478	4.20241e-19
-16.835	4.20241e-19
-16.8223	0.000630866
-16.8095	4.20241e-19
-16.7967	4.20241e-19
-16.784	4.20241e-19
-16.7712	0.000630866
-16.7584	0.000315433
-16.7457	0.000946299
-16.7329	0.000315433
-16.7202	4.20241e-19
-16.7074	4.20241e-19
-16.6946	0.000315433
-16.6819	0.000315433
-16.6691	0.000315433
-16.6563	4.20241e-19
-16.6436	4.20241e-19
-16.6308	0.000630866
-16.618	0.000630866
-16.6053	4.20241e-19
-16.5925	0.000630866
-16.5798	0.000630866
-16.567	4.20241e-19
-16.5542	0.000315433
-16.5415	0.000315433
-16.5287	0.000630866
-16.5159	0.000315433
-16.5032	4.20241e-19
-16.4904	0.000315433
-16.4776	0.000315433
-16.4649	4.20241e-19
-16.4521	0.000315433
-16.4393	4.20241e-19
-16.4266	4.20241e-19
-16.4138	0.000630866
-16.4011	0.000315433
-16.3883	0.000315433
-16.3755	0.000946299
-16.3628	0.000630866
-16.35	4.20241e-19
-16.3372	4.20241e-19
-16.3245	4.20241e-19
-16.3117	0.000630866
-16.2989	0.000315433
-16.2862	0.000946299
-16.2734	0.000315433
-16.2607	0.000315433
-16.2479	0.000630866
-16.2351	0.000315433
-16.2224	0.000315433
-16.2096	0.000315433
-16.1968	0.000315433
-16.1841	0.000630866
-16.1713	0.000315433
-16.1585	0.000315433
-16.1458	0.000315433
-16.133	0.000630866
-16.1202	4.20241e-19
-16.1075	0.000630866
-16.0947	0.000630866
-16.082	0.000315433
-16.0692	0.000630866
-16.0564	0.000630866
-16.0437	4.20241e-19
-16.0309	0.000315433
-16.0181	0.000315433
-16.0054	0.000315433
-15.9926	0.000315433
-15.9798	0.000315433
-15.9671	0.000315433
-15.9543	0.000630866
-15.9416	0.000630866
-15.9288	0.000630866
-15.916	0.000315433
-15.9033	0.000630866
-15.8905	0.000630866
-15.8777	0.000315433
-15.865	0.000315433
-15.8522	4.20241e-19
-15.8394	0.000315433
-15.8267	0.000315433
-15.8139	4.20241e-19
-15.8011	0.000315433
-15.7884	4.20241e-19
-15.7756	0.000315433
-15.7629	0.000630866
-15.7501	0.000315433
-15.7373	4.20241e-19
-15.7246	0.000315433
-15.7118	4.20241e-19
-15.699	4.20241e-19
-15.6863	0.000315433
-15.6735	0.000315433
-15.6607	0.000946299
-15.648	0.000946299
-15.6352	0.000946299
-15.6225	0.000946299
-15.6097	0.000315433
-15.5969	4.20241e-19
-15.5842	0.000946299
-15.5714	4.20241e-19
-15.5586	4.20241e-19
-15.5459	0.000315433
-15.5331	0.000315433
-15.5203	4.20241e-19
-15.5076	0.000630866
-15.4948	0.000630866
-15.482	0.000315433
-15.4693	4.20241e-19
-15.4565	0.000315433
-15.4438	0.000315433
-15.431	0.000946299
-15.4182	0.000315433
-15.4055	4.20241e-19
-15.3927	4.20241e-19
-15.3799	4.20241e-19
-15.3672	0.000315433
-15.3544	0.000630866
-15.3416	0.000315433
-15.3289	4.20241e-19
-15.3161	4.20241e-19
-15.3034	4.20241e-19
-15.2906	4.20241e-19
-15.2778	0.000315433
-15.2651	0.000630866
-15.2523	0.000315433
-15.2395	0.000946299
-15.2268	4.20241e-19
-15.214	4.20241e-19
-15.2012	4.20241e-19
-15.1885	0.000315433
-15.1757	0.000630866
-15.1629	0.000315433
-15.1502	4.20241e-19
-15.1374	4.20241e-19
-15.1247	4.20241e-19
-15.1119	0.000315433
-15.0991	0.000630866
-15.0864	4.20241e-19
-15.0736	0.000630866
-15.0608	0.000946299
-15.0481	0.000315433
-15.0353	0.000315433
-15.0225	0.000315433
-15.0098	0.000946299
-14.997	0.000630866
-14.9843	0.000315433
-14.9715	0.000315433
-14.9587	0.000315433
-14.946	4.20241e-19
-14.9332	0.000315433
-14.9204	0.000315433
-14.9077	4.20241e-19
-14.8949	0.000315433
-14.8821	0.000315433
-14.8694	0.000315433
-14.8566	0.000315433
-14.8438	0.000315433
-14.8311	0.000946299
-14.8183	0.00157716
-14.8056	0.000630866
-14.7928	4.20241e-19
-14.78	4.20241e-19
-14.7673	0.000946299
-14.7545	0.000946299
-14.7417	0.000315433
-14.729	0.000946299
-14.7162	4.20241e-19
-14.7034	4.20241e-19
-14.6907	0.000315433
-14.6779	0.000630866
-14.6652	0.000315433
-14.6524	0.000630866
-14.6396	4.20241e-19
-14.6269	0.000315433
-14.6141	4.20241e-19
-14.6013	4.20241e-19
-14.5886	0.000630866
-14.5758	4.20241e-19
-14.563	0.000946299
-14.5503	0.000315433
-14.5375	0.000315433
-14.5247	4.20241e-19
-14.512	0.000315433
-14.4992	0.000946299
-14.4865	4.20241e-19
-14.4737	0.000630866
-14.4609	0.000315433
-14.4482	0.00126173
-14.4354	4.20241e-19
-14.4226	0.000630866
-14.4099	0.000315433
-14.3971	4.20241e-19
-14.3843	0.000630866
-14.3716	0.000630866
-14.3588	0.000630866
-14.3461	0.000315433
-14.3333	4.20241e-19
-14.3205	0.000946299
-14.3078	0.000630866
-14.295	4.20241e-19
-14.2822	4.20241e-19
-14.2695	0.000315433
-14.2567	4.20241e-19
-14.2439	0.000946299
-14.2312	0.000315433
-14.2184	0.000315433
-14.2056	0.000630866
-14.1929	0.000315433
-14.1801	0.000315433
-14.1674	4.20241e-19
-14.1546	0.000315433
-14.1418	0.000315433
-14.1291	0.000630866
-14.1163	4.20241e-19
-14.1035	4.20241e-19
-14.0908	4.20241e-19
-14.078	0.000315433
-14.0652	0.000630866
-14.0525	4.20241e-19
-14.0397	0.000630866
-14.027	4.20241e-19
-14.0142	4.20241e-19
-14.0014	0.000315433
-13.9887	4.20241e-19
-13.9759	0.000315433
-13.9631	4.20241e-19
-13.9504	0.000315433
-13.9376	0.000630866
-13.9248	4.20241e-19
-13.9121	0.000946299
-13.8993	0.000315433
-13.8865	0.000315433
-13.8738	0.00126173
-13.861	0.000630866
-13.8483	0.000315433
-13.8355	0.000315433
-13.8227	0.000315433
-13.81	0.000630866
-13.7972	4.20241e-19
-13.7844	4.20241e-19
-13.7717	0.000946299
-13.7589	0.000315433
-13.7461	0.000315433
-13.7334	0.000946299
-13.7206	0.000946299
-13.7079	0.000315433
-13.6951	0.000630866
-13.6823	0.000315433
-13.6696	0.000315433
-13.6568	0.000946299
-13.644	0.000315433
-13.6313	0.000630866
-13.6185	0.000630866
-13.6057	4.20241e-19
-13.593	0.000315433
-13.5802	4.20241e-19
-13.5674	0.00126173
-13.5547	4.20241e-19
-13.5419	4.20241e-19
-13.5292	0.000946299
-13.5164	0.000315433
-13.5036	0.00157716
-13.4909	0.000946299
-13.4781	4.20241e-19
-13.4653	0.000630866
-13.4526	0.000315433
-13.4398	4.20241e-19
-13.427	0.000630866
-13.4143	4.20241e-19
-13.4015	0.000315433
-13.3888	0.000630866
-13.376	0.000630866
-13.3632	0.000630866
-13.3505	4.20241e-19
-13.3377	0.000630866
-13.3249	0.000946299
-13.3122	0.00126173
-13.2994	0.000315433
-13.2866	0.000630866
-13.2739	0.000946299
-13.2611	0.000315433
-13.2483	0.00126173
-13.2356	0.000946299
-13.2228	0.000946299
-13.2101	4.20241e-19
-13.1973	0.00126173
-13.1845	0.000315433
-13.1718	0.000630866
-13.159	0.000315433
-13.1462	0.000630866
-13.1335	0.000630866
-13.1207	4.20241e-19
-13.1079	4.20241e-19
-13.0952	4.20241e-19
-13.0824	0.000630866
-13.0697	4.20241e-19
-13.0569	4.20241e-19
-13.0441	0.000630866
-13.0314	0.000315433
-13.0186	0.000630866
-13.0058	0.000315433
-12.9931	0.000630866
-12.9803	0.000315433
-12.9675	0.000946299
-12.9548	4.20241e-19
-12.942	0.000630866
-12.9292	0.000315433
-12.9165	0.000946299
-12.9037	4.20241e-19
-12.891	4.20241e-19
-12.8782	0.000630866
-12.8654	0.000630866
-12.8527	0.000315433
-12.8399	0.000315433
-12.8271	0.000946299
-12.8144	0.000946299
-12.8016	0.000315433
-12.7888	0.000630866
-12.7761	0.000630866
-12.7633	0.000630866
-12.7506	0.000315433
-12.7378	4.20241e-19
-12.725	0.000946299
-12.7123	0.000946299
-12.6995	0.000630866
-12.6867	0.000315433
-12.674	0.000630866
-12.6612	0.000315433
-12.6484	0.000630866
-12.6357	0.000946299
-12.6229	0.000946299
-12.6101	0.000946299
-12.5974	4.20241e-19
-12.5846	4.20241e-19
-12.5719	4.20241e-19
-12.5591	0.000315433
-12.5463	0.000315433
-12.5336	0.000315433
-12.5208	0.00126173
-12.508	0.000315433
-12.4953	0.000630866
-12.4825	0.00126173
-12.4697	4.20241e-19
-12.457	0.000315433
-12.4442	0.000315433
-12.4315	0.000315433
-12.4187	0.000946299
-12.4059	4.20241e-19
-12.3932	0.000630866
-12.3804	0.000630866
-12.3676	4.20241e-19
-12.3549	0.000946299
-12.3421	4.20241e-19
-12.3293	4.20241e-19
-12.3166	4.20241e-19
-12.3038	0.000630866
-12.291	0.000946299
-12.2783	4.20241e-19
-12.2655	0.00126173
-12.2528	0.000315433
-12.24	0.000630866
-12.2272	0.000315433
-12.2145	4.20241e-19
-12.2017	0.000630866
-12.1889	0.00126173
-12.1762	0.000630866
-12.1634	0.000630866
-12.1506	4.20241e-19
-12.1379	4.20241e-19
-12.1251	0.000315433
-12.1124	4.20241e-19
-12.0996	0.000315433
-12.0868	0.000630866
-12.0741	0.000630866
-12.0613	0.000630866
-12.0485	0.000630866
-12.0358	0.000315433
-12.023	0.000630866
-12.0102	4.20241e-19
-11.9975	4.20241e-19
-11.9847	4.20241e-19
-11.9719	0.000630866
-11.9592	4.20241e-19
-11.9464	0.000946299
-11.9337	4.20241e-19
-11.9209	0.000946299
-11.9081	0.000315433
-11.8954	0.000946299
-11.8826	0.000946299
-11.8698	0.000315433
-11.8571	0.000630866
-11.8443	0.000630866
-11.8315	0.000630866
-11.8188	0.000630866
-11.806	0.000630866
-11.7933	0.000630866
-11.7805	0.000315433
-11.7677	0.000315433
-11.755	0.000630866
-11.7422	4.20241e-19
-11.7294	0.00126173
-11.7167	0.000630866
-11.7039	0.000315433
-11.6911	0.000315433
-11.6784	0.000630866
-11.6656	0.000315433
-11.6528	0.000315433
-11.6401	0.00126173
-11.6273	0.000630866
-11.6146	4.20241e-19
-11.6018	0.000630866
-11.589	0.000315433
-11.5763	0.000630866
-11.5635	4.20241e-19
-11.5507	0.000315433
-11.538	0.000946299
-11.5252	0.000630866
-11.5124	0.000315433
-11.4997	0.000315433
-11.4869	0.000630866
-11.4742	0.000630866
-11.4614	0.000315433
-11.4486	0.000630866
-11.4359	4.20241e-19
-11.4231	4.20241e-19
-11.4103	4.20241e-19
-11.3976	0.000630866
-11.3848	0.000946299
-11.372	0.00126173
-11.3593	0.000946299
-11.3465	4.20241e-19
-11.3337	0.000630866
-11.321	0.000315433
-11.3082	0.000630866
-11.2955	4.20241e-19
-11.2827	0.000315433
-11.2699	4.20241e-19
-11.2572	0.000315433
-11.2444	0.000315433
-11.2316	0.000946299
-11.2189	0.000315433
-11.2061	0.000630866
-11.1933	0.000630866
-11.1806	0.000315433
-11.1678	0.000315433
-11.1551	0.000315433
-11.1423	0.000630866
-11.1295	0.000315433
-11.1168	0.000630866
-11.104	0.000630866
-11.0912	0.000946299
-11.0785	0.000315433
-11.0657	0.000315433
-11.0529	0.000315433
-11.0402	4.20241e-19
-11.0274	0.000630866
-11.0146	0.000946299
-11.0019	0.000315433
-10.9891	0.000630866
-10.9764	4.20241e-19
-10.9636	0.000946299
-10.9508	0.000315433
-10.9381	4.20241e-19
-10.9253	0.000315433
-10.9125	0.000630866
-10.8998	0.00126173
-10.887	0.000946299
-10.8742	0.00126173
-10.8615	0.000630866
-10.8487	4.20241e-19
-10.836	0.000315433
-10.8232	4.20241e-19
-10.8104	4.20241e-19
-10.7977	0.000630866
-10.7849	0.000315433
-10.7721	4.20241e-19
-10.7594	4.20241e-19
-10.7466	0.00126173
-10.7338	0.000946299
-10.7211	4.20241e-19
-10.7083	0.000946299
-10.6955	0.000315433
-10.6828	0.000630866
-10.67	0.000630866
-10.6573	4.20241e-19
-10.6445	0.000630866
-10.6317	0.000630866
-10.619	0.000630866
-10.6062	0.000630866
-10.5934	0.000315433
-10.5807	0.000315433
-10.5679	0.000315433
-10.5551	0.000630866
-10.5424	0.000315433
-10.5296	0.000315433
-10.5169	4.20241e-19
-10.5041	0.000315433
-10.4913	0.00126173
-10.4786	0.000946299
-10.4658	0.00126173
-10.453	0.000315433
-10.4403	0.000315433
-10.4275	0.000630866
-10.4147	4.20241e-19
-10.402	4.20241e-19
-10.3892	0.000630866
-10.3764	4.20241e-19
-10.3637	0.000630866
-10.3509	0.000946299
-10.3382	0.000315433
-10.3254	0.000315433
-10.3126	0.000315433
-10.2999	0.000630866
-10.2871	4.20241e-19
-10.2743	4.20241e-19
-10.2616	0.00126173
-10.2488	0.000315433
-10.236	0.000946299
-10.2233	0.000315433
-10.2105	4.20241e-19
-10.1978	0.000630866
-10.185	0.000315433
-10.1722	0.000315433
-10.1595	0.000630866
-10.1467	0.000315433
-10.1339	0.000315433
-10.1212	0.000630866
-10.1084	0.000630866
-10.0956	0.000315433
-10.0829	0.000946299
-10.0701	0.000315433
-10.0573	0.000315433
-10.0446	0.000946299
-10.0318	0.000315433
-10.0191	4.20241e-19
-10.0063	0.000315433
-9.99353	0.000946299
-9.98077	0.000315433
-9.968	0.000315433
-9.95524	0.000630866
-9.94247	0.000315433
-9.92971	0.00126173
-9.91695	0.00126173
-9.90418	0.000315433
-9.89142	0.000946299
-9.87865	0.000315433
-9.86589	4.20241e-19
-9.85313	0.000946299
-9.84036	0.000315433
-9.8276	0.000946299
-9.81483	0.000630866
-9.80207	0.000630866
-9.78931	0.000630866
-9.77654	0.000946299
-9.76378	0.000315433
-9.75101	0.000630866
-9.73825	0.00126173
-9.72549	0.000630866
-9.71272	0.00157716
-9.69996	0.000630866
-9.68719	0.00126173
-9.67443	0.000630866
-9.66167	0.000630866
-9.6489	0.000315433
-9.63614	0.000630866
-9.62337	0.000630866
-9.61061	0.000315433
-9.59785	0.000630866
-9.58508	0.000630866
-9.57232	0.000946299
-9.55955	0.000946299
-9.54679	0.000315433
-9.53403	0.000630866
-9.52126	4.20241e-19
-9.5085	0.000315433
-9.49573	4.20241e-19
-9.48297	4.20241e-19
-9.47021	0.000315433
-9.45744	0.000315433
-9.44468	0.000315433
-9.43191	4.20241e-19
-9.41915	0.000315433
-9.40639	0.000315433
-9.39362	4.20241e-19
-9.38086	0.000630866
-9.36809	0.000630866
-9.35533	0.000315433
-9.34257	0.000630866
-9.3298	0.000315433
-9.31704	0.000630866
-9.30427	0.00157716
-9.29151	4.20241e-19
-9.27875	0.000315433
-9.26598	0.000630866
-9.25322	0.000315433
-9.24045	4.20241e-19
-9.22769	0.000946299
-9.21493	0.000946299
-9.20216	0.000630866
-9.1894	0.000946299
-9.17663	4.20241e-19
-9.16387	4.20241e-19
-9.15111	0.000315433
-9.13834	0.000315433
-9.12558	0.000630866
-9.11281	0.000315433
-9.10005	0.000630866
-9.08729	0.000630866
-9.07452	0.000946299
-9.06176	4.20241e-19
-9.04899	0.000315433
-9.03623	0.000946299
-9.02347	0.000946299
-9.0107	0.000315433
-8.99794	4.20241e-19
-8.98517	0.000630866
-8.97241	0.000315433
-8.95965	0.000630866
-8.94688	0.000946299
-8.93412	0.00126173
-8.92135	4.20241e-19
-8.90859	0.000315433
-8.89583	0.000315433
-8.88306	0.000315433
-8.8703	0.000630866
-8.85753	0.000315433
-8.84477	0.000315433
-8.83201	0.000946299
-8.81924	4.20241e-19
-8.80648	0.000315433
-8.79371	0.000946299
-8.78095	0.000630866
-8.76819	4.20241e-19
-8.75542	0.000315433
-8.74266	0.000946299
-8.72989	0.000315433
-8.71713	0.000315433
-8.70437	0.00126173
-8.6916	0.000946299
-8.67884	0.000315433
-8.66607	0.000630866
-8.65331	0.000315433
-8.64055	0.000315433
-8.62778	4.20241e-19
-8.61502	0.000630866
-8.60225	0.000630866
-8.58949	0.000630866
-8.57673	0.00126173
-8.56396	0.000946299
-8.5512	0.00126173
-8.53843	0.000946299
-8.52567	0.000630866
-8.51291	0.000630866
-8.50014	0.000315433
-8.48738	0.000315433
-8.47461	0.000946299
-8.46185	0.000630866
-8.44909	0.000315433
-8.43632	4.20241e-19
-8.42356	0.000630866
-8.41079	0.000946299
-8.39803	0.000630866
-8.38527	4.20241e-19
-8.3725	0.000946299
-8.35974	0.000315433
-8.34697	0.000946299
-8.33421	0.000946299
-8.32145	0.000315433
-8.30868	0.000315433
-8.29592	0.000630866
-8.28315	4.20241e-19
-8.27039	0.000315433
-8.25763	0.000315433
-8.24486	0.000315433
-8.2321	0.000315433
-8.21933	0.000315433
-8.20657	0.000630866
-8.19381	0.00126173
-8.18104	0.000630866
-8.16828	0.000315433
-8.15551	0.000315433
-8.14275	4.20241e-19
-8.12999	0.000946299
-8.11722	0.000630866
-8.10446	0.000946299
-8.09169	0.000630866
-8.07893	0.000315433
-8.06617	0.000630866
-8.0534	4.20241e-19
-8.04064	0.000315433
-8.02787	0.000315433
-8.01511	0.000946299
-8.00235	0.000315433
-7.98958	0.00157716
-7.97682	0.00157716
-7.96405	0.000946299
-7.95129	0.000946299
-7.93853	0.000630866
-7.92576	0.000630866
-7.913	0.000315433
-7.90023	0.000946299
-7.88747	0.000946299
-7.87471	4.20241e-19
-7.86194	0.000946299
-7.84918	0.000630866
-7.83641	0.000946299
-7.82365	0.000315433
-7.81089	0.000630866
-7.79812	0.000630866
-7.78536	4.20241e-19
-7.77259	0.000315433
-7.75983	0.000630866
-7.74707	4.20241e-19
-7.7343	0.000630866
-7.72154	0.000946299
-7.70877	0.000315433
-7.69601	0.000315433
-7.68325	0.000315433
-7.67048	0.000946299
-7.65772	0.000946299
-7.64495	0.00157716
-7.63219	0.000946299
-7.61943	0.000630866
-7.60666	0.000630866
-7.5939	0.000946299
-7.58113	0.000946299
-7.56837	0.000315433
-7.55561	0.000315433
-7.54284	0.000946299
-7.53008	0.000630866
-7.51731	4.20241e-19
-7.50455	0.000946299
-7.49179	0.000630866
-7.47902	0.00157716
-7.46626	0.000315433
-7.45349	0.000315433
-7.44073	0.000315433
-7.42797	4.20241e-19
-7.4152	0.0018926
-7.40244	0.000630866
-7.38967	0.000630866
-7.37691	0.000630866
-7.36415	0.000315433
-7.35138	0.00126173
-7.33862	0.000946299
-7.32585	0.000630866
-7.31309	0.000315433
-7.30033	0.000315433
-7.28756	4.20241e-19
-7.2748	0.000946299
-7.26203	4.20241e-19
-7.24927	0.000315433
-7.23651	0.000315433
-7.22374	0.00157716
-7.21098	0.000630866
-7.19821	0.000946299
-7.18545	0.000315433
-7.17269	4.20241e-19
-7.15992	0.00157716
-7.14716	0.000946299
-7.13439	0.000630866
-7.12163	0.00157716
-7.10887	0.000946299
-7.0961	4.20241e-19
-7.08334	4.20241e-19
-7.07057	0.000946299
-7.05781	0.000630866
-7.04505	0.000315433
-7.03228	0.000946299
-7.01952	0.000946299
-7.00675	0.000946299
-6.99399	0.000630866
-6.98123	0.000315433
-6.96846	0.000630866
-6.9557	0.000630866
-6.94293	0.00126173
-6.93017	0.000315433
-6.91741	0.000946299
-6.90464	0.000315433
-6.89188	0.000946299
-6.87911	0.000315433
-6.86635	0.000315433
-6.85359	0.000315433
-6.84082	4.20241e-19
-6.82806	0.000946299
-6.81529	0.000315433
-6.80253	4.20241e-19
-6.78977	0.000946299
-6.777	0.000946299
-6.76424	0.000630866
-6.75147	0.000315433
-6.73871	0.000630866
-6.72595	0.00126173
-6.71318	0.000315433
-6.70042	0.000315433
-6.68765	4.20241e-19
-6.67489	0.000946299
-6.66213	0.000630866
-6.64936	0.000315433
-6.6366	0.000630866
-6.62383	0.000630866
-6.61107	0.00126173
-6.59831	0.000315433
-6.58554	0.000315433
-6.57278	4.20241e-19
-6.56001	0.000315433
-6.54725	0.000315433
-6.53449	0.000315433
-6.52172	0.000630866
-6.50896	0.000315433
-6.49619	0.000315433
-6.48343	0.000315433
-6.47067	0.000315433
-6.4579	0.000630866
-6.44514	0.000315433
-6.43237	0.000630866
-6.41961	0.000630866
-6.40685	0.000630866
-6.39408	0.00126173
-6.38132	0.000630866
-6.36855	0.000946299
-6.35579	4.20241e-19
-6.34303	0.000946299
-6.33026	0.000315433
-6.3175	0.000315433
-6.30473	0.00126173
-6.29197	0.000315433
-6.27921	0.000315433
-6.26644	0.00126173
-6.25368	0.00126173
-6.24091	4.20241e-19
-6.22815	0.000315433
-6.21539	0.000315433
-6.20262	4.20241e-19
-6.18986	0.000315433
-6.17709	0.000630866
-6.16433	0.000630866
-6.15157	0.000946299
-6.1388	0.000315433
-6.12604	0.000946299
-6.11327	0.0018926
-6.10051	0.000946299
-6.08775	0.000630866
-6.07498	0.00157716
-6.06222	0.000315433
-6.04945	0.00157716
-6.03669	0.000946299
-6.02393	0.000315433
-6.01116	0.000946299
-5.9984	0.000315433
-5.98563	0.00126173
-5.97287	0.000315433
-5.96011	0.00126173
-5.94734	0.000315433
-5.93458	0.000315433
-5.92181	0.00126173
-5.90905	0.000315433
-5.89629	0.000315433
-5.88352	0.000630866
-5.87076	0.000946299
-5.85799	0.000315433
-5.84523	0.000630866
-5.83247	0.00126173
-5.8197	0.000630866
-5.80694	0.000946299
-5.79417	0.00157716
-5.78141	0.000630866
-5.76865	0.000946299
-5.75588	0.000315433
-5.74312	0.000315433
-5.73035	0.000315433
-5.71759	0.000315433
-5.70483	0.00126173
-5.69206	0.000630866
-5.6793	0.00157716
-5.66653	0.000946299
-5.65377	0.000630866
-5.64101	0.000630866
-5.62824	0.00157716
-5.61548	0.000630866
-5.60271	0.000946299
-5.58995	0.000315433
-5.57719	0.000946299
-5.56442	0.000630866
-5.55166	0.00157716
-5.53889	0.000946299
-5.52613	0.000946299
-5.51337	0.000630866
-5.5006	0.000946299
-5.48784	0.000946299
-5.47507	0.000315433
-5.46231	0.000946299
-5.44955	4.20241e-19
-5.43678	0.00157716
-5.42402	0.0018926
-5.41125	4.20241e-19
-5.39849	0.000946299
-5.38573	0.000946299
-5.37296	0.000315433
-5.3602	0.000630866
-5.34743	0.000630866
-5.33467	0.0018926
-5.32191	0.00126173
-5.30914	0.000315433
-5.29638	0.000946299
-5.28361	0.000946299
-5.27085	0.000630866
-5.25809	0.000946299
-5.24532	0.000630866
-5.23256	0.00157716
-5.21979	0.000630866
-5.20703	0.000946299
-5.19427	0.000315433
-5.1815	0.000946299
-5.16874	0.000946299
-5.15597	0.000946299
-5.14321	0.000946299
-5.13045	0.000630866
-5.11768	4.20241e-19
-5.10492	0.000630866
-5.09215	0.00126173
-5.07939	0.000630866
-5.06663	0.00157716
-5.05386	0.000630866
-5.0411	0.00157716
-5.02833	0.000315433
-5.01557	0.000630866
-5.00281	0.00157716
-4.99004	0.000946299
-4.97728	0.00126173
-4.96451	0.00126173
-4.95175	0.00126173
-4.93899	0.000315433
-4.92622	4.20241e-19
-4.91346	0.000630866
-4.90069	0.000946299
-4.88793	0.000315433
-4.87517	0.000630866
-4.8624	0.00126173
-4.84964	0.000630866
-4.83687	0.000315433
-4.82411	0.000946299
-4.81135	0.00126173
-4.79858	4.20241e-19
-4.78582	0.00126173
-4.77305	4.20241e-19
-4.76029	0.00157716
-4.74753	0.000630866
-4.73476	0.000630866
-4.722	0.000946299
-4.70923	0.00157716
-4.69647	0.00126173
-4.68371	0.00126173
-4.67094	0.000946299
-4.65818	0.000315433
-4.64541	0.0018926
-4.63265	0.00157716
-4.61989	0.000315433
-4.60712	0.00157716
-4.59436	0.00157716
-4.58159	4.20241e-19
-4.56883	0.000946299
-4.55607	0.00157716
-4.5433	0.00252346
-4.53054	0.0018926
-4.51777	0.00126173
-4.50501	0.000630866
-4.49225	0.00126173
-4.47948	0.000630866
-4.46672	0.000630866
-4.45395	0.000315433
-4.44119	0.00157716
-4.42843	0.0018926
-4.41566	0.000630866
-4.4029	0.00126173
-4.39013	0.000315433
-4.37737	0.000630866
-4.36461	0.00126173
-4.35184	0.0018926
-4.33908	0.00157716
-4.32631	0.0018926
-4.31355	4.20241e-19
-4.30079	0.00220803
-4.28802	0.00126173
-4.27526	0.000946299
-4.26249	0.000315433
-4.24973	0.00157716
-4.23697	0.00126173
-4.2242	0.000946299
-4.21144	0.00157716
-4.19867	0.00157716
-4.18591	0.000946299
-4.17315	0.00157716
-4.16038	0.00126173
-4.14762	0.00157716
-4.13485	0.000946299
-4.12209	0.00220803
-4.10933	0.000946299
-4.09656	0.00126173
-4.0838	0.000946299
-4.07103	0.000946299
-4.05827	0.00126173
-4.04551	0.000630866
-4.03274	0.00126173
-4.01998	0.000630866
-4.00721	0.000946299
-3.99445	0.000630866
-3.98169	0.00126173
-3.96892	0.00126173
-3.95616	0.00157716
-3.94339	0.00126173
-3.93063	0.000946299
-3.91787	0.000630866
-3.9051	0.00157716
-3.89234	0.000946299
-3.87957	0.000630866
-3.86681	0.000946299
-3.85405	0.000946299
-3.84128	0.000946299
-3.82852	0.000630866
-3.81575	0.000946299
-3.80299	0.000946299
-3.79023	0.00157716
-3.77746	0.00126173
-3.7647	0.000630866
-3.75193	0.00126173
-3.73917	0.000315433
-3.72641	0.000630866
-3.71364	0.000630866
-3.70088	0.000946299
-3.68811	0.00126173
-3.67535	0.000946299
-3.66259	0.00126173
-3.64982	0.0028389
-3.63706	0.00126173
-3.62429	0.00126173
-3.61153	0.000315433
-3.59877	0.0018926
-3.586	0.000630866
-3.57324	0.00126173
-3.56047	0.0028389
-3.54771	0.0018926
-3.53495	0.00126173
-3.52218	0.00157716
-3.50942	0.000946299
-3.49665	0.000946299
-3.48389	0.00157716
-3.47113	0.000630866
-3.45836	0.000946299
-3.4456	0.00252346
-3.43283	0.00157716
-3.42007	0.00126173
-3.40731	0.000630866
-3.39454	0.00220803
-3.38178	0.000630866
-3.36901	0.00126173
-3.35625	0.00126173
-3.34349	0.000630866
-3.33072	0.000946299
-3.31796	0.000946299
-3.30519	0.00315433
-3.29243	0.000630866
-3.27967	0.000630866
-3.2669	0.00157716
-3.25414	0.00126173
-3.24137	0.0018926
-3.22861	0.0018926
-3.21585	0.000946299
-3.20308	0.000630866
-3.19032	0.000630866
-3.17755	0.000630866
[truncated: 4,001 more rows]

## Sheet: (0.286,0)
Energy loss (eV)	Intensity (a.u.)
-28.7259	4.19618e-19
-28.7131	0.00062993
-28.7004	0.000944895
-28.6876	0.000314965
-28.6748	0.000314965
-28.6621	4.19618e-19
-28.6493	0.00220476
-28.6365	0.000944895
-28.6238	4.19618e-19
-28.611	4.19618e-19
-28.5983	0.00062993
-28.5855	0.00062993
-28.5727	0.00062993
-28.56	4.19618e-19
-28.5472	4.19618e-19
-28.5344	4.19618e-19
-28.5217	0.00062993
-28.5089	4.19618e-19
-28.4961	0.000314965
-28.4834	0.00062993
-28.4706	4.19618e-19
-28.4579	4.19618e-19
-28.4451	4.19618e-19
-28.4323	0.00157483
-28.4196	4.19618e-19
-28.4068	0.00062993
-28.394	0.000314965
-28.3813	0.000314965
-28.3685	0.00062993
-28.3557	0.00062993
-28.343	0.000314965
-28.3302	4.19618e-19
-28.3174	0.00062993
-28.3047	0.00062993
-28.2919	0.000314965
-28.2792	0.000314965
-28.2664	0.000944895
-28.2536	0.00062993
-28.2409	0.000314965
-28.2281	4.19618e-19
-28.2153	0.000314965
-28.2026	0.000314965
-28.1898	4.19618e-19
-28.177	0.000314965
-28.1643	0.000314965
-28.1515	0.000314965
-28.1388	0.000314965
-28.126	0.00062993
-28.1132	0.000314965
-28.1005	0.00062993
-28.0877	0.000314965
-28.0749	0.000944895
-28.0622	0.00062993
-28.0494	0.000314965
-28.0366	4.19618e-19
-28.0239	0.000314965
-28.0111	0.000314965
-27.9983	0.000314965
-27.9856	0.00062993
-27.9728	0.000944895
-27.9601	0.00062993
-27.9473	0.000944895
-27.9345	0.00062993
-27.9218	0.000314965
-27.909	4.19618e-19
-27.8962	0.00062993
-27.8835	4.19618e-19
-27.8707	0.00157483
-27.8579	4.19618e-19
-27.8452	0.000314965
-27.8324	0.000314965
-27.8197	0.00062993
-27.8069	4.19618e-19
-27.7941	0.000314965
-27.7814	4.19618e-19
-27.7686	0.00062993
-27.7558	0.00062993
-27.7431	0.000314965
-27.7303	4.19618e-19
-27.7175	0.00062993
-27.7048	0.00125986
-27.692	4.19618e-19
-27.6792	0.00125986
-27.6665	0.00062993
-27.6537	4.19618e-19
-27.641	0.000314965
-27.6282	0.000314965
-27.6154	0.000314965
-27.6027	0.00125986
-27.5899	4.19618e-19
-27.5771	0.000944895
-27.5644	0.000314965
-27.5516	0.000314965
-27.5388	0.000944895
-27.5261	0.000314965
-27.5133	4.19618e-19
-27.5006	4.19618e-19
-27.4878	4.19618e-19
-27.475	0.000944895
-27.4623	0.000314965
-27.4495	0.000314965
-27.4367	4.19618e-19
-27.424	0.00062993
-27.4112	0.00062993
-27.3984	0.000314965
-27.3857	0.000314965
-27.3729	4.19618e-19
-27.3601	0.000314965
-27.3474	0.000314965
-27.3346	0.000314965
-27.3219	0.000314965
-27.3091	0.000314965
-27.2963	0.00062993
-27.2836	4.19618e-19
-27.2708	4.19618e-19
-27.258	0.00062993
-27.2453	4.19618e-19
-27.2325	0.00062993
-27.2197	0.00125986
-27.207	0.00125986
-27.1942	0.00062993
-27.1815	4.19618e-19
-27.1687	4.19618e-19
-27.1559	0.000314965
-27.1432	0.00062993
-27.1304	0.000944895
-27.1176	4.19618e-19
-27.1049	4.19618e-19
-27.0921	0.000314965
-27.0793	0.000314965
-27.0666	0.00062993
-27.0538	0.000314965
-27.041	0.000944895
-27.0283	0.000314965
-27.0155	0.000314965
-27.0028	0.000314965
-26.99	4.19618e-19
-26.9772	4.19618e-19
-26.9645	4.19618e-19
-26.9517	0.000314965
-26.9389	4.19618e-19
-26.9262	4.19618e-19
-26.9134	4.19618e-19
-26.9006	0.000314965
-26.8879	0.000314965
-26.8751	4.19618e-19
-26.8624	0.000314965
-26.8496	0.000314965
-26.8368	4.19618e-19
-26.8241	0.000314965
-26.8113	0.00125986
-26.7985	4.19618e-19
-26.7858	0.000314965
-26.773	0.000314965
-26.7602	0.00062993
-26.7475	4.19618e-19
-26.7347	0.000944895
-26.7219	4.19618e-19
-26.7092	0.000314965
-26.6964	0.00062993
-26.6837	4.19618e-19
-26.6709	0.00062993
-26.6581	0.000314965
-26.6454	0.00062993
-26.6326	0.00062993
-26.6198	4.19618e-19
-26.6071	0.000314965
-26.5943	4.19618e-19
-26.5815	4.19618e-19
-26.5688	4.19618e-19
-26.556	0.000314965
-26.5433	0.00062993
-26.5305	4.19618e-19
-26.5177	0.000314965
-26.505	4.19618e-19
-26.4922	4.19618e-19
-26.4794	0.000314965
-26.4667	4.19618e-19
-26.4539	0.000314965
-26.4411	0.000314965
-26.4284	4.19618e-19
-26.4156	4.19618e-19
-26.4028	4.19618e-19
-26.3901	4.19618e-19
-26.3773	4.19618e-19
-26.3646	4.19618e-19
-26.3518	4.19618e-19
-26.339	0.000944895
-26.3263	0.000314965
-26.3135	4.19618e-19
-26.3007	4.19618e-19
-26.288	4.19618e-19
-26.2752	0.000314965
-26.2624	0.000314965
-26.2497	4.19618e-19
-26.2369	4.19618e-19
-26.2242	0.00062993
-26.2114	0.00062993
-26.1986	0.000314965
-26.1859	0.000314965
-26.1731	0.00062993
-26.1603	0.000314965
-26.1476	4.19618e-19
-26.1348	0.00062993
-26.122	4.19618e-19
-26.1093	4.19618e-19
-26.0965	0.000314965
-26.0837	4.19618e-19
-26.071	0.000314965
-26.0582	4.19618e-19
-26.0455	4.19618e-19
-26.0327	4.19618e-19
-26.0199	4.19618e-19
-26.0072	4.19618e-19
-25.9944	4.19618e-19
-25.9816	4.19618e-19
-25.9689	4.19618e-19
-25.9561	4.19618e-19
-25.9433	4.19618e-19
-25.9306	4.19618e-19
-25.9178	4.19618e-19
-25.9051	4.19618e-19
-25.8923	4.19618e-19
-25.8795	4.19618e-19
-25.8668	4.19618e-19
-25.854	4.19618e-19
-25.8412	4.19618e-19
-25.8285	4.19618e-19
-25.8157	4.19618e-19
-25.8029	4.19618e-19
-25.7902	4.19618e-19
-25.7774	4.19618e-19
-25.7646	4.19618e-19
-25.7519	4.19618e-19
-25.7391	4.19618e-19
-25.7264	4.19618e-19
-25.7136	4.19618e-19
-25.7008	4.19618e-19
-25.6881	4.19618e-19
-25.6753	4.19618e-19
-25.6625	4.19618e-19
-25.6498	4.19618e-19
-25.637	4.19618e-19
-25.6242	4.19618e-19
-25.6115	4.19618e-19
-25.5987	4.19618e-19
-25.586	4.19618e-19
-25.5732	4.19618e-19
-25.5604	4.19618e-19
-25.5477	4.19618e-19
-25.5349	4.19618e-19
-25.5221	4.19618e-19
-25.5094	4.19618e-19
-25.4966	4.19618e-19
-25.4838	4.19618e-19
-25.4711	4.19618e-19
-25.4583	4.19618e-19
-25.4455	4.19618e-19
-25.4328	4.19618e-19
-25.42	4.19618e-19
-25.4073	4.19618e-19
-25.3945	4.19618e-19
-25.3817	4.19618e-19
-25.369	4.19618e-19
-25.3562	4.19618e-19
-25.3434	4.19618e-19
-25.3307	4.19618e-19
-25.3179	4.19618e-19
-25.3051	4.19618e-19
-25.2924	4.19618e-19
-25.2796	4.19618e-19
-25.2669	4.19618e-19
-25.2541	4.19618e-19
-25.2413	4.19618e-19
-25.2286	4.19618e-19
-25.2158	4.19618e-19
-25.203	4.19618e-19
-25.1903	4.19618e-19
-25.1775	4.19618e-19
-25.1647	4.19618e-19
-25.152	4.19618e-19
-25.1392	4.19618e-19
-25.1264	4.19618e-19
-25.1137	4.19618e-19
-25.1009	4.19618e-19
-25.0882	4.19618e-19
-25.0754	4.19618e-19
-25.0626	4.19618e-19
-25.0499	4.19618e-19
-25.0371	4.19618e-19
-25.0243	4.19618e-19
-25.0116	4.19618e-19
-24.9988	4.19618e-19
-24.986	4.19618e-19
-24.9733	4.19618e-19
-24.9605	4.19618e-19
-24.9478	4.19618e-19
-24.935	4.19618e-19
-24.9222	4.19618e-19
-24.9095	4.19618e-19
-24.8967	4.19618e-19
-24.8839	4.19618e-19
-24.8712	4.19618e-19
-24.8584	4.19618e-19
-24.8456	4.19618e-19
-24.8329	4.19618e-19
-24.8201	4.19618e-19
-24.8073	4.19618e-19
-24.7946	4.19618e-19
-24.7818	4.19618e-19
-24.7691	4.19618e-19
-24.7563	4.19618e-19
-24.7435	4.19618e-19
-24.7308	4.19618e-19
-24.718	4.19618e-19
-24.7052	4.19618e-19
-24.6925	4.19618e-19
-24.6797	4.19618e-19
-24.6669	4.19618e-19
-24.6542	4.19618e-19
-24.6414	4.19618e-19
-24.6287	4.19618e-19
-24.6159	4.19618e-19
-24.6031	4.19618e-19
-24.5904	4.19618e-19
-24.5776	4.19618e-19
-24.5648	4.19618e-19
-24.5521	4.19618e-19
-24.5393	4.19618e-19
-24.5265	4.19618e-19
-24.5138	4.19618e-19
-24.501	4.19618e-19
-24.4882	4.19618e-19
-24.4755	4.19618e-19
-24.4627	4.19618e-19
-24.45	4.19618e-19
-24.4372	4.19618e-19
-24.4244	4.19618e-19
-24.4117	4.19618e-19
-24.3989	4.19618e-19
-24.3861	4.19618e-19
-24.3734	4.19618e-19
-24.3606	4.19618e-19
-24.3478	4.19618e-19
-24.3351	4.19618e-19
-24.3223	4.19618e-19
-24.3096	4.19618e-19
-24.2968	4.19618e-19
-24.284	4.19618e-19
-24.2713	4.19618e-19
-24.2585	4.19618e-19
-24.2457	4.19618e-19
-24.233	4.19618e-19
-24.2202	4.19618e-19
-24.2074	4.19618e-19
-24.1947	4.19618e-19
-24.1819	4.19618e-19
-24.1691	4.19618e-19
-24.1564	4.19618e-19
-24.1436	4.19618e-19
-24.1309	4.19618e-19
-24.1181	4.19618e-19
-24.1053	4.19618e-19
-24.0926	4.19618e-19
-24.0798	4.19618e-19
-24.067	4.19618e-19
-24.0543	4.19618e-19
-24.0415	4.19618e-19
-24.0287	4.19618e-19
-24.016	4.19618e-19
-24.0032	4.19618e-19
-23.9905	4.19618e-19
-23.9777	4.19618e-19
-23.9649	4.19618e-19
-23.9522	4.19618e-19
-23.9394	4.19618e-19
-23.9266	4.19618e-19
-23.9139	4.19618e-19
-23.9011	4.19618e-19
-23.8883	4.19618e-19
-23.8756	4.19618e-19
-23.8628	4.19618e-19
-23.85	4.19618e-19
-23.8373	4.19618e-19
-23.8245	4.19618e-19
-23.8118	4.19618e-19
-23.799	4.19618e-19
-23.7862	4.19618e-19
-23.7735	4.19618e-19
-23.7607	4.19618e-19
-23.7479	4.19618e-19
-23.7352	4.19618e-19
-23.7224	4.19618e-19
-23.7096	4.19618e-19
-23.6969	4.19618e-19
-23.6841	4.19618e-19
-23.6714	4.19618e-19
-23.6586	4.19618e-19
-23.6458	4.19618e-19
-23.6331	4.19618e-19
-23.6203	4.19618e-19
-23.6075	4.19618e-19
-23.5948	4.19618e-19
-23.582	4.19618e-19
-23.5692	4.19618e-19
-23.5565	4.19618e-19
-23.5437	4.19618e-19
-23.5309	4.19618e-19
-23.5182	4.19618e-19
-23.5054	4.19618e-19
-23.4927	4.19618e-19
-23.4799	4.19618e-19
-23.4671	4.19618e-19
-23.4544	4.19618e-19
-23.4416	4.19618e-19
-23.4288	4.19618e-19
-23.4161	4.19618e-19
-23.4033	4.19618e-19
-23.3905	4.19618e-19
-23.3778	4.19618e-19
-23.365	4.19618e-19
-23.3523	4.19618e-19
-23.3395	4.19618e-19
-23.3267	4.19618e-19
-23.314	4.19618e-19
-23.3012	4.19618e-19
-23.2884	4.19618e-19
-23.2757	4.19618e-19
-23.2629	4.19618e-19
-23.2501	4.19618e-19
-23.2374	4.19618e-19
-23.2246	4.19618e-19
-23.2118	4.19618e-19
-23.1991	4.19618e-19
-23.1863	4.19618e-19
-23.1736	4.19618e-19
-23.1608	4.19618e-19
-23.148	4.19618e-19
-23.1353	4.19618e-19
-23.1225	4.19618e-19
-23.1097	4.19618e-19
-23.097	4.19618e-19
-23.0842	4.19618e-19
-23.0714	4.19618e-19
-23.0587	4.19618e-19
-23.0459	4.19618e-19
-23.0332	4.19618e-19
-23.0204	4.19618e-19
-23.0076	4.19618e-19
-22.9949	4.19618e-19
-22.9821	4.19618e-19
-22.9693	4.19618e-19
-22.9566	4.19618e-19
-22.9438	4.19618e-19
-22.931	4.19618e-19
-22.9183	4.19618e-19
-22.9055	4.19618e-19
-22.8927	4.19618e-19
-22.88	4.19618e-19
-22.8672	4.19618e-19
-22.8545	4.19618e-19
-22.8417	4.19618e-19
-22.8289	4.19618e-19
-22.8162	4.19618e-19
-22.8034	4.19618e-19
-22.7906	4.19618e-19
-22.7779	4.19618e-19
-22.7651	4.19618e-19
-22.7523	4.19618e-19
-22.7396	4.19618e-19
-22.7268	4.19618e-19
-22.7141	4.19618e-19
-22.7013	4.19618e-19
-22.6885	4.19618e-19
-22.6758	4.19618e-19
-22.663	4.19618e-19
-22.6502	4.19618e-19
-22.6375	4.19618e-19
-22.6247	4.19618e-19
-22.6119	4.19618e-19
-22.5992	4.19618e-19
-22.5864	0.000314965
-22.5736	4.19618e-19
-22.5609	4.19618e-19
-22.5481	4.19618e-19
-22.5354	4.19618e-19
-22.5226	4.19618e-19
-22.5098	4.19618e-19
-22.4971	4.19618e-19
-22.4843	4.19618e-19
-22.4715	4.19618e-19
-22.4588	4.19618e-19
-22.446	4.19618e-19
-22.4332	4.19618e-19
-22.4205	4.19618e-19
-22.4077	4.19618e-19
-22.395	4.19618e-19
-22.3822	4.19618e-19
-22.3694	4.19618e-19
-22.3567	4.19618e-19
-22.3439	4.19618e-19
-22.3311	4.19618e-19
-22.3184	4.19618e-19
-22.3056	4.19618e-19
-22.2928	4.19618e-19
-22.2801	4.19618e-19
-22.2673	4.19618e-19
-22.2545	4.19618e-19
-22.2418	4.19618e-19
-22.229	4.19618e-19
-22.2163	4.19618e-19
-22.2035	4.19618e-19
-22.1907	4.19618e-19
-22.178	4.19618e-19
-22.1652	4.19618e-19
-22.1524	4.19618e-19
-22.1397	4.19618e-19
-22.1269	4.19618e-19
-22.1141	4.19618e-19
-22.1014	4.19618e-19
-22.0886	4.19618e-19
-22.0759	4.19618e-19
-22.0631	4.19618e-19
-22.0503	4.19618e-19
-22.0376	4.19618e-19
-22.0248	4.19618e-19
-22.012	4.19618e-19
-21.9993	4.19618e-19
-21.9865	4.19618e-19
-21.9737	4.19618e-19
-21.961	4.19618e-19
-21.9482	4.19618e-19
-21.9354	4.19618e-19
-21.9227	4.19618e-19
-21.9099	4.19618e-19
-21.8972	4.19618e-19
-21.8844	4.19618e-19
-21.8716	4.19618e-19
-21.8589	4.19618e-19
-21.8461	4.19618e-19
-21.8333	4.19618e-19
-21.8206	4.19618e-19
-21.8078	4.19618e-19
-21.795	4.19618e-19
-21.7823	4.19618e-19
-21.7695	4.19618e-19
-21.7568	4.19618e-19
-21.744	4.19618e-19
-21.7312	4.19618e-19
-21.7185	4.19618e-19
-21.7057	4.19618e-19
-21.6929	4.19618e-19
-21.6802	4.19618e-19
-21.6674	4.19618e-19
-21.6546	4.19618e-19
-21.6419	4.19618e-19
-21.6291	4.19618e-19
-21.6163	4.19618e-19
-21.6036	4.19618e-19
-21.5908	4.19618e-19
-21.5781	4.19618e-19
-21.5653	4.19618e-19
-21.5525	4.19618e-19
-21.5398	4.19618e-19
-21.527	4.19618e-19
-21.5142	4.19618e-19
-21.5015	4.19618e-19
-21.4887	4.19618e-19
-21.4759	4.19618e-19
-21.4632	4.19618e-19
-21.4504	4.19618e-19
-21.4377	4.19618e-19
-21.4249	4.19618e-19
-21.4121	4.19618e-19
-21.3994	4.19618e-19
-21.3866	4.19618e-19
-21.3738	4.19618e-19
-21.3611	4.19618e-19
-21.3483	4.19618e-19
-21.3355	4.19618e-19
-21.3228	4.19618e-19
-21.31	4.19618e-19
-21.2972	4.19618e-19
-21.2845	4.19618e-19
-21.2717	4.19618e-19
-21.259	4.19618e-19
-21.2462	4.19618e-19
-21.2334	4.19618e-19
-21.2207	4.19618e-19
-21.2079	4.19618e-19
-21.1951	4.19618e-19
-21.1824	4.19618e-19
-21.1696	4.19618e-19
-21.1568	4.19618e-19
-21.1441	4.19618e-19
-21.1313	4.19618e-19
-21.1186	4.19618e-19
-21.1058	4.19618e-19
-21.093	4.19618e-19
-21.0803	4.19618e-19
-21.0675	4.19618e-19
-21.0547	4.19618e-19
-21.042	4.19618e-19
-21.0292	4.19618e-19
-21.0164	4.19618e-19
-21.0037	4.19618e-19
-20.9909	4.19618e-19
-20.9781	4.19618e-19
-20.9654	4.19618e-19
-20.9526	4.19618e-19
-20.9399	4.19618e-19
-20.9271	4.19618e-19
-20.9143	4.19618e-19
-20.9016	4.19618e-19
-20.8888	4.19618e-19
-20.876	4.19618e-19
-20.8633	4.19618e-19
-20.8505	4.19618e-19
-20.8377	4.19618e-19
-20.825	4.19618e-19
-20.8122	4.19618e-19
-20.7995	4.19618e-19
-20.7867	4.19618e-19
-20.7739	4.19618e-19
-20.7612	4.19618e-19
-20.7484	4.19618e-19
-20.7356	4.19618e-19
-20.7229	4.19618e-19
-20.7101	4.19618e-19
-20.6973	4.19618e-19
-20.6846	4.19618e-19
-20.6718	4.19618e-19
-20.659	4.19618e-19
-20.6463	4.19618e-19
-20.6335	4.19618e-19
-20.6208	4.19618e-19
-20.608	4.19618e-19
-20.5952	4.19618e-19
-20.5825	4.19618e-19
-20.5697	4.19618e-19
-20.5569	4.19618e-19
-20.5442	4.19618e-19
-20.5314	4.19618e-19
-20.5186	4.19618e-19
-20.5059	4.19618e-19
-20.4931	4.19618e-19
-20.4804	4.19618e-19
-20.4676	4.19618e-19
-20.4548	4.19618e-19
-20.4421	4.19618e-19
-20.4293	4.19618e-19
-20.4165	4.19618e-19
-20.4038	4.19618e-19
-20.391	4.19618e-19
-20.3782	4.19618e-19
-20.3655	4.19618e-19
-20.3527	4.19618e-19
-20.3399	4.19618e-19
-20.3272	4.19618e-19
-20.3144	4.19618e-19
-20.3017	4.19618e-19
-20.2889	4.19618e-19
-20.2761	4.19618e-19
-20.2634	4.19618e-19
-20.2506	4.19618e-19
-20.2378	4.19618e-19
-20.2251	4.19618e-19
-20.2123	4.19618e-19
-20.1995	4.19618e-19
-20.1868	4.19618e-19
-20.174	4.19618e-19
-20.1613	4.19618e-19
-20.1485	4.19618e-19
-20.1357	4.19618e-19
-20.123	4.19618e-19
-20.1102	4.19618e-19
-20.0974	4.19618e-19
-20.0847	4.19618e-19
-20.0719	4.19618e-19
-20.0591	4.19618e-19
-20.0464	4.19618e-19
-20.0336	4.19618e-19
-20.0208	4.19618e-19
-20.0081	4.19618e-19
-19.9953	4.19618e-19
-19.9826	4.19618e-19
-19.9698	4.19618e-19
-19.957	4.19618e-19
-19.9443	4.19618e-19
-19.9315	4.19618e-19
-19.9187	4.19618e-19
-19.906	0.000314965
-19.8932	4.19618e-19
-19.8804	4.19618e-19
-19.8677	4.19618e-19
-19.8549	4.19618e-19
-19.8422	4.19618e-19
-19.8294	4.19618e-19
-19.8166	4.19618e-19
-19.8039	4.19618e-19
-19.7911	4.19618e-19
-19.7783	4.19618e-19
-19.7656	4.19618e-19
-19.7528	4.19618e-19
-19.74	4.19618e-19
-19.7273	4.19618e-19
-19.7145	4.19618e-19
-19.7017	4.19618e-19
-19.689	4.19618e-19
-19.6762	4.19618e-19
-19.6635	4.19618e-19
-19.6507	4.19618e-19
-19.6379	4.19618e-19
-19.6252	4.19618e-19
-19.6124	4.19618e-19
-19.5996	4.19618e-19
-19.5869	0.000314965
-19.5741	4.19618e-19
-19.5613	4.19618e-19
-19.5486	4.19618e-19
-19.5358	0.000314965
-19.5231	4.19618e-19
-19.5103	4.19618e-19
-19.4975	4.19618e-19
-19.4848	4.19618e-19
-19.472	4.19618e-19
-19.4592	0.000314965
-19.4465	4.19618e-19
-19.4337	4.19618e-19
-19.4209	4.19618e-19
-19.4082	4.19618e-19
-19.3954	4.19618e-19
-19.3826	4.19618e-19
-19.3699	4.19618e-19
-19.3571	4.19618e-19
-19.3444	4.19618e-19
-19.3316	0.000314965
-19.3188	4.19618e-19
-19.3061	4.19618e-19
-19.2933	0.000314965
-19.2805	4.19618e-19
-19.2678	4.19618e-19
-19.255	4.19618e-19
-19.2422	0.000314965
-19.2295	0.000314965
-19.2167	0.000314965
-19.204	4.19618e-19
-19.1912	0.000314965
-19.1784	4.19618e-19
-19.1657	4.19618e-19
-19.1529	4.19618e-19
-19.1401	4.19618e-19
-19.1274	4.19618e-19
-19.1146	4.19618e-19
-19.1018	4.19618e-19
-19.0891	0.000314965
-19.0763	4.19618e-19
-19.0635	4.19618e-19
-19.0508	4.19618e-19
-19.038	0.000314965
-19.0253	4.19618e-19
-19.0125	4.19618e-19
-18.9997	4.19618e-19
-18.987	4.19618e-19
-18.9742	4.19618e-19
-18.9614	4.19618e-19
-18.9487	4.19618e-19
-18.9359	4.19618e-19
-18.9231	0.00062993
-18.9104	4.19618e-19
-18.8976	4.19618e-19
-18.8849	4.19618e-19
-18.8721	0.000314965
-18.8593	0.000314965
-18.8466	0.000314965
-18.8338	0.000314965
-18.821	4.19618e-19
-18.8083	4.19618e-19
-18.7955	4.19618e-19
-18.7827	0.000314965
-18.77	4.19618e-19
-18.7572	4.19618e-19
-18.7444	0.000314965
-18.7317	4.19618e-19
-18.7189	4.19618e-19
-18.7062	0.000314965
-18.6934	4.19618e-19
-18.6806	0.000314965
-18.6679	4.19618e-19
-18.6551	0.000314965
-18.6423	4.19618e-19
-18.6296	4.19618e-19
-18.6168	4.19618e-19
-18.604	0.00062993
-18.5913	0.000314965
-18.5785	4.19618e-19
-18.5658	4.19618e-19
-18.553	4.19618e-19
-18.5402	0.000314965
-18.5275	4.19618e-19
-18.5147	4.19618e-19
-18.5019	0.000314965
-18.4892	4.19618e-19
-18.4764	4.19618e-19
-18.4636	4.19618e-19
-18.4509	4.19618e-19
-18.4381	4.19618e-19
-18.4253	4.19618e-19
-18.4126	4.19618e-19
-18.3998	4.19618e-19
-18.3871	4.19618e-19
-18.3743	4.19618e-19
-18.3615	4.19618e-19
-18.3488	0.000314965
-18.336	4.19618e-19
-18.3232	4.19618e-19
-18.3105	4.19618e-19
-18.2977	0.000314965
-18.2849	4.19618e-19
-18.2722	0.00062993
-18.2594	4.19618e-19
-18.2467	4.19618e-19
-18.2339	4.19618e-19
-18.2211	4.19618e-19
-18.2084	4.19618e-19
-18.1956	0.000314965
-18.1828	4.19618e-19
-18.1701	4.19618e-19
-18.1573	4.19618e-19
-18.1445	4.19618e-19
-18.1318	4.19618e-19
-18.119	0.000314965
-18.1062	4.19618e-19
-18.0935	4.19618e-19
-18.0807	0.000314965
-18.068	4.19618e-19
-18.0552	0.000314965
-18.0424	0.000314965
-18.0297	4.19618e-19
-18.0169	4.19618e-19
-18.0041	4.19618e-19
-17.9914	4.19618e-19
-17.9786	4.19618e-19
-17.9658	4.19618e-19
-17.9531	0.00062993
-17.9403	0.00062993
-17.9276	0.00062993
-17.9148	4.19618e-19
-17.902	4.19618e-19
-17.8893	4.19618e-19
-17.8765	0.000314965
-17.8637	0.00062993
-17.851	4.19618e-19
-17.8382	4.19618e-19
-17.8254	4.19618e-19
-17.8127	4.19618e-19
-17.7999	0.000314965
-17.7871	0.000314965
-17.7744	4.19618e-19
-17.7616	0.000314965
-17.7489	0.000314965
-17.7361	0.00062993
-17.7233	4.19618e-19
-17.7106	4.19618e-19
-17.6978	4.19618e-19
-17.685	0.000314965
-17.6723	0.000314965
-17.6595	0.000314965
-17.6467	0.000314965
-17.634	0.000314965
-17.6212	4.19618e-19
-17.6085	4.19618e-19
-17.5957	4.19618e-19
-17.5829	4.19618e-19
-17.5702	0.000314965
-17.5574	0.00062993
-17.5446	0.000314965
-17.5319	4.19618e-19
-17.5191	4.19618e-19
-17.5063	4.19618e-19
-17.4936	4.19618e-19
-17.4808	0.00062993
-17.468	4.19618e-19
-17.4553	0.000314965
-17.4425	0.000314965
-17.4298	4.19618e-19
-17.417	0.000314965
-17.4042	0.000314965
-17.3915	0.000314965
-17.3787	0.00062993
-17.3659	0.000314965
-17.3532	0.000314965
-17.3404	0.000314965
-17.3276	0.000314965
-17.3149	0.000314965
-17.3021	4.19618e-19
-17.2894	0.00125986
-17.2766	0.00062993
-17.2638	4.19618e-19
-17.2511	0.000314965
-17.2383	4.19618e-19
-17.2255	4.19618e-19
-17.2128	0.000314965
-17.2	0.000314965
-17.1872	0.000314965
-17.1745	4.19618e-19
-17.1617	0.00062993
-17.1489	4.19618e-19
-17.1362	0.000314965
-17.1234	4.19618e-19
-17.1107	0.00062993
-17.0979	0.000314965
-17.0851	0.000314965
-17.0724	4.19618e-19
-17.0596	4.19618e-19
-17.0468	4.19618e-19
-17.0341	0.000314965
-17.0213	4.19618e-19
-17.0085	4.19618e-19
-16.9958	0.000314965
-16.983	4.19618e-19
-16.9703	4.19618e-19
-16.9575	4.19618e-19
-16.9447	4.19618e-19
-16.932	0.00062993
-16.9192	0.000314965
-16.9064	0.000314965
-16.8937	4.19618e-19
-16.8809	0.000314965
-16.8681	0.000314965
-16.8554	4.19618e-19
-16.8426	0.000314965
-16.8298	0.00062993
-16.8171	4.19618e-19
-16.8043	0.00062993
-16.7916	4.19618e-19
-16.7788	0.000314965
-16.766	4.19618e-19
-16.7533	4.19618e-19
-16.7405	4.19618e-19
-16.7277	4.19618e-19
-16.715	4.19618e-19
-16.7022	0.000314965
-16.6894	0.000314965
-16.6767	0.000314965
-16.6639	0.000314965
-16.6512	0.00062993
-16.6384	0.000314965
-16.6256	4.19618e-19
-16.6129	0.000314965
-16.6001	0.000314965
-16.5873	4.19618e-19
-16.5746	4.19618e-19
-16.5618	4.19618e-19
-16.549	0.00062993
-16.5363	4.19618e-19
-16.5235	4.19618e-19
-16.5107	4.19618e-19
-16.498	0.000314965
-16.4852	4.19618e-19
-16.4725	4.19618e-19
-16.4597	0.000314965
-16.4469	0.000314965
-16.4342	0.000944895
-16.4214	0.00125986
-16.4086	0.000944895
-16.3959	0.000314965
-16.3831	4.19618e-19
-16.3703	0.000314965
-16.3576	4.19618e-19
-16.3448	0.000314965
-16.3321	4.19618e-19
-16.3193	0.000314965
-16.3065	0.00062993
-16.2938	4.19618e-19
-16.281	0.000944895
-16.2682	0.000314965
-16.2555	4.19618e-19
-16.2427	0.00062993
-16.2299	0.00062993
-16.2172	0.000944895
-16.2044	4.19618e-19
-16.1916	0.000314965
-16.1789	0.000314965
-16.1661	0.00062993
-16.1534	0.000314965
-16.1406	4.19618e-19
-16.1278	0.000314965
-16.1151	4.19618e-19
-16.1023	0.000314965
-16.0895	0.00062993
-16.0768	0.00062993
-16.064	0.00125986
-16.0512	4.19618e-19
-16.0385	4.19618e-19
-16.0257	0.000314965
-16.013	0.000314965
-16.0002	0.000314965
-15.9874	4.19618e-19
-15.9747	0.00062993
-15.9619	0.000314965
-15.9491	0.00125986
-15.9364	4.19618e-19
-15.9236	0.000314965
-15.9108	0.000314965
-15.8981	4.19618e-19
-15.8853	0.00062993
-15.8725	0.00062993
-15.8598	0.00062993
-15.847	0.000314965
-15.8343	0.00125986
-15.8215	0.00062993
-15.8087	0.000314965
-15.796	4.19618e-19
-15.7832	0.000314965
-15.7704	0.000314965
-15.7577	0.000314965
-15.7449	4.19618e-19
-15.7321	0.00062993
-15.7194	0.00062993
-15.7066	0.000314965
-15.6939	0.00062993
-15.6811	4.19618e-19
-15.6683	0.000314965
-15.6556	0.00188979
-15.6428	4.19618e-19
-15.63	4.19618e-19
-15.6173	4.19618e-19
-15.6045	0.000314965
-15.5917	4.19618e-19
-15.579	4.19618e-19
-15.5662	0.000314965
-15.5534	0.000314965
-15.5407	4.19618e-19
-15.5279	0.000944895
-15.5152	0.00157483
-15.5024	0.000314965
-15.4896	0.00125986
-15.4769	0.000944895
-15.4641	4.19618e-19
-15.4513	4.19618e-19
-15.4386	0.000314965
-15.4258	0.000314965
-15.413	4.19618e-19
-15.4003	4.19618e-19
-15.3875	4.19618e-19
-15.3748	4.19618e-19
-15.362	4.19618e-19
-15.3492	0.000944895
-15.3365	4.19618e-19
-15.3237	0.000314965
-15.3109	4.19618e-19
-15.2982	0.000314965
-15.2854	4.19618e-19
-15.2726	0.000314965
-15.2599	0.000314965
-15.2471	0.000314965
-15.2343	4.19618e-19
-15.2216	0.00062993
-15.2088	0.00062993
-15.1961	0.000314965
-15.1833	4.19618e-19
-15.1705	0.000314965
-15.1578	0.00062993
-15.145	0.00062993
-15.1322	0.000314965
-15.1195	0.000314965
-15.1067	4.19618e-19
-15.0939	0.000314965
-15.0812	0.000314965
-15.0684	0.000314965
-15.0557	4.19618e-19
-15.0429	4.19618e-19
-15.0301	0.00062993
-15.0174	0.000314965
-15.0046	0.00062993
-14.9918	0.000314965
-14.9791	0.000314965
-14.9663	0.00062993
-14.9535	4.19618e-19
-14.9408	0.00062993
-14.928	0.000314965
-14.9152	4.19618e-19
-14.9025	4.19618e-19
-14.8897	4.19618e-19
-14.877	0.00062993
-14.8642	0.000314965
-14.8514	0.000314965
-14.8387	0.000314965
-14.8259	0.00062993
-14.8131	0.000314965
-14.8004	0.00062993
-14.7876	0.000314965
-14.7748	0.000314965
-14.7621	4.19618e-19
-14.7493	0.00062993
-14.7366	0.000314965
-14.7238	0.00062993
-14.711	0.000314965
-14.6983	0.00062993
-14.6855	4.19618e-19
-14.6727	0.000314965
-14.66	0.000314965
-14.6472	0.00062993
-14.6344	0.000314965
-14.6217	0.00062993
-14.6089	0.000314965
-14.5961	0.000944895
-14.5834	0.00062993
-14.5706	0.00062993
-14.5579	0.00062993
-14.5451	0.000314965
-14.5323	0.000944895
-14.5196	4.19618e-19
-14.5068	0.000314965
-14.494	4.19618e-19
-14.4813	0.00062993
-14.4685	0.000314965
-14.4557	0.000314965
-14.443	0.000314965
-14.4302	0.000944895
-14.4175	4.19618e-19
-14.4047	0.000314965
-14.3919	0.00062993
-14.3792	0.000314965
-14.3664	0.00062993
-14.3536	4.19618e-19
-14.3409	0.000314965
-14.3281	0.000314965
-14.3153	0.000944895
-14.3026	4.19618e-19
-14.2898	4.19618e-19
-14.277	4.19618e-19
-14.2643	4.19618e-19
-14.2515	4.19618e-19
-14.2388	4.19618e-19
-14.226	4.19618e-19
-14.2132	4.19618e-19
-14.2005	4.19618e-19
-14.1877	0.00062993
-14.1749	0.00062993
-14.1622	0.000314965
-14.1494	0.00062993
-14.1366	0.000944895
-14.1239	4.19618e-19
-14.1111	0.000944895
-14.0984	0.000314965
-14.0856	0.00062993
-14.0728	4.19618e-19
-14.0601	4.19618e-19
-14.0473	0.00062993
-14.0345	0.00062993
-14.0218	0.000314965
-14.009	4.19618e-19
-13.9962	4.19618e-19
-13.9835	0.000314965
-13.9707	0.00125986
-13.9579	0.000314965
-13.9452	4.19618e-19
-13.9324	0.00062993
-13.9197	0.000314965
-13.9069	0.000944895
-13.8941	0.000944895
-13.8814	4.19618e-19
-13.8686	0.00125986
-13.8558	4.19618e-19
-13.8431	4.19618e-19
-13.8303	0.00062993
-13.8175	0.000314965
-13.8048	4.19618e-19
-13.792	0.000314965
-13.7793	0.000314965
-13.7665	0.00062993
-13.7537	0.000314965
-13.741	0.000314965
-13.7282	4.19618e-19
-13.7154	4.19618e-19
-13.7027	0.00062993
-13.6899	4.19618e-19
-13.6771	0.00062993
-13.6644	0.00062993
-13.6516	0.00062993
-13.6388	0.00062993
-13.6261	0.000314965
-13.6133	0.000314965
-13.6006	0.000944895
-13.5878	0.000314965
-13.575	0.000314965
-13.5623	0.000314965
-13.5495	0.00062993
-13.5367	0.000314965
-13.524	0.00062993
-13.5112	0.00062993
-13.4984	0.000944895
-13.4857	0.000314965
-13.4729	4.19618e-19
-13.4602	4.19618e-19
-13.4474	0.00062993
-13.4346	0.000314965
-13.4219	4.19618e-19
-13.4091	0.000314965
-13.3963	0.000944895
-13.3836	4.19618e-19
-13.3708	0.00125986
-13.358	4.19618e-19
-13.3453	0.000314965
-13.3325	0.00157483
-13.3197	0.000314965
-13.307	4.19618e-19
-13.2942	4.19618e-19
-13.2815	0.000944895
-13.2687	4.19618e-19
-13.2559	0.000944895
-13.2432	4.19618e-19
-13.2304	4.19618e-19
-13.2176	0.000314965
-13.2049	4.19618e-19
-13.1921	0.000314965
-13.1793	0.00062993
-13.1666	0.000314965
-13.1538	4.19618e-19
-13.1411	4.19618e-19
-13.1283	4.19618e-19
-13.1155	0.000314965
-13.1028	4.19618e-19
-13.09	0.000314965
-13.0772	0.000314965
-13.0645	4.19618e-19
-13.0517	0.000944895
-13.0389	0.00062993
-13.0262	0.000314965
-13.0134	0.00062993
-13.0006	4.19618e-19
-12.9879	0.000314965
-12.9751	4.19618e-19
-12.9624	4.19618e-19
-12.9496	0.000944895
-12.9368	0.000944895
-12.9241	4.19618e-19
-12.9113	0.00062993
-12.8985	0.000314965
-12.8858	4.19618e-19
-12.873	0.00062993
-12.8602	0.00062993
-12.8475	0.000314965
-12.8347	0.00062993
-12.822	4.19618e-19
-12.8092	0.00062993
-12.7964	0.000314965
-12.7837	4.19618e-19
-12.7709	0.00062993
-12.7581	0.000314965
-12.7454	0.000314965
-12.7326	0.000314965
-12.7198	0.000314965
-12.7071	0.00062993
-12.6943	0.000314965
-12.6815	0.000944895
-12.6688	0.000314965
-12.656	0.000314965
-12.6433	0.000944895
-12.6305	0.00125986
-12.6177	0.000314965
-12.605	0.000944895
-12.5922	0.000314965
-12.5794	0.000314965
-12.5667	0.00062993
-12.5539	0.000314965
-12.5411	0.000314965
-12.5284	0.00062993
-12.5156	4.19618e-19
-12.5029	0.000314965
-12.4901	4.19618e-19
-12.4773	0.000314965
-12.4646	0.000314965
-12.4518	0.000944895
-12.439	0.000314965
-12.4263	0.000314965
-12.4135	0.000314965
-12.4007	0.000944895
-12.388	0.000314965
-12.3752	4.19618e-19
-12.3624	0.000314965
-12.3497	0.000314965
-12.3369	0.00062993
-12.3242	0.000314965
-12.3114	0.00062993
-12.2986	4.19618e-19
-12.2859	0.000314965
-12.2731	4.19618e-19
-12.2603	0.000314965
-12.2476	0.000314965
-12.2348	0.00062993
-12.222	0.000314965
-12.2093	0.00125986
-12.1965	0.000314965
-12.1838	4.19618e-19
-12.171	0.000314965
-12.1582	0.00062993
-12.1455	0.000314965
-12.1327	0.000314965
-12.1199	0.00062993
-12.1072	0.000944895
-12.0944	4.19618e-19
-12.0816	4.19618e-19
-12.0689	0.000314965
-12.0561	0.00062993
-12.0433	0.000944895
-12.0306	0.000314965
-12.0178	0.000314965
-12.0051	0.00062993
-11.9923	0.000314965
-11.9795	0.000314965
-11.9668	0.000314965
-11.954	4.19618e-19
-11.9412	0.000314965
-11.9285	0.00125986
-11.9157	0.000944895
-11.9029	4.19618e-19
-11.8902	0.000314965
-11.8774	0.00062993
-11.8647	0.000314965
-11.8519	0.000314965
-11.8391	0.000314965
-11.8264	4.19618e-19
-11.8136	0.00062993
-11.8008	0.000314965
-11.7881	0.000944895
-11.7753	0.00062993
-11.7625	4.19618e-19
-11.7498	4.19618e-19
-11.737	4.19618e-19
-11.7242	0.000314965
-11.7115	0.000314965
-11.6987	0.00062993
-11.686	0.000314965
-11.6732	4.19618e-19
-11.6604	4.19618e-19
-11.6477	0.000314965
-11.6349	0.000314965
-11.6221	0.00062993
-11.6094	0.000314965
-11.5966	0.00062993
-11.5838	4.19618e-19
-11.5711	0.000944895
-11.5583	0.000944895
-11.5456	0.000314965
-11.5328	0.00062993
-11.52	0.00062993
-11.5073	0.00062993
-11.4945	0.00062993
-11.4817	4.19618e-19
-11.469	4.19618e-19
-11.4562	0.000314965
-11.4434	4.19618e-19
-11.4307	0.000944895
-11.4179	0.000944895
-11.4051	0.00062993
-11.3924	0.00062993
-11.3796	0.00062993
-11.3669	0.000944895
-11.3541	0.000944895
-11.3413	0.000314965
-11.3286	0.000314965
-11.3158	0.00062993
-11.303	0.000314965
-11.2903	0.000944895
-11.2775	4.19618e-19
-11.2647	4.19618e-19
-11.252	0.000314965
-11.2392	0.00062993
-11.2265	0.00062993
-11.2137	4.19618e-19
-11.2009	4.19618e-19
-11.1882	0.00062993
-11.1754	0.00062993
-11.1626	0.000944895
-11.1499	0.000314965
-11.1371	0.00125986
-11.1243	4.19618e-19
-11.1116	0.000314965
-11.0988	0.00062993
-11.086	0.000314965
-11.0733	0.00062993
-11.0605	0.000314965
-11.0478	4.19618e-19
-11.035	4.19618e-19
-11.0222	0.00062993
-11.0095	0.000314965
-10.9967	0.00062993
-10.9839	0.00125986
-10.9712	0.000314965
-10.9584	4.19618e-19
-10.9456	4.19618e-19
-10.9329	4.19618e-19
-10.9201	0.000314965
-10.9074	0.00062993
-10.8946	0.000314965
-10.8818	0.000314965
-10.8691	0.000314965
-10.8563	0.00062993
-10.8435	0.00062993
-10.8308	0.000944895
-10.818	0.00062993
-10.8052	0.000944895
-10.7925	0.00062993
-10.7797	4.19618e-19
-10.7669	0.000314965
-10.7542	0.00062993
-10.7414	0.000944895
-10.7287	4.19618e-19
-10.7159	0.00062993
-10.7031	4.19618e-19
-10.6904	4.19618e-19
-10.6776	0.000314965
-10.6648	0.000314965
-10.6521	0.000314965
-10.6393	0.00062993
-10.6265	0.000944895
-10.6138	0.000314965
-10.601	4.19618e-19
-10.5883	4.19618e-19
-10.5755	0.00062993
-10.5627	0.000314965
-10.55	0.00062993
-10.5372	4.19618e-19
-10.5244	4.19618e-19
-10.5117	0.000314965
-10.4989	0.00062993
-10.4861	0.000944895
-10.4734	4.19618e-19
-10.4606	0.000314965
-10.4478	0.000314965
-10.4351	0.000314965
-10.4223	4.19618e-19
-10.4096	0.00062993
-10.3968	4.19618e-19
-10.384	0.000314965
-10.3713	0.000314965
-10.3585	0.000314965
-10.3457	4.19618e-19
-10.333	4.19618e-19
-10.3202	4.19618e-19
-10.3074	0.000314965
-10.2947	0.00125986
-10.2819	0.000314965
-10.2692	4.19618e-19
-10.2564	0.000314965
-10.2436	0.000314965
-10.2309	0.00062993
-10.2181	0.000314965
-10.2053	0.000944895
-10.1926	0.000314965
-10.1798	0.000314965
-10.167	4.19618e-19
-10.1543	0.00062993
-10.1415	4.19618e-19
-10.1287	4.19618e-19
-10.116	0.000314965
-10.1032	4.19618e-19
-10.0905	0.000314965
-10.0777	0.00062993
-10.0649	0.000314965
-10.0522	0.00062993
-10.0394	0.00062993
-10.0266	4.19618e-19
-10.0139	0.00125986
-10.0011	0.000314965
-9.98834	0.000314965
-9.97558	0.000314965
-9.96281	0.00157483
-9.95005	0.00062993
-9.93729	4.19618e-19
-9.92452	0.00125986
-9.91176	4.19618e-19
-9.89899	0.000314965
-9.88623	0.000944895
-9.87347	0.000314965
-9.8607	0.000314965
-9.84794	0.00062993
-9.83517	4.19618e-19
-9.82241	0.00062993
-9.80965	4.19618e-19
-9.79688	0.000314965
-9.78412	0.00062993
-9.77135	0.000314965
-9.75859	4.19618e-19
-9.74583	0.00125986
-9.73306	4.19618e-19
-9.7203	0.00062993
-9.70753	0.000314965
-9.69477	0.000314965
-9.68201	0.000314965
-9.66924	4.19618e-19
-9.65648	0.000314965
-9.64371	4.19618e-19
-9.63095	0.000314965
-9.61819	4.19618e-19
-9.60542	0.000314965
-9.59266	4.19618e-19
-9.57989	0.000314965
-9.56713	4.19618e-19
-9.55437	0.00062993
-9.5416	0.00062993
-9.52884	0.00062993
-9.51607	0.000314965
-9.50331	0.000314965
-9.49055	0.000944895
-9.47778	0.000314965
-9.46502	0.000314965
-9.45225	0.000314965
-9.43949	0.000944895
-9.42673	4.19618e-19
-9.41396	0.000314965
-9.4012	0.00062993
-9.38843	0.00062993
-9.37567	0.000314965
-9.36291	0.000314965
-9.35014	0.00062993
-9.33738	0.00062993
-9.32461	0.00062993
-9.31185	0.000314965
-9.29909	4.19618e-19
-9.28632	0.00062993
-9.27356	0.000314965
-9.26079	4.19618e-19
-9.24803	0.000314965
-9.23527	0.000314965
-9.2225	0.00062993
-9.20974	0.000944895
-9.19697	4.19618e-19
-9.18421	0.000314965
-9.17145	0.00125986
-9.15868	0.000314965
-9.14592	0.00062993
-9.13315	4.19618e-19
-9.12039	4.19618e-19
-9.10763	0.00062993
-9.09486	0.00062993
-9.0821	4.19618e-19
-9.06933	0.00062993
-9.05657	0.000944895
-9.04381	4.19618e-19
-9.03104	0.000314965
-9.01828	0.000314965
-9.00551	0.000314965
-8.99275	0.00125986
-8.97999	4.19618e-19
-8.96722	0.000314965
-8.95446	0.00062993
-8.94169	0.00062993
-8.92893	4.19618e-19
-8.91617	0.000314965
-8.9034	0.000314965
-8.89064	4.19618e-19
-8.87787	0.00062993
-8.86511	4.19618e-19
-8.85235	0.000944895
-8.83958	0.000944895
-8.82682	0.00062993
-8.81405	0.000944895
-8.80129	4.19618e-19
-8.78853	0.000314965
-8.77576	0.00062993
-8.763	0.00125986
-8.75023	0.00062993
-8.73747	0.00125986
-8.72471	0.00062993
-8.71194	0.00062993
-8.69918	0.000314965
-8.68641	0.00062993
-8.67365	0.000314965
-8.66089	0.00062993
-8.64812	0.000314965
-8.63536	0.00062993
-8.62259	0.00062993
-8.60983	4.19618e-19
-8.59707	0.000314965
-8.5843	0.000314965
-8.57154	0.000314965
-8.55877	0.000314965
-8.54601	0.00125986
-8.53325	0.00062993
-8.52048	0.00062993
-8.50772	0.000944895
-8.49495	0.00062993
-8.48219	0.000314965
-8.46943	4.19618e-19
-8.45666	0.00125986
-8.4439	4.19618e-19
-8.43113	0.00062993
-8.41837	0.000314965
-8.40561	0.00062993
-8.39284	4.19618e-19
-8.38008	0.00062993
-8.36731	0.000944895
-8.35455	0.000314965
-8.34179	0.00062993
-8.32902	4.19618e-19
-8.31626	0.000314965
-8.30349	0.00062993
-8.29073	0.00062993
-8.27797	0.000314965
-8.2652	0.00125986
-8.25244	0.00062993
-8.23967	0.00062993
-8.22691	0.00062993
-8.21415	0.00062993
-8.20138	0.000314965
-8.18862	0.000944895
-8.17585	0.000314965
-8.16309	4.19618e-19
-8.15033	4.19618e-19
-8.13756	0.000314965
-8.1248	0.00125986
-8.11203	0.000314965
-8.09927	0.00157483
-8.08651	4.19618e-19
-8.07374	4.19618e-19
-8.06098	0.00062993
-8.04821	0.00062993
-8.03545	0.000944895
-8.02269	4.19618e-19
-8.00992	0.00062993
-7.99716	0.00062993
-7.98439	0.00125986
-7.97163	4.19618e-19
-7.95887	0.000944895
-7.9461	0.00062993
-7.93334	0.00062993
-7.92057	0.000944895
-7.90781	0.000314965
-7.89505	0.00188979
-7.88228	0.000314965
-7.86952	0.000944895
-7.85675	0.00125986
-7.84399	4.19618e-19
-7.83123	0.00125986
-7.81846	4.19618e-19
-7.8057	0.000314965
-7.79293	0.00062993
-7.78017	0.00062993
-7.76741	0.00062993
-7.75464	4.19618e-19
-7.74188	0.000944895
-7.72911	0.00062993
-7.71635	4.19618e-19
-7.70359	4.19618e-19
-7.69082	0.00125986
-7.67806	0.000314965
-7.66529	0.00062993
-7.65253	0.00062993
-7.63977	0.000314965
-7.627	0.00062993
-7.61424	0.00062993
-7.60147	0.000944895
-7.58871	0.00062993
-7.57595	4.19618e-19
-7.56318	0.00062993
-7.55042	0.000944895
-7.53765	0.000944895
-7.52489	0.00062993
-7.51213	0.000314965
-7.49936	4.19618e-19
-7.4866	0.00062993
-7.47383	4.19618e-19
-7.46107	0.00125986
-7.44831	0.000944895
-7.43554	0.00062993
-7.42278	4.19618e-19
-7.41001	0.000314965
-7.39725	0.00062993
-7.38449	0.00062993
-7.37172	0.000314965
-7.35896	0.000314965
-7.34619	0.00062993
-7.33343	0.000944895
-7.32067	0.000314965
-7.3079	0.000944895
-7.29514	0.000944895
-7.28237	0.000314965
-7.26961	0.000314965
-7.25685	0.00062993
-7.24408	0.000944895
-7.23132	0.000944895
-7.21855	0.00125986
-7.20579	0.00062993
-7.19303	0.000314965
-7.18026	4.19618e-19
-7.1675	0.000314965
-7.15473	0.000944895
-7.14197	0.00125986
-7.12921	0.000944895
-7.11644	0.00062993
-7.10368	0.000314965
-7.09091	0.00188979
-7.07815	0.000314965
-7.06539	0.00062993
-7.05262	0.00062993
-7.03986	0.000944895
-7.02709	0.000944895
-7.01433	0.00062993
-7.00157	0.000314965
-6.9888	0.00062993
-6.97604	0.000944895
-6.96327	0.000314965
-6.95051	0.000944895
-6.93775	0.00125986
-6.92498	0.00062993
-6.91222	0.000944895
-6.89945	0.00062993
-6.88669	0.000314965
-6.87393	0.00062993
-6.86116	0.000944895
-6.8484	0.00157483
-6.83563	0.00062993
-6.82287	0.00125986
-6.81011	0.000314965
-6.79734	0.00062993
-6.78458	0.00062993
-6.77181	0.00125986
-6.75905	0.00188979
-6.74629	0.00062993
-6.73352	0.000944895
-6.72076	0.00062993
-6.70799	0.00125986
-6.69523	0.000944895
-6.68247	0.00062993
-6.6697	0.00125986
-6.65694	0.000314965
-6.64417	4.19618e-19
-6.63141	0.000314965
-6.61865	0.00062993
-6.60588	0.000944895
-6.59312	0.000944895
-6.58035	0.000944895
-6.56759	4.19618e-19
-6.55483	0.00062993
-6.54206	0.000314965
-6.5293	0.000314965
-6.51653	0.000944895
-6.50377	0.000314965
-6.49101	0.000944895
-6.47824	0.00062993
-6.46548	0.00062993
-6.45271	0.00062993
-6.43995	0.00125986
-6.42719	0.00062993
-6.41442	0.000944895
-6.40166	0.000944895
-6.38889	0.000314965
-6.37613	0.00062993
-6.36337	0.000314965
-6.3506	0.00125986
-6.33784	0.00062993
-6.32507	4.19618e-19
-6.31231	0.00220476
-6.29955	0.000944895
-6.28678	0.00125986
-6.27402	0.000944895
-6.26125	0.00062993
-6.24849	0.00062993
-6.23573	0.000944895
-6.22296	0.00157483
-6.2102	0.00062993
-6.19743	0.00062993
-6.18467	0.000314965
-6.17191	0.00062993
-6.15914	0.00062993
-6.14638	0.00125986
-6.13361	0.00062993
-6.12085	0.00062993
-6.10809	0.000944895
-6.09532	0.00062993
-6.08256	4.19618e-19
-6.06979	0.00062993
-6.05703	0.000944895
-6.04427	0.000944895
-6.0315	0.000314965
-6.01874	0.000944895
-6.00597	0.000314965
-5.99321	0.00062993
-5.98045	0.000944895
-5.96768	0.000944895
-5.95492	0.00062993
-5.94215	4.19618e-19
-5.92939	0.000314965
-5.91663	0.000944895
-5.90386	0.000944895
-5.8911	0.000944895
-5.87833	0.000944895
-5.86557	4.19618e-19
-5.85281	0.00062993
-5.84004	0.00062993
-5.82728	4.19618e-19
-5.81451	0.00125986
-5.80175	0.000944895
-5.78899	0.000944895
-5.77622	0.00157483
-5.76346	0.00062993
-5.75069	4.19618e-19
-5.73793	0.00125986
-5.72517	0.000944895
-5.7124	0.00062993
-5.69964	0.00125986
-5.68687	4.19618e-19
-5.67411	0.00188979
-5.66135	0.000314965
-5.64858	0.000944895
-5.63582	0.00125986
-5.62305	0.00062993
-5.61029	0.000314965
-5.59753	0.00125986
-5.58476	0.00125986
-5.572	0.00062993
-5.55923	0.00157483
-5.54647	0.00062993
-5.53371	0.000314965
-5.52094	0.00125986
-5.50818	0.000314965
-5.49541	0.000314965
-5.48265	0.000314965
-5.46989	0.000314965
-5.45712	0.000314965
-5.44436	0.00125986
-5.43159	0.000314965
-5.41883	0.000314965
-5.40607	0.00157483
-5.3933	0.000314965
-5.38054	0.00062993
-5.36777	0.00062993
-5.35501	0.000944895
-5.34225	0.000944895
-5.32948	0.00125986
-5.31672	0.00125986
-5.30395	0.00220476
-5.29119	4.19618e-19
-5.27843	0.00157483
-5.26566	0.00157483
-5.2529	0.00125986
-5.24013	0.000944895
-5.22737	0.00125986
-5.21461	0.00125986
-5.20184	0.000314965
-5.18908	0.00062993
-5.17631	0.00188979
-5.16355	0.000314965
-5.15079	4.19618e-19
-5.13802	0.00125986
-5.12526	0.00125986
-5.11249	0.00062993
-5.09973	0.000944895
-5.08697	4.19618e-19
-5.0742	0.000944895
-5.06144	0.00062993
-5.04867	0.00062993
-5.03591	0.000314965
-5.02315	0.00125986
-5.01038	0.000944895
-4.99762	0.00157483
-4.98485	0.00125986
-4.97209	0.00188979
-4.95933	0.000944895
-4.94656	0.00125986
-4.9338	0.00062993
-4.92103	0.000944895
-4.90827	0.00062993
-4.89551	0.000944895
-4.88274	0.000944895
-4.86998	0.00125986
-4.85721	0.00062993
-4.84445	0.00062993
-4.83169	0.000944895
-4.81892	0.00157483
-4.80616	0.00062993
-4.79339	0.00062993
-4.78063	0.000944895
-4.76787	0.000944895
-4.7551	0.00157483
-4.74234	0.000314965
-4.72957	0.000944895
-4.71681	0.00062993
-4.70405	0.000944895
-4.69128	0.00188979
-4.67852	0.00220476
-4.66575	0.00125986
-4.65299	0.00125986
-4.64023	0.000944895
-4.62746	0.00062993
-4.6147	0.000944895
-4.60193	0.00062993
-4.58917	0.000944895
-4.57641	4.19618e-19
-4.56364	0.000314965
-4.55088	0.000944895
-4.53811	0.00062993
-4.52535	0.000314965
-4.51259	0.00062993
-4.49982	0.000944895
-4.48706	0.000944895
-4.47429	0.00157483
-4.46153	0.000944895
-4.44877	0.000944895
-4.436	0.00157483
-4.42324	0.00062993
-4.41047	0.00220476
-4.39771	0.00157483
-4.38495	0.000944895
-4.37218	0.00157483
-4.35942	0.000944895
-4.34665	4.19618e-19
-4.33389	0.000944895
-4.32113	0.000944895
-4.30836	0.00125986
-4.2956	0.00157483
-4.28283	0.00125986
-4.27007	0.000314965
-4.25731	0.000944895
-4.24454	0.00188979
-4.23178	0.00062993
-4.21901	0.000944895
-4.20625	0.000944895
-4.19349	0.00062993
-4.18072	0.000944895
-4.16796	0.000944895
-4.15519	0.000314965
-4.14243	0.00125986
-4.12967	0.00062993
-4.1169	0.00125986
-4.10414	0.00125986
-4.09137	0.000314965
-4.07861	0.00157483
-4.06585	0.00062993
-4.05308	0.000944895
-4.04032	0.00157483
-4.02755	0.000944895
-4.01479	0.00125986
-4.00203	0.00220476
-3.98926	0.00062993
-3.9765	0.00157483
-3.96373	0.00125986
-3.95097	0.000944895
-3.93821	0.00188979
-3.92544	0.00125986
-3.91268	0.000944895
-3.89991	0.00157483
-3.88715	0.00283469
-3.87439	0.000944895
-3.86162	0.00062993
-3.84886	0.00125986
-3.83609	0.000944895
-3.82333	0.000944895
-3.81057	0.000944895
-3.7978	0.00125986
-3.78504	0.000944895
-3.77227	0.00157483
-3.75951	0.00188979
-3.74675	0.00157483
-3.73398	0.00188979
-3.72122	0.000314965
-3.70845	0.00125986
-3.69569	0.000944895
-3.68293	0.00062993
-3.67016	0.00251972
-3.6574	0.00062993
-3.64463	0.00125986
-3.63187	0.00188979
-3.61911	0.000314965
-3.60634	0.00062993
-3.59358	0.00188979
-3.58081	0.00188979
-3.56805	0.00188979
-3.55529	0.00188979
-3.54252	0.000314965
-3.52976	0.000944895
-3.51699	0.000944895
-3.50423	0.00220476
-3.49147	0.00157483
-3.4787	0.00220476
-3.46594	0.00125986
-3.45317	0.000314965
-3.44041	0.00125986
-3.42765	0.00125986
-3.41488	0.00283469
-3.40212	0.00188979
-3.38935	0.00125986
-3.37659	0.00157483
-3.36383	0.00062993
-3.35106	0.00188979
-3.3383	0.00220476
-3.32553	0.00125986
-3.31277	0.000944895
-3.30001	0.00062993
-3.28724	0.00220476
-3.27448	0.00157483
-3.26171	0.00125986
-3.24895	0.00188979
-3.23619	0.00062993
-3.22342	0.00062993
[truncated: 4,001 more rows]

## Sheet: (0.34,0)
Energy loss (eV)	Intensity (a.u.)
-28.7246	0.000627984
-28.7118	0.000941975
-28.699	4.18321e-19
-28.6863	0.000313992
-28.6735	0.000313992
-28.6607	0.000313992
-28.648	0.00125597
-28.6352	0.000313992
-28.6224	0.000313992
-28.6097	4.18321e-19
-28.5969	0.000313992
-28.5842	0.000313992
-28.5714	0.000627984
-28.5586	0.000627984
-28.5459	0.000313992
-28.5331	0.000313992
-28.5203	4.18321e-19
-28.5076	4.18321e-19
-28.4948	4.18321e-19
-28.482	0.000313992
-28.4693	4.18321e-19
-28.4565	0.000313992
-28.4438	0.000627984
-28.431	0.000313992
-28.4182	0.000627984
-28.4055	4.18321e-19
-28.3927	0.00125597
-28.3799	4.18321e-19
-28.3672	0.000627984
-28.3544	4.18321e-19
-28.3416	0.000941975
-28.3289	0.000313992
-28.3161	0.000313992
-28.3033	0.000941975
-28.2906	4.18321e-19
-28.2778	4.18321e-19
-28.2651	0.000627984
-28.2523	4.18321e-19
-28.2395	0.000313992
-28.2268	4.18321e-19
-28.214	0.000627984
-28.2012	4.18321e-19
-28.1885	0.000313992
-28.1757	0.000941975
-28.1629	0.000313992
-28.1502	0.000627984
-28.1374	0.000313992
-28.1247	0.000627984
-28.1119	4.18321e-19
-28.0991	0.000941975
-28.0864	0.000627984
-28.0736	0.000627984
-28.0608	4.18321e-19
-28.0481	0.000627984
-28.0353	0.00125597
-28.0225	0.000941975
-28.0098	0.000313992
-27.997	0.000313992
-27.9842	0.000627984
-27.9715	0.000627984
-27.9587	4.18321e-19
-27.946	0.000313992
-27.9332	0.000313992
-27.9204	4.18321e-19
-27.9077	4.18321e-19
-27.8949	0.000313992
-27.8821	0.000313992
-27.8694	0.000941975
-27.8566	0.00156996
-27.8438	0.000313992
-27.8311	4.18321e-19
-27.8183	0.000313992
-27.8056	0.000627984
-27.7928	0.000313992
-27.78	4.18321e-19
-27.7673	0.000313992
-27.7545	0.000941975
-27.7417	0.000627984
-27.729	0.000313992
-27.7162	0.000627984
-27.7034	0.000313992
-27.6907	0.000627984
-27.6779	0.000941975
-27.6651	0.000313992
-27.6524	0.000627984
-27.6396	4.18321e-19
-27.6269	0.000627984
-27.6141	0.000941975
-27.6013	0.000313992
-27.5886	4.18321e-19
-27.5758	0.00125597
-27.563	0.000627984
-27.5503	4.18321e-19
-27.5375	0.000313992
-27.5247	0.000313992
-27.512	0.000313992
-27.4992	0.000313992
-27.4865	0.000313992
-27.4737	0.000627984
-27.4609	0.000313992
-27.4482	4.18321e-19
-27.4354	4.18321e-19
-27.4226	0.000627984
-27.4099	4.18321e-19
-27.3971	0.000627984
-27.3843	0.000941975
-27.3716	0.000627984
-27.3588	0.000627984
-27.346	0.000941975
-27.3333	0.000313992
-27.3205	0.000627984
-27.3078	0.000313992
-27.295	0.000627984
-27.2822	0.000941975
-27.2695	4.18321e-19
-27.2567	0.000941975
-27.2439	0.000627984
-27.2312	0.000627984
-27.2184	4.18321e-19
-27.2056	4.18321e-19
-27.1929	0.000313992
-27.1801	0.000313992
-27.1674	0.000313992
-27.1546	0.000627984
-27.1418	4.18321e-19
-27.1291	4.18321e-19
-27.1163	0.000313992
-27.1035	4.18321e-19
-27.0908	4.18321e-19
-27.078	4.18321e-19
-27.0652	4.18321e-19
-27.0525	0.000313992
-27.0397	4.18321e-19
-27.0269	4.18321e-19
-27.0142	0.000313992
-27.0014	4.18321e-19
-26.9887	4.18321e-19
-26.9759	4.18321e-19
-26.9631	4.18321e-19
-26.9504	4.18321e-19
-26.9376	4.18321e-19
-26.9248	0.000313992
-26.9121	0.000627984
-26.8993	0.000627984
-26.8865	0.000313992
-26.8738	4.18321e-19
-26.861	4.18321e-19
-26.8483	0.000313992
-26.8355	0.000627984
-26.8227	4.18321e-19
-26.81	4.18321e-19
-26.7972	0.000313992
-26.7844	0.000627984
-26.7717	4.18321e-19
-26.7589	0.000313992
-26.7461	4.18321e-19
-26.7334	0.000627984
-26.7206	0.000627984
-26.7078	4.18321e-19
-26.6951	0.000627984
-26.6823	4.18321e-19
-26.6696	4.18321e-19
-26.6568	4.18321e-19
-26.644	0.000627984
-26.6313	0.000313992
-26.6185	4.18321e-19
-26.6057	0.000313992
-26.593	4.18321e-19
-26.5802	0.000313992
-26.5674	0.000941975
-26.5547	4.18321e-19
-26.5419	0.000313992
-26.5292	0.000313992
-26.5164	4.18321e-19
-26.5036	4.18321e-19
-26.4909	4.18321e-19
-26.4781	0.000313992
-26.4653	4.18321e-19
-26.4526	4.18321e-19
-26.4398	4.18321e-19
-26.427	4.18321e-19
-26.4143	0.000941975
-26.4015	0.000313992
-26.3887	4.18321e-19
-26.376	4.18321e-19
-26.3632	4.18321e-19
-26.3505	4.18321e-19
-26.3377	0.000313992
-26.3249	4.18321e-19
-26.3122	0.000313992
-26.2994	0.000313992
-26.2866	0.000313992
-26.2739	4.18321e-19
-26.2611	0.000313992
-26.2483	4.18321e-19
-26.2356	0.000313992
-26.2228	4.18321e-19
-26.2101	0.000313992
-26.1973	4.18321e-19
-26.1845	4.18321e-19
-26.1718	4.18321e-19
-26.159	4.18321e-19
-26.1462	4.18321e-19
-26.1335	0.000313992
-26.1207	4.18321e-19
-26.1079	4.18321e-19
-26.0952	4.18321e-19
-26.0824	4.18321e-19
-26.0696	4.18321e-19
-26.0569	4.18321e-19
-26.0441	4.18321e-19
-26.0314	4.18321e-19
-26.0186	4.18321e-19
-26.0058	4.18321e-19
-25.9931	4.18321e-19
-25.9803	4.18321e-19
-25.9675	4.18321e-19
-25.9548	4.18321e-19
-25.942	4.18321e-19
-25.9292	4.18321e-19
-25.9165	4.18321e-19
-25.9037	4.18321e-19
-25.891	4.18321e-19
-25.8782	4.18321e-19
-25.8654	4.18321e-19
-25.8527	4.18321e-19
-25.8399	4.18321e-19
-25.8271	4.18321e-19
-25.8144	4.18321e-19
-25.8016	4.18321e-19
-25.7888	4.18321e-19
-25.7761	4.18321e-19
-25.7633	4.18321e-19
-25.7505	4.18321e-19
-25.7378	4.18321e-19
-25.725	4.18321e-19
-25.7123	4.18321e-19
-25.6995	4.18321e-19
-25.6867	4.18321e-19
-25.674	4.18321e-19
-25.6612	4.18321e-19
-25.6484	4.18321e-19
-25.6357	4.18321e-19
-25.6229	4.18321e-19
-25.6101	4.18321e-19
-25.5974	4.18321e-19
-25.5846	4.18321e-19
-25.5719	4.18321e-19
-25.5591	4.18321e-19
-25.5463	4.18321e-19
-25.5336	4.18321e-19
-25.5208	4.18321e-19
-25.508	4.18321e-19
-25.4953	4.18321e-19
-25.4825	4.18321e-19
-25.4697	4.18321e-19
-25.457	4.18321e-19
-25.4442	4.18321e-19
-25.4314	4.18321e-19
-25.4187	4.18321e-19
-25.4059	4.18321e-19
-25.3932	4.18321e-19
-25.3804	4.18321e-19
-25.3676	4.18321e-19
-25.3549	4.18321e-19
-25.3421	4.18321e-19
-25.3293	4.18321e-19
-25.3166	4.18321e-19
-25.3038	4.18321e-19
-25.291	4.18321e-19
-25.2783	4.18321e-19
-25.2655	4.18321e-19
-25.2528	4.18321e-19
-25.24	4.18321e-19
-25.2272	4.18321e-19
-25.2145	4.18321e-19
-25.2017	4.18321e-19
-25.1889	4.18321e-19
-25.1762	4.18321e-19
-25.1634	4.18321e-19
-25.1506	4.18321e-19
-25.1379	4.18321e-19
-25.1251	4.18321e-19
-25.1123	4.18321e-19
-25.0996	4.18321e-19
-25.0868	4.18321e-19
-25.0741	4.18321e-19
-25.0613	4.18321e-19
-25.0485	4.18321e-19
-25.0358	4.18321e-19
-25.023	4.18321e-19
-25.0102	4.18321e-19
-24.9975	4.18321e-19
-24.9847	4.18321e-19
-24.9719	4.18321e-19
-24.9592	4.18321e-19
-24.9464	4.18321e-19
-24.9337	4.18321e-19
-24.9209	4.18321e-19
-24.9081	4.18321e-19
-24.8954	4.18321e-19
-24.8826	4.18321e-19
-24.8698	4.18321e-19
-24.8571	4.18321e-19
-24.8443	4.18321e-19
-24.8315	4.18321e-19
-24.8188	4.18321e-19
-24.806	4.18321e-19
-24.7932	4.18321e-19
-24.7805	4.18321e-19
-24.7677	4.18321e-19
-24.755	4.18321e-19
-24.7422	4.18321e-19
-24.7294	4.18321e-19
-24.7167	4.18321e-19
-24.7039	4.18321e-19
-24.6911	4.18321e-19
-24.6784	4.18321e-19
-24.6656	4.18321e-19
-24.6528	4.18321e-19
-24.6401	4.18321e-19
-24.6273	4.18321e-19
-24.6146	4.18321e-19
-24.6018	4.18321e-19
-24.589	4.18321e-19
-24.5763	4.18321e-19
-24.5635	4.18321e-19
-24.5507	4.18321e-19
-24.538	4.18321e-19
-24.5252	4.18321e-19
-24.5124	4.18321e-19
-24.4997	4.18321e-19
-24.4869	4.18321e-19
-24.4741	4.18321e-19
-24.4614	4.18321e-19
-24.4486	4.18321e-19
-24.4359	4.18321e-19
-24.4231	4.18321e-19
-24.4103	4.18321e-19
-24.3976	4.18321e-19
-24.3848	4.18321e-19
-24.372	4.18321e-19
-24.3593	4.18321e-19
-24.3465	4.18321e-19
-24.3337	4.18321e-19
-24.321	4.18321e-19
-24.3082	4.18321e-19
-24.2955	4.18321e-19
-24.2827	4.18321e-19
-24.2699	4.18321e-19
-24.2572	4.18321e-19
-24.2444	4.18321e-19
-24.2316	4.18321e-19
-24.2189	4.18321e-19
-24.2061	4.18321e-19
-24.1933	4.18321e-19
-24.1806	4.18321e-19
-24.1678	4.18321e-19
-24.155	4.18321e-19
-24.1423	4.18321e-19
-24.1295	4.18321e-19
-24.1168	4.18321e-19
-24.104	4.18321e-19
-24.0912	4.18321e-19
-24.0785	4.18321e-19
-24.0657	4.18321e-19
-24.0529	4.18321e-19
-24.0402	4.18321e-19
-24.0274	4.18321e-19
-24.0146	4.18321e-19
-24.0019	4.18321e-19
-23.9891	4.18321e-19
-23.9764	4.18321e-19
-23.9636	4.18321e-19
-23.9508	4.18321e-19
-23.9381	4.18321e-19
-23.9253	4.18321e-19
-23.9125	4.18321e-19
-23.8998	4.18321e-19
-23.887	4.18321e-19
-23.8742	4.18321e-19
-23.8615	4.18321e-19
-23.8487	4.18321e-19
-23.8359	4.18321e-19
-23.8232	4.18321e-19
-23.8104	4.18321e-19
-23.7977	4.18321e-19
-23.7849	4.18321e-19
-23.7721	4.18321e-19
-23.7594	4.18321e-19
-23.7466	4.18321e-19
-23.7338	4.18321e-19
-23.7211	4.18321e-19
-23.7083	4.18321e-19
-23.6955	4.18321e-19
-23.6828	4.18321e-19
-23.67	4.18321e-19
-23.6573	4.18321e-19
-23.6445	4.18321e-19
-23.6317	4.18321e-19
-23.619	4.18321e-19
-23.6062	4.18321e-19
-23.5934	4.18321e-19
-23.5807	4.18321e-19
-23.5679	4.18321e-19
-23.5551	4.18321e-19
-23.5424	4.18321e-19
-23.5296	4.18321e-19
-23.5168	4.18321e-19
-23.5041	4.18321e-19
-23.4913	4.18321e-19
-23.4786	4.18321e-19
-23.4658	4.18321e-19
-23.453	4.18321e-19
-23.4403	4.18321e-19
-23.4275	4.18321e-19
-23.4147	4.18321e-19
-23.402	4.18321e-19
-23.3892	4.18321e-19
-23.3764	4.18321e-19
-23.3637	4.18321e-19
-23.3509	4.18321e-19
-23.3382	4.18321e-19
-23.3254	4.18321e-19
-23.3126	4.18321e-19
-23.2999	4.18321e-19
-23.2871	4.18321e-19
-23.2743	4.18321e-19
-23.2616	4.18321e-19
-23.2488	4.18321e-19
-23.236	4.18321e-19
-23.2233	4.18321e-19
-23.2105	4.18321e-19
-23.1977	4.18321e-19
-23.185	4.18321e-19
-23.1722	4.18321e-19
-23.1595	4.18321e-19
-23.1467	4.18321e-19
-23.1339	4.18321e-19
-23.1212	4.18321e-19
-23.1084	4.18321e-19
-23.0956	4.18321e-19
-23.0829	4.18321e-19
-23.0701	4.18321e-19
-23.0573	4.18321e-19
-23.0446	4.18321e-19
-23.0318	4.18321e-19
-23.0191	4.18321e-19
-23.0063	4.18321e-19
-22.9935	4.18321e-19
-22.9808	4.18321e-19
-22.968	4.18321e-19
-22.9552	4.18321e-19
-22.9425	4.18321e-19
-22.9297	4.18321e-19
-22.9169	4.18321e-19
-22.9042	4.18321e-19
-22.8914	4.18321e-19
-22.8786	4.18321e-19
-22.8659	4.18321e-19
-22.8531	4.18321e-19
-22.8404	4.18321e-19
-22.8276	4.18321e-19
-22.8148	4.18321e-19
-22.8021	4.18321e-19
-22.7893	4.18321e-19
-22.7765	4.18321e-19
-22.7638	4.18321e-19
-22.751	4.18321e-19
-22.7382	4.18321e-19
-22.7255	4.18321e-19
-22.7127	4.18321e-19
-22.7	4.18321e-19
-22.6872	4.18321e-19
-22.6744	4.18321e-19
-22.6617	4.18321e-19
-22.6489	4.18321e-19
-22.6361	4.18321e-19
-22.6234	4.18321e-19
-22.6106	4.18321e-19
-22.5978	4.18321e-19
-22.5851	4.18321e-19
-22.5723	4.18321e-19
-22.5595	4.18321e-19
-22.5468	4.18321e-19
-22.534	4.18321e-19
-22.5213	4.18321e-19
-22.5085	4.18321e-19
-22.4957	4.18321e-19
-22.483	4.18321e-19
-22.4702	4.18321e-19
-22.4574	4.18321e-19
-22.4447	4.18321e-19
-22.4319	4.18321e-19
-22.4191	4.18321e-19
-22.4064	4.18321e-19
-22.3936	4.18321e-19
-22.3809	4.18321e-19
-22.3681	4.18321e-19
-22.3553	4.18321e-19
-22.3426	4.18321e-19
-22.3298	4.18321e-19
-22.317	4.18321e-19
-22.3043	4.18321e-19
-22.2915	4.18321e-19
-22.2787	4.18321e-19
-22.266	4.18321e-19
-22.2532	4.18321e-19
-22.2404	4.18321e-19
-22.2277	4.18321e-19
-22.2149	4.18321e-19
-22.2022	4.18321e-19
-22.1894	4.18321e-19
-22.1766	4.18321e-19
-22.1639	4.18321e-19
-22.1511	4.18321e-19
-22.1383	4.18321e-19
-22.1256	4.18321e-19
-22.1128	4.18321e-19
-22.1	4.18321e-19
-22.0873	4.18321e-19
-22.0745	4.18321e-19
-22.0618	4.18321e-19
-22.049	4.18321e-19
-22.0362	4.18321e-19
-22.0235	4.18321e-19
-22.0107	4.18321e-19
-21.9979	4.18321e-19
-21.9852	4.18321e-19
-21.9724	4.18321e-19
-21.9596	4.18321e-19
-21.9469	4.18321e-19
-21.9341	4.18321e-19
-21.9213	4.18321e-19
-21.9086	4.18321e-19
-21.8958	4.18321e-19
-21.8831	4.18321e-19
-21.8703	4.18321e-19
-21.8575	4.18321e-19
-21.8448	4.18321e-19
-21.832	4.18321e-19
-21.8192	4.18321e-19
-21.8065	4.18321e-19
-21.7937	4.18321e-19
-21.7809	4.18321e-19
-21.7682	4.18321e-19
-21.7554	4.18321e-19
-21.7427	4.18321e-19
-21.7299	4.18321e-19
-21.7171	4.18321e-19
-21.7044	4.18321e-19
-21.6916	4.18321e-19
-21.6788	4.18321e-19
-21.6661	4.18321e-19
-21.6533	4.18321e-19
-21.6405	4.18321e-19
-21.6278	4.18321e-19
-21.615	4.18321e-19
-21.6022	4.18321e-19
-21.5895	4.18321e-19
-21.5767	4.18321e-19
-21.564	4.18321e-19
-21.5512	4.18321e-19
-21.5384	4.18321e-19
-21.5257	4.18321e-19
-21.5129	4.18321e-19
-21.5001	4.18321e-19
-21.4874	4.18321e-19
-21.4746	4.18321e-19
-21.4618	4.18321e-19
-21.4491	4.18321e-19
-21.4363	4.18321e-19
-21.4236	4.18321e-19
-21.4108	4.18321e-19
-21.398	4.18321e-19
-21.3853	4.18321e-19
-21.3725	4.18321e-19
-21.3597	4.18321e-19
-21.347	4.18321e-19
-21.3342	4.18321e-19
-21.3214	4.18321e-19
-21.3087	4.18321e-19
-21.2959	4.18321e-19
-21.2831	4.18321e-19
-21.2704	4.18321e-19
-21.2576	4.18321e-19
-21.2449	4.18321e-19
-21.2321	4.18321e-19
-21.2193	4.18321e-19
-21.2066	4.18321e-19
-21.1938	4.18321e-19
-21.181	4.18321e-19
-21.1683	4.18321e-19
-21.1555	4.18321e-19
-21.1427	4.18321e-19
-21.13	4.18321e-19
-21.1172	4.18321e-19
-21.1045	4.18321e-19
-21.0917	4.18321e-19
-21.0789	4.18321e-19
-21.0662	4.18321e-19
-21.0534	4.18321e-19
-21.0406	4.18321e-19
-21.0279	4.18321e-19
-21.0151	4.18321e-19
-21.0023	4.18321e-19
-20.9896	4.18321e-19
-20.9768	4.18321e-19
-20.964	4.18321e-19
-20.9513	4.18321e-19
-20.9385	4.18321e-19
-20.9258	4.18321e-19
-20.913	4.18321e-19
-20.9002	4.18321e-19
-20.8875	4.18321e-19
-20.8747	4.18321e-19
-20.8619	4.18321e-19
-20.8492	4.18321e-19
-20.8364	4.18321e-19
-20.8236	4.18321e-19
-20.8109	4.18321e-19
-20.7981	4.18321e-19
-20.7854	4.18321e-19
-20.7726	4.18321e-19
-20.7598	4.18321e-19
-20.7471	4.18321e-19
-20.7343	4.18321e-19
-20.7215	4.18321e-19
-20.7088	4.18321e-19
-20.696	4.18321e-19
-20.6832	4.18321e-19
-20.6705	4.18321e-19
-20.6577	4.18321e-19
-20.6449	4.18321e-19
-20.6322	4.18321e-19
-20.6194	4.18321e-19
-20.6067	4.18321e-19
-20.5939	4.18321e-19
-20.5811	4.18321e-19
-20.5684	4.18321e-19
-20.5556	4.18321e-19
-20.5428	4.18321e-19
-20.5301	4.18321e-19
-20.5173	4.18321e-19
-20.5045	4.18321e-19
-20.4918	4.18321e-19
-20.479	4.18321e-19
-20.4663	4.18321e-19
-20.4535	4.18321e-19
-20.4407	4.18321e-19
-20.428	4.18321e-19
-20.4152	4.18321e-19
-20.4024	4.18321e-19
-20.3897	4.18321e-19
-20.3769	4.18321e-19
-20.3641	4.18321e-19
-20.3514	4.18321e-19
-20.3386	4.18321e-19
-20.3258	4.18321e-19
-20.3131	4.18321e-19
-20.3003	4.18321e-19
-20.2876	4.18321e-19
-20.2748	4.18321e-19
-20.262	4.18321e-19
-20.2493	4.18321e-19
-20.2365	4.18321e-19
-20.2237	4.18321e-19
-20.211	4.18321e-19
-20.1982	4.18321e-19
-20.1854	4.18321e-19
-20.1727	4.18321e-19
-20.1599	4.18321e-19
-20.1472	4.18321e-19
-20.1344	4.18321e-19
-20.1216	4.18321e-19
-20.1089	4.18321e-19
-20.0961	4.18321e-19
-20.0833	4.18321e-19
-20.0706	4.18321e-19
-20.0578	4.18321e-19
-20.045	4.18321e-19
-20.0323	4.18321e-19
-20.0195	4.18321e-19
-20.0067	4.18321e-19
-19.994	4.18321e-19
-19.9812	4.18321e-19
-19.9685	4.18321e-19
-19.9557	4.18321e-19
-19.9429	4.18321e-19
-19.9302	4.18321e-19
-19.9174	4.18321e-19
-19.9046	4.18321e-19
-19.8919	4.18321e-19
-19.8791	4.18321e-19
-19.8663	4.18321e-19
-19.8536	4.18321e-19
-19.8408	4.18321e-19
-19.8281	0.000313992
-19.8153	4.18321e-19
-19.8025	4.18321e-19
-19.7898	4.18321e-19
-19.777	4.18321e-19
-19.7642	4.18321e-19
-19.7515	4.18321e-19
-19.7387	4.18321e-19
-19.7259	4.18321e-19
-19.7132	4.18321e-19
-19.7004	4.18321e-19
-19.6876	0.000313992
-19.6749	4.18321e-19
-19.6621	4.18321e-19
-19.6494	4.18321e-19
-19.6366	0.000313992
-19.6238	4.18321e-19
-19.6111	4.18321e-19
-19.5983	0.000313992
-19.5855	4.18321e-19
-19.5728	4.18321e-19
-19.56	4.18321e-19
-19.5472	0.000313992
-19.5345	4.18321e-19
-19.5217	4.18321e-19
-19.509	0.000313992
-19.4962	4.18321e-19
-19.4834	4.18321e-19
-19.4707	4.18321e-19
-19.4579	0.000313992
-19.4451	4.18321e-19
-19.4324	4.18321e-19
-19.4196	4.18321e-19
-19.4068	0.000313992
-19.3941	4.18321e-19
-19.3813	4.18321e-19
-19.3685	4.18321e-19
-19.3558	4.18321e-19
-19.343	0.000627984
-19.3303	4.18321e-19
-19.3175	4.18321e-19
-19.3047	4.18321e-19
-19.292	4.18321e-19
-19.2792	0.000627984
-19.2664	4.18321e-19
-19.2537	0.000313992
-19.2409	4.18321e-19
-19.2281	4.18321e-19
-19.2154	4.18321e-19
-19.2026	4.18321e-19
-19.1899	4.18321e-19
-19.1771	4.18321e-19
-19.1643	4.18321e-19
-19.1516	0.000941975
-19.1388	4.18321e-19
-19.126	4.18321e-19
-19.1133	0.000313992
-19.1005	4.18321e-19
-19.0877	4.18321e-19
-19.075	4.18321e-19
-19.0622	4.18321e-19
-19.0494	0.000313992
-19.0367	0.000313992
-19.0239	4.18321e-19
-19.0112	0.000313992
-18.9984	4.18321e-19
-18.9856	0.000313992
-18.9729	0.000313992
-18.9601	4.18321e-19
-18.9473	4.18321e-19
-18.9346	4.18321e-19
-18.9218	4.18321e-19
-18.909	4.18321e-19
-18.8963	4.18321e-19
-18.8835	4.18321e-19
-18.8708	4.18321e-19
-18.858	0.000313992
-18.8452	0.000313992
-18.8325	4.18321e-19
-18.8197	4.18321e-19
-18.8069	4.18321e-19
-18.7942	4.18321e-19
-18.7814	4.18321e-19
-18.7686	4.18321e-19
-18.7559	4.18321e-19
-18.7431	4.18321e-19
-18.7303	4.18321e-19
-18.7176	4.18321e-19
-18.7048	4.18321e-19
-18.6921	4.18321e-19
-18.6793	4.18321e-19
-18.6665	0.000627984
-18.6538	4.18321e-19
-18.641	4.18321e-19
-18.6282	0.000313992
-18.6155	4.18321e-19
-18.6027	4.18321e-19
-18.5899	4.18321e-19
-18.5772	0.000313992
-18.5644	4.18321e-19
-18.5517	4.18321e-19
-18.5389	4.18321e-19
-18.5261	4.18321e-19
-18.5134	0.000313992
-18.5006	4.18321e-19
-18.4878	4.18321e-19
-18.4751	4.18321e-19
-18.4623	4.18321e-19
-18.4495	4.18321e-19
-18.4368	4.18321e-19
-18.424	4.18321e-19
-18.4112	4.18321e-19
-18.3985	4.18321e-19
-18.3857	4.18321e-19
-18.373	0.000313992
-18.3602	4.18321e-19
-18.3474	4.18321e-19
-18.3347	4.18321e-19
-18.3219	4.18321e-19
-18.3091	4.18321e-19
-18.2964	4.18321e-19
-18.2836	4.18321e-19
-18.2708	4.18321e-19
-18.2581	4.18321e-19
-18.2453	4.18321e-19
-18.2326	0.000313992
-18.2198	0.000313992
-18.207	0.000313992
-18.1943	4.18321e-19
-18.1815	4.18321e-19
-18.1687	0.000627984
-18.156	4.18321e-19
-18.1432	0.000313992
-18.1304	4.18321e-19
-18.1177	4.18321e-19
-18.1049	4.18321e-19
-18.0921	4.18321e-19
-18.0794	0.000313992
-18.0666	4.18321e-19
-18.0539	4.18321e-19
-18.0411	4.18321e-19
-18.0283	4.18321e-19
-18.0156	4.18321e-19
-18.0028	4.18321e-19
-17.99	4.18321e-19
-17.9773	4.18321e-19
-17.9645	4.18321e-19
-17.9517	0.000627984
-17.939	0.000313992
-17.9262	0.000313992
-17.9135	0.000627984
-17.9007	4.18321e-19
-17.8879	4.18321e-19
-17.8752	0.000313992
-17.8624	0.000313992
-17.8496	0.000313992
-17.8369	4.18321e-19
-17.8241	4.18321e-19
-17.8113	4.18321e-19
-17.7986	4.18321e-19
-17.7858	4.18321e-19
-17.773	4.18321e-19
-17.7603	0.000313992
-17.7475	0.000313992
-17.7348	0.000627984
-17.722	4.18321e-19
-17.7092	4.18321e-19
-17.6965	4.18321e-19
-17.6837	4.18321e-19
-17.6709	0.000313992
-17.6582	4.18321e-19
-17.6454	4.18321e-19
-17.6326	4.18321e-19
-17.6199	0.000313992
-17.6071	4.18321e-19
-17.5944	4.18321e-19
-17.5816	4.18321e-19
-17.5688	4.18321e-19
-17.5561	4.18321e-19
-17.5433	0.000313992
-17.5305	0.000627984
-17.5178	0.000313992
-17.505	4.18321e-19
-17.4922	4.18321e-19
-17.4795	4.18321e-19
-17.4667	0.000313992
-17.4539	0.000313992
-17.4412	4.18321e-19
-17.4284	4.18321e-19
-17.4157	0.000627984
-17.4029	4.18321e-19
-17.3901	0.000313992
-17.3774	4.18321e-19
-17.3646	0.000313992
-17.3518	4.18321e-19
-17.3391	0.000313992
-17.3263	0.000627984
-17.3135	0.000627984
-17.3008	0.000313992
-17.288	4.18321e-19
-17.2753	0.000627984
-17.2625	0.000313992
-17.2497	0.000313992
-17.237	4.18321e-19
-17.2242	4.18321e-19
-17.2114	4.18321e-19
-17.1987	4.18321e-19
-17.1859	4.18321e-19
-17.1731	4.18321e-19
-17.1604	0.000313992
-17.1476	4.18321e-19
-17.1348	4.18321e-19
-17.1221	4.18321e-19
-17.1093	4.18321e-19
-17.0966	0.000313992
-17.0838	0.000313992
-17.071	0.000313992
-17.0583	0.000313992
-17.0455	4.18321e-19
-17.0327	4.18321e-19
-17.02	4.18321e-19
-17.0072	4.18321e-19
-16.9944	0.000627984
-16.9817	0.000941975
-16.9689	4.18321e-19
-16.9562	0.000313992
-16.9434	4.18321e-19
-16.9306	4.18321e-19
-16.9179	4.18321e-19
-16.9051	0.000313992
-16.8923	4.18321e-19
-16.8796	0.000313992
-16.8668	0.000313992
-16.854	0.000941975
-16.8413	0.000313992
-16.8285	4.18321e-19
-16.8157	0.000627984
-16.803	4.18321e-19
-16.7902	0.000627984
-16.7775	0.000627984
-16.7647	0.000313992
-16.7519	4.18321e-19
-16.7392	4.18321e-19
-16.7264	4.18321e-19
-16.7136	0.000627984
-16.7009	0.000313992
-16.6881	0.000941975
-16.6753	0.000313992
-16.6626	0.000941975
-16.6498	4.18321e-19
-16.6371	0.00125597
-16.6243	4.18321e-19
-16.6115	0.000313992
-16.5988	4.18321e-19
-16.586	0.000313992
-16.5732	0.000941975
-16.5605	4.18321e-19
-16.5477	0.000313992
-16.5349	0.000627984
-16.5222	0.000627984
-16.5094	4.18321e-19
-16.4966	4.18321e-19
-16.4839	0.000313992
-16.4711	0.000313992
-16.4584	0.000313992
-16.4456	0.000313992
-16.4328	0.000627984
-16.4201	0.000313992
-16.4073	0.000627984
-16.3945	4.18321e-19
-16.3818	0.000313992
-16.369	0.000313992
-16.3562	0.000313992
-16.3435	4.18321e-19
-16.3307	0.000627984
-16.318	0.000627984
-16.3052	0.000313992
-16.2924	0.000313992
-16.2797	0.000941975
-16.2669	0.000627984
-16.2541	4.18321e-19
-16.2414	0.000313992
-16.2286	4.18321e-19
-16.2158	0.000313992
-16.2031	4.18321e-19
-16.1903	0.000313992
-16.1775	4.18321e-19
-16.1648	0.00125597
-16.152	4.18321e-19
-16.1393	0.000313992
-16.1265	0.000313992
-16.1137	4.18321e-19
-16.101	0.000313992
-16.0882	0.000313992
-16.0754	0.000313992
-16.0627	0.000313992
-16.0499	0.000627984
-16.0371	0.000313992
-16.0244	0.000313992
-16.0116	0.000313992
-15.9989	0.000313992
-15.9861	0.000627984
-15.9733	4.18321e-19
-15.9606	0.000313992
-15.9478	4.18321e-19
-15.935	4.18321e-19
-15.9223	4.18321e-19
-15.9095	0.000313992
-15.8967	0.000941975
-15.884	0.000627984
-15.8712	0.000627984
-15.8584	0.000627984
-15.8457	4.18321e-19
-15.8329	0.000627984
-15.8202	4.18321e-19
-15.8074	4.18321e-19
-15.7946	4.18321e-19
-15.7819	0.000627984
-15.7691	0.00125597
-15.7563	4.18321e-19
-15.7436	0.000313992
-15.7308	0.000313992
-15.718	4.18321e-19
-15.7053	4.18321e-19
-15.6925	0.000627984
-15.6798	4.18321e-19
-15.667	0.000313992
-15.6542	0.000313992
-15.6415	0.000313992
-15.6287	4.18321e-19
-15.6159	4.18321e-19
-15.6032	0.000313992
-15.5904	4.18321e-19
-15.5776	0.000313992
-15.5649	0.00125597
-15.5521	0.000941975
-15.5393	0.000313992
-15.5266	4.18321e-19
-15.5138	0.000941975
-15.5011	0.000627984
-15.4883	0.000627984
-15.4755	4.18321e-19
-15.4628	4.18321e-19
-15.45	0.000627984
-15.4372	0.000313992
-15.4245	0.000313992
-15.4117	0.000627984
-15.3989	0.000627984
-15.3862	0.000313992
-15.3734	4.18321e-19
-15.3607	4.18321e-19
-15.3479	0.000627984
-15.3351	4.18321e-19
-15.3224	0.000313992
-15.3096	4.18321e-19
-15.2968	0.000313992
-15.2841	4.18321e-19
-15.2713	0.000627984
-15.2585	0.000627984
-15.2458	4.18321e-19
-15.233	0.000313992
-15.2202	0.000627984
-15.2075	4.18321e-19
-15.1947	4.18321e-19
-15.182	0.000941975
-15.1692	0.000627984
-15.1564	0.000313992
-15.1437	0.000627984
-15.1309	0.000941975
-15.1181	0.000313992
-15.1054	0.000313992
-15.0926	0.000313992
-15.0798	4.18321e-19
-15.0671	0.00156996
-15.0543	0.000313992
-15.0416	0.000313992
-15.0288	0.000313992
-15.016	0.000313992
-15.0033	4.18321e-19
-14.9905	0.000627984
-14.9777	0.000627984
-14.965	4.18321e-19
-14.9522	0.000627984
-14.9394	0.000313992
-14.9267	0.000941975
-14.9139	4.18321e-19
-14.9011	4.18321e-19
-14.8884	0.000313992
-14.8756	4.18321e-19
-14.8629	0.000313992
-14.8501	4.18321e-19
-14.8373	0.000627984
-14.8246	0.000627984
-14.8118	0.000313992
-14.799	0.000313992
-14.7863	4.18321e-19
-14.7735	4.18321e-19
-14.7607	0.000313992
-14.748	0.000941975
-14.7352	0.000313992
-14.7225	4.18321e-19
-14.7097	0.000941975
-14.6969	4.18321e-19
-14.6842	0.000313992
-14.6714	0.000627984
-14.6586	4.18321e-19
-14.6459	0.000941975
-14.6331	4.18321e-19
-14.6203	4.18321e-19
-14.6076	4.18321e-19
-14.5948	0.000627984
-14.582	0.000627984
-14.5693	0.00156996
-14.5565	0.000627984
-14.5438	0.000627984
-14.531	0.000627984
-14.5182	4.18321e-19
-14.5055	0.000627984
-14.4927	0.000941975
-14.4799	0.000313992
-14.4672	0.000627984
-14.4544	0.000941975
-14.4416	0.000627984
-14.4289	0.000313992
-14.4161	0.000313992
-14.4034	4.18321e-19
-14.3906	0.000313992
-14.3778	0.000313992
-14.3651	4.18321e-19
-14.3523	4.18321e-19
-14.3395	0.000627984
-14.3268	0.000313992
-14.314	0.000941975
-14.3012	0.000313992
-14.2885	0.000627984
-14.2757	0.000627984
-14.2629	4.18321e-19
-14.2502	0.000313992
-14.2374	4.18321e-19
-14.2247	0.000313992
-14.2119	4.18321e-19
-14.1991	4.18321e-19
-14.1864	0.000313992
-14.1736	0.000313992
-14.1608	0.00125597
-14.1481	0.000941975
-14.1353	0.000313992
-14.1225	0.000941975
-14.1098	0.000313992
-14.097	4.18321e-19
-14.0843	0.000313992
-14.0715	4.18321e-19
-14.0587	4.18321e-19
-14.046	0.000313992
-14.0332	0.000313992
-14.0204	4.18321e-19
-14.0077	4.18321e-19
-13.9949	0.000313992
-13.9821	0.000313992
-13.9694	0.000313992
-13.9566	0.000627984
-13.9438	0.000313992
-13.9311	4.18321e-19
-13.9183	0.00156996
-13.9056	4.18321e-19
-13.8928	0.000627984
-13.88	4.18321e-19
-13.8673	4.18321e-19
-13.8545	0.000313992
-13.8417	4.18321e-19
-13.829	0.000627984
-13.8162	4.18321e-19
-13.8034	0.000313992
-13.7907	4.18321e-19
-13.7779	0.000627984
-13.7652	0.000313992
-13.7524	0.000627984
-13.7396	4.18321e-19
-13.7269	4.18321e-19
-13.7141	0.000313992
-13.7013	4.18321e-19
-13.6886	4.18321e-19
-13.6758	0.000313992
-13.663	4.18321e-19
-13.6503	0.000627984
-13.6375	0.000313992
-13.6247	4.18321e-19
-13.612	0.000313992
-13.5992	0.000941975
-13.5865	0.000941975
-13.5737	0.000313992
-13.5609	0.000313992
-13.5482	4.18321e-19
-13.5354	0.000313992
-13.5226	0.000313992
-13.5099	0.000313992
-13.4971	0.000313992
-13.4843	0.000313992
-13.4716	4.18321e-19
-13.4588	4.18321e-19
-13.4461	0.000313992
-13.4333	0.000941975
-13.4205	0.000627984
-13.4078	4.18321e-19
-13.395	4.18321e-19
-13.3822	0.000627984
-13.3695	0.000627984
-13.3567	0.000627984
-13.3439	0.000313992
-13.3312	0.000313992
-13.3184	0.000627984
-13.3056	0.000941975
-13.2929	0.000627984
-13.2801	0.000313992
-13.2674	0.000627984
-13.2546	0.00125597
-13.2418	0.000313992
-13.2291	0.000941975
-13.2163	0.000313992
-13.2035	0.000627984
-13.1908	0.000313992
-13.178	0.000941975
-13.1652	4.18321e-19
-13.1525	0.000313992
-13.1397	0.000941975
-13.127	0.000313992
-13.1142	4.18321e-19
-13.1014	0.000313992
-13.0887	0.000313992
-13.0759	0.000627984
-13.0631	0.000313992
-13.0504	0.000313992
-13.0376	0.000627984
-13.0248	4.18321e-19
-13.0121	4.18321e-19
-12.9993	4.18321e-19
-12.9865	0.000313992
-12.9738	0.000313992
-12.961	0.000941975
-12.9483	0.000627984
-12.9355	0.000627984
-12.9227	0.000313992
-12.91	0.000627984
-12.8972	0.000313992
-12.8844	0.000313992
-12.8717	0.000313992
-12.8589	0.000313992
-12.8461	4.18321e-19
-12.8334	0.000313992
-12.8206	4.18321e-19
-12.8079	4.18321e-19
-12.7951	4.18321e-19
-12.7823	4.18321e-19
-12.7696	0.000941975
-12.7568	0.000313992
-12.744	0.000313992
-12.7313	0.00125597
-12.7185	0.000313992
-12.7057	4.18321e-19
-12.693	4.18321e-19
-12.6802	0.000313992
-12.6674	0.000941975
-12.6547	0.000313992
-12.6419	0.000313992
-12.6292	0.000313992
-12.6164	0.000627984
-12.6036	0.000313992
-12.5909	0.000313992
-12.5781	4.18321e-19
-12.5653	0.000313992
-12.5526	0.00156996
-12.5398	0.000313992
-12.527	0.000941975
-12.5143	4.18321e-19
-12.5015	0.000941975
-12.4888	4.18321e-19
-12.476	0.000627984
-12.4632	0.00125597
-12.4505	0.000627984
-12.4377	0.000941975
-12.4249	0.000313992
-12.4122	0.000627984
-12.3994	0.00125597
-12.3866	0.000627984
-12.3739	0.000313992
-12.3611	0.000313992
-12.3483	0.000313992
-12.3356	0.000627984
-12.3228	4.18321e-19
-12.3101	4.18321e-19
-12.2973	0.000313992
-12.2845	0.000627984
-12.2718	0.000313992
-12.259	0.000313992
-12.2462	4.18321e-19
-12.2335	0.000941975
-12.2207	0.00156996
-12.2079	4.18321e-19
-12.1952	4.18321e-19
-12.1824	4.18321e-19
-12.1697	0.000627984
-12.1569	0.000313992
-12.1441	0.000627984
-12.1314	0.000627984
-12.1186	0.000627984
-12.1058	0.000313992
-12.0931	4.18321e-19
-12.0803	0.000313992
-12.0675	0.000627984
-12.0548	0.000313992
-12.042	0.000627984
-12.0292	0.000313992
-12.0165	0.000627984
-12.0037	0.000313992
-11.991	4.18321e-19
-11.9782	0.000627984
-11.9654	0.000313992
-11.9527	0.000313992
-11.9399	0.000313992
-11.9271	0.000313992
-11.9144	0.000313992
-11.9016	0.000941975
-11.8888	0.000313992
-11.8761	0.000313992
-11.8633	4.18321e-19
-11.8506	0.000313992
-11.8378	0.000627984
-11.825	0.000941975
-11.8123	0.000627984
-11.7995	4.18321e-19
-11.7867	0.000627984
-11.774	0.000627984
-11.7612	4.18321e-19
-11.7484	0.000627984
-11.7357	0.000313992
-11.7229	0.000627984
-11.7101	0.000313992
-11.6974	0.000941975
-11.6846	0.000313992
-11.6719	0.000313992
-11.6591	0.000627984
-11.6463	0.000313992
-11.6336	0.000313992
-11.6208	0.000313992
-11.608	0.000627984
-11.5953	0.000313992
-11.5825	4.18321e-19
-11.5697	0.000313992
-11.557	4.18321e-19
-11.5442	0.000313992
-11.5315	0.000313992
-11.5187	0.000627984
-11.5059	4.18321e-19
-11.4932	0.000941975
-11.4804	4.18321e-19
-11.4676	4.18321e-19
-11.4549	0.000313992
-11.4421	0.000313992
-11.4293	0.000313992
-11.4166	0.000313992
-11.4038	4.18321e-19
-11.391	0.000313992
-11.3783	0.000627984
-11.3655	0.000941975
-11.3528	4.18321e-19
-11.34	4.18321e-19
-11.3272	4.18321e-19
-11.3145	0.000941975
-11.3017	0.000941975
-11.2889	0.000313992
-11.2762	0.000313992
-11.2634	0.000627984
-11.2506	0.000313992
-11.2379	0.000313992
-11.2251	0.000941975
-11.2124	0.000313992
-11.1996	4.18321e-19
-11.1868	0.000313992
-11.1741	0.000627984
-11.1613	4.18321e-19
-11.1485	0.000313992
-11.1358	0.000313992
-11.123	0.000313992
-11.1102	4.18321e-19
-11.0975	0.000313992
-11.0847	0.000627984
-11.0719	0.000627984
-11.0592	0.000313992
-11.0464	0.000627984
-11.0337	0.00125597
-11.0209	0.000313992
-11.0081	0.000313992
-10.9954	0.000627984
-10.9826	0.000313992
-10.9698	0.000313992
-10.9571	4.18321e-19
-10.9443	4.18321e-19
-10.9315	0.000941975
-10.9188	4.18321e-19
-10.906	0.000627984
-10.8933	0.000313992
-10.8805	0.000313992
-10.8677	4.18321e-19
-10.855	0.000627984
-10.8422	0.000627984
-10.8294	0.000313992
-10.8167	0.000313992
-10.8039	0.000313992
-10.7911	0.000313992
-10.7784	0.000313992
-10.7656	0.000627984
-10.7528	0.000941975
-10.7401	0.000313992
-10.7273	0.000313992
-10.7146	4.18321e-19
-10.7018	0.000941975
-10.689	0.000627984
-10.6763	4.18321e-19
-10.6635	0.000313992
-10.6507	0.000941975
-10.638	0.000627984
-10.6252	0.000313992
-10.6124	0.000941975
-10.5997	0.000313992
-10.5869	0.000627984
-10.5742	0.000941975
-10.5614	4.18321e-19
-10.5486	4.18321e-19
-10.5359	0.000627984
-10.5231	0.00188395
-10.5103	0.000313992
-10.4976	4.18321e-19
-10.4848	4.18321e-19
-10.472	0.000627984
-10.4593	0.000627984
-10.4465	0.00156996
-10.4337	4.18321e-19
-10.421	0.000941975
-10.4082	4.18321e-19
-10.3955	0.000627984
-10.3827	0.000627984
-10.3699	4.18321e-19
-10.3572	0.000313992
-10.3444	0.000313992
-10.3316	0.000313992
-10.3189	0.000627984
-10.3061	0.000313992
-10.2933	0.000313992
-10.2806	0.000941975
-10.2678	4.18321e-19
-10.2551	0.000313992
-10.2423	0.000941975
-10.2295	0.000313992
-10.2168	0.000941975
-10.204	4.18321e-19
-10.1912	4.18321e-19
-10.1785	0.000313992
-10.1657	0.000627984
-10.1529	0.000941975
-10.1402	4.18321e-19
-10.1274	0.000627984
-10.1146	0.000941975
-10.1019	0.000627984
-10.0891	0.000313992
-10.0764	0.000627984
-10.0636	4.18321e-19
-10.0508	0.000941975
-10.0381	0.000627984
-10.0253	0.000627984
-10.0125	0.000941975
-9.99977	0.000627984
-9.98701	0.000627984
-9.97424	0.000313992
-9.96148	4.18321e-19
-9.94872	0.000313992
-9.93595	0.000313992
-9.92319	0.000941975
-9.91042	0.000313992
-9.89766	0.000627984
-9.8849	0.000313992
-9.87213	0.000313992
-9.85937	0.000313992
-9.8466	0.000313992
-9.83384	0.000313992
-9.82108	0.000627984
-9.80831	0.000627984
-9.79555	0.000627984
-9.78278	0.000627984
-9.77002	0.000627984
-9.75726	0.000627984
-9.74449	0.00125597
-9.73173	4.18321e-19
-9.71896	0.000627984
-9.7062	0.000313992
-9.69344	0.000941975
-9.68067	0.000313992
-9.66791	0.000941975
-9.65514	0.000627984
-9.64238	4.18321e-19
-9.62962	0.000627984
-9.61685	0.000627984
-9.60409	0.000627984
-9.59132	0.000941975
-9.57856	4.18321e-19
-9.5658	0.000313992
-9.55303	0.000313992
-9.54027	0.000627984
-9.5275	4.18321e-19
-9.51474	0.000313992
-9.50198	0.000627984
-9.48921	0.000627984
-9.47645	0.000313992
-9.46368	4.18321e-19
-9.45092	0.000313992
-9.43816	4.18321e-19
-9.42539	4.18321e-19
-9.41263	0.000313992
-9.39986	0.000627984
-9.3871	0.00125597
-9.37434	0.000627984
-9.36157	0.00125597
-9.34881	4.18321e-19
-9.33604	0.000313992
-9.32328	0.000313992
-9.31052	0.000313992
-9.29775	0.000313992
-9.28499	0.000941975
-9.27222	0.000313992
-9.25946	0.000941975
-9.2467	4.18321e-19
-9.23393	4.18321e-19
-9.22117	0.000627984
-9.2084	0.000941975
-9.19564	4.18321e-19
-9.18288	4.18321e-19
-9.17011	0.000313992
-9.15735	0.000313992
-9.14458	0.000941975
-9.13182	4.18321e-19
-9.11906	0.00125597
-9.10629	0.000941975
-9.09353	4.18321e-19
-9.08076	0.000313992
-9.068	0.000313992
-9.05524	0.000313992
-9.04247	0.000627984
-9.02971	4.18321e-19
-9.01694	0.000627984
-9.00418	4.18321e-19
-8.99142	0.000627984
-8.97865	0.000941975
-8.96589	0.00156996
-8.95312	4.18321e-19
-8.94036	4.18321e-19
-8.9276	4.18321e-19
-8.91483	0.000627984
-8.90207	0.000627984
-8.8893	0.000627984
-8.87654	0.000627984
-8.86378	0.00156996
-8.85101	0.000627984
-8.83825	0.000627984
-8.82548	0.000313992
-8.81272	4.18321e-19
-8.79996	0.000941975
-8.78719	0.000627984
-8.77443	0.000313992
-8.76166	0.000627984
-8.7489	4.18321e-19
-8.73614	0.000941975
-8.72337	0.000941975
-8.71061	0.000313992
-8.69784	0.000627984
-8.68508	0.000627984
-8.67232	0.000313992
-8.65955	0.000627984
-8.64679	0.000627984
-8.63402	0.000941975
-8.62126	0.000313992
-8.6085	4.18321e-19
-8.59573	0.000313992
-8.58297	0.000313992
-8.5702	0.000313992
-8.55744	4.18321e-19
-8.54468	0.000941975
-8.53191	0.000627984
-8.51915	4.18321e-19
-8.50638	0.000627984
-8.49362	0.000941975
-8.48086	0.000941975
-8.46809	0.000941975
-8.45533	0.000313992
-8.44256	0.00125597
-8.4298	0.000627984
-8.41704	0.000627984
-8.40427	0.000313992
-8.39151	0.000941975
-8.37874	0.000627984
-8.36598	4.18321e-19
-8.35322	0.000941975
-8.34045	0.000627984
-8.32769	4.18321e-19
-8.31492	0.000627984
-8.30216	0.000313992
-8.2894	0.000627984
-8.27663	0.000627984
-8.26387	4.18321e-19
-8.2511	0.000941975
-8.23834	0.000941975
-8.22558	0.000313992
-8.21281	0.000627984
-8.20005	0.000627984
-8.18728	4.18321e-19
-8.17452	0.000313992
-8.16176	0.00156996
-8.14899	0.000627984
-8.13623	4.18321e-19
-8.12346	0.000313992
-8.1107	0.000941975
-8.09794	0.000627984
-8.08517	0.000941975
-8.07241	0.000627984
-8.05964	0.000627984
-8.04688	0.000313992
-8.03412	0.000627984
-8.02135	0.000941975
-8.00859	0.000313992
-7.99582	4.18321e-19
-7.98306	0.000313992
-7.9703	0.000313992
-7.95753	0.00125597
-7.94477	0.000313992
-7.932	4.18321e-19
-7.91924	0.000627984
-7.90648	0.000313992
-7.89371	0.000627984
-7.88095	0.000313992
-7.86818	0.000313992
-7.85542	0.00125597
-7.84266	0.000941975
-7.82989	0.000313992
-7.81713	4.18321e-19
-7.80436	4.18321e-19
-7.7916	4.18321e-19
-7.77884	0.000941975
-7.76607	0.000313992
-7.75331	0.00156996
-7.74054	4.18321e-19
-7.72778	0.000941975
-7.71502	0.000627984
-7.70225	0.000941975
-7.68949	0.000627984
-7.67672	0.000313992
-7.66396	0.000627984
-7.6512	0.000313992
-7.63843	0.000627984
-7.62567	0.000627984
-7.6129	0.000313992
-7.60014	0.00125597
-7.58738	0.000941975
-7.57461	4.18321e-19
-7.56185	0.00156996
-7.54908	0.000313992
-7.53632	0.000313992
-7.52356	4.18321e-19
-7.51079	0.000941975
-7.49803	0.000627984
-7.48526	0.000313992
-7.4725	0.000313992
-7.45974	0.000941975
-7.44697	0.000627984
-7.43421	0.000941975
-7.42144	0.000941975
-7.40868	4.18321e-19
-7.39592	0.000941975
-7.38315	0.000313992
-7.37039	0.000313992
-7.35762	0.00125597
-7.34486	0.000313992
-7.3321	0.000313992
-7.31933	0.000313992
-7.30657	0.000941975
-7.2938	0.000627984
-7.28104	4.18321e-19
-7.26828	4.18321e-19
-7.25551	0.000627984
-7.24275	0.000313992
-7.22998	0.00125597
-7.21722	0.000313992
-7.20446	0.00156996
-7.19169	4.18321e-19
-7.17893	4.18321e-19
-7.16616	4.18321e-19
-7.1534	0.000941975
-7.14064	4.18321e-19
-7.12787	0.000313992
-7.11511	0.000627984
-7.10234	0.000627984
-7.08958	0.000627984
-7.07682	0.000313992
-7.06405	0.000313992
-7.05129	0.000313992
-7.03852	0.000313992
-7.02576	0.000941975
-7.013	0.000627984
-7.00023	0.000313992
-6.98747	0.000941975
-6.9747	0.000941975
-6.96194	0.000313992
-6.94918	0.000941975
-6.93641	0.000627984
-6.92365	0.00125597
-6.91088	4.18321e-19
-6.89812	0.000313992
-6.88536	0.000941975
-6.87259	0.000941975
-6.85983	0.000941975
-6.84706	0.000313992
-6.8343	0.000941975
-6.82154	0.000313992
-6.80877	0.000627984
-6.79601	0.000941975
-6.78324	0.000627984
-6.77048	0.000941975
-6.75772	0.000627984
-6.74495	0.000627984
-6.73219	4.18321e-19
-6.71942	0.000941975
-6.70666	0.000313992
-6.6939	0.000941975
-6.68113	0.000941975
-6.66837	0.000313992
-6.6556	0.000313992
-6.64284	0.000627984
-6.63008	0.000313992
-6.61731	0.00125597
-6.60455	0.000313992
-6.59178	0.000313992
-6.57902	0.000941975
-6.56626	0.000627984
-6.55349	0.000627984
-6.54073	0.00282593
-6.52796	0.000627984
-6.5152	0.000313992
-6.50244	0.00188395
-6.48967	0.00125597
-6.47691	0.000941975
-6.46414	0.00125597
-6.45138	0.000941975
-6.43862	0.000313992
-6.42585	0.000941975
-6.41309	0.000313992
-6.40032	0.000627984
-6.38756	0.00156996
-6.3748	0.000313992
-6.36203	0.000941975
-6.34927	0.00125597
-6.3365	0.000627984
-6.32374	0.000941975
-6.31098	0.000313992
-6.29821	0.00125597
-6.28545	0.000627984
-6.27268	0.00156996
-6.25992	0.00125597
-6.24716	0.000313992
-6.23439	0.000313992
-6.22163	0.000313992
-6.20886	0.000627984
-6.1961	0.00125597
-6.18334	0.000313992
-6.17057	0.00125597
-6.15781	0.000627984
-6.14504	0.000627984
-6.13228	0.000313992
-6.11952	0.000627984
-6.10675	0.000627984
-6.09399	4.18321e-19
-6.08122	0.00125597
-6.06846	0.000313992
-6.0557	0.000313992
-6.04293	0.000627984
-6.03017	4.18321e-19
-6.0174	0.00156996
-6.00464	0.000313992
-5.99188	0.000941975
-5.97911	0.000941975
-5.96635	0.000941975
-5.95358	0.000627984
-5.94082	0.00156996
-5.92806	0.000313992
-5.91529	4.18321e-19
-5.90253	4.18321e-19
-5.88976	0.00188395
-5.877	0.000941975
-5.86424	0.00125597
-5.85147	0.000627984
-5.83871	4.18321e-19
-5.82594	0.000313992
-5.81318	0.000313992
-5.80042	0.00125597
-5.78765	0.000941975
-5.77489	0.000627984
-5.76212	0.000313992
-5.74936	0.000627984
-5.7366	0.000313992
-5.72383	0.000627984
-5.71107	0.000941975
-5.6983	0.000941975
-5.68554	0.000941975
-5.67278	0.000941975
-5.66001	0.000313992
-5.64725	0.000313992
-5.63448	0.000627984
-5.62172	0.00125597
-5.60896	0.000627984
-5.59619	0.00188395
-5.58343	4.18321e-19
-5.57066	0.000313992
-5.5579	0.000313992
-5.54514	0.000313992
-5.53237	0.000627984
-5.51961	0.000627984
-5.50684	0.00188395
-5.49408	0.000627984
-5.48132	4.18321e-19
-5.46855	0.000627984
-5.45579	0.000627984
-5.44302	0.00125597
-5.43026	0.00125597
-5.4175	0.000627984
-5.40473	0.000627984
-5.39197	0.00188395
-5.3792	0.000941975
-5.36644	4.18321e-19
-5.35368	4.18321e-19
-5.34091	0.00125597
-5.32815	0.000627984
-5.31538	0.00125597
-5.30262	0.00188395
-5.28986	0.000941975
-5.27709	4.18321e-19
-5.26433	0.000941975
-5.25156	0.000313992
-5.2388	0.000941975
-5.22604	0.00188395
-5.21327	0.000627984
-5.20051	4.18321e-19
-5.18774	0.000313992
-5.17498	0.000941975
-5.16222	0.000941975
-5.14945	0.00188395
-5.13669	0.00188395
-5.12392	0.000313992
-5.11116	0.000941975
-5.0984	0.000941975
-5.08563	0.00156996
-5.07287	0.00156996
-5.0601	4.18321e-19
-5.04734	0.00156996
-5.03458	0.00219794
-5.02181	0.000941975
-5.00905	0.00125597
-4.99628	0.000627984
-4.98352	0.000313992
-4.97076	0.00188395
-4.95799	0.000941975
-4.94523	0.00156996
-4.93246	4.18321e-19
-4.9197	0.000627984
-4.90694	0.000313992
-4.89417	0.000941975
-4.88141	0.000941975
-4.86864	0.000627984
-4.85588	0.000941975
-4.84312	0.00188395
-4.83035	0.00156996
-4.81759	0.000941975
-4.80482	0.00125597
-4.79206	0.000941975
-4.7793	0.000627984
-4.76653	0.00156996
-4.75377	0.00219794
-4.741	0.00125597
-4.72824	0.000627984
-4.71548	0.000941975
-4.70271	0.000941975
-4.68995	0.00156996
-4.67718	4.18321e-19
-4.66442	0.00156996
-4.65166	0.000941975
-4.63889	4.18321e-19
-4.62613	0.000941975
-4.61336	0.000627984
-4.6006	0.000941975
-4.58784	0.00125597
-4.57507	0.00125597
-4.56231	0.000627984
-4.54954	0.00125597
-4.53678	0.000627984
-4.52402	0.000627984
-4.51125	0.000627984
-4.49849	0.000313992
-4.48572	0.000313992
-4.47296	0.00125597
-4.4602	0.000941975
-4.44743	4.18321e-19
-4.43467	0.00219794
-4.4219	0.00125597
-4.40914	0.000941975
-4.39638	0.000627984
-4.38361	0.00219794
-4.37085	0.00345391
-4.35808	0.000941975
-4.34532	0.000313992
-4.33256	0.00125597
-4.31979	0.000313992
-4.30703	0.00125597
-4.29426	0.000627984
-4.2815	0.00125597
-4.26874	0.00219794
-4.25597	0.000313992
-4.24321	0.000941975
-4.23044	0.000941975
-4.21768	0.00125597
-4.20492	0.000941975
-4.19215	0.000627984
-4.17939	0.000941975
-4.16662	0.00219794
-4.15386	0.00156996
-4.1411	0.00125597
-4.12833	0.00125597
-4.11557	0.00125597
-4.1028	0.000941975
-4.09004	0.000627984
-4.07728	0.00156996
-4.06451	0.000627984
-4.05175	0.00125597
-4.03898	0.00188395
-4.02622	0.000941975
-4.01346	0.00188395
-4.00069	0.000313992
-3.98793	0.00156996
-3.97516	0.00188395
-3.9624	0.000313992
-3.94964	0.00156996
-3.93687	0.000941975
-3.92411	0.00219794
-3.91134	0.00219794
-3.89858	0.00125597
-3.88582	0.000627984
-3.87305	0.000627984
-3.86029	0.00156996
-3.84752	0.00188395
-3.83476	0.00156996
-3.822	0.00156996
-3.80923	0.000941975
-3.79647	0.000313992
-3.7837	0.00125597
-3.77094	0.00219794
-3.75818	0.00188395
-3.74541	0.00188395
-3.73265	0.00219794
-3.71988	0.00125597
-3.70712	0.000627984
-3.69436	0.00156996
-3.68159	0.000941975
-3.66883	0.00125597
-3.65606	0.000627984
-3.6433	0.000627984
-3.63054	0.000941975
-3.61777	0.00156996
-3.60501	0.00125597
-3.59224	0.000941975
-3.57948	4.18321e-19
-3.56672	0.000941975
-3.55395	0.00156996
-3.54119	0.00219794
-3.52842	0.000313992
-3.51566	0.00219794
-3.5029	0.000313992
-3.49013	0.000941975
-3.47737	0.000627984
-3.4646	0.00188395
-3.45184	0.00156996
-3.43908	0.00219794
-3.42631	0.000941975
-3.41355	0.00188395
-3.40078	0.00125597
-3.38802	0.00156996
-3.37526	0.000313992
-3.36249	0.000313992
-3.34973	0.00156996
-3.33696	0.00188395
-3.3242	0.000627984
-3.31144	0.00188395
-3.29867	0.00219794
-3.28591	0.00156996
-3.27314	0.000941975
-3.26038	0.00219794
-3.24762	0.00219794
-3.23485	0.00125597
-3.22209	0.00125597
[truncated: 4,001 more rows]

## Sheet: (0.389,0)
Energy loss (eV)	Intensity (a.u.)
-28.6996	4.51956e-19
-28.6869	0.000339238
-28.6741	4.51956e-19
-28.6614	4.51956e-19
-28.6486	0.00101771
-28.6358	0.000339238
-28.6231	0.000678476
-28.6103	0.000339238
-28.5975	0.000339238
-28.5848	0.000339238
-28.572	4.51956e-19
-28.5592	4.51956e-19
-28.5465	0.000339238
-28.5337	0.000678476
-28.5209	0.000339238
-28.5082	0.000678476
-28.4954	0.000339238
-28.4827	0.000339238
-28.4699	0.000339238
-28.4571	4.51956e-19
-28.4444	0.000339238
-28.4316	4.51956e-19
-28.4188	0.000339238
-28.4061	4.51956e-19
-28.3933	0.000678476
-28.3805	0.000339238
-28.3678	0.00101771
-28.355	0.000678476
-28.3423	0.000339238
-28.3295	0.000339238
-28.3167	0.000678476
-28.304	0.000339238
-28.2912	0.000339238
-28.2784	0.000678476
-28.2657	0.000339238
-28.2529	4.51956e-19
-28.2401	0.000339238
-28.2274	0.00101771
-28.2146	4.51956e-19
-28.2018	0.00135695
-28.1891	0.000339238
-28.1763	0.000339238
-28.1636	0.00101771
-28.1508	0.000339238
-28.138	4.51956e-19
-28.1253	0.000339238
-28.1125	0.000678476
-28.0997	0.000339238
-28.087	4.51956e-19
-28.0742	0.000678476
-28.0614	0.000339238
-28.0487	4.51956e-19
-28.0359	0.00101771
-28.0232	0.000339238
-28.0104	4.51956e-19
-27.9976	0.000339238
-27.9849	0.000678476
-27.9721	0.000339238
-27.9593	4.51956e-19
-27.9466	0.000678476
-27.9338	0.000339238
-27.921	4.51956e-19
-27.9083	4.51956e-19
-27.8955	4.51956e-19
-27.8827	4.51956e-19
-27.87	0.000339238
-27.8572	0.000339238
-27.8445	0.000678476
-27.8317	0.000339238
-27.8189	0.000678476
-27.8062	0.000678476
-27.7934	4.51956e-19
-27.7806	0.000339238
-27.7679	0.000339238
-27.7551	0.000678476
-27.7423	0.000678476
-27.7296	0.000678476
-27.7168	4.51956e-19
-27.7041	0.000678476
-27.6913	0.000678476
-27.6785	0.000678476
-27.6658	0.000678476
-27.653	4.51956e-19
-27.6402	0.00101771
-27.6275	4.51956e-19
-27.6147	4.51956e-19
-27.6019	4.51956e-19
-27.5892	0.00101771
-27.5764	4.51956e-19
-27.5636	4.51956e-19
-27.5509	4.51956e-19
-27.5381	0.000339238
-27.5254	4.51956e-19
-27.5126	0.000339238
-27.4998	0.000339238
-27.4871	0.00101771
-27.4743	4.51956e-19
-27.4615	0.00101771
-27.4488	4.51956e-19
-27.436	0.000339238
-27.4232	0.00135695
-27.4105	4.51956e-19
-27.3977	0.000339238
-27.385	0.00101771
-27.3722	0.000678476
-27.3594	0.00101771
-27.3467	0.000339238
-27.3339	0.000339238
-27.3211	4.51956e-19
-27.3084	0.000678476
-27.2956	4.51956e-19
-27.2828	0.000678476
-27.2701	4.51956e-19
-27.2573	4.51956e-19
-27.2445	4.51956e-19
-27.2318	4.51956e-19
-27.219	4.51956e-19
-27.2063	0.000678476
-27.1935	0.000678476
-27.1807	4.51956e-19
-27.168	0.000339238
-27.1552	4.51956e-19
-27.1424	4.51956e-19
-27.1297	0.000339238
-27.1169	4.51956e-19
-27.1041	0.000678476
-27.0914	0.000678476
-27.0786	0.000678476
-27.0659	0.000339238
-27.0531	0.000339238
-27.0403	4.51956e-19
-27.0276	4.51956e-19
-27.0148	4.51956e-19
-27.002	0.000339238
-26.9893	0.000339238
-26.9765	0.000339238
-26.9637	0.000339238
-26.951	4.51956e-19
-26.9382	4.51956e-19
-26.9254	4.51956e-19
-26.9127	0.000339238
-26.8999	4.51956e-19
-26.8872	0.000339238
-26.8744	4.51956e-19
-26.8616	0.000339238
-26.8489	0.000339238
-26.8361	4.51956e-19
-26.8233	4.51956e-19
-26.8106	4.51956e-19
-26.7978	4.51956e-19
-26.785	0.000339238
-26.7723	4.51956e-19
-26.7595	4.51956e-19
-26.7468	0.000339238
-26.734	4.51956e-19
-26.7212	0.000678476
-26.7085	4.51956e-19
-26.6957	0.000339238
-26.6829	4.51956e-19
-26.6702	0.000339238
-26.6574	0.000678476
-26.6446	0.000339238
-26.6319	4.51956e-19
-26.6191	0.00101771
-26.6063	0.000339238
-26.5936	4.51956e-19
-26.5808	4.51956e-19
-26.5681	4.51956e-19
-26.5553	0.000339238
-26.5425	4.51956e-19
-26.5298	0.000339238
-26.517	4.51956e-19
-26.5042	4.51956e-19
-26.4915	4.51956e-19
-26.4787	0.000678476
-26.4659	4.51956e-19
-26.4532	0.000339238
-26.4404	4.51956e-19
-26.4277	4.51956e-19
-26.4149	4.51956e-19
-26.4021	4.51956e-19
-26.3894	4.51956e-19
-26.3766	4.51956e-19
-26.3638	0.000339238
-26.3511	4.51956e-19
-26.3383	0.000678476
-26.3255	0.000339238
-26.3128	4.51956e-19
-26.3	4.51956e-19
-26.2872	4.51956e-19
-26.2745	4.51956e-19
-26.2617	0.000339238
-26.249	0.000678476
-26.2362	4.51956e-19
-26.2234	0.000678476
-26.2107	4.51956e-19
-26.1979	0.000339238
-26.1851	4.51956e-19
-26.1724	4.51956e-19
-26.1596	4.51956e-19
-26.1468	0.000339238
-26.1341	4.51956e-19
-26.1213	0.000678476
-26.1086	4.51956e-19
-26.0958	4.51956e-19
-26.083	4.51956e-19
-26.0703	0.000678476
-26.0575	4.51956e-19
-26.0447	4.51956e-19
-26.032	4.51956e-19
-26.0192	4.51956e-19
-26.0064	4.51956e-19
-25.9937	4.51956e-19
-25.9809	4.51956e-19
-25.9681	4.51956e-19
-25.9554	4.51956e-19
-25.9426	4.51956e-19
-25.9299	4.51956e-19
-25.9171	4.51956e-19
-25.9043	4.51956e-19
-25.8916	4.51956e-19
-25.8788	4.51956e-19
-25.866	4.51956e-19
-25.8533	4.51956e-19
-25.8405	4.51956e-19
-25.8277	4.51956e-19
-25.815	4.51956e-19
-25.8022	4.51956e-19
-25.7895	4.51956e-19
-25.7767	4.51956e-19
-25.7639	4.51956e-19
-25.7512	4.51956e-19
-25.7384	4.51956e-19
-25.7256	4.51956e-19
-25.7129	4.51956e-19
-25.7001	4.51956e-19
-25.6873	4.51956e-19
-25.6746	4.51956e-19
-25.6618	4.51956e-19
-25.649	4.51956e-19
-25.6363	4.51956e-19
-25.6235	4.51956e-19
-25.6108	4.51956e-19
-25.598	4.51956e-19
-25.5852	4.51956e-19
-25.5725	4.51956e-19
-25.5597	4.51956e-19
-25.5469	4.51956e-19
-25.5342	4.51956e-19
-25.5214	4.51956e-19
-25.5086	4.51956e-19
-25.4959	4.51956e-19
-25.4831	4.51956e-19
-25.4704	4.51956e-19
-25.4576	4.51956e-19
-25.4448	4.51956e-19
-25.4321	4.51956e-19
-25.4193	4.51956e-19
-25.4065	4.51956e-19
-25.3938	4.51956e-19
-25.381	4.51956e-19
-25.3682	4.51956e-19
-25.3555	4.51956e-19
-25.3427	4.51956e-19
-25.3299	4.51956e-19
-25.3172	4.51956e-19
-25.3044	4.51956e-19
-25.2917	4.51956e-19
-25.2789	4.51956e-19
-25.2661	4.51956e-19
-25.2534	4.51956e-19
-25.2406	4.51956e-19
-25.2278	4.51956e-19
-25.2151	4.51956e-19
-25.2023	4.51956e-19
-25.1895	4.51956e-19
-25.1768	4.51956e-19
-25.164	4.51956e-19
-25.1513	4.51956e-19
-25.1385	4.51956e-19
-25.1257	4.51956e-19
-25.113	4.51956e-19
-25.1002	4.51956e-19
-25.0874	4.51956e-19
-25.0747	4.51956e-19
-25.0619	4.51956e-19
-25.0491	4.51956e-19
-25.0364	4.51956e-19
-25.0236	4.51956e-19
-25.0108	4.51956e-19
-24.9981	4.51956e-19
-24.9853	4.51956e-19
-24.9726	4.51956e-19
-24.9598	4.51956e-19
-24.947	4.51956e-19
-24.9343	4.51956e-19
-24.9215	4.51956e-19
-24.9087	4.51956e-19
-24.896	4.51956e-19
-24.8832	4.51956e-19
-24.8704	4.51956e-19
-24.8577	4.51956e-19
-24.8449	4.51956e-19
-24.8322	4.51956e-19
-24.8194	4.51956e-19
-24.8066	4.51956e-19
-24.7939	4.51956e-19
-24.7811	4.51956e-19
-24.7683	4.51956e-19
-24.7556	4.51956e-19
-24.7428	4.51956e-19
-24.73	4.51956e-19
-24.7173	4.51956e-19
-24.7045	4.51956e-19
-24.6917	4.51956e-19
-24.679	4.51956e-19
-24.6662	4.51956e-19
-24.6535	4.51956e-19
-24.6407	4.51956e-19
-24.6279	4.51956e-19
-24.6152	4.51956e-19
-24.6024	4.51956e-19
-24.5896	4.51956e-19
-24.5769	4.51956e-19
-24.5641	4.51956e-19
-24.5513	4.51956e-19
-24.5386	4.51956e-19
-24.5258	4.51956e-19
-24.5131	4.51956e-19
-24.5003	4.51956e-19
-24.4875	4.51956e-19
-24.4748	4.51956e-19
-24.462	4.51956e-19
-24.4492	4.51956e-19
-24.4365	4.51956e-19
-24.4237	4.51956e-19
-24.4109	4.51956e-19
-24.3982	4.51956e-19
-24.3854	4.51956e-19
-24.3726	4.51956e-19
-24.3599	4.51956e-19
-24.3471	4.51956e-19
-24.3344	4.51956e-19
-24.3216	4.51956e-19
-24.3088	4.51956e-19
-24.2961	4.51956e-19
-24.2833	4.51956e-19
-24.2705	4.51956e-19
-24.2578	4.51956e-19
-24.245	4.51956e-19
-24.2322	4.51956e-19
-24.2195	4.51956e-19
-24.2067	4.51956e-19
-24.194	4.51956e-19
-24.1812	4.51956e-19
-24.1684	4.51956e-19
-24.1557	4.51956e-19
-24.1429	4.51956e-19
-24.1301	4.51956e-19
-24.1174	4.51956e-19
-24.1046	4.51956e-19
-24.0918	4.51956e-19
-24.0791	4.51956e-19
-24.0663	4.51956e-19
-24.0535	4.51956e-19
-24.0408	4.51956e-19
-24.028	4.51956e-19
-24.0153	4.51956e-19
-24.0025	4.51956e-19
-23.9897	4.51956e-19
-23.977	4.51956e-19
-23.9642	4.51956e-19
-23.9514	4.51956e-19
-23.9387	4.51956e-19
-23.9259	4.51956e-19
-23.9131	4.51956e-19
-23.9004	4.51956e-19
-23.8876	4.51956e-19
-23.8749	4.51956e-19
-23.8621	4.51956e-19
-23.8493	4.51956e-19
-23.8366	4.51956e-19
-23.8238	4.51956e-19
-23.811	4.51956e-19
-23.7983	4.51956e-19
-23.7855	4.51956e-19
-23.7727	4.51956e-19
-23.76	4.51956e-19
-23.7472	4.51956e-19
-23.7344	4.51956e-19
-23.7217	4.51956e-19
-23.7089	4.51956e-19
-23.6962	4.51956e-19
-23.6834	4.51956e-19
-23.6706	4.51956e-19
-23.6579	4.51956e-19
-23.6451	4.51956e-19
-23.6323	4.51956e-19
-23.6196	4.51956e-19
-23.6068	4.51956e-19
-23.594	4.51956e-19
-23.5813	4.51956e-19
-23.5685	4.51956e-19
-23.5558	4.51956e-19
-23.543	4.51956e-19
-23.5302	4.51956e-19
-23.5175	4.51956e-19
-23.5047	4.51956e-19
-23.4919	4.51956e-19
-23.4792	4.51956e-19
-23.4664	4.51956e-19
-23.4536	4.51956e-19
-23.4409	4.51956e-19
-23.4281	4.51956e-19
-23.4153	4.51956e-19
-23.4026	4.51956e-19
-23.3898	4.51956e-19
-23.3771	4.51956e-19
-23.3643	4.51956e-19
-23.3515	4.51956e-19
-23.3388	4.51956e-19
-23.326	4.51956e-19
-23.3132	4.51956e-19
-23.3005	4.51956e-19
-23.2877	4.51956e-19
-23.2749	4.51956e-19
-23.2622	4.51956e-19
-23.2494	4.51956e-19
-23.2367	4.51956e-19
-23.2239	4.51956e-19
-23.2111	4.51956e-19
-23.1984	4.51956e-19
-23.1856	4.51956e-19
-23.1728	4.51956e-19
-23.1601	4.51956e-19
-23.1473	4.51956e-19
-23.1345	4.51956e-19
-23.1218	4.51956e-19
-23.109	4.51956e-19
-23.0962	4.51956e-19
-23.0835	4.51956e-19
-23.0707	4.51956e-19
-23.058	4.51956e-19
-23.0452	4.51956e-19
-23.0324	4.51956e-19
-23.0197	4.51956e-19
-23.0069	4.51956e-19
-22.9941	4.51956e-19
-22.9814	4.51956e-19
-22.9686	4.51956e-19
-22.9558	4.51956e-19
-22.9431	4.51956e-19
-22.9303	4.51956e-19
-22.9176	4.51956e-19
-22.9048	4.51956e-19
-22.892	4.51956e-19
-22.8793	4.51956e-19
-22.8665	4.51956e-19
-22.8537	4.51956e-19
-22.841	4.51956e-19
-22.8282	4.51956e-19
-22.8154	4.51956e-19
-22.8027	4.51956e-19
-22.7899	4.51956e-19
-22.7771	4.51956e-19
-22.7644	4.51956e-19
-22.7516	4.51956e-19
-22.7389	4.51956e-19
-22.7261	4.51956e-19
-22.7133	4.51956e-19
-22.7006	4.51956e-19
-22.6878	4.51956e-19
-22.675	4.51956e-19
-22.6623	0.000339238
-22.6495	4.51956e-19
-22.6367	4.51956e-19
-22.624	4.51956e-19
-22.6112	4.51956e-19
-22.5985	4.51956e-19
-22.5857	4.51956e-19
-22.5729	4.51956e-19
-22.5602	4.51956e-19
-22.5474	4.51956e-19
-22.5346	4.51956e-19
-22.5219	4.51956e-19
-22.5091	4.51956e-19
-22.4963	4.51956e-19
-22.4836	4.51956e-19
-22.4708	4.51956e-19
-22.458	4.51956e-19
-22.4453	4.51956e-19
-22.4325	4.51956e-19
-22.4198	4.51956e-19
-22.407	4.51956e-19
-22.3942	4.51956e-19
-22.3815	4.51956e-19
-22.3687	4.51956e-19
-22.3559	4.51956e-19
-22.3432	4.51956e-19
-22.3304	4.51956e-19
-22.3176	4.51956e-19
-22.3049	4.51956e-19
-22.2921	4.51956e-19
-22.2794	4.51956e-19
-22.2666	4.51956e-19
-22.2538	4.51956e-19
-22.2411	4.51956e-19
-22.2283	4.51956e-19
-22.2155	4.51956e-19
-22.2028	4.51956e-19
-22.19	4.51956e-19
-22.1772	4.51956e-19
-22.1645	4.51956e-19
-22.1517	4.51956e-19
-22.1389	4.51956e-19
-22.1262	4.51956e-19
-22.1134	4.51956e-19
-22.1007	4.51956e-19
-22.0879	4.51956e-19
-22.0751	4.51956e-19
-22.0624	4.51956e-19
-22.0496	4.51956e-19
-22.0368	4.51956e-19
-22.0241	4.51956e-19
-22.0113	4.51956e-19
-21.9985	4.51956e-19
-21.9858	4.51956e-19
-21.973	4.51956e-19
-21.9603	4.51956e-19
-21.9475	4.51956e-19
-21.9347	4.51956e-19
-21.922	4.51956e-19
-21.9092	4.51956e-19
-21.8964	4.51956e-19
-21.8837	4.51956e-19
-21.8709	4.51956e-19
-21.8581	4.51956e-19
-21.8454	4.51956e-19
-21.8326	4.51956e-19
-21.8198	4.51956e-19
-21.8071	4.51956e-19
-21.7943	4.51956e-19
-21.7816	4.51956e-19
-21.7688	4.51956e-19
-21.756	4.51956e-19
-21.7433	4.51956e-19
-21.7305	4.51956e-19
-21.7177	4.51956e-19
-21.705	4.51956e-19
-21.6922	4.51956e-19
-21.6794	4.51956e-19
-21.6667	4.51956e-19
-21.6539	4.51956e-19
-21.6412	4.51956e-19
-21.6284	4.51956e-19
-21.6156	4.51956e-19
-21.6029	4.51956e-19
-21.5901	4.51956e-19
-21.5773	4.51956e-19
-21.5646	4.51956e-19
-21.5518	4.51956e-19
-21.539	4.51956e-19
-21.5263	4.51956e-19
-21.5135	4.51956e-19
-21.5007	4.51956e-19
-21.488	4.51956e-19
-21.4752	4.51956e-19
-21.4625	4.51956e-19
-21.4497	4.51956e-19
-21.4369	4.51956e-19
-21.4242	4.51956e-19
-21.4114	4.51956e-19
-21.3986	4.51956e-19
-21.3859	4.51956e-19
-21.3731	4.51956e-19
-21.3603	4.51956e-19
-21.3476	4.51956e-19
-21.3348	4.51956e-19
-21.3221	4.51956e-19
-21.3093	4.51956e-19
-21.2965	4.51956e-19
-21.2838	4.51956e-19
-21.271	4.51956e-19
-21.2582	4.51956e-19
-21.2455	4.51956e-19
-21.2327	4.51956e-19
-21.2199	4.51956e-19
-21.2072	4.51956e-19
-21.1944	4.51956e-19
-21.1816	4.51956e-19
-21.1689	4.51956e-19
-21.1561	4.51956e-19
-21.1434	4.51956e-19
-21.1306	4.51956e-19
-21.1178	4.51956e-19
-21.1051	4.51956e-19
-21.0923	4.51956e-19
-21.0795	4.51956e-19
-21.0668	4.51956e-19
-21.054	4.51956e-19
-21.0412	4.51956e-19
-21.0285	4.51956e-19
-21.0157	4.51956e-19
-21.003	4.51956e-19
-20.9902	4.51956e-19
-20.9774	4.51956e-19
-20.9647	4.51956e-19
-20.9519	4.51956e-19
-20.9391	4.51956e-19
-20.9264	4.51956e-19
-20.9136	4.51956e-19
-20.9008	4.51956e-19
-20.8881	4.51956e-19
-20.8753	4.51956e-19
-20.8625	4.51956e-19
-20.8498	4.51956e-19
-20.837	4.51956e-19
-20.8243	4.51956e-19
-20.8115	4.51956e-19
-20.7987	4.51956e-19
-20.786	4.51956e-19
-20.7732	4.51956e-19
-20.7604	4.51956e-19
-20.7477	4.51956e-19
-20.7349	4.51956e-19
-20.7221	4.51956e-19
-20.7094	4.51956e-19
-20.6966	4.51956e-19
-20.6839	4.51956e-19
-20.6711	4.51956e-19
-20.6583	4.51956e-19
-20.6456	4.51956e-19
-20.6328	4.51956e-19
-20.62	4.51956e-19
-20.6073	4.51956e-19
-20.5945	4.51956e-19
-20.5817	4.51956e-19
-20.569	4.51956e-19
-20.5562	4.51956e-19
-20.5434	4.51956e-19
-20.5307	4.51956e-19
-20.5179	4.51956e-19
-20.5052	4.51956e-19
-20.4924	4.51956e-19
-20.4796	4.51956e-19
-20.4669	4.51956e-19
-20.4541	4.51956e-19
-20.4413	4.51956e-19
-20.4286	4.51956e-19
-20.4158	4.51956e-19
-20.403	4.51956e-19
-20.3903	4.51956e-19
-20.3775	4.51956e-19
-20.3648	4.51956e-19
-20.352	4.51956e-19
-20.3392	4.51956e-19
-20.3265	4.51956e-19
-20.3137	4.51956e-19
-20.3009	4.51956e-19
-20.2882	4.51956e-19
-20.2754	4.51956e-19
-20.2626	4.51956e-19
-20.2499	4.51956e-19
-20.2371	4.51956e-19
-20.2243	4.51956e-19
-20.2116	4.51956e-19
-20.1988	4.51956e-19
-20.1861	4.51956e-19
-20.1733	4.51956e-19
-20.1605	4.51956e-19
-20.1478	4.51956e-19
-20.135	4.51956e-19
-20.1222	4.51956e-19
-20.1095	4.51956e-19
-20.0967	4.51956e-19
-20.0839	4.51956e-19
-20.0712	4.51956e-19
-20.0584	4.51956e-19
-20.0457	4.51956e-19
-20.0329	4.51956e-19
-20.0201	4.51956e-19
-20.0074	4.51956e-19
-19.9946	4.51956e-19
-19.9818	4.51956e-19
-19.9691	4.51956e-19
-19.9563	4.51956e-19
-19.9435	4.51956e-19
-19.9308	4.51956e-19
-19.918	4.51956e-19
-19.9052	4.51956e-19
-19.8925	4.51956e-19
-19.8797	4.51956e-19
-19.867	4.51956e-19
-19.8542	4.51956e-19
-19.8414	4.51956e-19
-19.8287	0.000678476
-19.8159	4.51956e-19
-19.8031	4.51956e-19
-19.7904	4.51956e-19
-19.7776	4.51956e-19
-19.7648	4.51956e-19
-19.7521	4.51956e-19
-19.7393	4.51956e-19
-19.7266	0.000339238
-19.7138	4.51956e-19
-19.701	4.51956e-19
-19.6883	4.51956e-19
-19.6755	4.51956e-19
-19.6627	4.51956e-19
-19.65	4.51956e-19
-19.6372	4.51956e-19
-19.6244	0.000678476
-19.6117	4.51956e-19
-19.5989	4.51956e-19
-19.5861	0.000339238
-19.5734	4.51956e-19
-19.5606	0.000339238
-19.5479	4.51956e-19
-19.5351	4.51956e-19
-19.5223	4.51956e-19
-19.5096	4.51956e-19
-19.4968	4.51956e-19
-19.484	4.51956e-19
-19.4713	4.51956e-19
-19.4585	4.51956e-19
-19.4457	4.51956e-19
-19.433	4.51956e-19
-19.4202	4.51956e-19
-19.4075	4.51956e-19
-19.3947	4.51956e-19
-19.3819	0.000339238
-19.3692	4.51956e-19
-19.3564	4.51956e-19
-19.3436	0.000339238
-19.3309	4.51956e-19
-19.3181	4.51956e-19
-19.3053	4.51956e-19
-19.2926	4.51956e-19
-19.2798	4.51956e-19
-19.267	0.000339238
-19.2543	4.51956e-19
-19.2415	4.51956e-19
-19.2288	4.51956e-19
-19.216	4.51956e-19
-19.2032	4.51956e-19
-19.1905	4.51956e-19
-19.1777	0.000339238
-19.1649	4.51956e-19
-19.1522	4.51956e-19
-19.1394	4.51956e-19
-19.1266	0.000339238
-19.1139	4.51956e-19
-19.1011	4.51956e-19
-19.0884	4.51956e-19
-19.0756	4.51956e-19
-19.0628	4.51956e-19
-19.0501	4.51956e-19
-19.0373	4.51956e-19
-19.0245	4.51956e-19
-19.0118	4.51956e-19
-18.999	4.51956e-19
-18.9862	4.51956e-19
-18.9735	4.51956e-19
-18.9607	4.51956e-19
-18.9479	4.51956e-19
-18.9352	4.51956e-19
-18.9224	4.51956e-19
-18.9097	4.51956e-19
-18.8969	4.51956e-19
-18.8841	4.51956e-19
-18.8714	4.51956e-19
-18.8586	4.51956e-19
-18.8458	4.51956e-19
-18.8331	4.51956e-19
-18.8203	4.51956e-19
-18.8075	4.51956e-19
-18.7948	4.51956e-19
-18.782	4.51956e-19
-18.7693	4.51956e-19
-18.7565	4.51956e-19
-18.7437	4.51956e-19
-18.731	4.51956e-19
-18.7182	4.51956e-19
-18.7054	0.000339238
-18.6927	4.51956e-19
-18.6799	4.51956e-19
-18.6671	4.51956e-19
-18.6544	4.51956e-19
-18.6416	4.51956e-19
-18.6288	4.51956e-19
-18.6161	4.51956e-19
-18.6033	0.000339238
-18.5906	4.51956e-19
-18.5778	4.51956e-19
-18.565	0.000339238
-18.5523	4.51956e-19
-18.5395	4.51956e-19
-18.5267	4.51956e-19
-18.514	4.51956e-19
-18.5012	4.51956e-19
-18.4884	0.000339238
-18.4757	4.51956e-19
-18.4629	4.51956e-19
-18.4502	4.51956e-19
-18.4374	4.51956e-19
-18.4246	4.51956e-19
-18.4119	4.51956e-19
-18.3991	0.000339238
-18.3863	4.51956e-19
-18.3736	4.51956e-19
-18.3608	0.000339238
-18.348	4.51956e-19
-18.3353	4.51956e-19
-18.3225	4.51956e-19
-18.3097	0.000339238
-18.297	0.000339238
-18.2842	0.000678476
-18.2715	4.51956e-19
-18.2587	4.51956e-19
-18.2459	0.000339238
-18.2332	4.51956e-19
-18.2204	0.000339238
-18.2076	4.51956e-19
-18.1949	4.51956e-19
-18.1821	0.000339238
-18.1693	4.51956e-19
-18.1566	4.51956e-19
-18.1438	4.51956e-19
-18.1311	4.51956e-19
-18.1183	4.51956e-19
-18.1055	0.000678476
-18.0928	4.51956e-19
-18.08	0.000339238
-18.0672	0.000339238
-18.0545	4.51956e-19
-18.0417	0.000339238
-18.0289	0.000339238
-18.0162	4.51956e-19
-18.0034	0.000339238
-17.9906	4.51956e-19
-17.9779	0.000339238
-17.9651	0.000678476
-17.9524	0.000678476
-17.9396	0.000678476
-17.9268	4.51956e-19
-17.9141	4.51956e-19
-17.9013	0.000678476
-17.8885	0.000339238
-17.8758	0.000339238
-17.863	0.000339238
-17.8502	4.51956e-19
-17.8375	4.51956e-19
-17.8247	0.000339238
-17.812	0.000339238
-17.7992	0.000339238
-17.7864	0.000678476
-17.7737	4.51956e-19
-17.7609	0.000339238
-17.7481	0.000339238
-17.7354	4.51956e-19
-17.7226	0.000339238
-17.7098	4.51956e-19
-17.6971	4.51956e-19
-17.6843	4.51956e-19
-17.6715	4.51956e-19
-17.6588	0.000678476
-17.646	0.000339238
-17.6333	0.000339238
-17.6205	4.51956e-19
-17.6077	0.000339238
-17.595	0.000339238
-17.5822	4.51956e-19
-17.5694	4.51956e-19
-17.5567	0.000678476
-17.5439	0.00135695
-17.5311	4.51956e-19
-17.5184	4.51956e-19
-17.5056	0.000339238
-17.4929	0.000339238
-17.4801	0.000339238
-17.4673	0.000339238
-17.4546	0.000339238
-17.4418	4.51956e-19
-17.429	4.51956e-19
-17.4163	4.51956e-19
-17.4035	0.000339238
-17.3907	4.51956e-19
-17.378	4.51956e-19
-17.3652	0.00101771
-17.3524	4.51956e-19
-17.3397	4.51956e-19
-17.3269	4.51956e-19
-17.3142	0.000678476
-17.3014	4.51956e-19
-17.2886	4.51956e-19
-17.2759	0.000339238
-17.2631	4.51956e-19
-17.2503	4.51956e-19
-17.2376	0.000339238
-17.2248	0.000339238
-17.212	4.51956e-19
-17.1993	4.51956e-19
-17.1865	4.51956e-19
-17.1738	0.000339238
-17.161	0.000339238
-17.1482	4.51956e-19
-17.1355	4.51956e-19
-17.1227	0.00101771
-17.1099	0.000339238
-17.0972	0.000339238
-17.0844	0.000339238
-17.0716	0.000339238
-17.0589	4.51956e-19
-17.0461	0.000339238
-17.0333	0.000339238
-17.0206	4.51956e-19
-17.0078	0.000339238
-16.9951	4.51956e-19
-16.9823	0.000339238
-16.9695	0.000339238
-16.9568	0.000339238
-16.944	0.000339238
-16.9312	0.000339238
-16.9185	4.51956e-19
-16.9057	0.000339238
-16.8929	0.000339238
-16.8802	4.51956e-19
-16.8674	4.51956e-19
-16.8547	4.51956e-19
-16.8419	4.51956e-19
-16.8291	4.51956e-19
-16.8164	4.51956e-19
-16.8036	0.00101771
-16.7908	0.000339238
-16.7781	0.000339238
-16.7653	4.51956e-19
-16.7525	4.51956e-19
-16.7398	0.000678476
-16.727	4.51956e-19
-16.7142	4.51956e-19
-16.7015	4.51956e-19
-16.6887	4.51956e-19
-16.676	0.000339238
-16.6632	0.000339238
-16.6504	0.000339238
-16.6377	0.000678476
-16.6249	0.000339238
-16.6121	0.000339238
-16.5994	4.51956e-19
-16.5866	0.000339238
-16.5738	0.000339238
-16.5611	4.51956e-19
-16.5483	4.51956e-19
-16.5356	0.000339238
-16.5228	4.51956e-19
-16.51	0.000678476
-16.4973	0.000339238
-16.4845	4.51956e-19
-16.4717	4.51956e-19
-16.459	4.51956e-19
-16.4462	4.51956e-19
-16.4334	0.000678476
-16.4207	0.000339238
-16.4079	0.000339238
-16.3951	4.51956e-19
-16.3824	4.51956e-19
-16.3696	0.000339238
-16.3569	0.000678476
-16.3441	4.51956e-19
-16.3313	0.000339238
-16.3186	0.000339238
-16.3058	0.00101771
-16.293	0.000339238
-16.2803	0.00101771
-16.2675	0.00101771
-16.2547	4.51956e-19
-16.242	0.00135695
-16.2292	0.000339238
-16.2165	4.51956e-19
-16.2037	4.51956e-19
-16.1909	0.000339238
-16.1782	0.000678476
-16.1654	4.51956e-19
-16.1526	0.000339238
-16.1399	0.00101771
-16.1271	4.51956e-19
-16.1143	0.000678476
-16.1016	4.51956e-19
-16.0888	4.51956e-19
-16.076	0.000339238
-16.0633	4.51956e-19
-16.0505	0.000678476
-16.0378	0.000678476
-16.025	4.51956e-19
-16.0122	4.51956e-19
-15.9995	4.51956e-19
-15.9867	4.51956e-19
-15.9739	4.51956e-19
-15.9612	4.51956e-19
-15.9484	4.51956e-19
-15.9356	0.000678476
-15.9229	0.000339238
-15.9101	0.000678476
-15.8974	4.51956e-19
-15.8846	0.000339238
-15.8718	0.000339238
-15.8591	4.51956e-19
-15.8463	4.51956e-19
-15.8335	0.000678476
-15.8208	4.51956e-19
-15.808	0.000339238
-15.7952	4.51956e-19
-15.7825	0.000678476
-15.7697	0.000678476
-15.7569	0.000339238
-15.7442	4.51956e-19
-15.7314	4.51956e-19
-15.7187	4.51956e-19
-15.7059	0.000339238
-15.6931	4.51956e-19
-15.6804	4.51956e-19
-15.6676	4.51956e-19
-15.6548	0.000678476
-15.6421	0.000678476
-15.6293	4.51956e-19
-15.6165	0.00135695
-15.6038	0.000339238
-15.591	4.51956e-19
-15.5783	4.51956e-19
-15.5655	0.000339238
-15.5527	0.000339238
-15.54	0.000339238
-15.5272	4.51956e-19
-15.5144	4.51956e-19
-15.5017	0.000339238
-15.4889	4.51956e-19
-15.4761	0.000339238
-15.4634	0.00101771
-15.4506	0.00101771
-15.4378	0.00135695
-15.4251	0.000678476
-15.4123	4.51956e-19
-15.3996	0.000339238
-15.3868	0.000339238
-15.374	0.000339238
-15.3613	0.000339238
-15.3485	0.00101771
-15.3357	0.00101771
-15.323	0.000339238
-15.3102	4.51956e-19
-15.2974	4.51956e-19
-15.2847	0.000339238
-15.2719	4.51956e-19
-15.2592	4.51956e-19
-15.2464	4.51956e-19
-15.2336	4.51956e-19
-15.2209	0.00101771
-15.2081	4.51956e-19
-15.1953	0.000339238
-15.1826	4.51956e-19
-15.1698	0.000339238
-15.157	4.51956e-19
-15.1443	4.51956e-19
-15.1315	0.000678476
-15.1187	0.000678476
-15.106	0.000339238
-15.0932	0.000678476
-15.0805	4.51956e-19
-15.0677	0.000339238
-15.0549	4.51956e-19
-15.0422	4.51956e-19
-15.0294	0.000678476
-15.0166	0.00101771
-15.0039	0.000339238
-14.9911	0.00101771
-14.9783	0.000678476
-14.9656	4.51956e-19
-14.9528	4.51956e-19
-14.9401	0.00101771
-14.9273	0.000339238
-14.9145	4.51956e-19
-14.9018	0.000339238
-14.889	0.000339238
-14.8762	0.000339238
-14.8635	4.51956e-19
-14.8507	0.000678476
-14.8379	0.000339238
-14.8252	0.000339238
-14.8124	0.000339238
-14.7996	0.00101771
-14.7869	0.000339238
-14.7741	0.000339238
-14.7614	0.000339238
-14.7486	4.51956e-19
-14.7358	0.000678476
-14.7231	0.000678476
-14.7103	0.00101771
-14.6975	4.51956e-19
-14.6848	0.000339238
-14.672	4.51956e-19
-14.6592	4.51956e-19
-14.6465	0.000339238
-14.6337	0.000678476
-14.621	0.000339238
-14.6082	4.51956e-19
-14.5954	0.000339238
-14.5827	0.000339238
-14.5699	0.00101771
-14.5571	4.51956e-19
-14.5444	4.51956e-19
-14.5316	0.000339238
-14.5188	0.000678476
-14.5061	0.000339238
-14.4933	4.51956e-19
-14.4805	0.000678476
-14.4678	4.51956e-19
-14.455	0.000339238
-14.4423	4.51956e-19
-14.4295	4.51956e-19
-14.4167	4.51956e-19
-14.404	0.000339238
-14.3912	4.51956e-19
-14.3784	0.000339238
-14.3657	0.000339238
-14.3529	4.51956e-19
-14.3401	4.51956e-19
-14.3274	0.000339238
-14.3146	0.000678476
-14.3019	0.00101771
-14.2891	0.000339238
-14.2763	4.51956e-19
-14.2636	0.000339238
-14.2508	4.51956e-19
-14.238	4.51956e-19
-14.2253	4.51956e-19
-14.2125	4.51956e-19
-14.1997	4.51956e-19
-14.187	0.000678476
-14.1742	0.000339238
-14.1614	4.51956e-19
-14.1487	0.00135695
-14.1359	0.000678476
-14.1232	0.000339238
-14.1104	0.000339238
-14.0976	0.00169619
-14.0849	0.000339238
-14.0721	0.000339238
-14.0593	0.000678476
-14.0466	0.000339238
-14.0338	4.51956e-19
-14.021	4.51956e-19
-14.0083	0.000339238
-13.9955	4.51956e-19
-13.9828	4.51956e-19
-13.97	4.51956e-19
-13.9572	0.000339238
-13.9445	4.51956e-19
-13.9317	0.000339238
-13.9189	0.00101771
-13.9062	0.000339238
-13.8934	0.000678476
-13.8806	0.000339238
-13.8679	0.000339238
-13.8551	0.00135695
-13.8423	4.51956e-19
-13.8296	4.51956e-19
-13.8168	4.51956e-19
-13.8041	4.51956e-19
-13.7913	4.51956e-19
-13.7785	0.00135695
-13.7658	4.51956e-19
-13.753	0.00101771
-13.7402	4.51956e-19
-13.7275	0.000678476
-13.7147	0.000678476
-13.7019	0.00101771
-13.6892	0.000339238
-13.6764	4.51956e-19
-13.6637	0.000339238
-13.6509	0.000339238
-13.6381	4.51956e-19
-13.6254	4.51956e-19
-13.6126	0.000339238
-13.5998	0.000678476
-13.5871	0.000678476
-13.5743	0.000678476
-13.5615	0.000339238
-13.5488	0.000339238
-13.536	0.000339238
-13.5232	0.000339238
-13.5105	0.000339238
-13.4977	4.51956e-19
-13.485	0.00101771
-13.4722	0.00101771
-13.4594	0.000339238
-13.4467	0.000339238
-13.4339	0.000339238
-13.4211	4.51956e-19
-13.4084	4.51956e-19
-13.3956	0.000678476
-13.3828	0.00101771
-13.3701	4.51956e-19
-13.3573	0.00135695
-13.3446	0.000339238
-13.3318	0.000678476
-13.319	0.000339238
-13.3063	4.51956e-19
-13.2935	0.000339238
-13.2807	4.51956e-19
-13.268	0.000678476
-13.2552	0.000339238
-13.2424	0.00101771
-13.2297	4.51956e-19
-13.2169	0.000678476
-13.2041	0.000339238
-13.1914	0.00101771
-13.1786	0.000678476
-13.1659	0.000678476
-13.1531	0.000678476
-13.1403	0.000678476
-13.1276	0.000339238
-13.1148	4.51956e-19
-13.102	0.00101771
-13.0893	0.000678476
-13.0765	4.51956e-19
-13.0637	0.000339238
-13.051	0.000339238
-13.0382	0.000339238
-13.0255	0.00135695
-13.0127	0.000678476
-12.9999	4.51956e-19
-12.9872	0.000678476
-12.9744	0.000678476
-12.9616	4.51956e-19
-12.9489	0.000339238
-12.9361	0.000339238
-12.9233	0.000678476
-12.9106	0.000339238
-12.8978	0.000339238
-12.885	4.51956e-19
-12.8723	4.51956e-19
-12.8595	0.000339238
-12.8468	4.51956e-19
-12.834	0.000339238
-12.8212	0.000678476
-12.8085	4.51956e-19
-12.7957	4.51956e-19
-12.7829	4.51956e-19
-12.7702	0.00101771
-12.7574	0.000339238
-12.7446	4.51956e-19
-12.7319	0.000678476
-12.7191	0.000339238
-12.7064	0.000339238
-12.6936	0.000339238
-12.6808	0.000678476
-12.6681	0.000678476
-12.6553	0.00101771
-12.6425	0.000339238
-12.6298	0.000339238
-12.617	4.51956e-19
-12.6042	0.000678476
-12.5915	0.000678476
-12.5787	0.000678476
-12.5659	0.000678476
-12.5532	0.000339238
-12.5404	0.000678476
-12.5277	0.000339238
-12.5149	0.00169619
-12.5021	0.000339238
-12.4894	4.51956e-19
-12.4766	0.000339238
-12.4638	0.000339238
-12.4511	0.000339238
-12.4383	0.000339238
-12.4255	4.51956e-19
-12.4128	0.000339238
-12.4	0.000339238
-12.3873	0.000339238
-12.3745	0.000678476
-12.3617	4.51956e-19
-12.349	0.000339238
-12.3362	0.000339238
-12.3234	4.51956e-19
-12.3107	0.000678476
-12.2979	0.000678476
-12.2851	0.00135695
-12.2724	4.51956e-19
-12.2596	4.51956e-19
-12.2468	0.000339238
-12.2341	0.000678476
-12.2213	0.000339238
-12.2086	0.00135695
-12.1958	0.000678476
-12.183	0.000678476
-12.1703	0.000339238
-12.1575	0.000678476
-12.1447	4.51956e-19
-12.132	4.51956e-19
-12.1192	0.000339238
-12.1064	4.51956e-19
-12.0937	4.51956e-19
-12.0809	0.000339238
-12.0682	0.000678476
-12.0554	0.00135695
-12.0426	0.000339238
-12.0299	0.000339238
-12.0171	4.51956e-19
-12.0043	0.000678476
-11.9916	0.00101771
-11.9788	4.51956e-19
-11.966	0.000678476
-11.9533	4.51956e-19
-11.9405	0.000339238
-11.9277	4.51956e-19
-11.915	0.000339238
-11.9022	0.000678476
-11.8895	0.00101771
-11.8767	0.000339238
-11.8639	4.51956e-19
-11.8512	0.000678476
-11.8384	0.000339238
-11.8256	0.000339238
-11.8129	4.51956e-19
-11.8001	0.000339238
-11.7873	4.51956e-19
-11.7746	4.51956e-19
-11.7618	4.51956e-19
-11.7491	0.000339238
-11.7363	0.000339238
-11.7235	0.000339238
-11.7108	0.00169619
-11.698	0.000339238
-11.6852	4.51956e-19
-11.6725	0.000339238
-11.6597	0.00101771
-11.6469	0.000339238
-11.6342	0.000678476
-11.6214	0.000678476
-11.6086	0.000678476
-11.5959	0.000339238
-11.5831	4.51956e-19
-11.5704	0.000339238
-11.5576	4.51956e-19
-11.5448	0.000678476
-11.5321	0.000339238
-11.5193	0.000339238
-11.5065	0.000339238
-11.4938	4.51956e-19
-11.481	0.00101771
-11.4682	4.51956e-19
-11.4555	4.51956e-19
-11.4427	0.000339238
-11.43	4.51956e-19
-11.4172	0.000339238
-11.4044	0.00101771
-11.3917	4.51956e-19
-11.3789	0.00135695
-11.3661	0.000339238
-11.3534	0.000339238
-11.3406	4.51956e-19
-11.3278	0.000339238
-11.3151	4.51956e-19
-11.3023	4.51956e-19
-11.2895	4.51956e-19
-11.2768	4.51956e-19
-11.264	4.51956e-19
-11.2513	0.000678476
-11.2385	0.000339238
-11.2257	0.000678476
-11.213	0.000678476
-11.2002	0.000339238
-11.1874	4.51956e-19
-11.1747	0.000339238
-11.1619	0.00101771
-11.1491	0.000678476
-11.1364	0.000339238
-11.1236	0.00101771
-11.1109	0.00101771
-11.0981	0.00101771
-11.0853	0.000678476
-11.0726	0.00101771
-11.0598	0.000339238
-11.047	0.000339238
-11.0343	0.000678476
-11.0215	0.000339238
-11.0087	0.000339238
-10.996	0.00101771
-10.9832	0.00101771
-10.9704	0.000339238
-10.9577	0.00101771
-10.9449	0.000339238
-10.9322	0.000339238
-10.9194	0.00101771
-10.9066	4.51956e-19
-10.8939	4.51956e-19
-10.8811	4.51956e-19
-10.8683	0.000678476
-10.8556	0.00101771
-10.8428	4.51956e-19
-10.83	4.51956e-19
-10.8173	4.51956e-19
-10.8045	0.000339238
-10.7918	0.000678476
-10.779	0.000678476
-10.7662	4.51956e-19
-10.7535	0.000678476
-10.7407	0.000339238
-10.7279	0.000339238
-10.7152	4.51956e-19
-10.7024	0.00101771
-10.6896	0.000339238
-10.6769	0.000678476
-10.6641	0.000339238
-10.6513	0.000339238
-10.6386	0.000339238
-10.6258	4.51956e-19
-10.6131	0.000339238
-10.6003	0.000678476
-10.5875	0.000339238
-10.5748	0.00203543
-10.562	4.51956e-19
-10.5492	0.000339238
-10.5365	0.000678476
-10.5237	0.00169619
-10.5109	0.000678476
-10.4982	0.00101771
-10.4854	0.000339238
-10.4727	0.000678476
-10.4599	0.000678476
-10.4471	0.000339238
-10.4344	0.000339238
-10.4216	4.51956e-19
-10.4088	0.000339238
-10.3961	0.00101771
-10.3833	0.000339238
-10.3705	0.00101771
-10.3578	4.51956e-19
-10.345	0.000678476
-10.3322	0.000339238
-10.3195	4.51956e-19
-10.3067	4.51956e-19
-10.294	0.000339238
-10.2812	0.000339238
-10.2684	4.51956e-19
-10.2557	0.000339238
-10.2429	0.000678476
-10.2301	0.000678476
-10.2174	0.000678476
-10.2046	0.00135695
-10.1918	0.00135695
-10.1791	0.00101771
-10.1663	0.000678476
-10.1536	0.000339238
-10.1408	4.51956e-19
-10.128	0.000339238
-10.1153	0.000678476
-10.1025	0.000678476
-10.0897	0.000678476
-10.077	0.000339238
-10.0642	0.00101771
-10.0514	0.000339238
-10.0387	0.000339238
-10.0259	4.51956e-19
-10.0131	0.000678476
-10.0004	4.51956e-19
-9.98762	0.000339238
-9.97486	0.000339238
-9.96209	0.000339238
-9.94933	4.51956e-19
-9.93657	0.000678476
-9.9238	0.000678476
-9.91104	0.000678476
-9.89827	0.000339238
-9.88551	4.51956e-19
-9.87275	4.51956e-19
-9.85998	0.000339238
-9.84722	0.00101771
-9.83445	0.000339238
-9.82169	0.000339238
-9.80893	0.000678476
-9.79616	0.000339238
-9.7834	0.000339238
-9.77063	0.000678476
-9.75787	0.00135695
-9.74511	0.000678476
-9.73234	0.000339238
-9.71958	0.000339238
-9.70681	0.000339238
-9.69405	0.00101771
-9.68129	0.000339238
-9.66852	0.000678476
-9.65576	0.000339238
-9.64299	0.000339238
-9.63023	0.000339238
-9.61747	0.00101771
-9.6047	4.51956e-19
-9.59194	0.000678476
-9.57917	4.51956e-19
-9.56641	0.00135695
-9.55365	0.00135695
-9.54088	0.000678476
-9.52812	0.000339238
-9.51535	4.51956e-19
-9.50259	0.000339238
-9.48983	0.000339238
-9.47706	0.000678476
-9.4643	0.000339238
-9.45153	0.000339238
-9.43877	0.00101771
-9.42601	0.000678476
-9.41324	0.000678476
-9.40048	0.000678476
-9.38771	4.51956e-19
-9.37495	0.000339238
-9.36219	0.000678476
-9.34942	0.000339238
-9.33666	0.00101771
-9.32389	4.51956e-19
-9.31113	4.51956e-19
-9.29837	0.000678476
-9.2856	0.00169619
-9.27284	0.000339238
-9.26007	0.000678476
-9.24731	4.51956e-19
-9.23455	4.51956e-19
-9.22178	4.51956e-19
-9.20902	4.51956e-19
-9.19625	0.000678476
-9.18349	4.51956e-19
-9.17073	0.00101771
-9.15796	4.51956e-19
-9.1452	0.000678476
-9.13243	0.00101771
-9.11967	0.00135695
-9.10691	0.000678476
-9.09414	4.51956e-19
-9.08138	4.51956e-19
-9.06861	0.000678476
-9.05585	4.51956e-19
-9.04309	0.000339238
-9.03032	0.000339238
-9.01756	4.51956e-19
-9.00479	0.000678476
-8.99203	0.000339238
-8.97927	0.000678476
-8.9665	0.000339238
-8.95374	0.000678476
-8.94097	0.000678476
-8.92821	0.000339238
-8.91545	0.000339238
-8.90268	4.51956e-19
-8.88992	0.000678476
-8.87715	0.000339238
-8.86439	0.000339238
-8.85163	0.00135695
-8.83886	0.000678476
-8.8261	4.51956e-19
-8.81333	0.00101771
-8.80057	0.000678476
-8.78781	0.000339238
-8.77504	0.000339238
-8.76228	0.00101771
-8.74951	0.000678476
-8.73675	0.000678476
-8.72399	0.000678476
-8.71122	0.000339238
-8.69846	4.51956e-19
-8.68569	0.000678476
-8.67293	0.000339238
-8.66017	0.000678476
-8.6474	0.00101771
-8.63464	0.000339238
-8.62187	0.000678476
-8.60911	0.000678476
-8.59635	0.000678476
-8.58358	4.51956e-19
-8.57082	0.000339238
-8.55805	0.000339238
-8.54529	4.51956e-19
-8.53253	0.000678476
-8.51976	4.51956e-19
-8.507	0.000678476
-8.49423	4.51956e-19
-8.48147	0.000339238
-8.46871	0.000339238
-8.45594	4.51956e-19
-8.44318	0.000678476
-8.43041	0.00101771
-8.41765	0.00101771
-8.40489	0.000678476
-8.39212	0.000678476
-8.37936	0.000339238
-8.36659	0.000678476
-8.35383	0.000339238
-8.34107	4.51956e-19
-8.3283	0.000339238
-8.31554	0.00101771
-8.30277	0.000339238
-8.29001	4.51956e-19
-8.27725	0.000339238
-8.26448	0.000678476
-8.25172	0.000678476
-8.23895	0.000339238
-8.22619	0.000339238
-8.21343	0.000678476
-8.20066	0.000339238
-8.1879	0.000339238
-8.17513	0.000678476
-8.16237	0.000339238
-8.14961	0.000339238
-8.13684	4.51956e-19
-8.12408	0.00101771
-8.11131	0.000339238
-8.09855	0.000678476
-8.08579	0.000339238
-8.07302	0.000678476
-8.06026	0.00101771
-8.04749	0.000339238
-8.03473	0.000339238
-8.02197	0.00101771
-8.0092	0.00135695
-7.99644	0.00101771
-7.98367	0.000678476
-7.97091	4.51956e-19
-7.95815	0.000339238
-7.94538	0.000339238
-7.93262	0.000339238
-7.91985	0.00101771
-7.90709	4.51956e-19
-7.89433	0.000339238
-7.88156	0.000339238
-7.8688	0.00101771
-7.85603	4.51956e-19
-7.84327	0.00101771
-7.83051	4.51956e-19
-7.81774	4.51956e-19
-7.80498	0.00101771
-7.79221	0.000339238
-7.77945	0.000678476
-7.76669	0.000339238
-7.75392	0.00101771
-7.74116	0.000339238
-7.72839	0.00101771
-7.71563	4.51956e-19
-7.70287	0.00135695
-7.6901	0.000678476
-7.67734	0.000339238
-7.66457	4.51956e-19
-7.65181	0.00169619
-7.63905	0.000678476
-7.62628	4.51956e-19
-7.61352	0.00101771
-7.60075	0.00101771
-7.58799	4.51956e-19
-7.57523	0.000339238
-7.56246	0.000678476
-7.5497	0.000339238
-7.53693	0.000678476
-7.52417	0.000339238
-7.51141	0.000678476
-7.49864	0.000678476
-7.48588	0.00101771
-7.47311	4.51956e-19
-7.46035	4.51956e-19
-7.44759	0.00101771
-7.43482	0.000339238
-7.42206	0.00237467
-7.40929	0.000678476
-7.39653	0.000339238
-7.38377	0.000339238
-7.371	0.000339238
-7.35824	0.000339238
-7.34547	4.51956e-19
-7.33271	0.000678476
-7.31995	4.51956e-19
-7.30718	0.00203543
-7.29442	4.51956e-19
-7.28165	0.000339238
-7.26889	0.00135695
-7.25613	0.000678476
-7.24336	0.00203543
-7.2306	0.000678476
-7.21783	0.000678476
-7.20507	0.00101771
-7.19231	0.000339238
-7.17954	0.000339238
-7.16678	4.51956e-19
-7.15401	0.00101771
-7.14125	4.51956e-19
-7.12849	0.000678476
-7.11572	0.00135695
-7.10296	0.000678476
-7.09019	0.000678476
-7.07743	0.000678476
-7.06467	0.000339238
-7.0519	0.000678476
-7.03914	0.000678476
-7.02637	0.000339238
-7.01361	0.000678476
-7.00085	4.51956e-19
-6.98808	4.51956e-19
-6.97532	0.00101771
-6.96255	0.00169619
-6.94979	4.51956e-19
-6.93703	4.51956e-19
-6.92426	0.00101771
-6.9115	0.00101771
-6.89873	0.000339238
-6.88597	0.000678476
-6.87321	0.0027139
-6.86044	0.000678476
-6.84768	0.00101771
-6.83491	0.00101771
-6.82215	0.000339238
-6.80939	0.000678476
-6.79662	0.000339238
-6.78386	0.000678476
-6.77109	0.00101771
-6.75833	0.00135695
-6.74557	0.000678476
-6.7328	0.000678476
-6.72004	0.00101771
-6.70727	0.000678476
-6.69451	0.00101771
-6.68175	0.00101771
-6.66898	0.000678476
-6.65622	0.000339238
-6.64345	0.000339238
-6.63069	0.000678476
-6.61793	0.00135695
-6.60516	0.000678476
-6.5924	0.000339238
-6.57963	0.000339238
-6.56687	0.000678476
-6.55411	0.000339238
-6.54134	0.000339238
-6.52858	0.00101771
-6.51581	0.00101771
-6.50305	4.51956e-19
-6.49029	0.000339238
-6.47752	0.000678476
-6.46476	0.00101771
-6.45199	0.000678476
-6.43923	4.51956e-19
-6.42647	0.00101771
-6.4137	0.00135695
-6.40094	0.00101771
-6.38817	0.000339238
-6.37541	0.00101771
-6.36265	0.000339238
-6.34988	0.000339238
-6.33712	0.000678476
-6.32435	0.00135695
-6.31159	0.000678476
-6.29883	0.00135695
-6.28606	0.000339238
-6.2733	0.00237467
-6.26053	0.00101771
-6.24777	0.000339238
-6.23501	0.00169619
-6.22224	4.51956e-19
-6.20948	0.000339238
-6.19671	0.000678476
-6.18395	0.000339238
-6.17119	0.000678476
-6.15842	0.000339238
-6.14566	0.00135695
-6.13289	0.000678476
-6.12013	0.000678476
-6.10737	0.00101771
-6.0946	0.00135695
-6.08184	0.000678476
-6.06907	4.51956e-19
-6.05631	0.000678476
-6.04355	0.000678476
-6.03078	0.000678476
-6.01802	0.000339238
-6.00525	0.00169619
-5.99249	0.00101771
-5.97973	0.00101771
-5.96696	0.000678476
-5.9542	0.00101771
-5.94143	0.000339238
-5.92867	0.00101771
-5.91591	0.000339238
-5.90314	4.51956e-19
-5.89038	0.000339238
-5.87761	0.00101771
-5.86485	0.000339238
-5.85209	0.00101771
-5.83932	0.00101771
-5.82656	0.000678476
-5.81379	0.000339238
-5.80103	0.000339238
-5.78827	0.000678476
-5.7755	0.00101771
-5.76274	0.00237467
-5.74997	0.00101771
-5.73721	4.51956e-19
-5.72445	0.00135695
-5.71168	0.000678476
-5.69892	4.51956e-19
-5.68615	0.000678476
-5.67339	0.000678476
-5.66063	0.00203543
-5.64786	4.51956e-19
-5.6351	0.000678476
-5.62233	4.51956e-19
-5.60957	0.000339238
-5.59681	4.51956e-19
-5.58404	0.000678476
-5.57128	0.00101771
-5.55851	0.00169619
-5.54575	0.000678476
-5.53299	4.51956e-19
-5.52022	0.00203543
-5.50746	0.000339238
-5.49469	0.000678476
-5.48193	0.00135695
-5.46917	0.000678476
-5.4564	0.000678476
-5.44364	0.000678476
-5.43087	4.51956e-19
-5.41811	4.51956e-19
-5.40535	0.000678476
-5.39258	0.000339238
-5.37982	0.000678476
-5.36705	0.000678476
-5.35429	4.51956e-19
-5.34153	0.000339238
-5.32876	0.00101771
-5.316	0.000339238
-5.30323	0.00135695
-5.29047	0.00101771
-5.27771	0.00101771
-5.26494	0.00101771
-5.25218	0.000678476
-5.23941	4.51956e-19
-5.22665	0.00169619
-5.21389	0.00101771
-5.20112	0.00135695
-5.18836	0.00101771
-5.17559	0.000339238
-5.16283	0.000339238
-5.15007	0.000339238
-5.1373	0.000339238
-5.12454	0.00101771
-5.11177	0.00169619
-5.09901	4.51956e-19
-5.08625	0.00237467
-5.07348	0.000678476
-5.06072	0.000339238
-5.04795	0.000678476
-5.03519	0.00101771
-5.02243	0.000678476
-5.00966	0.000678476
-4.9969	0.00135695
-4.98413	0.000678476
-4.97137	0.000678476
-4.95861	0.00101771
-4.94584	0.000339238
-4.93308	0.000678476
-4.92031	0.00169619
-4.90755	0.00101771
-4.89479	0.000339238
-4.88202	0.00203543
-4.86926	0.000678476
-4.85649	0.00169619
-4.84373	0.00135695
-4.83097	0.000339238
-4.8182	0.000339238
-4.80544	4.51956e-19
-4.79267	0.00135695
-4.77991	0.00169619
-4.76715	0.00135695
-4.75438	0.000339238
-4.74162	0.00101771
-4.72885	0.00101771
-4.71609	0.00135695
-4.70333	0.000339238
-4.69056	0.00135695
-4.6778	0.000678476
-4.66503	0.00101771
-4.65227	0.00203543
-4.63951	0.00101771
-4.62674	0.00101771
-4.61398	0.000339238
-4.60121	4.51956e-19
-4.58845	0.00169619
-4.57569	0.00237467
-4.56292	0.00101771
-4.55016	0.00135695
-4.53739	4.51956e-19
-4.52463	0.000339238
-4.51187	0.00135695
-4.4991	0.0027139
-4.48634	0.00101771
-4.47357	0.00101771
-4.46081	0.000678476
-4.44805	0.000339238
-4.43528	0.00135695
-4.42252	0.000678476
-4.40975	0.000678476
-4.39699	0.000339238
-4.38423	0.00135695
-4.37146	0.000678476
-4.3587	0.00101771
-4.34593	0.00169619
-4.33317	0.00101771
-4.32041	0.00203543
-4.30764	0.00135695
-4.29488	0.00169619
-4.28211	0.00169619
-4.26935	4.51956e-19
-4.25659	0.00101771
-4.24382	0.000339238
-4.23106	4.51956e-19
-4.21829	0.00203543
-4.20553	0.00169619
-4.19277	0.00169619
-4.18	0.00101771
-4.16724	0.00237467
-4.15447	0.00101771
-4.14171	0.00135695
-4.12895	0.00101771
-4.11618	0.0027139
-4.10342	0.000339238
-4.09065	0.00237467
-4.07789	0.00169619
-4.06513	0.00169619
-4.05236	0.000339238
-4.0396	0.000339238
-4.02683	0.00237467
-4.01407	0.00101771
-4.00131	0.00135695
-3.98854	0.00237467
-3.97578	0.00169619
-3.96301	0.00101771
-3.95025	0.000678476
-3.93749	0.00135695
-3.92472	0.00305314
-3.91196	0.00101771
-3.89919	0.000678476
-3.88643	0.00169619
-3.87367	0.00101771
-3.8609	0.00339238
-3.84814	0.00169619
-3.83537	0.00101771
-3.82261	0.00135695
-3.80985	0.000678476
-3.79708	0.000678476
-3.78432	0.00237467
-3.77155	0.00169619
-3.75879	0.00135695
-3.74603	0.00135695
-3.73326	0.00135695
-3.7205	0.00203543
-3.70773	0.000678476
-3.69497	0.00101771
-3.68221	0.00101771
-3.66944	0.00305314
-3.65668	0.000339238
-3.64391	0.00101771
-3.63115	0.00135695
-3.61839	0.000678476
-3.60562	0.000339238
-3.59286	0.000678476
-3.58009	0.00305314
-3.56733	0.00135695
-3.55457	0.00169619
-3.5418	0.00135695
-3.52904	0.00169619
-3.51627	0.000678476
-3.50351	0.00135695
-3.49075	0.00169619
-3.47798	0.000339238
-3.46522	0.00101771
-3.45245	0.00203543
-3.43969	0.00203543
-3.42693	0.000678476
-3.41416	0.00101771
-3.4014	0.00169619
-3.38863	0.00135695
-3.37587	0.00135695
-3.36311	0.000678476
-3.35034	0.000678476
-3.33758	0.000339238
-3.32481	0.0027139
-3.31205	0.00135695
-3.29929	0.000678476
-3.28652	0.000339238
-3.27376	0.000678476
-3.26099	0.00169619
-3.24823	0.00101771
-3.23547	0.00237467
-3.2227	0.00169619
-3.20994	0.000678476
-3.19717	0.000339238
[truncated: 4,001 more rows]

## Sheet: (0.432,0)
Energy loss (eV)	Intensity (a.u.)
-28.671	0.00136481
-28.6583	0.0010236
-28.6455	0.000341202
-28.6328	0.000341202
-28.62	0.000341202
-28.6072	0.000682403
-28.5945	0.000341202
-28.5817	0.0010236
-28.5689	0.000341202
-28.5562	0.000341202
-28.5434	4.54572e-19
-28.5306	0.00136481
-28.5179	0.000682403
-28.5051	0.000341202
-28.4923	0.000682403
-28.4796	4.54572e-19
-28.4668	0.000341202
-28.4541	4.54572e-19
-28.4413	0.000341202
-28.4285	0.000341202
-28.4158	0.000682403
-28.403	4.54572e-19
-28.3902	4.54572e-19
-28.3775	0.000682403
-28.3647	4.54572e-19
-28.3519	0.000341202
-28.3392	4.54572e-19
-28.3264	4.54572e-19
-28.3137	0.000341202
-28.3009	0.00136481
-28.2881	0.000682403
-28.2754	0.0010236
-28.2626	0.0010236
-28.2498	0.000682403
-28.2371	4.54572e-19
-28.2243	0.000341202
-28.2115	0.000682403
-28.1988	0.000341202
-28.186	4.54572e-19
-28.1732	0.000682403
-28.1605	0.000682403
-28.1477	0.000341202
-28.135	0.000682403
-28.1222	0.000682403
-28.1094	0.000341202
-28.0967	0.000682403
-28.0839	0.000682403
-28.0711	4.54572e-19
-28.0584	0.000341202
-28.0456	4.54572e-19
-28.0328	0.000682403
-28.0201	0.0010236
-28.0073	0.000341202
-27.9946	4.54572e-19
-27.9818	4.54572e-19
-27.969	0.000682403
-27.9563	0.000341202
-27.9435	4.54572e-19
-27.9307	0.000682403
-27.918	0.000682403
-27.9052	0.000682403
-27.8924	0.0010236
-27.8797	0.000341202
-27.8669	0.000682403
-27.8541	0.0010236
-27.8414	4.54572e-19
-27.8286	0.000341202
-27.8159	4.54572e-19
-27.8031	0.000341202
-27.7903	0.0010236
-27.7776	0.000682403
-27.7648	0.0010236
-27.752	0.0010236
-27.7393	0.000341202
-27.7265	4.54572e-19
-27.7137	4.54572e-19
-27.701	0.000341202
-27.6882	0.000341202
-27.6755	0.000341202
-27.6627	0.000682403
-27.6499	0.000341202
-27.6372	0.000341202
-27.6244	0.000341202
-27.6116	0.000341202
-27.5989	0.000682403
-27.5861	0.000341202
-27.5733	4.54572e-19
-27.5606	4.54572e-19
-27.5478	0.000341202
-27.535	0.000341202
-27.5223	0.000341202
-27.5095	0.000682403
-27.4968	0.000341202
-27.484	0.000341202
-27.4712	4.54572e-19
-27.4585	0.000341202
-27.4457	4.54572e-19
-27.4329	0.000682403
-27.4202	0.000682403
-27.4074	0.000341202
-27.3946	0.000341202
-27.3819	0.000341202
-27.3691	0.000682403
-27.3564	0.000682403
-27.3436	0.000341202
-27.3308	4.54572e-19
-27.3181	0.000341202
-27.3053	0.000341202
-27.2925	4.54572e-19
-27.2798	0.000341202
-27.267	0.000682403
-27.2542	0.000341202
-27.2415	0.000682403
-27.2287	4.54572e-19
-27.2159	0.000341202
-27.2032	4.54572e-19
-27.1904	0.000341202
-27.1777	4.54572e-19
-27.1649	0.0010236
-27.1521	0.000341202
-27.1394	4.54572e-19
-27.1266	0.0010236
-27.1138	4.54572e-19
-27.1011	0.000341202
-27.0883	4.54572e-19
-27.0755	0.000341202
-27.0628	4.54572e-19
-27.05	0.000682403
-27.0373	0.000682403
-27.0245	4.54572e-19
-27.0117	4.54572e-19
-26.999	4.54572e-19
-26.9862	4.54572e-19
-26.9734	0.000682403
-26.9607	0.000682403
-26.9479	0.0010236
-26.9351	0.000682403
-26.9224	4.54572e-19
-26.9096	4.54572e-19
-26.8968	0.000341202
-26.8841	0.000341202
-26.8713	4.54572e-19
-26.8586	0.000341202
-26.8458	0.000682403
-26.833	4.54572e-19
-26.8203	4.54572e-19
-26.8075	4.54572e-19
-26.7947	4.54572e-19
-26.782	4.54572e-19
-26.7692	0.000341202
-26.7564	4.54572e-19
-26.7437	4.54572e-19
-26.7309	4.54572e-19
-26.7182	0.000341202
-26.7054	0.000341202
-26.6926	0.000341202
-26.6799	0.000341202
-26.6671	4.54572e-19
-26.6543	4.54572e-19
-26.6416	0.000682403
-26.6288	4.54572e-19
-26.616	4.54572e-19
-26.6033	4.54572e-19
-26.5905	4.54572e-19
-26.5777	0.000341202
-26.565	0.000341202
-26.5522	4.54572e-19
-26.5395	0.000341202
-26.5267	4.54572e-19
-26.5139	4.54572e-19
-26.5012	0.000341202
-26.4884	4.54572e-19
-26.4756	0.000341202
-26.4629	0.000341202
-26.4501	4.54572e-19
-26.4373	0.000341202
-26.4246	0.000341202
-26.4118	0.000341202
-26.3991	4.54572e-19
-26.3863	4.54572e-19
-26.3735	0.000341202
-26.3608	4.54572e-19
-26.348	0.000341202
-26.3352	4.54572e-19
-26.3225	4.54572e-19
-26.3097	0.000341202
-26.2969	0.000682403
-26.2842	0.000682403
-26.2714	4.54572e-19
-26.2586	4.54572e-19
-26.2459	4.54572e-19
-26.2331	4.54572e-19
-26.2204	4.54572e-19
-26.2076	0.000341202
-26.1948	4.54572e-19
-26.1821	4.54572e-19
-26.1693	4.54572e-19
-26.1565	0.000682403
-26.1438	0.000341202
-26.131	0.0010236
-26.1182	4.54572e-19
-26.1055	4.54572e-19
-26.0927	0.000341202
-26.08	0.000341202
-26.0672	0.000341202
-26.0544	4.54572e-19
-26.0417	0.000341202
-26.0289	0.000341202
-26.0161	4.54572e-19
-26.0034	4.54572e-19
-25.9906	4.54572e-19
-25.9778	4.54572e-19
-25.9651	4.54572e-19
-25.9523	4.54572e-19
-25.9395	4.54572e-19
-25.9268	4.54572e-19
-25.914	4.54572e-19
-25.9013	4.54572e-19
-25.8885	4.54572e-19
-25.8757	4.54572e-19
-25.863	4.54572e-19
-25.8502	4.54572e-19
-25.8374	4.54572e-19
-25.8247	4.54572e-19
-25.8119	4.54572e-19
-25.7991	4.54572e-19
-25.7864	4.54572e-19
-25.7736	4.54572e-19
-25.7609	4.54572e-19
-25.7481	4.54572e-19
-25.7353	4.54572e-19
-25.7226	4.54572e-19
-25.7098	4.54572e-19
-25.697	4.54572e-19
-25.6843	4.54572e-19
-25.6715	4.54572e-19
-25.6587	4.54572e-19
-25.646	4.54572e-19
-25.6332	4.54572e-19
-25.6204	4.54572e-19
-25.6077	4.54572e-19
-25.5949	4.54572e-19
-25.5822	4.54572e-19
-25.5694	4.54572e-19
-25.5566	4.54572e-19
-25.5439	4.54572e-19
-25.5311	4.54572e-19
-25.5183	4.54572e-19
-25.5056	4.54572e-19
-25.4928	4.54572e-19
-25.48	4.54572e-19
-25.4673	4.54572e-19
-25.4545	4.54572e-19
-25.4418	4.54572e-19
-25.429	4.54572e-19
-25.4162	4.54572e-19
-25.4035	4.54572e-19
-25.3907	4.54572e-19
-25.3779	4.54572e-19
-25.3652	4.54572e-19
-25.3524	4.54572e-19
-25.3396	4.54572e-19
-25.3269	4.54572e-19
-25.3141	4.54572e-19
-25.3013	4.54572e-19
-25.2886	4.54572e-19
-25.2758	4.54572e-19
-25.2631	4.54572e-19
-25.2503	4.54572e-19
-25.2375	4.54572e-19
-25.2248	4.54572e-19
-25.212	4.54572e-19
-25.1992	4.54572e-19
-25.1865	4.54572e-19
-25.1737	4.54572e-19
-25.1609	4.54572e-19
-25.1482	4.54572e-19
-25.1354	4.54572e-19
-25.1227	4.54572e-19
-25.1099	4.54572e-19
-25.0971	4.54572e-19
-25.0844	4.54572e-19
-25.0716	4.54572e-19
-25.0588	4.54572e-19
-25.0461	4.54572e-19
-25.0333	4.54572e-19
-25.0205	4.54572e-19
-25.0078	4.54572e-19
-24.995	4.54572e-19
-24.9822	4.54572e-19
-24.9695	4.54572e-19
-24.9567	4.54572e-19
-24.944	4.54572e-19
-24.9312	4.54572e-19
-24.9184	4.54572e-19
-24.9057	4.54572e-19
-24.8929	4.54572e-19
-24.8801	4.54572e-19
-24.8674	4.54572e-19
-24.8546	4.54572e-19
-24.8418	4.54572e-19
-24.8291	4.54572e-19
-24.8163	4.54572e-19
-24.8036	4.54572e-19
-24.7908	4.54572e-19
-24.778	4.54572e-19
-24.7653	4.54572e-19
-24.7525	4.54572e-19
-24.7397	4.54572e-19
-24.727	4.54572e-19
-24.7142	4.54572e-19
-24.7014	4.54572e-19
-24.6887	4.54572e-19
-24.6759	4.54572e-19
-24.6631	4.54572e-19
-24.6504	4.54572e-19
-24.6376	4.54572e-19
-24.6249	4.54572e-19
-24.6121	4.54572e-19
-24.5993	4.54572e-19
-24.5866	4.54572e-19
-24.5738	4.54572e-19
-24.561	4.54572e-19
-24.5483	4.54572e-19
-24.5355	4.54572e-19
-24.5227	4.54572e-19
-24.51	4.54572e-19
-24.4972	4.54572e-19
-24.4845	4.54572e-19
-24.4717	4.54572e-19
-24.4589	4.54572e-19
-24.4462	4.54572e-19
-24.4334	4.54572e-19
-24.4206	4.54572e-19
-24.4079	4.54572e-19
-24.3951	4.54572e-19
-24.3823	4.54572e-19
-24.3696	4.54572e-19
-24.3568	4.54572e-19
-24.344	4.54572e-19
-24.3313	4.54572e-19
-24.3185	4.54572e-19
-24.3058	4.54572e-19
-24.293	4.54572e-19
-24.2802	4.54572e-19
-24.2675	4.54572e-19
-24.2547	4.54572e-19
-24.2419	4.54572e-19
-24.2292	4.54572e-19
-24.2164	4.54572e-19
-24.2036	4.54572e-19
-24.1909	4.54572e-19
-24.1781	4.54572e-19
-24.1654	4.54572e-19
-24.1526	4.54572e-19
-24.1398	4.54572e-19
-24.1271	4.54572e-19
-24.1143	4.54572e-19
-24.1015	4.54572e-19
-24.0888	4.54572e-19
-24.076	4.54572e-19
-24.0632	4.54572e-19
-24.0505	4.54572e-19
-24.0377	4.54572e-19
-24.0249	4.54572e-19
-24.0122	4.54572e-19
-23.9994	4.54572e-19
-23.9867	4.54572e-19
-23.9739	4.54572e-19
-23.9611	4.54572e-19
-23.9484	4.54572e-19
-23.9356	4.54572e-19
-23.9228	4.54572e-19
-23.9101	4.54572e-19
-23.8973	4.54572e-19
-23.8845	4.54572e-19
-23.8718	4.54572e-19
-23.859	4.54572e-19
-23.8463	4.54572e-19
-23.8335	4.54572e-19
-23.8207	4.54572e-19
-23.808	4.54572e-19
-23.7952	4.54572e-19
-23.7824	4.54572e-19
-23.7697	4.54572e-19
-23.7569	4.54572e-19
-23.7441	4.54572e-19
-23.7314	4.54572e-19
-23.7186	4.54572e-19
-23.7058	4.54572e-19
-23.6931	4.54572e-19
-23.6803	4.54572e-19
-23.6676	4.54572e-19
-23.6548	4.54572e-19
-23.642	4.54572e-19
-23.6293	4.54572e-19
-23.6165	4.54572e-19
-23.6037	4.54572e-19
-23.591	4.54572e-19
-23.5782	4.54572e-19
-23.5654	4.54572e-19
-23.5527	4.54572e-19
-23.5399	4.54572e-19
-23.5272	4.54572e-19
-23.5144	4.54572e-19
-23.5016	4.54572e-19
-23.4889	4.54572e-19
-23.4761	4.54572e-19
-23.4633	4.54572e-19
-23.4506	4.54572e-19
-23.4378	4.54572e-19
-23.425	4.54572e-19
-23.4123	4.54572e-19
-23.3995	4.54572e-19
-23.3867	4.54572e-19
-23.374	4.54572e-19
-23.3612	4.54572e-19
-23.3485	4.54572e-19
-23.3357	4.54572e-19
-23.3229	4.54572e-19
-23.3102	4.54572e-19
-23.2974	4.54572e-19
-23.2846	4.54572e-19
-23.2719	4.54572e-19
-23.2591	4.54572e-19
-23.2463	4.54572e-19
-23.2336	4.54572e-19
-23.2208	4.54572e-19
-23.2081	4.54572e-19
-23.1953	4.54572e-19
-23.1825	4.54572e-19
-23.1698	4.54572e-19
-23.157	4.54572e-19
-23.1442	4.54572e-19
-23.1315	4.54572e-19
-23.1187	4.54572e-19
-23.1059	4.54572e-19
-23.0932	4.54572e-19
-23.0804	4.54572e-19
-23.0676	4.54572e-19
-23.0549	4.54572e-19
-23.0421	4.54572e-19
-23.0294	4.54572e-19
-23.0166	4.54572e-19
-23.0038	4.54572e-19
-22.9911	4.54572e-19
-22.9783	4.54572e-19
-22.9655	4.54572e-19
-22.9528	4.54572e-19
-22.94	4.54572e-19
-22.9272	4.54572e-19
-22.9145	4.54572e-19
-22.9017	4.54572e-19
-22.889	4.54572e-19
-22.8762	4.54572e-19
-22.8634	4.54572e-19
-22.8507	4.54572e-19
-22.8379	4.54572e-19
-22.8251	4.54572e-19
-22.8124	4.54572e-19
-22.7996	4.54572e-19
-22.7868	4.54572e-19
-22.7741	4.54572e-19
-22.7613	4.54572e-19
-22.7485	4.54572e-19
-22.7358	4.54572e-19
-22.723	4.54572e-19
-22.7103	4.54572e-19
-22.6975	4.54572e-19
-22.6847	4.54572e-19
-22.672	4.54572e-19
-22.6592	4.54572e-19
-22.6464	4.54572e-19
-22.6337	4.54572e-19
-22.6209	4.54572e-19
-22.6081	4.54572e-19
-22.5954	4.54572e-19
-22.5826	4.54572e-19
-22.5699	4.54572e-19
-22.5571	4.54572e-19
-22.5443	4.54572e-19
-22.5316	4.54572e-19
-22.5188	4.54572e-19
-22.506	4.54572e-19
-22.4933	4.54572e-19
-22.4805	4.54572e-19
-22.4677	4.54572e-19
-22.455	4.54572e-19
-22.4422	4.54572e-19
-22.4294	4.54572e-19
-22.4167	4.54572e-19
-22.4039	4.54572e-19
-22.3912	4.54572e-19
-22.3784	4.54572e-19
-22.3656	4.54572e-19
-22.3529	4.54572e-19
-22.3401	4.54572e-19
-22.3273	4.54572e-19
-22.3146	4.54572e-19
-22.3018	4.54572e-19
-22.289	4.54572e-19
-22.2763	4.54572e-19
-22.2635	4.54572e-19
-22.2508	4.54572e-19
-22.238	4.54572e-19
-22.2252	4.54572e-19
-22.2125	4.54572e-19
-22.1997	4.54572e-19
-22.1869	4.54572e-19
-22.1742	4.54572e-19
-22.1614	4.54572e-19
-22.1486	4.54572e-19
-22.1359	4.54572e-19
-22.1231	4.54572e-19
-22.1103	4.54572e-19
-22.0976	4.54572e-19
-22.0848	4.54572e-19
-22.0721	4.54572e-19
-22.0593	4.54572e-19
-22.0465	4.54572e-19
-22.0338	4.54572e-19
-22.021	4.54572e-19
-22.0082	4.54572e-19
-21.9955	4.54572e-19
-21.9827	4.54572e-19
-21.9699	4.54572e-19
-21.9572	4.54572e-19
-21.9444	4.54572e-19
-21.9317	4.54572e-19
-21.9189	4.54572e-19
-21.9061	4.54572e-19
-21.8934	4.54572e-19
-21.8806	4.54572e-19
-21.8678	4.54572e-19
-21.8551	4.54572e-19
-21.8423	4.54572e-19
-21.8295	4.54572e-19
-21.8168	4.54572e-19
-21.804	4.54572e-19
-21.7912	4.54572e-19
-21.7785	4.54572e-19
-21.7657	4.54572e-19
-21.753	4.54572e-19
-21.7402	4.54572e-19
-21.7274	4.54572e-19
-21.7147	4.54572e-19
-21.7019	4.54572e-19
-21.6891	4.54572e-19
-21.6764	4.54572e-19
-21.6636	4.54572e-19
-21.6508	4.54572e-19
-21.6381	4.54572e-19
-21.6253	4.54572e-19
-21.6126	4.54572e-19
-21.5998	4.54572e-19
-21.587	4.54572e-19
-21.5743	4.54572e-19
-21.5615	4.54572e-19
-21.5487	4.54572e-19
-21.536	4.54572e-19
-21.5232	4.54572e-19
-21.5104	4.54572e-19
-21.4977	4.54572e-19
-21.4849	4.54572e-19
-21.4721	4.54572e-19
-21.4594	4.54572e-19
-21.4466	4.54572e-19
-21.4339	4.54572e-19
-21.4211	4.54572e-19
-21.4083	4.54572e-19
-21.3956	4.54572e-19
-21.3828	4.54572e-19
-21.37	4.54572e-19
-21.3573	4.54572e-19
-21.3445	4.54572e-19
-21.3317	4.54572e-19
-21.319	4.54572e-19
-21.3062	4.54572e-19
-21.2935	4.54572e-19
-21.2807	4.54572e-19
-21.2679	4.54572e-19
-21.2552	4.54572e-19
-21.2424	4.54572e-19
-21.2296	4.54572e-19
-21.2169	4.54572e-19
-21.2041	4.54572e-19
-21.1913	4.54572e-19
-21.1786	4.54572e-19
-21.1658	4.54572e-19
-21.153	4.54572e-19
-21.1403	4.54572e-19
-21.1275	4.54572e-19
-21.1148	4.54572e-19
-21.102	4.54572e-19
-21.0892	4.54572e-19
-21.0765	4.54572e-19
-21.0637	4.54572e-19
-21.0509	4.54572e-19
-21.0382	4.54572e-19
-21.0254	4.54572e-19
-21.0126	4.54572e-19
-20.9999	4.54572e-19
-20.9871	4.54572e-19
-20.9744	4.54572e-19
-20.9616	4.54572e-19
-20.9488	4.54572e-19
-20.9361	4.54572e-19
-20.9233	4.54572e-19
-20.9105	4.54572e-19
-20.8978	4.54572e-19
-20.885	4.54572e-19
-20.8722	4.54572e-19
-20.8595	4.54572e-19
-20.8467	4.54572e-19
-20.8339	4.54572e-19
-20.8212	4.54572e-19
-20.8084	4.54572e-19
-20.7957	4.54572e-19
-20.7829	4.54572e-19
-20.7701	4.54572e-19
-20.7574	4.54572e-19
-20.7446	4.54572e-19
-20.7318	4.54572e-19
-20.7191	4.54572e-19
-20.7063	4.54572e-19
-20.6935	4.54572e-19
-20.6808	4.54572e-19
-20.668	4.54572e-19
-20.6553	4.54572e-19
-20.6425	4.54572e-19
-20.6297	4.54572e-19
-20.617	4.54572e-19
-20.6042	4.54572e-19
-20.5914	4.54572e-19
-20.5787	4.54572e-19
-20.5659	4.54572e-19
-20.5531	4.54572e-19
-20.5404	4.54572e-19
-20.5276	4.54572e-19
-20.5148	4.54572e-19
-20.5021	4.54572e-19
-20.4893	4.54572e-19
-20.4766	4.54572e-19
-20.4638	4.54572e-19
-20.451	4.54572e-19
-20.4383	4.54572e-19
-20.4255	4.54572e-19
-20.4127	4.54572e-19
-20.4	4.54572e-19
-20.3872	4.54572e-19
-20.3744	4.54572e-19
-20.3617	4.54572e-19
-20.3489	4.54572e-19
-20.3362	4.54572e-19
-20.3234	4.54572e-19
-20.3106	4.54572e-19
-20.2979	4.54572e-19
-20.2851	4.54572e-19
-20.2723	4.54572e-19
-20.2596	4.54572e-19
-20.2468	4.54572e-19
-20.234	4.54572e-19
-20.2213	4.54572e-19
-20.2085	4.54572e-19
-20.1957	4.54572e-19
-20.183	4.54572e-19
-20.1702	4.54572e-19
-20.1575	4.54572e-19
-20.1447	4.54572e-19
-20.1319	4.54572e-19
-20.1192	4.54572e-19
-20.1064	4.54572e-19
-20.0936	4.54572e-19
-20.0809	4.54572e-19
-20.0681	4.54572e-19
-20.0553	4.54572e-19
-20.0426	4.54572e-19
-20.0298	4.54572e-19
-20.0171	4.54572e-19
-20.0043	4.54572e-19
-19.9915	4.54572e-19
-19.9788	4.54572e-19
-19.966	4.54572e-19
-19.9532	4.54572e-19
-19.9405	4.54572e-19
-19.9277	4.54572e-19
-19.9149	4.54572e-19
-19.9022	4.54572e-19
-19.8894	4.54572e-19
-19.8766	4.54572e-19
-19.8639	4.54572e-19
-19.8511	4.54572e-19
-19.8384	4.54572e-19
-19.8256	4.54572e-19
-19.8128	4.54572e-19
-19.8001	0.000341202
-19.7873	4.54572e-19
-19.7745	4.54572e-19
-19.7618	4.54572e-19
-19.749	4.54572e-19
-19.7362	0.000341202
-19.7235	4.54572e-19
-19.7107	4.54572e-19
-19.698	4.54572e-19
-19.6852	4.54572e-19
-19.6724	4.54572e-19
-19.6597	4.54572e-19
-19.6469	4.54572e-19
-19.6341	4.54572e-19
-19.6214	0.000341202
-19.6086	4.54572e-19
-19.5958	4.54572e-19
-19.5831	4.54572e-19
-19.5703	4.54572e-19
-19.5575	4.54572e-19
-19.5448	4.54572e-19
-19.532	4.54572e-19
-19.5193	4.54572e-19
-19.5065	4.54572e-19
-19.4937	4.54572e-19
-19.481	4.54572e-19
-19.4682	4.54572e-19
-19.4554	4.54572e-19
-19.4427	4.54572e-19
-19.4299	4.54572e-19
-19.4171	0.000341202
-19.4044	4.54572e-19
-19.3916	4.54572e-19
-19.3789	4.54572e-19
-19.3661	4.54572e-19
-19.3533	4.54572e-19
-19.3406	4.54572e-19
-19.3278	4.54572e-19
-19.315	4.54572e-19
-19.3023	4.54572e-19
-19.2895	0.000682403
-19.2767	4.54572e-19
-19.264	4.54572e-19
-19.2512	4.54572e-19
-19.2384	4.54572e-19
-19.2257	4.54572e-19
-19.2129	4.54572e-19
-19.2002	4.54572e-19
-19.1874	4.54572e-19
-19.1746	4.54572e-19
-19.1619	4.54572e-19
-19.1491	4.54572e-19
-19.1363	4.54572e-19
-19.1236	4.54572e-19
-19.1108	4.54572e-19
-19.098	0.000341202
-19.0853	4.54572e-19
-19.0725	4.54572e-19
-19.0598	4.54572e-19
-19.047	0.000341202
-19.0342	4.54572e-19
-19.0215	0.000341202
-19.0087	4.54572e-19
-18.9959	4.54572e-19
-18.9832	4.54572e-19
-18.9704	4.54572e-19
-18.9576	4.54572e-19
-18.9449	4.54572e-19
-18.9321	4.54572e-19
-18.9193	4.54572e-19
-18.9066	0.000341202
-18.8938	4.54572e-19
-18.8811	4.54572e-19
-18.8683	4.54572e-19
-18.8555	4.54572e-19
-18.8428	4.54572e-19
-18.83	4.54572e-19
-18.8172	4.54572e-19
-18.8045	0.000682403
-18.7917	4.54572e-19
-18.7789	4.54572e-19
-18.7662	4.54572e-19
-18.7534	0.000341202
-18.7407	4.54572e-19
-18.7279	4.54572e-19
-18.7151	0.000341202
-18.7024	4.54572e-19
-18.6896	4.54572e-19
-18.6768	4.54572e-19
-18.6641	0.000341202
-18.6513	0.000341202
-18.6385	4.54572e-19
-18.6258	4.54572e-19
-18.613	4.54572e-19
-18.6002	4.54572e-19
-18.5875	0.000341202
-18.5747	0.000341202
-18.562	4.54572e-19
-18.5492	4.54572e-19
-18.5364	4.54572e-19
-18.5237	4.54572e-19
-18.5109	4.54572e-19
-18.4981	0.000682403
-18.4854	4.54572e-19
-18.4726	4.54572e-19
-18.4598	0.000341202
-18.4471	4.54572e-19
-18.4343	4.54572e-19
-18.4216	4.54572e-19
-18.4088	4.54572e-19
-18.396	4.54572e-19
-18.3833	0.000341202
-18.3705	4.54572e-19
-18.3577	4.54572e-19
-18.345	4.54572e-19
-18.3322	4.54572e-19
-18.3194	4.54572e-19
-18.3067	4.54572e-19
-18.2939	4.54572e-19
-18.2811	4.54572e-19
-18.2684	4.54572e-19
-18.2556	4.54572e-19
-18.2429	4.54572e-19
-18.2301	4.54572e-19
-18.2173	4.54572e-19
-18.2046	0.000341202
-18.1918	4.54572e-19
-18.179	4.54572e-19
-18.1663	4.54572e-19
-18.1535	0.000341202
-18.1407	4.54572e-19
-18.128	4.54572e-19
-18.1152	0.000682403
-18.1025	4.54572e-19
-18.0897	4.54572e-19
-18.0769	0.000341202
-18.0642	4.54572e-19
-18.0514	4.54572e-19
-18.0386	4.54572e-19
-18.0259	4.54572e-19
-18.0131	4.54572e-19
-18.0003	0.000341202
-17.9876	4.54572e-19
-17.9748	0.000341202
-17.962	4.54572e-19
-17.9493	0.000341202
-17.9365	4.54572e-19
-17.9238	4.54572e-19
-17.911	4.54572e-19
-17.8982	0.000341202
-17.8855	0.000341202
-17.8727	4.54572e-19
-17.8599	0.000341202
-17.8472	4.54572e-19
-17.8344	4.54572e-19
-17.8216	4.54572e-19
-17.8089	4.54572e-19
-17.7961	4.54572e-19
-17.7834	4.54572e-19
-17.7706	4.54572e-19
-17.7578	0.000341202
-17.7451	4.54572e-19
-17.7323	0.000341202
-17.7195	0.000341202
-17.7068	0.000341202
-17.694	0.000341202
-17.6812	4.54572e-19
-17.6685	4.54572e-19
-17.6557	4.54572e-19
-17.6429	0.000341202
-17.6302	4.54572e-19
-17.6174	4.54572e-19
-17.6047	0.000682403
-17.5919	0.000341202
-17.5791	4.54572e-19
-17.5664	4.54572e-19
-17.5536	4.54572e-19
-17.5408	4.54572e-19
-17.5281	4.54572e-19
-17.5153	4.54572e-19
-17.5025	4.54572e-19
-17.4898	0.000341202
-17.477	4.54572e-19
-17.4643	0.000682403
-17.4515	4.54572e-19
-17.4387	4.54572e-19
-17.426	4.54572e-19
-17.4132	0.0010236
-17.4004	4.54572e-19
-17.3877	4.54572e-19
-17.3749	0.000341202
-17.3621	4.54572e-19
-17.3494	4.54572e-19
-17.3366	0.000341202
-17.3238	4.54572e-19
-17.3111	0.000341202
-17.2983	4.54572e-19
-17.2856	4.54572e-19
-17.2728	4.54572e-19
-17.26	0.000341202
-17.2473	4.54572e-19
-17.2345	0.000341202
-17.2217	0.000341202
-17.209	0.000341202
-17.1962	4.54572e-19
-17.1834	4.54572e-19
-17.1707	0.000341202
-17.1579	0.000341202
-17.1452	4.54572e-19
-17.1324	0.000682403
-17.1196	4.54572e-19
-17.1069	0.000341202
-17.0941	4.54572e-19
-17.0813	0.000341202
-17.0686	4.54572e-19
-17.0558	4.54572e-19
-17.043	4.54572e-19
-17.0303	4.54572e-19
-17.0175	4.54572e-19
-17.0047	0.000341202
-16.992	0.000341202
-16.9792	0.000682403
-16.9665	4.54572e-19
-16.9537	0.000341202
-16.9409	4.54572e-19
-16.9282	4.54572e-19
-16.9154	4.54572e-19
-16.9026	4.54572e-19
-16.8899	4.54572e-19
-16.8771	4.54572e-19
-16.8643	0.000682403
-16.8516	4.54572e-19
-16.8388	4.54572e-19
-16.8261	0.000341202
-16.8133	4.54572e-19
-16.8005	0.000341202
-16.7878	4.54572e-19
-16.775	0.000341202
-16.7622	4.54572e-19
-16.7495	4.54572e-19
-16.7367	4.54572e-19
-16.7239	0.000341202
-16.7112	4.54572e-19
-16.6984	0.000682403
-16.6856	4.54572e-19
-16.6729	0.000341202
-16.6601	0.000682403
-16.6474	0.000341202
-16.6346	0.0010236
-16.6218	0.000682403
-16.6091	4.54572e-19
-16.5963	4.54572e-19
-16.5835	0.000341202
-16.5708	0.000341202
-16.558	0.000341202
-16.5452	4.54572e-19
-16.5325	0.000682403
-16.5197	0.000682403
-16.507	0.000341202
-16.4942	4.54572e-19
-16.4814	0.000341202
-16.4687	0.000682403
-16.4559	0.000341202
-16.4431	0.000341202
-16.4304	0.000682403
-16.4176	4.54572e-19
-16.4048	0.000682403
-16.3921	0.000341202
-16.3793	4.54572e-19
-16.3665	4.54572e-19
-16.3538	0.000682403
-16.341	4.54572e-19
-16.3283	0.000682403
-16.3155	4.54572e-19
-16.3027	4.54572e-19
-16.29	0.000682403
-16.2772	0.0010236
-16.2644	0.0010236
-16.2517	0.000341202
-16.2389	0.000341202
-16.2261	0.000341202
-16.2134	4.54572e-19
-16.2006	4.54572e-19
-16.1879	0.000341202
-16.1751	4.54572e-19
-16.1623	0.000682403
-16.1496	0.00204721
-16.1368	0.000341202
-16.124	0.000341202
-16.1113	4.54572e-19
-16.0985	0.000682403
-16.0857	0.0010236
-16.073	0.000341202
-16.0602	0.000682403
-16.0474	4.54572e-19
-16.0347	0.000682403
-16.0219	0.000341202
-16.0092	0.000341202
-15.9964	0.000341202
-15.9836	0.000341202
-15.9709	4.54572e-19
-15.9581	0.000341202
-15.9453	0.000341202
-15.9326	0.000341202
-15.9198	0.000682403
-15.907	0.00136481
-15.8943	0.000341202
-15.8815	0.0010236
-15.8688	0.000341202
-15.856	4.54572e-19
-15.8432	0.000341202
-15.8305	0.000341202
-15.8177	0.000341202
-15.8049	0.000341202
-15.7922	0.0010236
-15.7794	0.000341202
-15.7666	0.000341202
-15.7539	0.000341202
-15.7411	4.54572e-19
-15.7283	4.54572e-19
-15.7156	4.54572e-19
-15.7028	0.000682403
-15.6901	4.54572e-19
-15.6773	0.000341202
-15.6645	4.54572e-19
-15.6518	0.000682403
-15.639	4.54572e-19
-15.6262	4.54572e-19
-15.6135	4.54572e-19
-15.6007	0.000341202
-15.5879	0.000341202
-15.5752	0.000682403
-15.5624	4.54572e-19
-15.5497	0.0010236
-15.5369	4.54572e-19
-15.5241	0.000682403
-15.5114	0.000341202
-15.4986	4.54572e-19
-15.4858	0.000341202
-15.4731	0.000341202
-15.4603	4.54572e-19
-15.4475	0.000341202
-15.4348	0.000682403
-15.422	0.000682403
-15.4092	0.000341202
-15.3965	0.000341202
-15.3837	0.000341202
-15.371	0.000341202
-15.3582	0.000682403
-15.3454	0.000341202
-15.3327	4.54572e-19
-15.3199	0.000682403
-15.3071	0.000341202
-15.2944	0.000682403
-15.2816	4.54572e-19
-15.2688	0.000341202
-15.2561	0.000341202
-15.2433	4.54572e-19
-15.2306	4.54572e-19
-15.2178	0.000341202
-15.205	0.0010236
-15.1923	4.54572e-19
-15.1795	4.54572e-19
-15.1667	0.000341202
-15.154	0.000682403
-15.1412	4.54572e-19
-15.1284	0.000341202
-15.1157	0.000341202
-15.1029	0.000341202
-15.0901	4.54572e-19
-15.0774	0.000341202
-15.0646	0.000341202
-15.0519	0.000682403
-15.0391	4.54572e-19
-15.0263	0.000341202
-15.0136	0.000682403
-15.0008	0.000341202
-14.988	4.54572e-19
-14.9753	0.000682403
-14.9625	0.000341202
-14.9497	4.54572e-19
-14.937	4.54572e-19
-14.9242	4.54572e-19
-14.9115	0.000341202
-14.8987	0.0010236
-14.8859	4.54572e-19
-14.8732	0.000682403
-14.8604	0.0010236
-14.8476	0.0010236
-14.8349	0.000341202
-14.8221	0.000341202
-14.8093	4.54572e-19
-14.7966	0.000341202
-14.7838	4.54572e-19
-14.771	4.54572e-19
-14.7583	4.54572e-19
-14.7455	4.54572e-19
-14.7328	4.54572e-19
-14.72	4.54572e-19
-14.7072	0.000341202
-14.6945	4.54572e-19
-14.6817	0.000341202
-14.6689	4.54572e-19
-14.6562	4.54572e-19
-14.6434	0.000682403
-14.6306	0.000341202
-14.6179	4.54572e-19
-14.6051	4.54572e-19
-14.5924	0.000341202
-14.5796	0.000341202
-14.5668	4.54572e-19
-14.5541	0.000341202
-14.5413	0.000341202
-14.5285	4.54572e-19
-14.5158	4.54572e-19
-14.503	4.54572e-19
-14.4902	4.54572e-19
-14.4775	0.000341202
-14.4647	4.54572e-19
-14.4519	4.54572e-19
-14.4392	4.54572e-19
-14.4264	0.000682403
-14.4137	0.000341202
-14.4009	4.54572e-19
-14.3881	0.0010236
-14.3754	0.000341202
-14.3626	4.54572e-19
-14.3498	0.000341202
-14.3371	0.000341202
-14.3243	4.54572e-19
-14.3115	0.000682403
-14.2988	0.000341202
-14.286	4.54572e-19
-14.2733	0.000682403
-14.2605	0.000341202
-14.2477	4.54572e-19
-14.235	0.000341202
-14.2222	0.000682403
-14.2094	0.000341202
-14.1967	0.0010236
-14.1839	0.000341202
-14.1711	0.000341202
-14.1584	0.000682403
-14.1456	4.54572e-19
-14.1328	4.54572e-19
-14.1201	0.000682403
-14.1073	0.000341202
-14.0946	0.000682403
-14.0818	0.000341202
-14.069	4.54572e-19
-14.0563	4.54572e-19
-14.0435	4.54572e-19
-14.0307	0.000682403
-14.018	0.000341202
-14.0052	0.000682403
-13.9924	0.000682403
-13.9797	4.54572e-19
-13.9669	0.000341202
-13.9542	4.54572e-19
-13.9414	0.000682403
-13.9286	0.000341202
-13.9159	0.000682403
-13.9031	4.54572e-19
-13.8903	0.000682403
-13.8776	0.000682403
-13.8648	0.000682403
-13.852	0.000341202
-13.8393	0.000341202
-13.8265	4.54572e-19
-13.8137	0.000341202
-13.801	4.54572e-19
-13.7882	0.000682403
-13.7755	4.54572e-19
-13.7627	0.000682403
-13.7499	4.54572e-19
-13.7372	0.000341202
-13.7244	4.54572e-19
-13.7116	0.000341202
-13.6989	4.54572e-19
-13.6861	0.000341202
-13.6733	4.54572e-19
-13.6606	0.000682403
-13.6478	0.000341202
-13.6351	0.000682403
-13.6223	0.000682403
-13.6095	0.000341202
-13.5968	0.000341202
-13.584	0.000682403
-13.5712	0.000341202
-13.5585	0.000682403
-13.5457	0.000682403
-13.5329	4.54572e-19
-13.5202	0.000682403
-13.5074	4.54572e-19
-13.4946	0.000341202
-13.4819	4.54572e-19
-13.4691	0.000682403
-13.4564	0.0010236
-13.4436	0.000341202
-13.4308	0.000341202
-13.4181	4.54572e-19
-13.4053	0.000682403
-13.3925	0.000682403
-13.3798	4.54572e-19
-13.367	4.54572e-19
-13.3542	4.54572e-19
-13.3415	0.000341202
-13.3287	0.000341202
-13.316	0.000682403
-13.3032	0.0010236
-13.2904	0.0010236
-13.2777	0.000341202
-13.2649	0.000682403
-13.2521	0.000341202
-13.2394	0.000682403
-13.2266	0.000682403
-13.2138	0.000341202
-13.2011	4.54572e-19
-13.1883	0.000682403
-13.1755	4.54572e-19
-13.1628	4.54572e-19
-13.15	4.54572e-19
-13.1373	0.000682403
-13.1245	4.54572e-19
-13.1117	0.000341202
-13.099	0.000341202
-13.0862	4.54572e-19
-13.0734	4.54572e-19
-13.0607	0.000682403
-13.0479	4.54572e-19
-13.0351	0.000341202
-13.0224	0.000341202
-13.0096	4.54572e-19
-12.9969	0.000682403
-12.9841	0.000682403
-12.9713	0.000341202
-12.9586	0.000341202
-12.9458	0.000682403
-12.933	0.000682403
-12.9203	4.54572e-19
-12.9075	0.0010236
-12.8947	4.54572e-19
-12.882	0.0010236
-12.8692	0.000341202
-12.8564	4.54572e-19
-12.8437	4.54572e-19
-12.8309	0.000341202
-12.8182	0.0010236
-12.8054	0.000341202
-12.7926	4.54572e-19
-12.7799	0.000341202
-12.7671	0.000682403
-12.7543	4.54572e-19
-12.7416	4.54572e-19
-12.7288	4.54572e-19
-12.716	0.000682403
-12.7033	0.000341202
-12.6905	4.54572e-19
-12.6778	0.000341202
-12.665	0.0010236
-12.6522	0.000341202
-12.6395	0.000682403
-12.6267	4.54572e-19
-12.6139	0.000341202
-12.6012	0.000682403
-12.5884	4.54572e-19
-12.5756	0.000341202
-12.5629	0.0010236
-12.5501	0.000341202
-12.5373	0.000341202
-12.5246	4.54572e-19
-12.5118	4.54572e-19
-12.4991	0.0010236
-12.4863	0.000341202
-12.4735	4.54572e-19
-12.4608	4.54572e-19
-12.448	0.0010236
-12.4352	0.000341202
-12.4225	4.54572e-19
-12.4097	4.54572e-19
-12.3969	0.000341202
-12.3842	0.000341202
-12.3714	0.0010236
-12.3587	4.54572e-19
-12.3459	0.000341202
-12.3331	0.000341202
-12.3204	0.000341202
-12.3076	0.000341202
-12.2948	4.54572e-19
-12.2821	4.54572e-19
-12.2693	0.000682403
-12.2565	0.000341202
-12.2438	4.54572e-19
-12.231	4.54572e-19
-12.2182	0.000341202
-12.2055	0.000341202
-12.1927	0.000682403
-12.18	0.000341202
-12.1672	0.0010236
-12.1544	4.54572e-19
-12.1417	0.000682403
-12.1289	4.54572e-19
-12.1161	0.000682403
-12.1034	4.54572e-19
-12.0906	4.54572e-19
-12.0778	0.000682403
-12.0651	4.54572e-19
-12.0523	0.000341202
-12.0396	0.000682403
-12.0268	0.000682403
-12.014	0.000341202
-12.0013	4.54572e-19
-11.9885	0.00136481
-11.9757	0.000341202
-11.963	4.54572e-19
-11.9502	4.54572e-19
-11.9374	0.000682403
-11.9247	0.000341202
-11.9119	0.000682403
-11.8991	0.000341202
-11.8864	0.000341202
-11.8736	0.000341202
-11.8609	0.000341202
-11.8481	0.000341202
-11.8353	0.000341202
-11.8226	0.000682403
-11.8098	4.54572e-19
-11.797	4.54572e-19
-11.7843	0.000682403
-11.7715	4.54572e-19
-11.7587	0.000682403
-11.746	0.000341202
-11.7332	0.000341202
-11.7205	0.000341202
-11.7077	0.000341202
-11.6949	0.000341202
-11.6822	0.000682403
-11.6694	0.000341202
-11.6566	0.0010236
-11.6439	0.000682403
-11.6311	0.000341202
-11.6183	0.000341202
-11.6056	4.54572e-19
-11.5928	0.000682403
-11.58	4.54572e-19
-11.5673	4.54572e-19
-11.5545	4.54572e-19
-11.5418	0.000682403
-11.529	0.000682403
-11.5162	0.0010236
-11.5035	0.000341202
-11.4907	0.000341202
-11.4779	4.54572e-19
-11.4652	0.000341202
-11.4524	0.000682403
-11.4396	0.00136481
-11.4269	0.0010236
-11.4141	0.000341202
-11.4014	0.000682403
-11.3886	0.000341202
-11.3758	0.000341202
-11.3631	0.000341202
-11.3503	0.000341202
-11.3375	4.54572e-19
-11.3248	0.000682403
-11.312	0.000341202
-11.2992	0.0010236
-11.2865	0.00136481
-11.2737	0.000682403
-11.2609	0.0010236
-11.2482	0.000341202
-11.2354	0.000341202
-11.2227	0.000682403
-11.2099	4.54572e-19
-11.1971	0.000341202
-11.1844	0.0010236
-11.1716	4.54572e-19
-11.1588	0.000682403
-11.1461	0.000682403
-11.1333	0.0010236
-11.1205	0.000682403
-11.1078	0.000341202
-11.095	4.54572e-19
-11.0823	0.000341202
-11.0695	0.00136481
-11.0567	0.000682403
-11.044	0.0010236
-11.0312	4.54572e-19
-11.0184	0.000682403
-11.0057	4.54572e-19
-10.9929	0.000341202
-10.9801	4.54572e-19
-10.9674	0.000682403
-10.9546	4.54572e-19
-10.9418	0.000341202
-10.9291	0.000682403
-10.9163	0.0010236
-10.9036	0.0010236
-10.8908	4.54572e-19
-10.878	0.000341202
-10.8653	0.0010236
-10.8525	0.000341202
-10.8397	4.54572e-19
-10.827	0.000341202
-10.8142	0.000341202
-10.8014	4.54572e-19
-10.7887	0.000682403
-10.7759	0.0010236
-10.7632	4.54572e-19
-10.7504	0.000682403
-10.7376	0.000341202
-10.7249	0.000341202
-10.7121	4.54572e-19
-10.6993	0.000341202
-10.6866	4.54572e-19
-10.6738	0.000341202
-10.661	0.000682403
-10.6483	0.00170601
-10.6355	4.54572e-19
-10.6227	0.000341202
-10.61	4.54572e-19
-10.5972	0.000341202
-10.5845	0.000341202
-10.5717	0.0010236
-10.5589	0.000341202
-10.5462	0.0010236
-10.5334	0.000682403
-10.5206	0.000341202
-10.5079	0.000341202
-10.4951	0.000341202
-10.4823	0.000682403
-10.4696	0.000341202
-10.4568	0.000341202
-10.4441	0.000341202
-10.4313	0.000341202
-10.4185	4.54572e-19
-10.4058	0.000341202
-10.393	0.000682403
-10.3802	0.0010236
-10.3675	0.000341202
-10.3547	0.000682403
-10.3419	0.000682403
-10.3292	0.000682403
-10.3164	0.000341202
-10.3036	0.000341202
-10.2909	0.000341202
-10.2781	4.54572e-19
-10.2654	0.000341202
-10.2526	0.000341202
-10.2398	0.000341202
-10.2271	0.00136481
-10.2143	0.000682403
-10.2015	4.54572e-19
-10.1888	4.54572e-19
-10.176	0.000341202
-10.1632	0.000341202
-10.1505	0.000341202
-10.1377	0.0010236
-10.125	0.000682403
-10.1122	0.000682403
-10.0994	0.000341202
-10.0867	0.000682403
-10.0739	0.0010236
-10.0611	0.000341202
-10.0484	0.000341202
-10.0356	0.000341202
-10.0228	0.0010236
-10.0101	0.000341202
-9.99731	4.54572e-19
-9.98455	0.000682403
-9.97179	0.00170601
-9.95902	4.54572e-19
-9.94626	0.000341202
-9.93349	0.000682403
-9.92073	0.000341202
-9.90797	4.54572e-19
-9.8952	0.000341202
-9.88244	0.00136481
-9.86967	0.000341202
-9.85691	0.000682403
-9.84415	4.54572e-19
-9.83138	0.000341202
-9.81862	0.0010236
-9.80585	0.000682403
-9.79309	0.000341202
-9.78033	0.000682403
-9.76756	0.000682403
-9.7548	4.54572e-19
-9.74203	0.00136481
-9.72927	4.54572e-19
-9.71651	0.000341202
-9.70374	0.000341202
-9.69098	4.54572e-19
-9.67821	0.000341202
-9.66545	0.000341202
-9.65269	4.54572e-19
-9.63992	4.54572e-19
-9.62716	0.00136481
-9.61439	0.0010236
-9.60163	4.54572e-19
-9.58887	0.000682403
-9.5761	0.000682403
-9.56334	0.000682403
-9.55057	0.000341202
-9.53781	0.000682403
-9.52505	0.000682403
-9.51228	0.000341202
-9.49952	4.54572e-19
-9.48675	0.00136481
-9.47399	0.000682403
-9.46123	0.000341202
-9.44846	0.0010236
-9.4357	0.000341202
-9.42293	4.54572e-19
-9.41017	0.000682403
-9.39741	0.000682403
-9.38464	0.000682403
-9.37188	0.000682403
-9.35911	0.000341202
-9.34635	4.54572e-19
-9.33359	0.000682403
-9.32082	0.000682403
-9.30806	4.54572e-19
-9.29529	0.000341202
-9.28253	0.000341202
-9.26977	4.54572e-19
-9.257	0.000682403
-9.24424	0.000341202
-9.23147	0.000682403
-9.21871	0.00170601
-9.20595	0.0010236
-9.19318	0.000341202
-9.18042	0.00136481
-9.16765	0.000341202
-9.15489	0.000682403
-9.14213	4.54572e-19
-9.12936	0.000341202
-9.1166	0.000341202
-9.10383	0.000682403
-9.09107	0.000341202
-9.07831	0.00136481
-9.06554	0.0010236
-9.05278	4.54572e-19
-9.04001	0.000341202
-9.02725	0.000682403
-9.01449	0.000341202
-9.00172	0.000341202
-8.98896	0.000682403
-8.97619	0.000682403
-8.96343	0.000341202
-8.95067	0.000341202
-8.9379	4.54572e-19
-8.92514	0.000682403
-8.91237	0.000341202
-8.89961	0.0010236
-8.88685	0.00136481
-8.87408	0.000682403
-8.86132	0.000341202
-8.84855	0.0010236
-8.83579	0.000341202
-8.82303	0.000682403
-8.81026	4.54572e-19
-8.7975	0.000341202
-8.78473	0.000682403
-8.77197	4.54572e-19
-8.75921	0.000341202
-8.74644	4.54572e-19
-8.73368	0.000341202
-8.72091	0.0010236
-8.70815	0.000682403
-8.69539	0.00170601
-8.68262	0.000341202
-8.66986	0.000341202
-8.65709	0.000682403
-8.64433	4.54572e-19
-8.63157	0.000341202
-8.6188	0.000341202
-8.60604	0.000682403
-8.59327	4.54572e-19
-8.58051	0.000682403
-8.56775	0.000341202
-8.55498	0.000341202
-8.54222	0.00136481
-8.52945	0.000682403
-8.51669	4.54572e-19
-8.50393	4.54572e-19
-8.49116	0.000341202
-8.4784	0.0010236
-8.46563	4.54572e-19
-8.45287	0.000341202
-8.44011	4.54572e-19
-8.42734	0.0010236
-8.41458	4.54572e-19
-8.40181	0.000682403
-8.38905	0.0010236
-8.37629	0.000341202
-8.36352	4.54572e-19
-8.35076	4.54572e-19
-8.33799	0.000682403
-8.32523	0.000341202
-8.31247	4.54572e-19
-8.2997	0.000682403
-8.28694	4.54572e-19
-8.27417	0.000341202
-8.26141	0.000341202
-8.24865	0.000682403
-8.23588	4.54572e-19
-8.22312	0.000682403
-8.21035	4.54572e-19
-8.19759	0.000682403
-8.18483	0.00136481
-8.17206	4.54572e-19
-8.1593	0.000682403
-8.14653	0.0010236
-8.13377	0.000341202
-8.12101	0.000682403
-8.10824	0.000341202
-8.09548	0.00170601
-8.08271	4.54572e-19
-8.06995	0.0010236
-8.05719	0.000341202
-8.04442	0.0010236
-8.03166	0.000341202
-8.01889	0.000682403
-8.00613	0.000682403
-7.99337	0.000682403
-7.9806	0.0010236
-7.96784	4.54572e-19
-7.95507	0.000682403
-7.94231	0.0010236
-7.92955	0.000682403
-7.91678	0.000682403
-7.90402	0.000341202
-7.89125	0.0010236
-7.87849	0.000341202
-7.86573	4.54572e-19
-7.85296	0.000682403
-7.8402	0.000682403
-7.82743	0.000682403
-7.81467	0.0010236
-7.80191	0.000682403
-7.78914	0.000341202
-7.77638	0.00170601
-7.76361	0.000682403
-7.75085	0.000341202
-7.73809	0.000341202
-7.72532	0.000341202
-7.71256	0.000341202
-7.69979	0.0010236
-7.68703	0.000341202
-7.67427	0.0010236
-7.6615	0.000682403
-7.64874	0.000341202
-7.63597	0.000682403
-7.62321	0.000682403
-7.61045	0.0010236
-7.59768	0.00136481
-7.58492	4.54572e-19
-7.57215	0.00136481
-7.55939	0.000341202
-7.54663	4.54572e-19
-7.53386	0.000341202
-7.5211	4.54572e-19
-7.50833	4.54572e-19
-7.49557	0.00136481
-7.48281	0.000682403
-7.47004	0.000341202
-7.45728	0.000341202
-7.44451	0.00136481
-7.43175	0.000341202
-7.41899	0.0010236
-7.40622	0.000682403
-7.39346	0.000341202
-7.38069	0.0010236
-7.36793	0.000341202
-7.35517	0.000682403
-7.3424	0.000682403
-7.32964	0.000341202
-7.31687	0.0010236
-7.30411	4.54572e-19
-7.29135	0.000682403
-7.27858	0.000682403
-7.26582	0.000682403
-7.25305	0.000341202
-7.24029	4.54572e-19
-7.22753	0.000341202
-7.21476	0.000682403
-7.202	0.0010236
-7.18923	0.000341202
-7.17647	0.00136481
-7.16371	0.000682403
-7.15094	0.000682403
-7.13818	0.0010236
-7.12541	0.000682403
-7.11265	4.54572e-19
-7.09989	0.000682403
-7.08712	0.0010236
-7.07436	0.000341202
-7.06159	0.000682403
-7.04883	0.00204721
-7.03607	0.000682403
-7.0233	0.000682403
-7.01054	0.00204721
-6.99777	0.000682403
-6.98501	0.000341202
-6.97225	0.000341202
-6.95948	0.0010236
-6.94672	0.000682403
-6.93395	4.54572e-19
-6.92119	0.000682403
-6.90843	0.000682403
-6.89566	0.000341202
-6.8829	0.000682403
-6.87013	0.000341202
-6.85737	0.00170601
-6.84461	0.000341202
-6.83184	4.54572e-19
-6.81908	0.000341202
-6.80631	0.0010236
-6.79355	0.000341202
-6.78079	0.000341202
-6.76802	0.00170601
-6.75526	0.00170601
-6.74249	0.000682403
-6.72973	0.0010236
-6.71697	0.000341202
-6.7042	0.000341202
-6.69144	0.000682403
-6.67867	0.000341202
-6.66591	0.00136481
-6.65315	0.0010236
-6.64038	0.000682403
-6.62762	0.00204721
-6.61485	0.000682403
-6.60209	4.54572e-19
-6.58933	0.000341202
-6.57656	0.000341202
-6.5638	0.0010236
-6.55103	0.000341202
-6.53827	0.00204721
-6.52551	0.000682403
-6.51274	4.54572e-19
-6.49998	0.000341202
-6.48721	0.0010236
-6.47445	0.000682403
-6.46169	0.000341202
-6.44892	0.0010236
-6.43616	0.00170601
-6.42339	0.00136481
-6.41063	0.0010236
-6.39787	0.000682403
-6.3851	0.00136481
-6.37234	0.000682403
-6.35957	0.000341202
-6.34681	0.0010236
-6.33405	4.54572e-19
-6.32128	0.00136481
-6.30852	0.00170601
-6.29575	0.000341202
-6.28299	0.000341202
-6.27023	0.000341202
-6.25746	0.000341202
-6.2447	0.0010236
-6.23193	0.000341202
-6.21917	0.000341202
-6.20641	0.00136481
-6.19364	0.0010236
-6.18088	0.000341202
-6.16811	4.54572e-19
-6.15535	0.00170601
-6.14259	0.00204721
-6.12982	0.000682403
-6.11706	0.000682403
-6.10429	0.000682403
-6.09153	0.000682403
-6.07877	0.000682403
-6.066	0.000682403
-6.05324	0.00136481
-6.04047	4.54572e-19
-6.02771	0.000341202
-6.01495	0.00170601
-6.00218	4.54572e-19
-5.98942	4.54572e-19
-5.97665	0.000341202
-5.96389	0.0010236
-5.95113	0.000682403
-5.93836	0.000682403
-5.9256	0.000682403
-5.91283	4.54572e-19
-5.90007	0.000341202
-5.88731	0.000341202
-5.87454	0.00136481
-5.86178	4.54572e-19
-5.84901	0.0010236
-5.83625	0.0010236
-5.82349	0.00136481
-5.81072	0.000682403
-5.79796	0.00136481
-5.78519	0.000682403
-5.77243	0.0010236
-5.75967	0.000682403
-5.7469	0.0010236
-5.73414	0.000341202
-5.72137	0.0010236
-5.70861	0.000682403
-5.69585	0.000341202
-5.68308	0.000341202
-5.67032	0.000341202
-5.65755	0.0010236
-5.64479	0.000682403
-5.63203	0.00204721
-5.61926	0.000341202
-5.6065	0.0010236
-5.59373	4.54572e-19
-5.58097	0.000341202
-5.56821	0.000682403
-5.55544	0.00204721
-5.54268	0.000682403
-5.52991	0.0010236
-5.51715	0.000682403
-5.50439	0.000682403
-5.49162	0.000682403
-5.47886	0.0010236
-5.46609	0.000341202
-5.45333	0.000682403
-5.44057	0.0010236
-5.4278	0.0010236
-5.41504	0.0010236
-5.40227	0.0010236
-5.38951	0.00170601
-5.37675	0.0010236
-5.36398	0.00272961
-5.35122	0.0010236
-5.33845	0.000341202
-5.32569	0.00170601
-5.31293	0.00170601
-5.30016	0.000682403
-5.2874	0.000682403
-5.27463	0.000341202
-5.26187	0.000682403
-5.24911	0.00136481
-5.23634	0.000682403
-5.22358	0.0010236
-5.21081	0.0010236
-5.19805	0.00136481
-5.18529	0.00136481
-5.17252	0.00170601
-5.15976	0.000682403
-5.14699	0.00136481
-5.13423	0.000682403
-5.12147	0.000682403
-5.1087	0.0010236
-5.09594	0.00136481
-5.08317	0.000341202
-5.07041	0.00170601
-5.05765	0.0010236
-5.04488	0.000341202
-5.03212	0.000341202
-5.01935	4.54572e-19
-5.00659	0.000682403
-4.99383	0.0010236
-4.98106	0.00170601
-4.9683	0.00238841
-4.95553	0.00170601
-4.94277	0.00170601
-4.93001	0.000682403
-4.91724	0.0010236
-4.90448	0.0010236
-4.89171	0.000682403
-4.87895	0.000682403
-4.86619	0.0010236
-4.85342	4.54572e-19
-4.84066	0.000341202
-4.82789	0.000682403
-4.81513	0.000341202
-4.80237	4.54572e-19
-4.7896	0.00136481
-4.77684	0.000682403
-4.76407	0.000682403
-4.75131	0.00170601
-4.73855	0.000682403
-4.72578	0.0010236
-4.71302	0.000341202
-4.70025	0.000341202
-4.68749	0.0010236
-4.67473	0.000341202
-4.66196	0.000341202
-4.6492	0.00170601
-4.63643	0.00136481
-4.62367	0.0010236
-4.61091	0.00204721
-4.59814	0.0010236
-4.58538	0.00136481
-4.57261	4.54572e-19
-4.55985	0.00170601
-4.54709	0.000341202
-4.53432	0.000341202
-4.52156	0.000682403
-4.50879	0.000341202
-4.49603	0.0010236
-4.48327	0.0010236
-4.4705	0.0010236
-4.45774	0.0010236
-4.44497	0.000682403
-4.43221	0.00136481
-4.41945	0.000341202
-4.40668	0.000682403
-4.39392	0.00136481
-4.38115	0.0010236
-4.36839	0.00136481
-4.35563	0.000682403
-4.34286	0.00204721
-4.3301	0.00136481
-4.31733	0.00272961
-4.30457	0.000682403
-4.29181	0.000341202
-4.27904	0.00170601
-4.26628	0.00170601
-4.25351	0.0010236
-4.24075	0.0010236
-4.22799	0.0010236
-4.21522	0.000682403
-4.20246	0.00170601
-4.18969	0.00204721
-4.17693	0.000682403
-4.16417	0.00136481
-4.1514	0.00170601
-4.13864	0.0010236
-4.12587	0.00204721
-4.11311	0.000682403
-4.10035	0.0010236
-4.08758	0.000682403
-4.07482	4.54572e-19
-4.06205	0.0010236
-4.04929	0.000341202
-4.03653	0.00204721
-4.02376	0.000682403
-4.011	0.000341202
-3.99823	0.0010236
-3.98547	0.0010236
-3.97271	0.0010236
-3.95994	0.00136481
-3.94718	0.000682403
-3.93441	0.00136481
-3.92165	0.00136481
-3.90889	0.00204721
-3.89612	0.0010236
-3.88336	0.0010236
-3.87059	0.000682403
-3.85783	0.000682403
-3.84507	0.000682403
-3.8323	0.0010236
-3.81954	0.00136481
-3.80677	0.00136481
-3.79401	0.0010236
-3.78125	0.000682403
-3.76848	0.00136481
-3.75572	0.00170601
-3.74295	0.00136481
-3.73019	0.00272961
-3.71743	0.000682403
-3.70466	0.0010236
-3.6919	0.00136481
-3.67913	0.00136481
-3.66637	0.00307081
-3.65361	0.00170601
-3.64084	0.00136481
-3.62808	0.000682403
-3.61531	0.00204721
-3.60255	0.00272961
-3.58979	0.0010236
-3.57702	0.00136481
-3.56426	0.000682403
-3.55149	0.00136481
-3.53873	0.0010236
-3.52597	0.000682403
-3.5132	0.0010236
-3.50044	0.000682403
-3.48767	0.00238841
-3.47491	0.00204721
-3.46215	0.000341202
-3.44938	0.00136481
-3.43662	0.0010236
-3.42385	0.0010236
-3.41109	0.0010236
-3.39833	4.54572e-19
-3.38556	0.00238841
-3.3728	0.00170601
-3.36003	0.000682403
-3.34727	0.00136481
-3.33451	0.00136481
-3.32174	0.000682403
-3.30898	0.00136481
-3.29621	0.0010236
-3.28345	0.000341202
-3.27069	0.000682403
-3.25792	0.00136481
-3.24516	0.0010236
-3.23239	0.0010236
-3.21963	0.00136481
-3.20687	0.00136481
-3.1941	0.0010236
-3.18134	0.0010236
-3.16857	0.0010236
[truncated: 4,001 more rows]

## Sheet: (0.463,0)
Energy loss (eV)	Intensity (a.u.)
-28.6145	0.000379031
-28.6017	0.000379031
-28.5889	5.04971e-19
-28.5762	0.000758062
-28.5634	0.000758062
-28.5506	0.000379031
-28.5379	0.000758062
-28.5251	5.04971e-19
-28.5124	0.000758062
-28.4996	0.000379031
-28.4868	5.04971e-19
-28.4741	0.000379031
-28.4613	0.000758062
-28.4485	5.04971e-19
-28.4358	0.00113709
-28.423	0.000379031
-28.4102	5.04971e-19
-28.3975	5.04971e-19
-28.3847	0.000379031
-28.3719	5.04971e-19
-28.3592	5.04971e-19
-28.3464	0.000758062
-28.3337	0.00113709
-28.3209	0.00113709
-28.3081	5.04971e-19
-28.2954	5.04971e-19
-28.2826	0.00113709
-28.2698	5.04971e-19
-28.2571	5.04971e-19
-28.2443	0.000758062
-28.2315	5.04971e-19
-28.2188	5.04971e-19
-28.206	0.000379031
-28.1933	0.000379031
-28.1805	0.000379031
-28.1677	5.04971e-19
-28.155	0.000758062
-28.1422	0.000379031
-28.1294	0.000379031
-28.1167	0.000379031
-28.1039	0.000758062
-28.0911	0.000758062
-28.0784	0.000758062
-28.0656	0.000379031
-28.0528	5.04971e-19
-28.0401	5.04971e-19
-28.0273	0.000379031
-28.0146	5.04971e-19
-28.0018	5.04971e-19
-27.989	5.04971e-19
-27.9763	0.000758062
-27.9635	5.04971e-19
-27.9507	0.000758062
-27.938	0.000379031
-27.9252	0.000379031
-27.9124	0.000758062
-27.8997	0.000379031
-27.8869	0.000758062
-27.8742	0.000379031
-27.8614	5.04971e-19
-27.8486	0.000758062
-27.8359	0.000379031
-27.8231	0.000758062
-27.8103	5.04971e-19
-27.7976	0.000379031
-27.7848	5.04971e-19
-27.772	0.000758062
-27.7593	0.000758062
-27.7465	0.000379031
-27.7337	5.04971e-19
-27.721	0.00113709
-27.7082	0.000379031
-27.6955	5.04971e-19
-27.6827	5.04971e-19
-27.6699	0.000758062
-27.6572	0.000379031
-27.6444	0.000379031
-27.6316	5.04971e-19
-27.6189	0.000379031
-27.6061	0.000379031
-27.5933	0.000379031
-27.5806	5.04971e-19
-27.5678	5.04971e-19
-27.5551	0.000758062
-27.5423	5.04971e-19
-27.5295	0.000758062
-27.5168	0.000379031
-27.504	0.000379031
-27.4912	0.000758062
-27.4785	0.000379031
-27.4657	0.000758062
-27.4529	0.000758062
-27.4402	0.000758062
-27.4274	5.04971e-19
-27.4146	5.04971e-19
-27.4019	5.04971e-19
-27.3891	5.04971e-19
-27.3764	0.000379031
-27.3636	0.00113709
-27.3508	5.04971e-19
-27.3381	0.000379031
-27.3253	5.04971e-19
-27.3125	0.000379031
-27.2998	0.000379031
-27.287	0.000379031
-27.2742	5.04971e-19
-27.2615	0.000758062
-27.2487	0.000379031
-27.236	5.04971e-19
-27.2232	5.04971e-19
-27.2104	0.000379031
-27.1977	5.04971e-19
-27.1849	0.000758062
-27.1721	5.04971e-19
-27.1594	0.000758062
-27.1466	0.000758062
-27.1338	5.04971e-19
-27.1211	0.000758062
-27.1083	5.04971e-19
-27.0955	5.04971e-19
-27.0828	5.04971e-19
-27.07	0.000379031
-27.0573	5.04971e-19
-27.0445	0.000758062
-27.0317	0.000758062
-27.019	0.000379031
-27.0062	0.000758062
-26.9934	5.04971e-19
-26.9807	5.04971e-19
-26.9679	0.000758062
-26.9551	5.04971e-19
-26.9424	0.000379031
-26.9296	5.04971e-19
-26.9169	0.000379031
-26.9041	0.000758062
-26.8913	5.04971e-19
-26.8786	0.000758062
-26.8658	5.04971e-19
-26.853	5.04971e-19
-26.8403	5.04971e-19
-26.8275	0.000379031
-26.8147	5.04971e-19
-26.802	0.000379031
-26.7892	0.000758062
-26.7764	0.000379031
-26.7637	5.04971e-19
-26.7509	0.000379031
-26.7382	0.000379031
-26.7254	5.04971e-19
-26.7126	5.04971e-19
-26.6999	0.000379031
-26.6871	5.04971e-19
-26.6743	0.000758062
-26.6616	0.000758062
-26.6488	5.04971e-19
-26.636	0.000379031
-26.6233	5.04971e-19
-26.6105	5.04971e-19
-26.5978	0.000379031
-26.585	5.04971e-19
-26.5722	5.04971e-19
-26.5595	0.000379031
-26.5467	5.04971e-19
-26.5339	5.04971e-19
-26.5212	0.000379031
-26.5084	5.04971e-19
-26.4956	5.04971e-19
-26.4829	0.000379031
-26.4701	0.000379031
-26.4573	0.000379031
-26.4446	5.04971e-19
-26.4318	5.04971e-19
-26.4191	0.000379031
-26.4063	5.04971e-19
-26.3935	5.04971e-19
-26.3808	5.04971e-19
-26.368	0.00113709
-26.3552	5.04971e-19
-26.3425	5.04971e-19
-26.3297	5.04971e-19
-26.3169	5.04971e-19
-26.3042	5.04971e-19
-26.2914	5.04971e-19
-26.2787	0.000758062
-26.2659	5.04971e-19
-26.2531	5.04971e-19
-26.2404	0.000379031
-26.2276	5.04971e-19
-26.2148	0.000379031
-26.2021	5.04971e-19
-26.1893	5.04971e-19
-26.1765	5.04971e-19
-26.1638	0.000379031
-26.151	0.000379031
-26.1382	5.04971e-19
-26.1255	5.04971e-19
-26.1127	5.04971e-19
-26.1	0.000758062
-26.0872	5.04971e-19
-26.0744	5.04971e-19
-26.0617	0.000379031
-26.0489	5.04971e-19
-26.0361	5.04971e-19
-26.0234	5.04971e-19
-26.0106	0.000758062
-25.9978	5.04971e-19
-25.9851	5.04971e-19
-25.9723	5.04971e-19
-25.9596	0.000758062
-25.9468	5.04971e-19
-25.934	0.000379031
-25.9213	5.04971e-19
-25.9085	5.04971e-19
-25.8957	5.04971e-19
-25.883	5.04971e-19
-25.8702	5.04971e-19
-25.8574	5.04971e-19
-25.8447	5.04971e-19
-25.8319	5.04971e-19
-25.8191	5.04971e-19
-25.8064	5.04971e-19
-25.7936	5.04971e-19
-25.7809	5.04971e-19
-25.7681	5.04971e-19
-25.7553	5.04971e-19
-25.7426	5.04971e-19
-25.7298	5.04971e-19
-25.717	5.04971e-19
-25.7043	5.04971e-19
-25.6915	5.04971e-19
-25.6787	5.04971e-19
-25.666	5.04971e-19
-25.6532	5.04971e-19
-25.6405	5.04971e-19
-25.6277	5.04971e-19
-25.6149	5.04971e-19
-25.6022	5.04971e-19
-25.5894	5.04971e-19
-25.5766	5.04971e-19
-25.5639	5.04971e-19
-25.5511	5.04971e-19
-25.5383	5.04971e-19
-25.5256	5.04971e-19
-25.5128	5.04971e-19
-25.5	5.04971e-19
-25.4873	5.04971e-19
-25.4745	5.04971e-19
-25.4618	5.04971e-19
-25.449	5.04971e-19
-25.4362	5.04971e-19
-25.4235	5.04971e-19
-25.4107	5.04971e-19
-25.3979	5.04971e-19
-25.3852	5.04971e-19
-25.3724	5.04971e-19
-25.3596	5.04971e-19
-25.3469	5.04971e-19
-25.3341	5.04971e-19
-25.3214	5.04971e-19
-25.3086	5.04971e-19
-25.2958	5.04971e-19
-25.2831	5.04971e-19
-25.2703	5.04971e-19
-25.2575	5.04971e-19
-25.2448	5.04971e-19
-25.232	5.04971e-19
-25.2192	5.04971e-19
-25.2065	5.04971e-19
-25.1937	5.04971e-19
-25.1809	5.04971e-19
-25.1682	5.04971e-19
-25.1554	5.04971e-19
-25.1427	5.04971e-19
-25.1299	5.04971e-19
-25.1171	5.04971e-19
-25.1044	5.04971e-19
-25.0916	5.04971e-19
-25.0788	5.04971e-19
-25.0661	5.04971e-19
-25.0533	5.04971e-19
-25.0405	5.04971e-19
-25.0278	5.04971e-19
-25.015	5.04971e-19
-25.0023	5.04971e-19
-24.9895	5.04971e-19
-24.9767	5.04971e-19
-24.964	5.04971e-19
-24.9512	5.04971e-19
-24.9384	5.04971e-19
-24.9257	5.04971e-19
-24.9129	5.04971e-19
-24.9001	5.04971e-19
-24.8874	5.04971e-19
-24.8746	5.04971e-19
-24.8618	5.04971e-19
-24.8491	5.04971e-19
-24.8363	5.04971e-19
-24.8236	5.04971e-19
-24.8108	5.04971e-19
-24.798	5.04971e-19
-24.7853	5.04971e-19
-24.7725	5.04971e-19
-24.7597	5.04971e-19
-24.747	5.04971e-19
-24.7342	5.04971e-19
-24.7214	5.04971e-19
-24.7087	5.04971e-19
-24.6959	5.04971e-19
-24.6832	5.04971e-19
-24.6704	5.04971e-19
-24.6576	5.04971e-19
-24.6449	5.04971e-19
-24.6321	5.04971e-19
-24.6193	5.04971e-19
-24.6066	5.04971e-19
-24.5938	5.04971e-19
-24.581	5.04971e-19
-24.5683	5.04971e-19
-24.5555	5.04971e-19
-24.5427	5.04971e-19
-24.53	5.04971e-19
-24.5172	5.04971e-19
-24.5045	5.04971e-19
-24.4917	5.04971e-19
-24.4789	5.04971e-19
-24.4662	5.04971e-19
-24.4534	5.04971e-19
-24.4406	5.04971e-19
-24.4279	5.04971e-19
-24.4151	5.04971e-19
-24.4023	5.04971e-19
-24.3896	5.04971e-19
-24.3768	5.04971e-19
-24.3641	5.04971e-19
-24.3513	5.04971e-19
-24.3385	5.04971e-19
-24.3258	5.04971e-19
-24.313	5.04971e-19
-24.3002	5.04971e-19
-24.2875	5.04971e-19
-24.2747	5.04971e-19
-24.2619	5.04971e-19
-24.2492	5.04971e-19
-24.2364	5.04971e-19
-24.2236	5.04971e-19
-24.2109	5.04971e-19
-24.1981	5.04971e-19
-24.1854	5.04971e-19
-24.1726	5.04971e-19
-24.1598	5.04971e-19
-24.1471	5.04971e-19
-24.1343	5.04971e-19
-24.1215	5.04971e-19
-24.1088	5.04971e-19
-24.096	5.04971e-19
-24.0832	5.04971e-19
-24.0705	5.04971e-19
-24.0577	5.04971e-19
-24.045	5.04971e-19
-24.0322	5.04971e-19
-24.0194	5.04971e-19
-24.0067	5.04971e-19
-23.9939	5.04971e-19
-23.9811	5.04971e-19
-23.9684	5.04971e-19
-23.9556	5.04971e-19
-23.9428	5.04971e-19
-23.9301	5.04971e-19
-23.9173	5.04971e-19
-23.9045	5.04971e-19
-23.8918	5.04971e-19
-23.879	5.04971e-19
-23.8663	5.04971e-19
-23.8535	5.04971e-19
-23.8407	5.04971e-19
-23.828	5.04971e-19
-23.8152	5.04971e-19
-23.8024	5.04971e-19
-23.7897	5.04971e-19
-23.7769	5.04971e-19
-23.7641	5.04971e-19
-23.7514	5.04971e-19
-23.7386	5.04971e-19
-23.7259	5.04971e-19
-23.7131	5.04971e-19
-23.7003	5.04971e-19
-23.6876	5.04971e-19
-23.6748	5.04971e-19
-23.662	5.04971e-19
-23.6493	5.04971e-19
-23.6365	5.04971e-19
-23.6237	5.04971e-19
-23.611	5.04971e-19
-23.5982	5.04971e-19
-23.5854	5.04971e-19
-23.5727	5.04971e-19
-23.5599	5.04971e-19
-23.5472	5.04971e-19
-23.5344	5.04971e-19
-23.5216	5.04971e-19
-23.5089	5.04971e-19
-23.4961	5.04971e-19
-23.4833	5.04971e-19
-23.4706	5.04971e-19
-23.4578	5.04971e-19
-23.445	5.04971e-19
-23.4323	5.04971e-19
-23.4195	5.04971e-19
-23.4068	5.04971e-19
-23.394	5.04971e-19
-23.3812	5.04971e-19
-23.3685	5.04971e-19
-23.3557	5.04971e-19
-23.3429	5.04971e-19
-23.3302	5.04971e-19
-23.3174	5.04971e-19
-23.3046	5.04971e-19
-23.2919	5.04971e-19
-23.2791	5.04971e-19
-23.2663	5.04971e-19
-23.2536	5.04971e-19
-23.2408	5.04971e-19
-23.2281	5.04971e-19
-23.2153	5.04971e-19
-23.2025	5.04971e-19
-23.1898	5.04971e-19
-23.177	5.04971e-19
-23.1642	5.04971e-19
-23.1515	5.04971e-19
-23.1387	5.04971e-19
-23.1259	5.04971e-19
-23.1132	5.04971e-19
-23.1004	5.04971e-19
-23.0877	5.04971e-19
-23.0749	5.04971e-19
-23.0621	5.04971e-19
-23.0494	5.04971e-19
-23.0366	5.04971e-19
-23.0238	5.04971e-19
-23.0111	5.04971e-19
-22.9983	5.04971e-19
-22.9855	5.04971e-19
-22.9728	5.04971e-19
-22.96	5.04971e-19
-22.9472	5.04971e-19
-22.9345	5.04971e-19
-22.9217	5.04971e-19
-22.909	5.04971e-19
-22.8962	5.04971e-19
-22.8834	5.04971e-19
-22.8707	5.04971e-19
-22.8579	5.04971e-19
-22.8451	5.04971e-19
-22.8324	5.04971e-19
-22.8196	5.04971e-19
-22.8068	5.04971e-19
-22.7941	5.04971e-19
-22.7813	5.04971e-19
-22.7686	5.04971e-19
-22.7558	5.04971e-19
-22.743	5.04971e-19
-22.7303	5.04971e-19
-22.7175	5.04971e-19
-22.7047	5.04971e-19
-22.692	5.04971e-19
-22.6792	5.04971e-19
-22.6664	5.04971e-19
-22.6537	5.04971e-19
-22.6409	5.04971e-19
-22.6281	5.04971e-19
-22.6154	0.000379031
-22.6026	5.04971e-19
-22.5899	5.04971e-19
-22.5771	5.04971e-19
-22.5643	5.04971e-19
-22.5516	5.04971e-19
-22.5388	5.04971e-19
-22.526	5.04971e-19
-22.5133	5.04971e-19
-22.5005	5.04971e-19
-22.4877	5.04971e-19
-22.475	5.04971e-19
-22.4622	5.04971e-19
-22.4495	5.04971e-19
-22.4367	5.04971e-19
-22.4239	5.04971e-19
-22.4112	5.04971e-19
-22.3984	5.04971e-19
-22.3856	5.04971e-19
-22.3729	5.04971e-19
-22.3601	5.04971e-19
-22.3473	5.04971e-19
-22.3346	5.04971e-19
-22.3218	5.04971e-19
-22.309	5.04971e-19
-22.2963	5.04971e-19
-22.2835	5.04971e-19
-22.2708	5.04971e-19
-22.258	5.04971e-19
-22.2452	5.04971e-19
-22.2325	5.04971e-19
-22.2197	5.04971e-19
-22.2069	5.04971e-19
-22.1942	5.04971e-19
-22.1814	5.04971e-19
-22.1686	5.04971e-19
-22.1559	5.04971e-19
-22.1431	5.04971e-19
-22.1304	5.04971e-19
-22.1176	5.04971e-19
-22.1048	5.04971e-19
-22.0921	5.04971e-19
-22.0793	5.04971e-19
-22.0665	5.04971e-19
-22.0538	5.04971e-19
-22.041	5.04971e-19
-22.0282	5.04971e-19
-22.0155	5.04971e-19
-22.0027	5.04971e-19
-21.9899	5.04971e-19
-21.9772	5.04971e-19
-21.9644	5.04971e-19
-21.9517	5.04971e-19
-21.9389	5.04971e-19
-21.9261	5.04971e-19
-21.9134	5.04971e-19
-21.9006	5.04971e-19
-21.8878	5.04971e-19
-21.8751	5.04971e-19
-21.8623	5.04971e-19
-21.8495	5.04971e-19
-21.8368	5.04971e-19
-21.824	5.04971e-19
-21.8113	5.04971e-19
-21.7985	5.04971e-19
-21.7857	5.04971e-19
-21.773	5.04971e-19
-21.7602	5.04971e-19
-21.7474	5.04971e-19
-21.7347	5.04971e-19
-21.7219	5.04971e-19
-21.7091	5.04971e-19
-21.6964	5.04971e-19
-21.6836	5.04971e-19
-21.6708	5.04971e-19
-21.6581	5.04971e-19
-21.6453	5.04971e-19
-21.6326	5.04971e-19
-21.6198	5.04971e-19
-21.607	5.04971e-19
-21.5943	5.04971e-19
-21.5815	5.04971e-19
-21.5687	5.04971e-19
-21.556	5.04971e-19
-21.5432	5.04971e-19
-21.5304	5.04971e-19
-21.5177	5.04971e-19
-21.5049	5.04971e-19
-21.4922	5.04971e-19
-21.4794	5.04971e-19
-21.4666	5.04971e-19
-21.4539	5.04971e-19
-21.4411	5.04971e-19
-21.4283	5.04971e-19
-21.4156	5.04971e-19
-21.4028	5.04971e-19
-21.39	5.04971e-19
-21.3773	5.04971e-19
-21.3645	5.04971e-19
-21.3517	5.04971e-19
-21.339	5.04971e-19
-21.3262	5.04971e-19
-21.3135	5.04971e-19
-21.3007	5.04971e-19
-21.2879	5.04971e-19
-21.2752	5.04971e-19
-21.2624	5.04971e-19
-21.2496	5.04971e-19
-21.2369	5.04971e-19
-21.2241	5.04971e-19
-21.2113	5.04971e-19
-21.1986	5.04971e-19
-21.1858	5.04971e-19
-21.1731	5.04971e-19
-21.1603	5.04971e-19
-21.1475	5.04971e-19
-21.1348	5.04971e-19
-21.122	5.04971e-19
-21.1092	5.04971e-19
-21.0965	5.04971e-19
-21.0837	5.04971e-19
-21.0709	5.04971e-19
-21.0582	5.04971e-19
-21.0454	5.04971e-19
-21.0326	5.04971e-19
-21.0199	5.04971e-19
-21.0071	5.04971e-19
-20.9944	5.04971e-19
-20.9816	5.04971e-19
-20.9688	5.04971e-19
-20.9561	5.04971e-19
-20.9433	5.04971e-19
-20.9305	5.04971e-19
-20.9178	5.04971e-19
-20.905	5.04971e-19
-20.8922	5.04971e-19
-20.8795	5.04971e-19
-20.8667	5.04971e-19
-20.854	5.04971e-19
-20.8412	5.04971e-19
-20.8284	5.04971e-19
-20.8157	5.04971e-19
-20.8029	5.04971e-19
-20.7901	5.04971e-19
-20.7774	5.04971e-19
-20.7646	5.04971e-19
-20.7518	5.04971e-19
-20.7391	5.04971e-19
-20.7263	5.04971e-19
-20.7135	5.04971e-19
-20.7008	5.04971e-19
-20.688	5.04971e-19
-20.6753	5.04971e-19
-20.6625	5.04971e-19
-20.6497	5.04971e-19
-20.637	5.04971e-19
-20.6242	5.04971e-19
-20.6114	5.04971e-19
-20.5987	5.04971e-19
-20.5859	5.04971e-19
-20.5731	5.04971e-19
-20.5604	5.04971e-19
-20.5476	0.000379031
-20.5349	5.04971e-19
-20.5221	5.04971e-19
-20.5093	5.04971e-19
-20.4966	5.04971e-19
-20.4838	5.04971e-19
-20.471	5.04971e-19
-20.4583	5.04971e-19
-20.4455	5.04971e-19
-20.4327	5.04971e-19
-20.42	5.04971e-19
-20.4072	5.04971e-19
-20.3944	5.04971e-19
-20.3817	5.04971e-19
-20.3689	5.04971e-19
-20.3562	5.04971e-19
-20.3434	5.04971e-19
-20.3306	5.04971e-19
-20.3179	5.04971e-19
-20.3051	5.04971e-19
-20.2923	5.04971e-19
-20.2796	5.04971e-19
-20.2668	5.04971e-19
-20.254	5.04971e-19
-20.2413	5.04971e-19
-20.2285	5.04971e-19
-20.2158	5.04971e-19
-20.203	5.04971e-19
-20.1902	5.04971e-19
-20.1775	5.04971e-19
-20.1647	5.04971e-19
-20.1519	5.04971e-19
-20.1392	5.04971e-19
-20.1264	5.04971e-19
-20.1136	5.04971e-19
-20.1009	5.04971e-19
-20.0881	5.04971e-19
-20.0753	5.04971e-19
-20.0626	5.04971e-19
-20.0498	5.04971e-19
-20.0371	5.04971e-19
-20.0243	5.04971e-19
-20.0115	5.04971e-19
-19.9988	5.04971e-19
-19.986	5.04971e-19
-19.9732	5.04971e-19
-19.9605	5.04971e-19
-19.9477	5.04971e-19
-19.9349	5.04971e-19
-19.9222	5.04971e-19
-19.9094	5.04971e-19
-19.8967	5.04971e-19
-19.8839	5.04971e-19
-19.8711	5.04971e-19
-19.8584	5.04971e-19
-19.8456	5.04971e-19
-19.8328	5.04971e-19
-19.8201	5.04971e-19
-19.8073	5.04971e-19
-19.7945	5.04971e-19
-19.7818	5.04971e-19
-19.769	5.04971e-19
-19.7562	5.04971e-19
-19.7435	5.04971e-19
-19.7307	5.04971e-19
-19.718	5.04971e-19
-19.7052	0.000379031
-19.6924	5.04971e-19
-19.6797	5.04971e-19
-19.6669	5.04971e-19
-19.6541	5.04971e-19
-19.6414	5.04971e-19
-19.6286	5.04971e-19
-19.6158	5.04971e-19
-19.6031	5.04971e-19
-19.5903	0.000379031
-19.5776	5.04971e-19
-19.5648	5.04971e-19
-19.552	0.000379031
-19.5393	5.04971e-19
-19.5265	5.04971e-19
-19.5137	0.000379031
-19.501	0.000379031
-19.4882	5.04971e-19
-19.4754	5.04971e-19
-19.4627	5.04971e-19
-19.4499	5.04971e-19
-19.4371	5.04971e-19
-19.4244	5.04971e-19
-19.4116	5.04971e-19
-19.3989	5.04971e-19
-19.3861	5.04971e-19
-19.3733	5.04971e-19
-19.3606	5.04971e-19
-19.3478	5.04971e-19
-19.335	5.04971e-19
-19.3223	5.04971e-19
-19.3095	5.04971e-19
-19.2967	5.04971e-19
-19.284	5.04971e-19
-19.2712	5.04971e-19
-19.2585	5.04971e-19
-19.2457	5.04971e-19
-19.2329	5.04971e-19
-19.2202	5.04971e-19
-19.2074	5.04971e-19
-19.1946	5.04971e-19
-19.1819	5.04971e-19
-19.1691	5.04971e-19
-19.1563	5.04971e-19
-19.1436	5.04971e-19
-19.1308	5.04971e-19
-19.118	5.04971e-19
-19.1053	5.04971e-19
-19.0925	5.04971e-19
-19.0798	5.04971e-19
-19.067	5.04971e-19
-19.0542	5.04971e-19
-19.0415	5.04971e-19
-19.0287	5.04971e-19
-19.0159	5.04971e-19
-19.0032	5.04971e-19
-18.9904	5.04971e-19
-18.9776	5.04971e-19
-18.9649	5.04971e-19
-18.9521	5.04971e-19
-18.9394	5.04971e-19
-18.9266	5.04971e-19
-18.9138	5.04971e-19
-18.9011	5.04971e-19
-18.8883	5.04971e-19
-18.8755	5.04971e-19
-18.8628	5.04971e-19
-18.85	5.04971e-19
-18.8372	5.04971e-19
-18.8245	0.000379031
-18.8117	5.04971e-19
-18.7989	5.04971e-19
-18.7862	5.04971e-19
-18.7734	5.04971e-19
-18.7607	5.04971e-19
-18.7479	0.000379031
-18.7351	0.000379031
-18.7224	5.04971e-19
-18.7096	0.000379031
-18.6968	5.04971e-19
-18.6841	5.04971e-19
-18.6713	5.04971e-19
-18.6585	5.04971e-19
-18.6458	5.04971e-19
-18.633	5.04971e-19
-18.6203	5.04971e-19
-18.6075	5.04971e-19
-18.5947	5.04971e-19
-18.582	5.04971e-19
-18.5692	5.04971e-19
-18.5564	5.04971e-19
-18.5437	5.04971e-19
-18.5309	5.04971e-19
-18.5181	5.04971e-19
-18.5054	5.04971e-19
-18.4926	5.04971e-19
-18.4798	5.04971e-19
-18.4671	5.04971e-19
-18.4543	5.04971e-19
-18.4416	0.000379031
-18.4288	5.04971e-19
-18.416	0.000379031
-18.4033	5.04971e-19
-18.3905	0.000379031
-18.3777	0.000758062
-18.365	5.04971e-19
-18.3522	5.04971e-19
-18.3394	0.000379031
-18.3267	5.04971e-19
-18.3139	0.000379031
-18.3012	5.04971e-19
-18.2884	0.000379031
-18.2756	5.04971e-19
-18.2629	5.04971e-19
-18.2501	0.000379031
-18.2373	5.04971e-19
-18.2246	5.04971e-19
-18.2118	5.04971e-19
-18.199	5.04971e-19
-18.1863	5.04971e-19
-18.1735	5.04971e-19
-18.1607	0.000379031
-18.148	5.04971e-19
-18.1352	5.04971e-19
-18.1225	5.04971e-19
-18.1097	0.000379031
-18.0969	5.04971e-19
-18.0842	5.04971e-19
-18.0714	5.04971e-19
-18.0586	5.04971e-19
-18.0459	0.000758062
-18.0331	5.04971e-19
-18.0203	5.04971e-19
-18.0076	5.04971e-19
-17.9948	0.000758062
-17.9821	5.04971e-19
-17.9693	0.000379031
-17.9565	5.04971e-19
-17.9438	0.000758062
-17.931	0.000379031
-17.9182	0.000379031
-17.9055	5.04971e-19
-17.8927	0.000379031
-17.8799	5.04971e-19
-17.8672	5.04971e-19
-17.8544	5.04971e-19
-17.8416	5.04971e-19
-17.8289	5.04971e-19
-17.8161	0.000379031
-17.8034	5.04971e-19
-17.7906	5.04971e-19
-17.7778	5.04971e-19
-17.7651	0.000758062
-17.7523	5.04971e-19
-17.7395	5.04971e-19
-17.7268	5.04971e-19
-17.714	0.000758062
-17.7012	0.000379031
-17.6885	0.000379031
-17.6757	5.04971e-19
-17.663	5.04971e-19
-17.6502	0.000758062
-17.6374	5.04971e-19
-17.6247	5.04971e-19
-17.6119	5.04971e-19
-17.5991	0.000379031
-17.5864	5.04971e-19
-17.5736	0.000758062
-17.5608	5.04971e-19
-17.5481	5.04971e-19
-17.5353	5.04971e-19
-17.5225	0.000379031
-17.5098	5.04971e-19
-17.497	5.04971e-19
-17.4843	0.000379031
-17.4715	0.000379031
-17.4587	0.000379031
-17.446	5.04971e-19
-17.4332	5.04971e-19
-17.4204	5.04971e-19
-17.4077	0.000379031
-17.3949	5.04971e-19
-17.3821	0.000379031
-17.3694	5.04971e-19
-17.3566	5.04971e-19
-17.3439	5.04971e-19
-17.3311	5.04971e-19
-17.3183	0.000379031
-17.3056	0.000379031
-17.2928	0.000379031
-17.28	0.00151612
-17.2673	0.000379031
-17.2545	5.04971e-19
-17.2417	0.000379031
-17.229	0.000379031
-17.2162	5.04971e-19
-17.2034	0.000758062
-17.1907	0.000379031
-17.1779	0.000379031
-17.1652	5.04971e-19
-17.1524	5.04971e-19
-17.1396	5.04971e-19
-17.1269	0.000379031
-17.1141	5.04971e-19
-17.1013	5.04971e-19
-17.0886	5.04971e-19
-17.0758	5.04971e-19
-17.063	5.04971e-19
-17.0503	5.04971e-19
-17.0375	5.04971e-19
-17.0248	5.04971e-19
-17.012	5.04971e-19
-16.9992	5.04971e-19
-16.9865	0.000379031
-16.9737	5.04971e-19
-16.9609	5.04971e-19
-16.9482	5.04971e-19
-16.9354	5.04971e-19
-16.9226	0.000379031
-16.9099	5.04971e-19
-16.8971	0.000379031
-16.8843	5.04971e-19
-16.8716	5.04971e-19
-16.8588	5.04971e-19
-16.8461	5.04971e-19
-16.8333	5.04971e-19
-16.8205	0.000758062
-16.8078	5.04971e-19
-16.795	0.000379031
-16.7822	0.000379031
-16.7695	0.000758062
-16.7567	0.000379031
-16.7439	5.04971e-19
-16.7312	5.04971e-19
-16.7184	5.04971e-19
-16.7057	0.000379031
-16.6929	5.04971e-19
-16.6801	5.04971e-19
-16.6674	0.00113709
-16.6546	5.04971e-19
-16.6418	5.04971e-19
-16.6291	5.04971e-19
-16.6163	0.000758062
-16.6035	5.04971e-19
-16.5908	0.000379031
-16.578	5.04971e-19
-16.5652	0.000379031
-16.5525	0.000379031
-16.5397	5.04971e-19
-16.527	5.04971e-19
-16.5142	5.04971e-19
-16.5014	5.04971e-19
-16.4887	0.000758062
-16.4759	0.000379031
-16.4631	5.04971e-19
-16.4504	5.04971e-19
-16.4376	5.04971e-19
-16.4248	0.000379031
-16.4121	5.04971e-19
-16.3993	5.04971e-19
-16.3866	0.000758062
-16.3738	0.000379031
-16.361	0.000379031
-16.3483	0.000758062
-16.3355	5.04971e-19
-16.3227	5.04971e-19
-16.31	0.00113709
-16.2972	5.04971e-19
-16.2844	0.000379031
-16.2717	5.04971e-19
-16.2589	0.000758062
-16.2461	5.04971e-19
-16.2334	5.04971e-19
-16.2206	5.04971e-19
-16.2079	0.000379031
-16.1951	0.000758062
-16.1823	0.000758062
-16.1696	0.000758062
-16.1568	0.000758062
-16.144	5.04971e-19
-16.1313	0.000379031
-16.1185	5.04971e-19
-16.1057	0.000379031
-16.093	5.04971e-19
-16.0802	0.000758062
-16.0675	5.04971e-19
-16.0547	0.000758062
-16.0419	0.000758062
-16.0292	0.000758062
-16.0164	0.00113709
-16.0036	5.04971e-19
-15.9909	0.000379031
-15.9781	0.000379031
-15.9653	5.04971e-19
-15.9526	5.04971e-19
-15.9398	5.04971e-19
-15.927	0.000379031
-15.9143	5.04971e-19
-15.9015	5.04971e-19
-15.8888	5.04971e-19
-15.876	5.04971e-19
-15.8632	0.000379031
-15.8505	5.04971e-19
-15.8377	5.04971e-19
-15.8249	0.000379031
-15.8122	0.000379031
-15.7994	0.000379031
-15.7866	5.04971e-19
-15.7739	5.04971e-19
-15.7611	5.04971e-19
-15.7484	0.000379031
-15.7356	0.000758062
-15.7228	0.000379031
-15.7101	5.04971e-19
-15.6973	5.04971e-19
-15.6845	5.04971e-19
-15.6718	0.000379031
-15.659	0.000379031
-15.6462	5.04971e-19
-15.6335	0.000758062
-15.6207	0.000758062
-15.6079	0.000758062
-15.5952	0.000379031
-15.5824	5.04971e-19
-15.5697	5.04971e-19
-15.5569	5.04971e-19
-15.5441	0.000758062
-15.5314	0.000758062
-15.5186	0.000758062
-15.5058	0.000379031
-15.4931	0.000758062
-15.4803	0.000758062
-15.4675	5.04971e-19
-15.4548	0.000379031
-15.442	5.04971e-19
-15.4293	5.04971e-19
-15.4165	0.000379031
-15.4037	0.000379031
-15.391	0.000379031
-15.3782	0.000379031
-15.3654	5.04971e-19
-15.3527	0.000379031
-15.3399	5.04971e-19
-15.3271	0.000379031
-15.3144	0.000379031
-15.3016	0.000758062
-15.2888	0.000379031
-15.2761	0.000379031
-15.2633	0.000758062
-15.2506	0.000758062
-15.2378	0.000379031
-15.225	0.000379031
-15.2123	5.04971e-19
-15.1995	0.000379031
-15.1867	0.000758062
-15.174	0.000379031
-15.1612	5.04971e-19
-15.1484	0.000758062
-15.1357	5.04971e-19
-15.1229	0.00113709
-15.1102	5.04971e-19
-15.0974	0.000379031
-15.0846	0.000379031
-15.0719	0.000379031
-15.0591	0.00113709
-15.0463	0.000379031
-15.0336	0.00113709
-15.0208	0.000379031
-15.008	5.04971e-19
-14.9953	5.04971e-19
-14.9825	0.000379031
-14.9697	5.04971e-19
-14.957	0.000758062
-14.9442	0.000379031
-14.9315	0.000758062
-14.9187	0.000379031
-14.9059	0.000379031
-14.8932	5.04971e-19
-14.8804	5.04971e-19
-14.8676	0.000379031
-14.8549	5.04971e-19
-14.8421	5.04971e-19
-14.8293	5.04971e-19
-14.8166	0.000758062
-14.8038	0.000379031
-14.7911	5.04971e-19
-14.7783	0.000758062
-14.7655	0.000379031
-14.7528	0.000758062
-14.74	0.000758062
-14.7272	0.000379031
-14.7145	0.00113709
-14.7017	0.000758062
-14.6889	5.04971e-19
-14.6762	5.04971e-19
-14.6634	0.000758062
-14.6506	5.04971e-19
-14.6379	0.000379031
-14.6251	5.04971e-19
-14.6124	0.00113709
-14.5996	5.04971e-19
-14.5868	0.00113709
-14.5741	5.04971e-19
-14.5613	5.04971e-19
-14.5485	0.000379031
-14.5358	5.04971e-19
-14.523	0.000379031
-14.5102	0.000379031
-14.4975	0.000379031
-14.4847	0.000379031
-14.472	5.04971e-19
-14.4592	5.04971e-19
-14.4464	5.04971e-19
-14.4337	0.000379031
-14.4209	5.04971e-19
-14.4081	0.000379031
-14.3954	0.000379031
-14.3826	0.000379031
-14.3698	0.000758062
-14.3571	0.000379031
-14.3443	0.00113709
-14.3315	0.000379031
-14.3188	5.04971e-19
-14.306	0.000379031
-14.2933	0.000379031
-14.2805	0.000758062
-14.2677	5.04971e-19
-14.255	0.000379031
-14.2422	0.000379031
-14.2294	0.000379031
-14.2167	0.000379031
-14.2039	0.000379031
-14.1911	5.04971e-19
-14.1784	0.000379031
-14.1656	0.000379031
-14.1529	0.000379031
-14.1401	0.000379031
-14.1273	5.04971e-19
-14.1146	5.04971e-19
-14.1018	0.000379031
-14.089	5.04971e-19
-14.0763	5.04971e-19
-14.0635	0.000379031
-14.0507	5.04971e-19
-14.038	0.000379031
-14.0252	0.000379031
-14.0124	5.04971e-19
-13.9997	0.000379031
-13.9869	5.04971e-19
-13.9742	5.04971e-19
-13.9614	5.04971e-19
-13.9486	5.04971e-19
-13.9359	5.04971e-19
-13.9231	0.000379031
-13.9103	0.000379031
-13.8976	0.000758062
-13.8848	0.000379031
-13.872	5.04971e-19
-13.8593	0.000758062
-13.8465	0.000379031
-13.8338	0.000379031
-13.821	5.04971e-19
-13.8082	0.000758062
-13.7955	0.00151612
-13.7827	0.00151612
-13.7699	5.04971e-19
-13.7572	0.000379031
-13.7444	5.04971e-19
-13.7316	5.04971e-19
-13.7189	5.04971e-19
-13.7061	5.04971e-19
-13.6933	0.00151612
-13.6806	0.00113709
-13.6678	0.000379031
-13.6551	0.000379031
-13.6423	0.000758062
-13.6295	0.000379031
-13.6168	5.04971e-19
-13.604	5.04971e-19
-13.5912	5.04971e-19
-13.5785	0.000379031
-13.5657	5.04971e-19
-13.5529	0.000379031
-13.5402	0.000379031
-13.5274	5.04971e-19
-13.5147	0.000379031
-13.5019	5.04971e-19
-13.4891	0.000379031
-13.4764	0.000379031
-13.4636	5.04971e-19
-13.4508	5.04971e-19
-13.4381	0.00113709
-13.4253	5.04971e-19
-13.4125	0.000758062
-13.3998	0.00151612
-13.387	0.000379031
-13.3742	5.04971e-19
-13.3615	5.04971e-19
-13.3487	0.000379031
-13.336	5.04971e-19
-13.3232	5.04971e-19
-13.3104	0.000379031
-13.2977	0.000758062
-13.2849	0.00227419
-13.2721	5.04971e-19
-13.2594	0.000379031
-13.2466	0.000379031
-13.2338	0.000758062
-13.2211	5.04971e-19
-13.2083	5.04971e-19
-13.1956	0.000379031
-13.1828	5.04971e-19
-13.17	0.000758062
-13.1573	0.00113709
-13.1445	5.04971e-19
-13.1317	5.04971e-19
-13.119	0.000379031
-13.1062	0.000379031
-13.0934	0.000758062
-13.0807	0.00113709
-13.0679	5.04971e-19
-13.0551	5.04971e-19
-13.0424	0.000379031
-13.0296	5.04971e-19
-13.0169	0.00113709
-13.0041	0.000379031
-12.9913	0.000758062
-12.9786	0.000758062
-12.9658	5.04971e-19
-12.953	5.04971e-19
-12.9403	5.04971e-19
-12.9275	5.04971e-19
-12.9147	0.000379031
-12.902	0.000379031
-12.8892	0.00113709
-12.8765	0.000379031
-12.8637	5.04971e-19
-12.8509	0.000379031
-12.8382	5.04971e-19
-12.8254	5.04971e-19
-12.8126	0.000379031
-12.7999	5.04971e-19
-12.7871	5.04971e-19
-12.7743	0.000379031
-12.7616	0.000379031
-12.7488	0.000758062
-12.736	0.000379031
-12.7233	5.04971e-19
-12.7105	0.000379031
-12.6978	0.000758062
-12.685	5.04971e-19
-12.6722	5.04971e-19
-12.6595	0.000379031
-12.6467	0.000758062
-12.6339	5.04971e-19
-12.6212	0.000379031
-12.6084	5.04971e-19
-12.5956	0.000379031
-12.5829	0.000758062
-12.5701	0.00113709
-12.5574	0.00227419
-12.5446	0.000379031
-12.5318	0.000758062
-12.5191	0.00113709
-12.5063	0.000379031
-12.4935	5.04971e-19
-12.4808	0.000379031
-12.468	5.04971e-19
-12.4552	0.000379031
-12.4425	0.000379031
-12.4297	5.04971e-19
-12.4169	5.04971e-19
-12.4042	0.000379031
-12.3914	0.000379031
-12.3787	0.000379031
-12.3659	5.04971e-19
-12.3531	5.04971e-19
-12.3404	0.000379031
-12.3276	0.000758062
-12.3148	5.04971e-19
-12.3021	0.000379031
-12.2893	5.04971e-19
-12.2765	5.04971e-19
-12.2638	5.04971e-19
-12.251	5.04971e-19
-12.2383	0.000379031
-12.2255	0.000758062
-12.2127	5.04971e-19
-12.2	0.000758062
-12.1872	5.04971e-19
-12.1744	5.04971e-19
-12.1617	0.000379031
-12.1489	0.000758062
-12.1361	5.04971e-19
-12.1234	0.000758062
-12.1106	5.04971e-19
-12.0978	5.04971e-19
-12.0851	0.000379031
-12.0723	0.000758062
-12.0596	0.000379031
-12.0468	0.000379031
-12.034	0.000758062
-12.0213	5.04971e-19
-12.0085	0.000379031
-11.9957	0.000758062
-11.983	0.000379031
-11.9702	0.000379031
-11.9574	0.000758062
-11.9447	0.00113709
-11.9319	5.04971e-19
-11.9192	0.000379031
-11.9064	0.000379031
-11.8936	0.000379031
-11.8809	5.04971e-19
-11.8681	5.04971e-19
-11.8553	0.000379031
-11.8426	0.000379031
-11.8298	0.000379031
-11.817	0.000758062
-11.8043	0.000758062
-11.7915	5.04971e-19
-11.7787	0.00113709
-11.766	0.000379031
-11.7532	5.04971e-19
-11.7405	0.000758062
-11.7277	5.04971e-19
-11.7149	0.000379031
-11.7022	0.000379031
-11.6894	0.00113709
-11.6766	0.00113709
-11.6639	0.000379031
-11.6511	0.000758062
-11.6383	0.000758062
-11.6256	0.000758062
-11.6128	0.000758062
-11.6001	0.000379031
-11.5873	5.04971e-19
-11.5745	0.000379031
-11.5618	0.00113709
-11.549	0.00113709
-11.5362	0.000758062
-11.5235	0.000379031
-11.5107	5.04971e-19
-11.4979	0.000379031
-11.4852	0.000758062
-11.4724	0.00113709
-11.4596	0.00113709
-11.4469	0.000379031
-11.4341	0.000379031
-11.4214	0.000758062
-11.4086	5.04971e-19
-11.3958	0.000758062
-11.3831	5.04971e-19
-11.3703	5.04971e-19
-11.3575	0.000379031
-11.3448	5.04971e-19
-11.332	5.04971e-19
-11.3192	0.00113709
-11.3065	5.04971e-19
-11.2937	5.04971e-19
-11.281	5.04971e-19
-11.2682	5.04971e-19
-11.2554	0.000379031
-11.2427	0.000379031
-11.2299	0.00113709
-11.2171	0.00113709
-11.2044	0.000379031
-11.1916	0.000758062
-11.1788	0.000379031
-11.1661	0.000758062
-11.1533	5.04971e-19
-11.1405	5.04971e-19
-11.1278	0.00151612
-11.115	0.00113709
-11.1023	5.04971e-19
-11.0895	0.000758062
-11.0767	5.04971e-19
-11.064	5.04971e-19
-11.0512	0.000379031
-11.0384	0.000379031
-11.0257	0.000379031
-11.0129	0.000379031
-11.0001	0.00113709
-10.9874	0.000379031
-10.9746	5.04971e-19
-10.9619	0.000758062
-10.9491	0.000379031
-10.9363	5.04971e-19
-10.9236	5.04971e-19
-10.9108	0.000379031
-10.898	0.000379031
-10.8853	0.000379031
-10.8725	0.00113709
-10.8597	0.000758062
-10.847	5.04971e-19
-10.8342	0.000758062
-10.8214	0.000379031
-10.8087	0.000758062
-10.7959	5.04971e-19
-10.7832	5.04971e-19
-10.7704	5.04971e-19
-10.7576	0.000758062
-10.7449	0.000379031
-10.7321	0.000379031
-10.7193	0.000379031
-10.7066	0.000379031
-10.6938	5.04971e-19
-10.681	5.04971e-19
-10.6683	5.04971e-19
-10.6555	0.000758062
-10.6428	0.000758062
-10.63	0.000379031
-10.6172	0.000379031
-10.6045	0.000379031
-10.5917	5.04971e-19
-10.5789	0.00151612
-10.5662	0.000758062
-10.5534	0.00151612
-10.5406	5.04971e-19
-10.5279	5.04971e-19
-10.5151	0.000379031
-10.5023	0.00113709
-10.4896	5.04971e-19
-10.4768	0.000758062
-10.4641	0.000758062
-10.4513	5.04971e-19
-10.4385	5.04971e-19
-10.4258	0.00113709
-10.413	0.000379031
-10.4002	0.000758062
-10.3875	0.000379031
-10.3747	0.000379031
-10.3619	0.000379031
-10.3492	0.000758062
-10.3364	5.04971e-19
-10.3237	5.04971e-19
-10.3109	0.000758062
-10.2981	0.000379031
-10.2854	5.04971e-19
-10.2726	0.000758062
-10.2598	0.000758062
-10.2471	0.000379031
-10.2343	0.000379031
-10.2215	0.00113709
-10.2088	0.000379031
-10.196	5.04971e-19
-10.1832	0.000758062
-10.1705	0.000758062
-10.1577	0.000379031
-10.145	5.04971e-19
-10.1322	0.000758062
-10.1194	5.04971e-19
-10.1067	0.00113709
-10.0939	0.000379031
-10.0811	0.000379031
-10.0684	0.000379031
-10.0556	0.000379031
-10.0428	5.04971e-19
-10.0301	0.000758062
-10.0173	5.04971e-19
-10.0046	5.04971e-19
-9.99179	0.000758062
-9.97903	0.000758062
-9.96626	0.000758062
-9.9535	0.000758062
-9.94073	0.000379031
-9.92797	0.000379031
-9.91521	0.000379031
-9.90244	0.000758062
-9.88968	0.000758062
-9.87691	0.000379031
-9.86415	5.04971e-19
-9.85139	5.04971e-19
-9.83862	5.04971e-19
-9.82586	5.04971e-19
-9.81309	0.000379031
-9.80033	0.000379031
-9.78757	0.000758062
-9.7748	0.00113709
-9.76204	0.000758062
-9.74927	0.000379031
-9.73651	5.04971e-19
-9.72375	0.000758062
-9.71098	0.00113709
-9.69822	0.000379031
-9.68545	0.000379031
-9.67269	0.000379031
-9.65993	0.000758062
-9.64716	0.000758062
-9.6344	0.000379031
-9.62163	5.04971e-19
-9.60887	0.00151612
-9.59611	5.04971e-19
-9.58334	0.000758062
-9.57058	5.04971e-19
-9.55781	0.000758062
-9.54505	0.000758062
-9.53229	5.04971e-19
-9.51952	5.04971e-19
-9.50676	5.04971e-19
-9.49399	5.04971e-19
-9.48123	0.000758062
-9.46847	5.04971e-19
-9.4557	0.000379031
-9.44294	5.04971e-19
-9.43017	0.000379031
-9.41741	0.000758062
-9.40465	5.04971e-19
-9.39188	5.04971e-19
-9.37912	0.000379031
-9.36635	0.000379031
-9.35359	0.000758062
-9.34083	5.04971e-19
-9.32806	0.000379031
-9.3153	0.000379031
-9.30253	5.04971e-19
-9.28977	0.000758062
-9.27701	0.000379031
-9.26424	0.000758062
-9.25148	5.04971e-19
-9.23871	0.000379031
-9.22595	0.000758062
-9.21319	0.000758062
-9.20042	0.000379031
-9.18766	0.000758062
-9.17489	0.000379031
-9.16213	0.000758062
-9.14937	0.000758062
-9.1366	0.000758062
-9.12384	5.04971e-19
-9.11107	0.00113709
-9.09831	0.000379031
-9.08555	0.00113709
-9.07278	0.000379031
-9.06002	0.000758062
-9.04725	5.04971e-19
-9.03449	0.000379031
-9.02173	5.04971e-19
-9.00896	0.000758062
-8.9962	0.000379031
-8.98343	0.00151612
-8.97067	0.000379031
-8.95791	5.04971e-19
-8.94514	5.04971e-19
-8.93238	5.04971e-19
-8.91961	0.000379031
-8.90685	5.04971e-19
-8.89409	0.000758062
-8.88132	0.000758062
-8.86856	0.000758062
-8.85579	0.000379031
-8.84303	0.000379031
-8.83027	0.00113709
-8.8175	0.000758062
-8.80474	5.04971e-19
-8.79197	5.04971e-19
-8.77921	5.04971e-19
-8.76645	0.000758062
-8.75368	5.04971e-19
-8.74092	5.04971e-19
-8.72815	5.04971e-19
-8.71539	0.000379031
-8.70263	0.000758062
-8.68986	0.000758062
-8.6771	0.000379031
-8.66433	0.000379031
-8.65157	5.04971e-19
-8.63881	0.000379031
-8.62604	0.000379031
-8.61328	0.000379031
-8.60051	0.000379031
-8.58775	5.04971e-19
-8.57499	5.04971e-19
-8.56222	0.000379031
-8.54946	5.04971e-19
-8.53669	0.000379031
-8.52393	5.04971e-19
-8.51117	5.04971e-19
-8.4984	0.000758062
-8.48564	0.00151612
-8.47287	0.000379031
-8.46011	0.000379031
-8.44735	0.000758062
-8.43458	5.04971e-19
-8.42182	0.000758062
-8.40905	0.000758062
-8.39629	0.000758062
-8.38353	0.000758062
-8.37076	0.000379031
-8.358	0.000379031
-8.34523	0.000379031
-8.33247	0.000758062
-8.31971	5.04971e-19
-8.30694	5.04971e-19
-8.29418	0.000758062
-8.28141	0.000758062
-8.26865	0.000758062
-8.25589	0.00151612
-8.24312	5.04971e-19
-8.23036	5.04971e-19
-8.21759	0.000758062
-8.20483	0.000379031
-8.19207	0.000379031
-8.1793	0.000758062
-8.16654	0.000758062
-8.15377	0.000379031
-8.14101	0.000379031
-8.12825	5.04971e-19
-8.11548	0.000758062
-8.10272	0.00113709
-8.08995	0.000379031
-8.07719	0.000758062
-8.06443	0.000758062
-8.05166	0.000379031
-8.0389	5.04971e-19
-8.02613	0.00113709
-8.01337	5.04971e-19
-8.00061	0.00113709
-7.98784	0.00113709
-7.97508	0.000379031
-7.96231	0.000758062
-7.94955	0.000758062
-7.93679	0.000379031
-7.92402	0.000379031
-7.91126	0.000758062
-7.89849	0.000758062
-7.88573	5.04971e-19
-7.87297	5.04971e-19
-7.8602	5.04971e-19
-7.84744	0.000379031
-7.83467	0.000758062
-7.82191	0.000379031
-7.80915	0.000379031
-7.79638	5.04971e-19
-7.78362	0.00151612
-7.77085	0.000379031
-7.75809	0.000758062
-7.74533	5.04971e-19
-7.73256	0.000379031
-7.7198	0.000379031
-7.70703	0.000758062
-7.69427	5.04971e-19
-7.68151	0.000379031
-7.66874	0.000379031
-7.65598	0.00113709
-7.64321	5.04971e-19
-7.63045	0.000758062
-7.61769	0.00113709
-7.60492	0.00113709
-7.59216	5.04971e-19
-7.57939	0.000758062
-7.56663	0.000758062
-7.55387	5.04971e-19
-7.5411	0.000379031
-7.52834	0.000758062
-7.51557	0.000379031
-7.50281	0.000758062
-7.49005	0.000758062
-7.47728	0.000758062
-7.46452	0.000758062
-7.45175	0.000758062
-7.43899	0.000758062
-7.42623	0.00151612
-7.41346	0.000379031
-7.4007	5.04971e-19
-7.38793	0.000379031
-7.37517	0.000379031
-7.36241	0.000379031
-7.34964	0.00113709
-7.33688	0.000758062
-7.32411	0.00113709
-7.31135	0.000758062
-7.29859	0.000379031
-7.28582	5.04971e-19
-7.27306	0.000758062
-7.26029	0.00151612
-7.24753	5.04971e-19
-7.23477	0.000379031
-7.222	0.00151612
-7.20924	5.04971e-19
-7.19647	5.04971e-19
-7.18371	0.00151612
-7.17095	0.000758062
-7.15818	0.000379031
-7.14542	0.000758062
-7.13265	0.000379031
-7.11989	0.000758062
-7.10713	0.00151612
-7.09436	5.04971e-19
-7.0816	0.00151612
-7.06883	0.00151612
-7.05607	5.04971e-19
-7.04331	0.000758062
-7.03054	0.00151612
-7.01778	0.000758062
-7.00501	0.00113709
-6.99225	0.00113709
-6.97949	0.00151612
-6.96672	5.04971e-19
-6.95396	0.000758062
-6.94119	5.04971e-19
-6.92843	0.00151612
-6.91567	0.000379031
-6.9029	5.04971e-19
-6.89014	0.000379031
-6.87737	0.00113709
-6.86461	0.000758062
-6.85185	0.000758062
-6.83908	0.000758062
-6.82632	5.04971e-19
-6.81355	0.00151612
-6.80079	5.04971e-19
-6.78803	0.000758062
-6.77526	0.000379031
-6.7625	5.04971e-19
-6.74973	0.000379031
-6.73697	0.00189516
-6.72421	0.000758062
-6.71144	0.00113709
-6.69868	5.04971e-19
-6.68591	5.04971e-19
-6.67315	5.04971e-19
-6.66039	5.04971e-19
-6.64762	0.000379031
-6.63486	0.000379031
-6.62209	0.000379031
-6.60933	0.00113709
-6.59657	0.000379031
-6.5838	0.00113709
-6.57104	5.04971e-19
-6.55827	0.000379031
-6.54551	0.000379031
-6.53275	0.000758062
-6.51998	0.000379031
-6.50722	0.000379031
-6.49445	0.00189516
-6.48169	0.000379031
-6.46893	0.000379031
-6.45616	0.000758062
-6.4434	0.000379031
-6.43063	5.04971e-19
-6.41787	0.00113709
-6.40511	0.00113709
-6.39234	0.000758062
-6.37958	0.000379031
-6.36681	5.04971e-19
-6.35405	0.000758062
-6.34129	5.04971e-19
-6.32852	0.000379031
-6.31576	0.000379031
-6.30299	0.000758062
-6.29023	0.000758062
-6.27747	0.000758062
-6.2647	0.000758062
-6.25194	0.000379031
-6.23917	0.000379031
-6.22641	0.000379031
-6.21365	0.000758062
-6.20088	0.00189516
-6.18812	0.000379031
-6.17535	5.04971e-19
-6.16259	0.000758062
-6.14983	0.000758062
-6.13706	0.000758062
-6.1243	0.00113709
-6.11153	0.00303225
-6.09877	0.000379031
-6.08601	0.000379031
-6.07324	5.04971e-19
-6.06048	5.04971e-19
-6.04771	0.000758062
-6.03495	0.000758062
-6.02219	0.00113709
-6.00942	0.000379031
-5.99666	0.00113709
-5.98389	0.000379031
-5.97113	0.00151612
-5.95837	0.000379031
-5.9456	0.000758062
-5.93284	0.000758062
-5.92007	0.00113709
-5.90731	0.000379031
-5.89455	0.00189516
-5.88178	0.000758062
-5.86902	0.000758062
-5.85625	0.00113709
-5.84349	0.000379031
-5.83073	0.00151612
-5.81796	0.000758062
-5.8052	0.00189516
-5.79243	5.04971e-19
-5.77967	0.000758062
-5.76691	0.00113709
-5.75414	5.04971e-19
-5.74138	0.000758062
-5.72861	5.04971e-19
-5.71585	0.000758062
-5.70309	0.000379031
-5.69032	0.000758062
-5.67756	0.00113709
-5.66479	0.00113709
-5.65203	0.000379031
-5.63927	0.00151612
-5.6265	0.000758062
-5.61374	0.00113709
-5.60097	0.00113709
-5.58821	0.00113709
-5.57545	0.000379031
-5.56268	0.000758062
-5.54992	0.000758062
-5.53715	0.000379031
-5.52439	0.000758062
-5.51163	0.000379031
-5.49886	5.04971e-19
-5.4861	0.000379031
-5.47333	5.04971e-19
-5.46057	0.000758062
-5.44781	0.00151612
-5.43504	0.000379031
-5.42228	0.000758062
-5.40951	0.00113709
-5.39675	5.04971e-19
-5.38399	0.00113709
-5.37122	0.000379031
-5.35846	5.04971e-19
-5.34569	0.00189516
-5.33293	0.00113709
-5.32017	0.00113709
-5.3074	0.00151612
-5.29464	0.00151612
-5.28187	0.00113709
-5.26911	0.00113709
-5.25635	0.000758062
-5.24358	0.00151612
-5.23082	0.000379031
-5.21805	0.000758062
-5.20529	0.00151612
-5.19253	0.00113709
-5.17976	0.000379031
-5.167	0.000758062
-5.15423	0.000758062
-5.14147	5.04971e-19
-5.12871	0.000379031
-5.11594	0.00151612
-5.10318	0.00113709
-5.09041	0.00189516
-5.07765	0.00265322
-5.06489	0.00151612
-5.05212	5.04971e-19
-5.03936	0.000758062
-5.02659	0.000758062
-5.01383	0.00113709
-5.00107	0.00189516
-4.9883	0.000758062
-4.97554	0.000379031
-4.96277	0.000758062
-4.95001	0.000758062
-4.93725	0.000758062
-4.92448	0.000758062
-4.91172	0.00151612
-4.89895	0.000379031
-4.88619	0.00113709
-4.87343	0.000379031
-4.86066	0.00113709
-4.8479	0.00227419
-4.83513	0.00189516
-4.82237	0.000379031
-4.80961	5.04971e-19
-4.79684	0.000758062
-4.78408	0.00113709
-4.77131	0.000379031
-4.75855	0.00113709
-4.74579	0.000379031
-4.73302	0.00151612
-4.72026	5.04971e-19
-4.70749	0.000758062
-4.69473	5.04971e-19
-4.68197	0.000758062
-4.6692	0.000758062
-4.65644	0.000758062
-4.64367	0.00113709
-4.63091	0.000758062
-4.61815	0.000758062
-4.60538	0.000758062
-4.59262	0.000758062
-4.57985	0.00113709
-4.56709	0.000758062
-4.55433	0.00151612
-4.54156	0.00113709
-4.5288	0.000758062
-4.51603	0.000758062
-4.50327	0.000379031
-4.49051	0.000758062
-4.47774	0.00151612
-4.46498	0.000379031
-4.45221	0.000379031
-4.43945	0.000758062
-4.42669	0.000379031
-4.41392	0.00113709
-4.40116	0.000758062
-4.38839	0.00113709
-4.37563	0.00265322
-4.36287	0.000758062
-4.3501	0.000758062
-4.33734	0.000758062
-4.32457	0.00151612
-4.31181	0.00113709
-4.29905	0.00189516
-4.28628	0.00151612
-4.27352	0.00113709
-4.26075	5.04971e-19
-4.24799	5.04971e-19
-4.23523	0.000758062
-4.22246	0.000758062
-4.2097	0.000758062
-4.19693	0.000758062
-4.18417	0.00113709
-4.17141	0.00113709
-4.15864	0.00151612
-4.14588	0.00113709
-4.13311	0.00113709
-4.12035	0.00113709
-4.10759	0.00113709
-4.09482	0.000758062
-4.08206	0.000758062
-4.06929	0.00227419
-4.05653	0.00189516
-4.04377	0.000758062
-4.031	0.00113709
-4.01824	0.00113709
-4.00547	0.00227419
-3.99271	5.04971e-19
-3.97995	0.000379031
-3.96718	0.00113709
-3.95442	0.000379031
-3.94165	0.00189516
-3.92889	0.00113709
-3.91613	0.000379031
-3.90336	0.00151612
-3.8906	0.000379031
-3.87783	0.000758062
-3.86507	0.00151612
-3.85231	0.00265322
-3.83954	0.00151612
-3.82678	5.04971e-19
-3.81401	0.000758062
-3.80125	0.000379031
-3.78849	0.000379031
-3.77572	0.00113709
-3.76296	0.00113709
-3.75019	0.00189516
-3.73743	0.000758062
-3.72467	0.000758062
-3.7119	0.000758062
-3.69914	0.00151612
-3.68637	0.00113709
-3.67361	0.000758062
-3.66085	0.000379031
-3.64808	0.00113709
-3.63532	5.04971e-19
-3.62255	0.000758062
-3.60979	0.000379031
-3.59703	0.00113709
-3.58426	0.00113709
-3.5715	0.00189516
-3.55873	0.000758062
-3.54597	0.00113709
-3.53321	0.00189516
-3.52044	0.000758062
-3.50768	0.000379031
-3.49491	0.00151612
-3.48215	0.00265322
-3.46939	0.000758062
-3.45662	0.00113709
-3.44386	0.000379031
-3.43109	0.00265322
-3.41833	0.000379031
-3.40557	0.00113709
-3.3928	0.00113709
-3.38004	0.00189516
-3.36727	0.000379031
-3.35451	0.00151612
-3.34175	0.00113709
-3.32898	0.00303225
-3.31622	0.000758062
-3.30345	0.00113709
-3.29069	0.000379031
-3.27793	0.000379031
-3.26516	0.00113709
-3.2524	0.00227419
-3.23963	0.000758062
-3.22687	0.00189516
-3.21411	0.000758062
-3.20134	0.00227419
-3.18858	0.00151612
-3.17581	0.00151612
-3.16305	5.04971e-19
-3.15029	0.000758062
-3.13752	0.000758062
-3.12476	0.00113709
-3.11199	0.000758062
[truncated: 4,001 more rows]

## Sheet: (0.455,0.072)
Energy loss (eV)	Intensity (a.u.)
-28.5138	0.00104358
-28.501	0.00104358
-28.4883	0.000347861
-28.4755	0.000347861
-28.4627	0.000695723
-28.45	0.000347861
-28.4372	4.63444e-19
-28.4244	4.63444e-19
-28.4117	4.63444e-19
-28.3989	0.000695723
-28.3861	0.000695723
-28.3734	0.000695723
-28.3606	4.63444e-19
-28.3478	0.000695723
-28.3351	4.63444e-19
-28.3223	0.000695723
-28.3096	0.000347861
-28.2968	0.000695723
-28.284	0.000695723
-28.2713	4.63444e-19
-28.2585	0.000347861
-28.2457	0.000695723
-28.233	4.63444e-19
-28.2202	4.63444e-19
-28.2074	0.000347861
-28.1947	0.000695723
-28.1819	0.000347861
-28.1692	0.000695723
-28.1564	0.000347861
-28.1436	0.000695723
-28.1309	4.63444e-19
-28.1181	0.000695723
-28.1053	0.000695723
-28.0926	0.000695723
-28.0798	0.000347861
-28.067	0.000347861
-28.0543	4.63444e-19
-28.0415	0.00104358
-28.0287	4.63444e-19
-28.016	0.00173931
-28.0032	0.000347861
-27.9905	4.63444e-19
-27.9777	0.000347861
-27.9649	0.000347861
-27.9522	4.63444e-19
-27.9394	4.63444e-19
-27.9266	0.000695723
-27.9139	0.000347861
-27.9011	0.000347861
-27.8883	0.000347861
-27.8756	0.000347861
-27.8628	0.000347861
-27.8501	0.00104358
-27.8373	4.63444e-19
-27.8245	0.000347861
-27.8118	4.63444e-19
-27.799	0.000347861
-27.7862	0.00104358
-27.7735	4.63444e-19
-27.7607	0.000347861
-27.7479	0.000347861
-27.7352	0.000695723
-27.7224	0.000695723
-27.7096	0.000347861
-27.6969	4.63444e-19
-27.6841	0.000347861
-27.6714	4.63444e-19
-27.6586	0.000347861
-27.6458	4.63444e-19
-27.6331	0.000347861
-27.6203	0.000347861
-27.6075	0.00139145
-27.5948	4.63444e-19
-27.582	0.00104358
-27.5692	4.63444e-19
-27.5565	0.000695723
-27.5437	4.63444e-19
-27.531	0.000347861
-27.5182	0.00139145
-27.5054	4.63444e-19
-27.4927	4.63444e-19
-27.4799	0.000347861
-27.4671	4.63444e-19
-27.4544	4.63444e-19
-27.4416	0.000347861
-27.4288	0.000695723
-27.4161	4.63444e-19
-27.4033	4.63444e-19
-27.3905	0.000695723
-27.3778	0.000347861
-27.365	0.00104358
-27.3523	0.000695723
-27.3395	0.00139145
-27.3267	0.000695723
-27.314	0.000695723
-27.3012	0.00104358
-27.2884	0.00104358
-27.2757	0.000695723
-27.2629	0.000347861
-27.2501	0.000695723
-27.2374	0.000347861
-27.2246	0.000347861
-27.2119	0.00104358
-27.1991	4.63444e-19
-27.1863	0.00104358
-27.1736	0.000347861
-27.1608	0.000347861
-27.148	0.000695723
-27.1353	0.000347861
-27.1225	4.63444e-19
-27.1097	0.000347861
-27.097	0.000347861
-27.0842	0.000347861
-27.0714	0.000695723
-27.0587	4.63444e-19
-27.0459	4.63444e-19
-27.0332	0.000347861
-27.0204	0.000347861
-27.0076	4.63444e-19
-26.9949	0.000695723
-26.9821	4.63444e-19
-26.9693	4.63444e-19
-26.9566	0.000695723
-26.9438	0.000347861
-26.931	0.000347861
-26.9183	0.000347861
-26.9055	0.000695723
-26.8928	0.000347861
-26.88	4.63444e-19
-26.8672	4.63444e-19
-26.8545	0.000347861
-26.8417	4.63444e-19
-26.8289	4.63444e-19
-26.8162	4.63444e-19
-26.8034	0.000347861
-26.7906	0.000347861
-26.7779	4.63444e-19
-26.7651	4.63444e-19
-26.7523	4.63444e-19
-26.7396	4.63444e-19
-26.7268	4.63444e-19
-26.7141	4.63444e-19
-26.7013	4.63444e-19
-26.6885	4.63444e-19
-26.6758	4.63444e-19
-26.663	0.000347861
-26.6502	4.63444e-19
-26.6375	4.63444e-19
-26.6247	0.000347861
-26.6119	4.63444e-19
-26.5992	4.63444e-19
-26.5864	4.63444e-19
-26.5737	0.000347861
-26.5609	4.63444e-19
-26.5481	0.000695723
-26.5354	4.63444e-19
-26.5226	0.000347861
-26.5098	4.63444e-19
-26.4971	0.000347861
-26.4843	4.63444e-19
-26.4715	0.000347861
-26.4588	4.63444e-19
-26.446	0.000695723
-26.4332	0.00104358
-26.4205	0.000347861
-26.4077	0.000347861
-26.395	4.63444e-19
-26.3822	0.000347861
-26.3694	0.000347861
-26.3567	4.63444e-19
-26.3439	4.63444e-19
-26.3311	4.63444e-19
-26.3184	4.63444e-19
-26.3056	4.63444e-19
-26.2928	0.000347861
-26.2801	0.000347861
-26.2673	0.000347861
-26.2546	0.000695723
-26.2418	4.63444e-19
-26.229	4.63444e-19
-26.2163	0.000347861
-26.2035	4.63444e-19
-26.1907	0.000347861
-26.178	4.63444e-19
-26.1652	4.63444e-19
-26.1524	4.63444e-19
-26.1397	4.63444e-19
-26.1269	0.000347861
-26.1141	4.63444e-19
-26.1014	0.000347861
-26.0886	4.63444e-19
-26.0759	4.63444e-19
-26.0631	4.63444e-19
-26.0503	0.000347861
-26.0376	4.63444e-19
-26.0248	4.63444e-19
-26.012	0.00104358
-25.9993	4.63444e-19
-25.9865	0.000347861
-25.9737	0.000347861
-25.961	0.000347861
-25.9482	0.000347861
-25.9355	4.63444e-19
-25.9227	0.000347861
-25.9099	0.000347861
-25.8972	0.000347861
-25.8844	4.63444e-19
-25.8716	0.000695723
-25.8589	0.000347861
-25.8461	4.63444e-19
-25.8333	4.63444e-19
-25.8206	4.63444e-19
-25.8078	4.63444e-19
-25.795	4.63444e-19
-25.7823	4.63444e-19
-25.7695	4.63444e-19
-25.7568	4.63444e-19
-25.744	4.63444e-19
-25.7312	4.63444e-19
-25.7185	4.63444e-19
-25.7057	4.63444e-19
-25.6929	4.63444e-19
-25.6802	4.63444e-19
-25.6674	4.63444e-19
-25.6546	4.63444e-19
-25.6419	4.63444e-19
-25.6291	4.63444e-19
-25.6164	4.63444e-19
-25.6036	4.63444e-19
-25.5908	4.63444e-19
-25.5781	4.63444e-19
-25.5653	4.63444e-19
-25.5525	4.63444e-19
-25.5398	4.63444e-19
-25.527	4.63444e-19
-25.5142	4.63444e-19
-25.5015	4.63444e-19
-25.4887	4.63444e-19
-25.4759	4.63444e-19
-25.4632	4.63444e-19
-25.4504	4.63444e-19
-25.4377	4.63444e-19
-25.4249	4.63444e-19
-25.4121	4.63444e-19
-25.3994	4.63444e-19
-25.3866	4.63444e-19
-25.3738	4.63444e-19
-25.3611	4.63444e-19
-25.3483	4.63444e-19
-25.3355	4.63444e-19
-25.3228	4.63444e-19
-25.31	4.63444e-19
-25.2973	4.63444e-19
-25.2845	4.63444e-19
-25.2717	4.63444e-19
-25.259	4.63444e-19
-25.2462	4.63444e-19
-25.2334	4.63444e-19
-25.2207	4.63444e-19
-25.2079	4.63444e-19
-25.1951	4.63444e-19
-25.1824	4.63444e-19
-25.1696	4.63444e-19
-25.1568	4.63444e-19
-25.1441	4.63444e-19
-25.1313	4.63444e-19
-25.1186	4.63444e-19
-25.1058	4.63444e-19
-25.093	4.63444e-19
-25.0803	4.63444e-19
-25.0675	4.63444e-19
-25.0547	4.63444e-19
-25.042	4.63444e-19
-25.0292	4.63444e-19
-25.0164	4.63444e-19
-25.0037	4.63444e-19
-24.9909	4.63444e-19
-24.9782	4.63444e-19
-24.9654	4.63444e-19
-24.9526	4.63444e-19
-24.9399	4.63444e-19
-24.9271	4.63444e-19
-24.9143	4.63444e-19
-24.9016	4.63444e-19
-24.8888	4.63444e-19
-24.876	4.63444e-19
-24.8633	4.63444e-19
-24.8505	4.63444e-19
-24.8377	4.63444e-19
-24.825	4.63444e-19
-24.8122	4.63444e-19
-24.7995	4.63444e-19
-24.7867	4.63444e-19
-24.7739	4.63444e-19
-24.7612	4.63444e-19
-24.7484	4.63444e-19
-24.7356	4.63444e-19
-24.7229	4.63444e-19
-24.7101	4.63444e-19
-24.6973	4.63444e-19
-24.6846	4.63444e-19
-24.6718	4.63444e-19
-24.6591	4.63444e-19
-24.6463	4.63444e-19
-24.6335	4.63444e-19
-24.6208	4.63444e-19
-24.608	4.63444e-19
-24.5952	4.63444e-19
-24.5825	4.63444e-19
-24.5697	4.63444e-19
-24.5569	4.63444e-19
-24.5442	4.63444e-19
-24.5314	4.63444e-19
-24.5186	4.63444e-19
-24.5059	4.63444e-19
-24.4931	4.63444e-19
-24.4804	4.63444e-19
-24.4676	4.63444e-19
-24.4548	4.63444e-19
-24.4421	4.63444e-19
-24.4293	4.63444e-19
-24.4165	4.63444e-19
-24.4038	4.63444e-19
-24.391	4.63444e-19
-24.3782	4.63444e-19
-24.3655	4.63444e-19
-24.3527	4.63444e-19
-24.34	4.63444e-19
-24.3272	4.63444e-19
-24.3144	4.63444e-19
-24.3017	4.63444e-19
-24.2889	4.63444e-19
-24.2761	4.63444e-19
-24.2634	4.63444e-19
-24.2506	4.63444e-19
-24.2378	4.63444e-19
-24.2251	4.63444e-19
-24.2123	4.63444e-19
-24.1995	4.63444e-19
-24.1868	4.63444e-19
-24.174	4.63444e-19
-24.1613	4.63444e-19
-24.1485	4.63444e-19
-24.1357	4.63444e-19
-24.123	4.63444e-19
-24.1102	4.63444e-19
-24.0974	4.63444e-19
-24.0847	4.63444e-19
-24.0719	4.63444e-19
-24.0591	4.63444e-19
-24.0464	4.63444e-19
-24.0336	4.63444e-19
-24.0209	4.63444e-19
-24.0081	4.63444e-19
-23.9953	4.63444e-19
-23.9826	4.63444e-19
-23.9698	4.63444e-19
-23.957	4.63444e-19
-23.9443	4.63444e-19
-23.9315	4.63444e-19
-23.9187	4.63444e-19
-23.906	4.63444e-19
-23.8932	4.63444e-19
-23.8804	4.63444e-19
-23.8677	4.63444e-19
-23.8549	4.63444e-19
-23.8422	4.63444e-19
-23.8294	4.63444e-19
-23.8166	4.63444e-19
-23.8039	4.63444e-19
-23.7911	4.63444e-19
-23.7783	4.63444e-19
-23.7656	4.63444e-19
-23.7528	4.63444e-19
-23.74	4.63444e-19
-23.7273	4.63444e-19
-23.7145	4.63444e-19
-23.7018	4.63444e-19
-23.689	4.63444e-19
-23.6762	4.63444e-19
-23.6635	4.63444e-19
-23.6507	4.63444e-19
-23.6379	4.63444e-19
-23.6252	4.63444e-19
-23.6124	4.63444e-19
-23.5996	4.63444e-19
-23.5869	4.63444e-19
-23.5741	4.63444e-19
-23.5613	4.63444e-19
-23.5486	4.63444e-19
-23.5358	4.63444e-19
-23.5231	4.63444e-19
-23.5103	4.63444e-19
-23.4975	4.63444e-19
-23.4848	4.63444e-19
-23.472	4.63444e-19
-23.4592	4.63444e-19
-23.4465	4.63444e-19
-23.4337	4.63444e-19
-23.4209	4.63444e-19
-23.4082	4.63444e-19
-23.3954	4.63444e-19
-23.3827	4.63444e-19
-23.3699	4.63444e-19
-23.3571	4.63444e-19
-23.3444	4.63444e-19
-23.3316	4.63444e-19
-23.3188	4.63444e-19
-23.3061	4.63444e-19
-23.2933	4.63444e-19
-23.2805	4.63444e-19
-23.2678	4.63444e-19
-23.255	4.63444e-19
-23.2422	4.63444e-19
-23.2295	4.63444e-19
-23.2167	4.63444e-19
-23.204	4.63444e-19
-23.1912	4.63444e-19
-23.1784	4.63444e-19
-23.1657	4.63444e-19
-23.1529	4.63444e-19
-23.1401	4.63444e-19
-23.1274	4.63444e-19
-23.1146	4.63444e-19
-23.1018	4.63444e-19
-23.0891	4.63444e-19
-23.0763	4.63444e-19
-23.0636	4.63444e-19
-23.0508	4.63444e-19
-23.038	4.63444e-19
-23.0253	4.63444e-19
-23.0125	4.63444e-19
-22.9997	4.63444e-19
-22.987	4.63444e-19
-22.9742	4.63444e-19
-22.9614	4.63444e-19
-22.9487	4.63444e-19
-22.9359	4.63444e-19
-22.9231	4.63444e-19
-22.9104	4.63444e-19
-22.8976	4.63444e-19
-22.8849	4.63444e-19
-22.8721	4.63444e-19
-22.8593	4.63444e-19
-22.8466	4.63444e-19
-22.8338	4.63444e-19
-22.821	4.63444e-19
-22.8083	4.63444e-19
-22.7955	4.63444e-19
-22.7827	4.63444e-19
-22.77	4.63444e-19
-22.7572	4.63444e-19
-22.7445	4.63444e-19
-22.7317	4.63444e-19
-22.7189	4.63444e-19
-22.7062	4.63444e-19
-22.6934	4.63444e-19
-22.6806	4.63444e-19
-22.6679	4.63444e-19
-22.6551	4.63444e-19
-22.6423	4.63444e-19
-22.6296	4.63444e-19
-22.6168	4.63444e-19
-22.604	4.63444e-19
-22.5913	4.63444e-19
-22.5785	4.63444e-19
-22.5658	4.63444e-19
-22.553	4.63444e-19
-22.5402	4.63444e-19
-22.5275	4.63444e-19
-22.5147	4.63444e-19
-22.5019	4.63444e-19
-22.4892	4.63444e-19
-22.4764	4.63444e-19
-22.4636	4.63444e-19
-22.4509	4.63444e-19
-22.4381	4.63444e-19
-22.4254	4.63444e-19
-22.4126	4.63444e-19
-22.3998	4.63444e-19
-22.3871	4.63444e-19
-22.3743	4.63444e-19
-22.3615	4.63444e-19
-22.3488	4.63444e-19
-22.336	4.63444e-19
-22.3232	4.63444e-19
-22.3105	4.63444e-19
-22.2977	4.63444e-19
-22.2849	4.63444e-19
-22.2722	4.63444e-19
-22.2594	4.63444e-19
-22.2467	4.63444e-19
-22.2339	4.63444e-19
-22.2211	4.63444e-19
-22.2084	4.63444e-19
-22.1956	4.63444e-19
-22.1828	4.63444e-19
-22.1701	4.63444e-19
-22.1573	4.63444e-19
-22.1445	4.63444e-19
-22.1318	4.63444e-19
-22.119	4.63444e-19
-22.1063	4.63444e-19
-22.0935	4.63444e-19
-22.0807	4.63444e-19
-22.068	4.63444e-19
-22.0552	4.63444e-19
-22.0424	4.63444e-19
-22.0297	4.63444e-19
-22.0169	4.63444e-19
-22.0041	4.63444e-19
-21.9914	4.63444e-19
-21.9786	4.63444e-19
-21.9658	4.63444e-19
-21.9531	4.63444e-19
-21.9403	4.63444e-19
-21.9276	4.63444e-19
-21.9148	4.63444e-19
-21.902	4.63444e-19
-21.8893	4.63444e-19
-21.8765	4.63444e-19
-21.8637	4.63444e-19
-21.851	4.63444e-19
-21.8382	4.63444e-19
-21.8254	4.63444e-19
-21.8127	4.63444e-19
-21.7999	4.63444e-19
-21.7872	4.63444e-19
-21.7744	4.63444e-19
-21.7616	4.63444e-19
-21.7489	4.63444e-19
-21.7361	4.63444e-19
-21.7233	4.63444e-19
-21.7106	4.63444e-19
-21.6978	4.63444e-19
-21.685	4.63444e-19
-21.6723	4.63444e-19
-21.6595	4.63444e-19
-21.6467	4.63444e-19
-21.634	4.63444e-19
-21.6212	4.63444e-19
-21.6085	4.63444e-19
-21.5957	4.63444e-19
-21.5829	4.63444e-19
-21.5702	4.63444e-19
-21.5574	4.63444e-19
-21.5446	4.63444e-19
-21.5319	4.63444e-19
-21.5191	4.63444e-19
-21.5063	4.63444e-19
-21.4936	4.63444e-19
-21.4808	4.63444e-19
-21.4681	4.63444e-19
-21.4553	4.63444e-19
-21.4425	4.63444e-19
-21.4298	4.63444e-19
-21.417	4.63444e-19
-21.4042	4.63444e-19
-21.3915	4.63444e-19
-21.3787	4.63444e-19
-21.3659	4.63444e-19
-21.3532	4.63444e-19
-21.3404	4.63444e-19
-21.3276	4.63444e-19
-21.3149	4.63444e-19
-21.3021	4.63444e-19
-21.2894	4.63444e-19
-21.2766	4.63444e-19
-21.2638	0.000347861
-21.2511	4.63444e-19
-21.2383	4.63444e-19
-21.2255	4.63444e-19
-21.2128	4.63444e-19
-21.2	4.63444e-19
-21.1872	4.63444e-19
-21.1745	4.63444e-19
-21.1617	4.63444e-19
-21.149	4.63444e-19
-21.1362	4.63444e-19
-21.1234	4.63444e-19
-21.1107	4.63444e-19
-21.0979	4.63444e-19
-21.0851	4.63444e-19
-21.0724	4.63444e-19
-21.0596	4.63444e-19
-21.0468	4.63444e-19
-21.0341	4.63444e-19
-21.0213	4.63444e-19
-21.0085	4.63444e-19
-20.9958	4.63444e-19
-20.983	4.63444e-19
-20.9703	4.63444e-19
-20.9575	4.63444e-19
-20.9447	4.63444e-19
-20.932	4.63444e-19
-20.9192	4.63444e-19
-20.9064	4.63444e-19
-20.8937	4.63444e-19
-20.8809	4.63444e-19
-20.8681	4.63444e-19
-20.8554	4.63444e-19
-20.8426	4.63444e-19
-20.8299	4.63444e-19
-20.8171	4.63444e-19
-20.8043	4.63444e-19
-20.7916	4.63444e-19
-20.7788	4.63444e-19
-20.766	4.63444e-19
-20.7533	4.63444e-19
-20.7405	4.63444e-19
-20.7277	4.63444e-19
-20.715	4.63444e-19
-20.7022	4.63444e-19
-20.6894	4.63444e-19
-20.6767	4.63444e-19
-20.6639	4.63444e-19
-20.6512	4.63444e-19
-20.6384	4.63444e-19
-20.6256	4.63444e-19
-20.6129	4.63444e-19
-20.6001	4.63444e-19
-20.5873	4.63444e-19
-20.5746	4.63444e-19
-20.5618	4.63444e-19
-20.549	4.63444e-19
-20.5363	4.63444e-19
-20.5235	4.63444e-19
-20.5108	4.63444e-19
-20.498	4.63444e-19
-20.4852	4.63444e-19
-20.4725	4.63444e-19
-20.4597	4.63444e-19
-20.4469	4.63444e-19
-20.4342	4.63444e-19
-20.4214	4.63444e-19
-20.4086	4.63444e-19
-20.3959	4.63444e-19
-20.3831	4.63444e-19
-20.3703	4.63444e-19
-20.3576	4.63444e-19
-20.3448	4.63444e-19
-20.3321	4.63444e-19
-20.3193	4.63444e-19
-20.3065	4.63444e-19
-20.2938	4.63444e-19
-20.281	4.63444e-19
-20.2682	4.63444e-19
-20.2555	4.63444e-19
-20.2427	4.63444e-19
-20.2299	4.63444e-19
-20.2172	4.63444e-19
-20.2044	4.63444e-19
-20.1917	4.63444e-19
-20.1789	4.63444e-19
-20.1661	4.63444e-19
-20.1534	4.63444e-19
-20.1406	4.63444e-19
-20.1278	4.63444e-19
-20.1151	4.63444e-19
-20.1023	4.63444e-19
-20.0895	4.63444e-19
-20.0768	4.63444e-19
-20.064	4.63444e-19
-20.0512	4.63444e-19
-20.0385	4.63444e-19
-20.0257	4.63444e-19
-20.013	4.63444e-19
-20.0002	4.63444e-19
-19.9874	4.63444e-19
-19.9747	4.63444e-19
-19.9619	4.63444e-19
-19.9491	4.63444e-19
-19.9364	4.63444e-19
-19.9236	4.63444e-19
-19.9108	4.63444e-19
-19.8981	4.63444e-19
-19.8853	4.63444e-19
-19.8726	4.63444e-19
-19.8598	4.63444e-19
-19.847	4.63444e-19
-19.8343	4.63444e-19
-19.8215	4.63444e-19
-19.8087	4.63444e-19
-19.796	4.63444e-19
-19.7832	4.63444e-19
-19.7704	4.63444e-19
-19.7577	4.63444e-19
-19.7449	4.63444e-19
-19.7321	4.63444e-19
-19.7194	4.63444e-19
-19.7066	4.63444e-19
-19.6939	4.63444e-19
-19.6811	4.63444e-19
-19.6683	4.63444e-19
-19.6556	4.63444e-19
-19.6428	4.63444e-19
-19.63	4.63444e-19
-19.6173	4.63444e-19
-19.6045	4.63444e-19
-19.5917	0.000347861
-19.579	4.63444e-19
-19.5662	0.000695723
-19.5535	4.63444e-19
-19.5407	4.63444e-19
-19.5279	4.63444e-19
-19.5152	4.63444e-19
-19.5024	4.63444e-19
-19.4896	4.63444e-19
-19.4769	4.63444e-19
-19.4641	4.63444e-19
-19.4513	4.63444e-19
-19.4386	4.63444e-19
-19.4258	4.63444e-19
-19.413	4.63444e-19
-19.4003	0.000347861
-19.3875	0.000347861
-19.3748	4.63444e-19
-19.362	4.63444e-19
-19.3492	4.63444e-19
-19.3365	4.63444e-19
-19.3237	4.63444e-19
-19.3109	4.63444e-19
-19.2982	4.63444e-19
-19.2854	4.63444e-19
-19.2726	4.63444e-19
-19.2599	4.63444e-19
-19.2471	4.63444e-19
-19.2344	4.63444e-19
-19.2216	0.000347861
-19.2088	4.63444e-19
-19.1961	4.63444e-19
-19.1833	4.63444e-19
-19.1705	4.63444e-19
-19.1578	4.63444e-19
-19.145	4.63444e-19
-19.1322	0.000347861
-19.1195	0.000347861
-19.1067	0.000347861
-19.0939	4.63444e-19
-19.0812	0.000347861
-19.0684	4.63444e-19
-19.0557	4.63444e-19
-19.0429	4.63444e-19
-19.0301	4.63444e-19
-19.0174	4.63444e-19
-19.0046	4.63444e-19
-18.9918	0.000347861
-18.9791	4.63444e-19
-18.9663	4.63444e-19
-18.9535	0.000347861
-18.9408	4.63444e-19
-18.928	4.63444e-19
-18.9153	4.63444e-19
-18.9025	4.63444e-19
-18.8897	4.63444e-19
-18.877	4.63444e-19
-18.8642	4.63444e-19
-18.8514	4.63444e-19
-18.8387	0.000695723
-18.8259	0.000347861
-18.8131	4.63444e-19
-18.8004	0.000347861
-18.7876	4.63444e-19
-18.7748	4.63444e-19
-18.7621	0.000695723
-18.7493	4.63444e-19
-18.7366	4.63444e-19
-18.7238	4.63444e-19
-18.711	0.000347861
-18.6983	4.63444e-19
-18.6855	4.63444e-19
-18.6727	4.63444e-19
-18.66	4.63444e-19
-18.6472	4.63444e-19
-18.6344	4.63444e-19
-18.6217	4.63444e-19
-18.6089	4.63444e-19
-18.5962	4.63444e-19
-18.5834	4.63444e-19
-18.5706	0.000347861
-18.5579	0.000347861
-18.5451	4.63444e-19
-18.5323	4.63444e-19
-18.5196	0.000695723
-18.5068	4.63444e-19
-18.494	4.63444e-19
-18.4813	0.000347861
-18.4685	4.63444e-19
-18.4557	4.63444e-19
-18.443	4.63444e-19
-18.4302	4.63444e-19
-18.4175	4.63444e-19
-18.4047	4.63444e-19
-18.3919	4.63444e-19
-18.3792	4.63444e-19
-18.3664	4.63444e-19
-18.3536	0.000347861
-18.3409	4.63444e-19
-18.3281	4.63444e-19
-18.3153	4.63444e-19
-18.3026	4.63444e-19
-18.2898	4.63444e-19
-18.2771	4.63444e-19
-18.2643	4.63444e-19
-18.2515	4.63444e-19
-18.2388	4.63444e-19
-18.226	0.000347861
-18.2132	4.63444e-19
-18.2005	4.63444e-19
-18.1877	4.63444e-19
-18.1749	4.63444e-19
-18.1622	4.63444e-19
-18.1494	4.63444e-19
-18.1366	4.63444e-19
-18.1239	4.63444e-19
-18.1111	4.63444e-19
-18.0984	4.63444e-19
-18.0856	4.63444e-19
-18.0728	4.63444e-19
-18.0601	4.63444e-19
-18.0473	0.000347861
-18.0345	4.63444e-19
-18.0218	4.63444e-19
-18.009	4.63444e-19
-17.9962	0.000695723
-17.9835	0.000347861
-17.9707	4.63444e-19
-17.958	4.63444e-19
-17.9452	4.63444e-19
-17.9324	4.63444e-19
-17.9197	4.63444e-19
-17.9069	4.63444e-19
-17.8941	4.63444e-19
-17.8814	4.63444e-19
-17.8686	4.63444e-19
-17.8558	0.00104358
-17.8431	0.000347861
-17.8303	4.63444e-19
-17.8175	4.63444e-19
-17.8048	4.63444e-19
-17.792	0.000347861
-17.7793	4.63444e-19
-17.7665	4.63444e-19
-17.7537	0.000347861
-17.741	0.000347861
-17.7282	0.000347861
-17.7154	0.000347861
-17.7027	0.000347861
-17.6899	0.000347861
-17.6771	0.000347861
-17.6644	0.000347861
-17.6516	4.63444e-19
-17.6389	0.000347861
-17.6261	0.000347861
-17.6133	4.63444e-19
-17.6006	0.000347861
-17.5878	4.63444e-19
-17.575	4.63444e-19
-17.5623	0.000347861
-17.5495	4.63444e-19
-17.5367	0.000347861
-17.524	4.63444e-19
-17.5112	4.63444e-19
-17.4984	4.63444e-19
-17.4857	4.63444e-19
-17.4729	4.63444e-19
-17.4602	0.000347861
-17.4474	0.000347861
-17.4346	4.63444e-19
-17.4219	4.63444e-19
-17.4091	4.63444e-19
-17.3963	4.63444e-19
-17.3836	0.000347861
-17.3708	4.63444e-19
-17.358	0.000347861
-17.3453	0.000695723
-17.3325	0.000347861
-17.3198	0.000347861
-17.307	4.63444e-19
-17.2942	0.000347861
-17.2815	4.63444e-19
-17.2687	0.000347861
-17.2559	4.63444e-19
-17.2432	0.000347861
-17.2304	4.63444e-19
-17.2176	4.63444e-19
-17.2049	4.63444e-19
-17.1921	4.63444e-19
-17.1793	4.63444e-19
-17.1666	4.63444e-19
-17.1538	0.000347861
-17.1411	4.63444e-19
-17.1283	4.63444e-19
-17.1155	4.63444e-19
-17.1028	4.63444e-19
-17.09	0.000347861
-17.0772	0.000347861
-17.0645	4.63444e-19
-17.0517	0.000347861
-17.0389	0.000347861
-17.0262	4.63444e-19
-17.0134	4.63444e-19
-17.0007	0.000347861
-16.9879	0.000347861
-16.9751	4.63444e-19
-16.9624	0.000347861
-16.9496	4.63444e-19
-16.9368	0.000695723
-16.9241	4.63444e-19
-16.9113	0.000347861
-16.8985	4.63444e-19
-16.8858	4.63444e-19
-16.873	0.000347861
-16.8602	4.63444e-19
-16.8475	4.63444e-19
-16.8347	4.63444e-19
-16.822	0.00104358
-16.8092	0.000347861
-16.7964	4.63444e-19
-16.7837	0.000347861
-16.7709	4.63444e-19
-16.7581	4.63444e-19
-16.7454	0.000695723
-16.7326	4.63444e-19
-16.7198	0.000347861
-16.7071	4.63444e-19
-16.6943	0.000347861
-16.6816	0.000347861
-16.6688	0.000695723
-16.656	0.000695723
-16.6433	4.63444e-19
-16.6305	4.63444e-19
-16.6177	4.63444e-19
-16.605	4.63444e-19
-16.5922	4.63444e-19
-16.5794	0.00139145
-16.5667	4.63444e-19
-16.5539	0.000695723
-16.5411	4.63444e-19
-16.5284	0.000347861
-16.5156	0.000347861
-16.5029	4.63444e-19
-16.4901	4.63444e-19
-16.4773	4.63444e-19
-16.4646	0.000347861
-16.4518	0.00104358
-16.439	4.63444e-19
-16.4263	0.00104358
-16.4135	0.000347861
-16.4007	4.63444e-19
-16.388	0.000347861
-16.3752	0.000347861
-16.3625	0.000347861
-16.3497	4.63444e-19
-16.3369	0.000695723
-16.3242	0.000347861
-16.3114	4.63444e-19
-16.2986	4.63444e-19
-16.2859	0.000347861
-16.2731	0.000347861
-16.2603	4.63444e-19
-16.2476	4.63444e-19
-16.2348	0.00104358
-16.222	4.63444e-19
-16.2093	0.000347861
-16.1965	4.63444e-19
-16.1838	0.00104358
-16.171	0.000695723
-16.1582	0.000347861
-16.1455	4.63444e-19
-16.1327	0.000347861
-16.1199	4.63444e-19
-16.1072	4.63444e-19
-16.0944	0.000347861
-16.0816	0.000347861
-16.0689	4.63444e-19
-16.0561	4.63444e-19
-16.0434	0.000347861
-16.0306	0.000695723
-16.0178	0.000695723
-16.0051	0.000695723
-15.9923	4.63444e-19
-15.9795	4.63444e-19
-15.9668	4.63444e-19
-15.954	0.000347861
-15.9412	0.000695723
-15.9285	0.000347861
-15.9157	0.00104358
-15.9029	0.000347861
-15.8902	4.63444e-19
-15.8774	0.000347861
-15.8647	0.000347861
-15.8519	0.000347861
-15.8391	0.000347861
-15.8264	4.63444e-19
-15.8136	0.000347861
-15.8008	0.000347861
-15.7881	0.000347861
-15.7753	0.000347861
-15.7625	0.000695723
-15.7498	0.000347861
-15.737	0.000347861
-15.7243	0.000347861
-15.7115	4.63444e-19
-15.6987	0.00104358
-15.686	0.000695723
-15.6732	4.63444e-19
-15.6604	0.000347861
-15.6477	0.000347861
-15.6349	4.63444e-19
-15.6221	4.63444e-19
-15.6094	4.63444e-19
-15.5966	0.000347861
-15.5838	4.63444e-19
-15.5711	0.000347861
-15.5583	0.00104358
-15.5456	0.000695723
-15.5328	4.63444e-19
-15.52	0.000695723
-15.5073	4.63444e-19
-15.4945	4.63444e-19
-15.4817	0.000695723
-15.469	0.000347861
-15.4562	0.000347861
-15.4434	4.63444e-19
-15.4307	0.00173931
-15.4179	0.000695723
-15.4052	0.000347861
-15.3924	4.63444e-19
-15.3796	4.63444e-19
-15.3669	4.63444e-19
-15.3541	0.000347861
-15.3413	4.63444e-19
-15.3286	0.000347861
-15.3158	0.000695723
-15.303	0.000347861
-15.2903	4.63444e-19
-15.2775	0.000695723
-15.2647	4.63444e-19
-15.252	4.63444e-19
-15.2392	0.000347861
-15.2265	0.000347861
-15.2137	0.000347861
-15.2009	0.000347861
-15.1882	0.000347861
-15.1754	0.000695723
-15.1626	0.000695723
-15.1499	0.000347861
-15.1371	4.63444e-19
-15.1243	4.63444e-19
-15.1116	4.63444e-19
-15.0988	4.63444e-19
-15.0861	0.000695723
-15.0733	0.000347861
-15.0605	0.000347861
-15.0478	4.63444e-19
-15.035	0.000347861
-15.0222	0.00104358
-15.0095	0.000695723
-14.9967	0.000347861
-14.9839	0.000695723
-14.9712	4.63444e-19
-14.9584	4.63444e-19
-14.9456	0.000347861
-14.9329	4.63444e-19
-14.9201	4.63444e-19
-14.9074	0.000347861
-14.8946	0.00104358
-14.8818	0.00104358
-14.8691	0.00104358
-14.8563	4.63444e-19
-14.8435	4.63444e-19
-14.8308	4.63444e-19
-14.818	0.000347861
-14.8052	0.000347861
-14.7925	4.63444e-19
-14.7797	4.63444e-19
-14.767	0.000347861
-14.7542	4.63444e-19
-14.7414	0.000347861
-14.7287	0.00104358
-14.7159	0.000695723
-14.7031	4.63444e-19
-14.6904	0.00104358
-14.6776	0.000695723
-14.6648	4.63444e-19
-14.6521	4.63444e-19
-14.6393	0.00104358
-14.6265	0.000347861
-14.6138	0.00104358
-14.601	0.000347861
-14.5883	0.000695723
-14.5755	0.000347861
-14.5627	4.63444e-19
-14.55	0.000695723
-14.5372	4.63444e-19
-14.5244	0.000347861
-14.5117	4.63444e-19
-14.4989	0.00173931
-14.4861	4.63444e-19
-14.4734	0.000347861
-14.4606	0.000695723
-14.4479	0.000695723
-14.4351	4.63444e-19
-14.4223	0.000347861
-14.4096	4.63444e-19
-14.3968	4.63444e-19
-14.384	0.000347861
-14.3713	0.000347861
[truncated: 4,891 more rows]

[truncated: 12 more sheets: (0.438,0.142), (0.411,0.209), (0.373,0.271), (0.324,0.324), (0.301,0.301), (0.275,0.275), (0.241,0.241), (0.203,0.203), (0.162,0.162), (0.118,0.118), (0.073,0.073), (0.027,0.027)]
