# Supplementary material for: Magnon interactions in a moderately correlated Mott insulator
Source: Nat Commun. 2024 Jun 24;15:5348. doi: 10.1038/s41467-024-49714-y (PMC11196644; doi:10.1038/s41467-024-49714-y)
Supplement: Supplementary file 3 — Source Data [file 41467_2024_49714_MOESM3_ESM.zip › Source_Data/Figure3j.xlsx]

## Sheet: h
0.463
0.432
0.389
0.34
0.286
0.228
0.167
0.103
0.038

## Sheet: energy
0.355667
0.345083
0.323462
0.29803
0.2737
0.245116
0.205964
0.147749
0.05631

## Sheet: energy_error
0.00730665
0.00331398
0.0035141
0.00195637
0.0016499
0.00134846
0.00136077
0.00156098
0.035365
