# Supplementary material for: Magnon interactions in a moderately correlated Mott insulator
Source: Nat Commun. 2024 Jun 24;15:5348. doi: 10.1038/s41467-024-49714-y (PMC11196644; doi:10.1038/s41467-024-49714-y)
Supplement: Supplementary file 3 — Source Data [file 41467_2024_49714_MOESM3_ESM.zip › Source_Data/Figure4a.xlsx]

## Sheet: Jp over J1
0.25
0.247506
0.245025
0.242556
0.2401
0.237656
0.235225
0.232806
0.2304
0.228006
0.225625
0.223256
0.2209
0.218556
0.216225
0.213906
0.2116
0.209306
0.207025
0.204756
0.2025
0.200256
0.198025
0.195806
0.1936
0.191406
0.189225
0.187056
0.1849
0.182756
0.180625
0.178506
0.1764
0.174306
0.172225
0.170156
0.1681
0.166056
0.164025
0.162006
0.16
0.158006
0.156025
0.154056
0.1521
0.150156
0.148225
0.146306
0.1444
0.142506
0.140625
0.138756
0.1369
0.135056
0.133225
0.131406
0.1296
0.127806
0.126025
0.124256
0.1225
0.120756
0.119025
0.117306
0.1156
0.113906
0.112225
0.110556
0.1089
0.107256
0.105625
0.104006
0.1024
0.100806
0.099225
0.0976562
0.0961
0.0945562
0.093025
0.0915062
0.09
0.0885062
0.087025
0.0855563
0.0841
0.0826563
0.081225
0.0798062
0.0784
0.0770062
0.075625
0.0742562
0.0729
0.0715563
0.070225
0.0689063
0.0676
0.0663062
0.065025
0.0637563
0.0625
0.0612562
0.060025
0.0588062
0.0576
0.0564062
0.055225
0.0540563
0.0529
0.0517562
0.050625
0.0495063
0.0484
0.0473063
0.046225
0.0451563
0.0441
0.0430562
0.042025
0.0410063
0.04
0.0390062
0.038025
0.0370562
0.0361
0.0351562
0.034225
0.0333063
0.0324
0.0315062
0.030625
0.0297563
0.0289
0.0280563
0.027225
0.0264062
0.0256
0.0248062
0.024025
0.0232562
0.0225
0.0217563
0.021025
0.0203063
0.0196
0.0189062
0.018225
0.0175562
0.0169
0.0162562
0.015625
0.0150063
0.0144
0.0138063
0.013225
0.0126563
0.0121
0.0115563
0.011025
0.0105062
0.01
0.00950625
0.009025
0.00855625
0.0081
0.00765625
0.007225
0.00680625
0.0064
0.00600625
0.005625
0.00525625
0.0049
0.00455625
0.004225
0.00390625
0.0036
0.00330625
0.003025
0.00275625
0.0025
0.00225625
0.002025
0.00180625
0.0016
0.00140625
0.001225
0.00105625
0.0009
0.00075625
0.000625
0.00050625
0.0004
0.00030625
0.000225
0.00015625
0.0001
5.625e-05
2.5e-05
6.25e-06
0

## Sheet: Jring over J1
0.2
0.202005
0.20402
0.206045
0.20808
0.210125
0.21218
0.214245
0.21632
0.218405
0.2205
0.222605
0.22472
0.226845
0.22898
0.231125
0.23328
0.235445
0.23762
0.239805
0.242
0.244205
0.24642
0.248645
0.25088
0.253125
0.25538
0.257645
0.25992
0.262205
0.2645
0.266805
0.26912
0.271445
0.27378
0.276125
0.27848
0.280845
0.28322
0.285605
0.288
0.290405
0.29282
0.295245
0.29768
0.300125
0.30258
0.305045
0.30752
0.310005
0.3125
0.315005
0.31752
0.320045
0.32258
0.325125
0.32768
0.330245
0.33282
0.335405
0.338
0.340605
0.34322
0.345845
0.34848
0.351125
0.35378
0.356445
0.35912
0.361805
0.3645
0.367205
0.36992
0.372645
0.37538
0.378125
0.38088
0.383645
0.38642
0.389205
0.392
0.394805
0.39762
0.400445
0.40328
0.406125
0.40898
0.411845
0.41472
0.417605
0.4205
0.423405
0.42632
0.429245
0.43218
0.435125
0.43808
0.441045
0.44402
0.447005
0.45
0.453005
0.45602
0.459045
0.46208
0.465125
0.46818
0.471245
0.47432
0.477405
0.4805
0.483605
0.48672
0.489845
0.49298
0.496125
0.49928
0.502445
0.50562
0.508805
0.512
0.515205
0.51842
0.521645
0.52488
0.528125
0.53138
0.534645
0.53792
0.541205
0.5445
0.547805
0.55112
0.554445
0.55778
0.561125
0.56448
0.567845
0.57122
0.574605
0.578
0.581405
0.58482
0.588245
0.59168
0.595125
0.59858
0.602045
0.60552
0.609005
0.6125
0.616005
0.61952
0.623045
0.62658
0.630125
0.63368
0.637245
0.64082
0.644405
0.648
0.651605
0.65522
0.658845
0.66248
0.666125
0.66978
0.673445
0.67712
0.680805
0.6845
0.688205
0.69192
0.695645
0.69938
0.703125
0.70688
0.710645
0.71442
0.718205
0.722
0.725805
0.72962
0.733445
0.73728
0.741125
0.74498
0.748845
0.75272
0.756605
0.7605
0.764405
0.76832
0.772245
0.77618
0.780125
0.78408
0.788045
0.79202
0.796005
0.8

## Sheet: E_ZB over E(0.5,0)
0.146522	0.144529	0.142609	0.140765	0.138963	0.137218	0.135537	0.133889	0.132289	0.130737	0.12923	0.127746	0.126322	0.124917	0.123551	0.122221	0.120925	0.119655	0.118415	0.117199	0.116013	0.114854	0.113718	0.112615	0.111523	0.110465	0.109429	0.108405	0.10741	0.10643	0.105473	0.104537	0.10362	0.102712	0.101829	0.100965	0.100114	0.0992742	0.0984637	0.0976534	0.0968709	0.0960989	0.0953372	0.0945912	0.0938651	0.0931438	0.0924417	0.091744	0.0910647	0.0903938
0.149833	0.147798	0.145833	0.143947	0.142092	0.140319	0.138588	0.136902	0.135266	0.133678	0.132126	0.130608	0.129141	0.127704	0.126314	0.124935	0.123609	0.122298	0.121031	0.119785	0.118569	0.117376	0.116212	0.115067	0.113957	0.112865	0.11179	0.110741	0.109722	0.108711	0.107731	0.106765	0.10582	0.104883	0.103979	0.103081	0.102208	0.101349	0.100507	0.0996822	0.0988691	0.0980673	0.0972924	0.0965222	0.0957634	0.0950289	0.0942996	0.093585	0.0928838	0.0921967
0.15317	0.151101	0.149091	0.147151	0.145265	0.143439	0.141659	0.139944	0.138261	0.136637	0.135046	0.133494	0.131993	0.130513	0.129081	0.127677	0.126311	0.124971	0.123663	0.122388	0.121137	0.119908	0.118715	0.117543	0.116397	0.115272	0.114179	0.113097	0.112046	0.111011	0.109999	0.109004	0.10803	0.107077	0.106137	0.105218	0.104318	0.103437	0.102569	0.101719	0.10088	0.100059	0.099254	0.0984603	0.0976874	0.0969203	0.0961732	0.0954359	0.0947177	0.0940044
0.156549	0.154417	0.152364	0.150379	0.148449	0.14658	0.144771	0.143006	0.141293	0.139612	0.137985	0.136396	0.13485	0.133344	0.131871	0.130436	0.129035	0.127662	0.126324	0.125002	0.123728	0.122469	0.121241	0.12004	0.11886	0.117708	0.116581	0.115472	0.114389	0.113324	0.112281	0.111261	0.110263	0.109286	0.108318	0.107371	0.106449	0.10554	0.104645	0.103763	0.102904	0.102063	0.101233	0.100415	0.0996185	0.0988372	0.098062	0.0973068	0.0965615	0.0958311
0.159955	0.157776	0.155673	0.15364	0.151656	0.149755	0.147894	0.146089	0.144335	0.142623	0.14095	0.139325	0.13775	0.136201	0.134691	0.133213	0.13178	0.130366	0.128988	0.127651	0.126331	0.125043	0.123784	0.122547	0.121339	0.120158	0.118998	0.117863	0.116753	0.115655	0.114587	0.113542	0.112508	0.111501	0.11051	0.109545	0.108583	0.107647	0.106736	0.105832	0.104947	0.10408	0.103225	0.102387	0.101571	0.100756	0.0999621	0.0991884	0.0984158	0.0976628
0.16337	0.161138	0.158998	0.15692	0.154901	0.152945	0.151049	0.149201	0.147398	0.145645	0.143944	0.14227	0.14065	0.139073	0.137528	0.136015	0.134539	0.133092	0.131689	0.130304	0.128953	0.127633	0.126337	0.125079	0.123834	0.122625	0.121436	0.120267	0.119124	0.118006	0.116907	0.11583	0.114776	0.113733	0.112718	0.111724	0.110745	0.109781	0.108841	0.107916	0.107004	0.10611	0.105235	0.104372	0.103526	0.102692	0.101878	0.101076	0.10029	0.0995141
0.166829	0.164555	0.162353	0.160237	0.158169	0.156158	0.15422	0.152327	0.150481	0.14869	0.146938	0.145243	0.143585	0.141954	0.140373	0.138831	0.137321	0.135841	0.134396	0.132979	0.131603	0.130244	0.128924	0.12762	0.126353	0.125108	0.123885	0.122688	0.121517	0.120372	0.119239	0.118136	0.117052	0.115989	0.114943	0.11392	0.112912	0.111925	0.110957	0.110004	0.109076	0.108155	0.107254	0.10637	0.105499	0.104644	0.103807	0.102985	0.102171	0.101376
0.17032	0.167993	0.16574	0.163563	0.161457	0.15941	0.157412	0.155478	0.153599	0.151765	0.149982	0.148228	0.146531	0.144878	0.14326	0.141666	0.14012	0.138612	0.137133	0.135682	0.134266	0.132874	0.131515	0.130187	0.128891	0.12761	0.126362	0.12513	0.123932	0.122752	0.121592	0.120458	0.119347	0.118259	0.117188	0.116134	0.115102	0.11409	0.113089	0.112118	0.111162	0.110214	0.109286	0.108381	0.107489	0.10661	0.105747	0.104902	0.104068	0.10325
0.173836	0.171454	0.169157	0.166918	0.164764	0.162678	0.160636	0.158654	0.156741	0.154863	0.153029	0.151252	0.149514	0.147814	0.146157	0.144526	0.142944	0.1414	0.139877	0.1384	0.13695	0.135525	0.134141	0.132774	0.13144	0.130127	0.128851	0.127589	0.126362	0.125148	0.123967	0.122798	0.121661	0.120542	0.119439	0.11836	0.117303	0.116267	0.115242	0.114237	0.113253	0.112289	0.111339	0.110407	0.109488	0.108588	0.107701	0.106835	0.105977	0.10514
0.177379	0.17494	0.172585	0.170315	0.16811	0.165964	0.163884	0.161865	0.159897	0.157985	0.156107	0.154289	0.15251	0.150769	0.149073	0.147413	0.145793	0.144203	0.142654	0.141133	0.139655	0.138198	0.136773	0.135375	0.134007	0.132665	0.131357	0.130066	0.128809	0.12756	0.12635	0.125161	0.123984	0.122838	0.121709	0.120605	0.119517	0.118456	0.117407	0.116379	0.115366	0.114378	0.1134	0.112446	0.111507	0.11058	0.109672	0.108781	0.107899	0.107037
0.180937	0.178449	0.17605	0.173726	0.171479	0.169291	0.167162	0.165097	0.163081	0.161114	0.159219	0.15734	0.155528	0.153755	0.152018	0.150318	0.14866	0.147042	0.145447	0.14389	0.142378	0.140886	0.139428	0.137995	0.136596	0.13522	0.133882	0.13256	0.131266	0.129995	0.12875	0.127532	0.126334	0.125154	0.124	0.122868	0.121749	0.120663	0.119589	0.118532	0.117495	0.116479	0.115478	0.114497	0.113535	0.112587	0.111657	0.110741	0.109837	0.108951
0.184559	0.182008	0.179551	0.177171	0.174878	0.172639	0.170461	0.168344	0.166293	0.164288	0.162339	0.160432	0.158569	0.156753	0.154978	0.153243	0.151546	0.149882	0.148265	0.146671	0.145115	0.143588	0.142096	0.140638	0.139204	0.137797	0.13642	0.135073	0.133743	0.132447	0.131173	0.12992	0.128693	0.127491	0.126303	0.125146	0.124001	0.122883	0.121784	0.120702	0.119641	0.118596	0.117576	0.116567	0.115573	0.114607	0.113651	0.112709	0.111789	0.110883
0.188178	0.185586	0.183081	0.180651	0.178295	0.17601	0.173789	0.171634	0.169531	0.16748	0.165483	0.163533	0.161634	0.159778	0.157966	0.156192	0.154454	0.152757	0.151095	0.149472	0.147879	0.146322	0.144795	0.143295	0.141828	0.140393	0.138984	0.137599	0.136243	0.134912	0.133613	0.132325	0.131069	0.129833	0.128624	0.127432	0.126271	0.125123	0.123993	0.122884	0.121799	0.120729	0.119681	0.118648	0.117636	0.116638	0.11566	0.114696	0.113746	0.112818
0.191855	0.189196	0.186628	0.184139	0.181734	0.179407	0.17714	0.174935	0.17279	0.170699	0.168656	0.16666	0.164725	0.162823	0.16097	0.159154	0.157383	0.155655	0.153953	0.152291	0.15066	0.149067	0.14751	0.145974	0.144473	0.143005	0.141556	0.140144	0.138758	0.1374	0.136065	0.134753	0.133461	0.132197	0.130958	0.129745	0.128545	0.12737	0.126214	0.125085	0.123969	0.122875	0.121802	0.120746	0.119705	0.118684	0.117683	0.116697	0.115725	0.114771
0.195553	0.192838	0.190218	0.187687	0.185222	0.182838	0.180517	0.178267	0.176071	0.173931	0.171858	0.169823	0.167833	0.165895	0.163996	0.162146	0.160334	0.158564	0.156822	0.155129	0.15346	0.151837	0.150243	0.148671	0.147135	0.145638	0.144156	0.142711	0.141298	0.139902	0.13853	0.137193	0.135877	0.134582	0.133315	0.132062	0.130841	0.129638	0.128459	0.1273	0.126158	0.125038	0.123941	0.122855	0.12179	0.120747	0.119718	0.118708	0.117715	0.11674
0.199286	0.196504	0.193825	0.191242	0.188729	0.186286	0.183928	0.181623	0.179387	0.177203	0.17507	0.172996	0.17097	0.168983	0.167058	0.165155	0.163315	0.161496	0.159721	0.157988	0.156287	0.154625	0.152988	0.151393	0.14982	0.148288	0.146777	0.145299	0.143846	0.142423	0.14102	0.13965	0.138305	0.136981	0.135684	0.134407	0.133157	0.131921	0.130715	0.129529	0.12836	0.127215	0.126092	0.124982	0.123892	0.122824	0.121772	0.120736	0.119719	0.118717
0.203063	0.200214	0.197469	0.194833	0.192263	0.189772	0.187356	0.185007	0.182724	0.180488	0.178316	0.176199	0.174122	0.1721	0.17012	0.168197	0.166305	0.164451	0.162642	0.160867	0.159134	0.157427	0.155764	0.154132	0.152523	0.150955	0.149408	0.147896	0.146414	0.144959	0.143528	0.142128	0.14075	0.139396	0.138068	0.136763	0.135484	0.134225	0.132986	0.131772	0.130577	0.129405	0.128256	0.127121	0.126006	0.124914	0.123833	0.122778	0.121738	0.120713
0.206868	0.203954	0.201148	0.198443	0.195833	0.193279	0.190814	0.188415	0.186087	0.183809	0.181592	0.179425	0.177306	0.175243	0.173227	0.171249	0.169321	0.167431	0.165586	0.163771	0.161996	0.160254	0.158552	0.156883	0.155242	0.15364	0.152063	0.15052	0.148999	0.147511	0.146052	0.14462	0.143211	0.141829	0.140472	0.139136	0.137827	0.136539	0.135278	0.134035	0.132818	0.131615	0.130434	0.129273	0.128138	0.127016	0.125911	0.124831	0.123768	0.122721
0.210716	0.207725	0.204865	0.2021	0.199414	0.196827	0.194301	0.191853	0.189468	0.187142	0.184882	0.182681	0.180512	0.17841	0.17635	0.174327	0.172354	0.170427	0.16854	0.166696	0.164886	0.163105	0.161363	0.159655	0.157982	0.156347	0.154741	0.153158	0.151607	0.150089	0.148592	0.147131	0.145689	0.144282	0.142888	0.141527	0.140187	0.138871	0.13758	0.13631	0.135064	0.133838	0.132632	0.131448	0.130278	0.129131	0.12801	0.126902	0.125811	0.12474
0.214598	0.211548	0.20862	0.205786	0.203049	0.200395	0.197828	0.195319	0.192887	0.190514	0.188206	0.185952	0.183742	0.181597	0.179488	0.177434	0.175421	0.173449	0.171525	0.169636	0.167786	0.165971	0.164195	0.162459	0.160742	0.159069	0.157425	0.155817	0.154237	0.152684	0.151158	0.149657	0.148188	0.146743	0.145329	0.143931	0.142566	0.141225	0.139899	0.1386	0.137326	0.136073	0.134839	0.133628	0.132437	0.131268	0.130113	0.128981	0.127869	0.126775
0.218507	0.215381	0.212397	0.209498	0.206701	0.204001	0.201368	0.198819	0.196332	0.193913	0.191548	0.189249	0.187003	0.184807	0.182659	0.180562	0.178508	0.176491	0.174529	0.172596	0.17071	0.168864	0.167048	0.165271	0.163522	0.161816	0.160141	0.158489	0.156872	0.155291	0.153729	0.152206	0.150703	0.14923	0.147778	0.146359	0.144958	0.143585	0.14224	0.140911	0.139609	0.138327	0.137065	0.135828	0.134614	0.133415	0.132235	0.13108	0.12994	0.128821
0.222478	0.219271	0.216205	0.213251	0.21039	0.207631	0.204942	0.202339	0.199801	0.197338	0.194926	0.192571	0.190281	0.188039	0.185849	0.183703	0.181617	0.179559	0.177551	0.175589	0.173664	0.171769	0.169918	0.168106	0.166323	0.164577	0.16287	0.161186	0.159539	0.157914	0.156328	0.15477	0.153233	0.151727	0.150246	0.148796	0.147368	0.145965	0.144589	0.143231	0.141904	0.140593	0.139307	0.138042	0.136797	0.13558	0.134373	0.13319	0.132028	0.130884
0.226469	0.223191	0.220061	0.217035	0.21412	0.21128	0.20855	0.205891	0.2033	0.20078	0.198325	0.195923	0.193584	0.191307	0.189071	0.186883	0.184748	0.182657	0.180608	0.178592	0.176629	0.174699	0.172811	0.170964	0.169146	0.167366	0.165619	0.163903	0.162218	0.160562	0.15894	0.157346	0.155785	0.154245	0.152735	0.151253	0.149799	0.148363	0.146956	0.145572	0.144215	0.142875	0.141561	0.140273	0.138999	0.137751	0.136526	0.135316	0.134129	0.132964
0.230516	0.227165	0.22394	0.220852	0.217861	0.214987	0.212189	0.20946	0.206825	0.204259	0.201747	0.199302	0.196916	0.194584	0.192304	0.19008	0.187894	0.185768	0.183672	0.181623	0.179621	0.177652	0.175727	0.173838	0.171984	0.17017	0.168384	0.166635	0.164915	0.163228	0.161576	0.159945	0.158349	0.156785	0.155241	0.153729	0.152243	0.150775	0.149342	0.147932	0.146544	0.145174	0.143835	0.142514	0.141217	0.139946	0.138694	0.137457	0.136243	0.135053
0.234619	0.231157	0.227872	0.224705	0.221654	0.218705	0.215855	0.213078	0.210385	0.207753	0.205205	0.202704	0.200268	0.197896	0.195576	0.193299	0.19107	0.188895	0.186764	0.184682	0.182633	0.180633	0.178664	0.176737	0.174847	0.172992	0.171176	0.169386	0.167636	0.165914	0.164223	0.162562	0.160941	0.159337	0.157764	0.156217	0.154697	0.153207	0.151742	0.150305	0.148882	0.147491	0.146127	0.144776	0.143455	0.142151	0.140872	0.139613	0.138372	0.137156
0.238756	0.235218	0.231833	0.228602	0.225475	0.222467	0.219551	0.216711	0.21397	0.211291	0.208683	0.206136	0.203656	0.201229	0.198863	0.196546	0.194279	0.192061	0.189885	0.187755	0.185667	0.183626	0.181625	0.179654	0.177727	0.175835	0.173984	0.172159	0.170375	0.16862	0.166897	0.165204	0.163539	0.16191	0.160302	0.158732	0.157178	0.155659	0.154162	0.152687	0.151247	0.149826	0.148427	0.147051	0.145702	0.144373	0.143066	0.141782	0.140516	0.139273
0.242954	0.239309	0.23584	0.232522	0.229333	0.226259	0.223278	0.220385	0.217581	0.214855	0.212191	0.2096	0.207062	0.204591	0.202182	0.199812	0.1975	0.195235	0.193026	0.190859	0.188723	0.18664	0.184598	0.182596	0.180632	0.178703	0.176815	0.17495	0.173129	0.171342	0.16958	0.167859	0.166158	0.164496	0.162858	0.161253	0.159675	0.158122	0.156596	0.155095	0.153622	0.152169	0.150744	0.149343	0.147968	0.146611	0.145274	0.143964	0.142678	0.141408
0.247202	0.24345	0.239897	0.236499	0.233239	0.230092	0.227039	0.224089	0.221227	0.21844	0.215734	0.213087	0.210495	0.207982	0.205508	0.203106	0.200753	0.198442	0.196181	0.193972	0.1918	0.189677	0.187601	0.185553	0.183555	0.181583	0.179664	0.177762	0.175908	0.174084	0.172294	0.17053	0.168801	0.167103	0.165432	0.163797	0.162188	0.160601	0.159046	0.157516	0.156012	0.154531	0.15308	0.151648	0.150243	0.148865	0.1475	0.146166	0.144852	0.14355
0.251509	0.247645	0.243993	0.240504	0.237168	0.233952	0.230836	0.227821	0.224909	0.222053	0.219297	0.216592	0.213956	0.21139	0.20888	0.206428	0.204027	0.20167	0.199377	0.197116	0.194907	0.192742	0.190619	0.188537	0.186493	0.184493	0.182531	0.180599	0.178701	0.176838	0.175013	0.173225	0.171464	0.169727	0.168031	0.166359	0.164714	0.163097	0.161513	0.159955	0.158421	0.156914	0.15543	0.153971	0.152536	0.151128	0.149742	0.148378	0.147037	0.145715
0.255887	0.251893	0.248141	0.244553	0.241137	0.237842	0.234672	0.231594	0.228607	0.225713	0.222889	0.220135	0.217451	0.21483	0.212277	0.209764	0.207323	0.204932	0.202585	0.200279	0.198039	0.195825	0.193665	0.191548	0.189457	0.187419	0.185418	0.183448	0.181519	0.179626	0.177759	0.175932	0.174136	0.172377	0.170643	0.168933	0.167263	0.165615	0.164001	0.162412	0.160846	0.159306	0.157795	0.156309	0.154847	0.153412	0.151997	0.150605	0.149242	0.147893
0.26034	0.256205	0.25233	0.248664	0.245155	0.241777	0.238536	0.235394	0.23234	0.229389	0.226511	0.223706	0.220973	0.218295	0.215687	0.213141	0.21064	0.208209	0.205814	0.203475	0.201183	0.19893	0.196727	0.194569	0.192444	0.190364	0.188325	0.186323	0.184355	0.182425	0.180528	0.178665	0.176835	0.175031	0.173264	0.171533	0.169825	0.168146	0.166497	0.164879	0.163288	0.161718	0.160184	0.158665	0.157172	0.155711	0.154265	0.152851	0.151455	0.150081
0.264876	0.260574	0.256572	0.2528	0.249213	0.245765	0.242444	0.239227	0.236116	0.233099	0.230165	0.2273	0.224513	0.221796	0.219141	0.216531	0.213996	0.211506	0.209071	0.20669	0.204351	0.202061	0.199816	0.197613	0.195458	0.193332	0.191258	0.189215	0.187211	0.185242	0.18331	0.181416	0.17955	0.177718	0.175917	0.174146	0.172407	0.170702	0.169019	0.167366	0.165746	0.164147	0.162575	0.161032	0.159516	0.158024	0.156555	0.155111	0.153685	0.152287
0.269489	0.265016	0.260879	0.256993	0.2533	0.249779	0.246374	0.243097	0.239925	0.236846	0.233853	0.230933	0.228086	0.225309	0.222606	0.219959	0.217366	0.214833	0.212356	0.209926	0.207549	0.20521	0.20292	0.200686	0.198482	0.196327	0.194206	0.192129	0.190087	0.188079	0.186115	0.184183	0.182277	0.180414	0.178584	0.17678	0.175007	0.173265	0.171557	0.169877	0.16822	0.166596	0.164995	0.16342	0.161875	0.160351	0.158856	0.157385	0.155933	0.154509
0.274226	0.269525	0.265244	0.261239	0.257448	0.253835	0.250358	0.247	0.24377	0.24062	0.237566	0.234588	0.231687	0.228867	0.226099	0.223409	0.220765	0.218187	0.215663	0.213187	0.210766	0.208388	0.206057	0.203779	0.201532	0.199339	0.197182	0.195065	0.192982	0.190947	0.188937	0.18697	0.185032	0.183133	0.181268	0.179431	0.177629	0.175853	0.174107	0.172396	0.170709	0.169059	0.167423	0.165823	0.164245	0.162697	0.161174	0.159672	0.158194	0.156744
0.279087	0.274118	0.269665	0.265538	0.26164	0.257934	0.254377	0.250957	0.247636	0.24443	0.241317	0.238279	0.235325	0.232441	0.229636	0.226881	0.224189	0.221565	0.218989	0.216474	0.214003	0.211586	0.209216	0.206884	0.204605	0.202369	0.200175	0.198017	0.195898	0.193818	0.191782	0.189775	0.187806	0.185869	0.183968	0.182096	0.180265	0.178456	0.176678	0.174934	0.17322	0.17153	0.169877	0.168242	0.166636	0.165059	0.163504	0.161978	0.160473	0.158997
0.284146	0.278811	0.274174	0.269901	0.265893	0.262082	0.258432	0.254935	0.251548	0.248265	0.245097	0.241996	0.238983	0.236047	0.233188	0.230382	0.22765	0.224969	0.222346	0.219779	0.217274	0.214811	0.212393	0.210027	0.207703	0.205423	0.203186	0.20099	0.198836	0.196727	0.194645	0.192601	0.190597	0.188625	0.186693	0.184784	0.182918	0.181075	0.179272	0.177496	0.175749	0.174028	0.172339	0.170675	0.169043	0.167432	0.165853	0.164295	0.162766	0.161259
NaN	0.283616	0.278742	0.274322	0.270186	0.266282	0.262539	0.25896	0.255498	0.252152	0.248897	0.245753	0.242678	0.239683	0.236764	0.233914	0.23113	0.2284	0.22573	0.223117	0.220559	0.218054	0.215599	0.213181	0.210822	0.208501	0.206227	0.203989	0.201797	0.199641	0.197524	0.195446	0.193404	0.191399	0.189429	0.187494	0.185588	0.183719	0.181878	0.180068	0.178289	0.17654	0.17482	0.173125	0.171466	0.169827	0.168214	0.166632	0.165072	0.163541
NaN	0.288567	0.283404	0.2788	0.274545	0.270519	0.266696	0.263017	0.259482	0.256063	0.252747	0.24954	0.246401	0.243351	0.240373	0.237468	0.234631	0.231859	0.22914	0.22648	0.223877	0.221327	0.218822	0.216366	0.21396	0.2116	0.209286	0.207004	0.204776	0.202583	0.20043	0.198316	0.196236	0.194197	0.192185	0.190218	0.188281	0.186376	0.1845	0.182662	0.180853	0.179071	0.177319	0.175596	0.173899	0.172233	0.170595	0.168985	0.167399	0.165837
NaN	0.293703	0.288182	0.283371	0.278954	0.274811	0.270882	0.267128	0.26351	0.26002	0.256633	0.25335	0.250165	0.247051	0.244023	0.241055	0.238164	0.23534	0.232579	0.22987	0.227219	0.224616	0.222067	0.219569	0.217121	0.214722	0.212365	0.21005	0.207779	0.205547	0.203352	0.201198	0.199087	0.19701	0.194965	0.192965	0.19099	0.189051	0.187148	0.185269	0.183428	0.181617	0.179837	0.178083	0.176358	0.174662	0.172994	0.171349	0.169735	0.168148
NaN	0.299117	0.293065	0.288011	0.283441	0.279174	0.27513	0.271277	0.267571	0.264007	0.260546	0.2572	0.253951	0.250782	0.247686	0.244674	0.24173	0.238851	0.236038	0.233274	0.230575	0.227934	0.225344	0.222802	0.220312	0.217868	0.215467	0.21311	0.210798	0.20853	0.2063	0.204109	0.201957	0.199839	0.197769	0.195726	0.193719	0.191747	0.189805	0.187899	0.186023	0.18418	0.182365	0.180584	0.178831	0.177103	0.175408	0.173734	0.172091	0.170474
NaN	NaN	0.298096	0.292753	0.287986	0.283582	0.279428	0.275469	0.271687	0.268038	0.264506	0.261087	0.257771	0.254534	0.251393	0.248315	0.245322	0.242387	0.239524	0.236713	0.233972	0.231274	0.228641	0.226059	0.223517	0.221031	0.218594	0.216197	0.213839	0.211533	0.209268	0.207034	0.204846	0.202694	0.200585	0.198507	0.196467	0.194457	0.192483	0.190547	0.188635	0.18676	0.184914	0.183103	0.181314	0.179559	0.177833	0.176136	0.174462	0.172814
NaN	NaN	0.303319	0.297598	0.292612	0.288042	0.283773	0.279713	0.275831	0.272094	0.268497	0.265003	0.261623	0.258335	0.255122	0.251999	0.248945	0.245957	0.243038	0.240182	0.23739	0.23465	0.231961	0.229328	0.226754	0.224224	0.221737	0.219299	0.216906	0.214555	0.212252	0.209986	0.207755	0.20557	0.203421	0.201308	0.199234	0.197191	0.195184	0.193207	0.191265	0.18936	0.187484	0.185639	0.18382	0.182033	0.180275	0.178548	0.176848	0.175173
NaN	NaN	0.308795	0.302573	0.297341	0.292598	0.288177	0.284014	0.280026	0.276211	0.272523	0.268967	0.265518	0.262157	0.258885	0.255696	0.252584	0.249554	0.246578	0.243675	0.240826	0.238043	0.235304	0.232636	0.230008	0.227433	0.22491	0.222427	0.219996	0.217602	0.215258	0.212954	0.210691	0.208464	0.206278	0.204126	0.202016	0.199936	0.197896	0.195892	0.193916	0.191976	0.190069	0.188189	0.186342	0.184527	0.182737	0.180981	0.17925	0.177549
NaN	NaN	0.314736	0.30769	0.302147	0.297207	0.292645	0.288356	0.284273	0.280364	0.276603	0.272969	0.269439	0.266011	0.262677	0.259435	0.256267	0.25317	0.250144	0.247189	0.244297	0.241462	0.238681	0.235963	0.233291	0.230674	0.228099	0.22558	0.223104	0.220676	0.218286	0.215941	0.21364	0.211377	0.209153	0.20697	0.204821	0.202709	0.200631	0.198588	0.196585	0.194609	0.192671	0.190761	0.18888	0.187031	0.185217	0.183429	0.181667	0.179935
NaN	NaN	NaN	0.312994	0.307079	0.301911	0.297184	0.292752	0.288572	0.284562	0.280717	0.276992	0.273398	0.269901	0.266507	0.263198	0.259973	0.256821	0.253752	0.250738	0.247786	0.244904	0.242079	0.239306	0.236589	0.233929	0.23132	0.228756	0.226237	0.223761	0.221336	0.218956	0.216611	0.214307	0.21205	0.209826	0.207646	0.205495	0.203385	0.201314	0.199269	0.197261	0.195291	0.193346	0.191439	0.189559	0.187712	0.185891	0.184102	0.182342
NaN	NaN	NaN	0.318559	0.31213	0.306693	0.301788	0.297219	0.29292	0.288809	0.284864	0.281075	0.277397	0.273832	0.270366	0.267004	0.263714	0.260505	0.257367	0.254311	0.251309	0.248376	0.245496	0.242684	0.239924	0.237215	0.234555	0.231946	0.229387	0.226878	0.224405	0.221984	0.219603	0.217262	0.214968	0.212705	0.210487	0.208305	0.206156	0.204047	0.201974	0.199935	0.197925	0.195953	0.194009	0.192101	0.19022	0.188374	0.186552	0.18476
NaN	NaN	NaN	0.324532	0.317342	0.311595	0.306478	0.30175	0.297317	0.293098	0.289074	0.285189	0.281434	0.277804	0.274261	0.270833	0.267485	0.264217	0.261028	0.257908	0.254859	0.251873	0.24895	0.246084	0.243277	0.240518	0.237821	0.235165	0.232567	0.230014	0.227499	0.225036	0.222619	0.220241	0.217903	0.215606	0.213353	0.211129	0.20895	0.206803	0.204692	0.202625	0.200581	0.198572	0.196602	0.194658	0.19275	0.190867	0.18902	0.1872
NaN	NaN	NaN	0.331458	0.322744	0.3166	0.311245	0.306346	0.301779	0.297454	0.293311	0.289341	0.285506	0.281801	0.278195	0.274698	0.27129	0.26796	0.264717	0.261542	0.258435	0.255402	0.252422	0.249505	0.246656	0.243854	0.241107	0.23841	0.235766	0.233168	0.230619	0.228114	0.225655	0.223237	0.220864	0.218529	0.216235	0.213979	0.211759	0.209581	0.207434	0.20533	0.203256	0.201219	0.199208	0.197236	0.195295	0.193385	0.191504	0.189652
NaN	NaN	NaN	NaN	0.328414	0.321741	0.316107	0.311027	0.3063	0.301848	0.297613	0.293543	0.289626	0.285843	0.282165	0.278595	0.27512	0.27174	0.268428	0.265199	0.262042	0.258956	0.255925	0.252968	0.25006	0.247212	0.244415	0.241676	0.238991	0.236347	0.233753	0.231214	0.228713	0.226254	0.22384	0.221464	0.219133	0.216843	0.214591	0.212372	0.210194	0.208054	0.205943	0.203872	0.201837	0.199825	0.197855	0.195915	0.194005	0.192126
NaN	NaN	NaN	NaN	0.334465	0.327056	0.321089	0.315777	0.310891	0.306313	0.30195	0.297789	0.293781	0.289917	0.286168	0.282528	0.278992	0.275537	0.272175	0.268891	0.265672	0.262528	0.259453	0.256437	0.25349	0.250595	0.247753	0.24497	0.242236	0.239551	0.236918	0.234328	0.231784	0.229293	0.226841	0.224425	0.222055	0.219731	0.217439	0.215185	0.212975	0.210799	0.208657	0.206549	0.20448	0.202439	0.200434	0.198463	0.196518	0.19461
NaN	NaN	NaN	NaN	0.341216	0.332573	0.326187	0.320625	0.315562	0.310832	0.306355	0.302085	0.297992	0.29404	0.290211	0.286498	0.282898	0.279383	0.275947	0.27261	0.269341	0.26614	0.263007	0.259948	0.256942	0.254	0.251115	0.24828	0.245503	0.242777	0.2401	0.237467	0.234888	0.232347	0.22986	0.227409	0.225	0.222634	0.220308	0.21802	0.215772	0.213561	0.211384	0.209241	0.20714	0.20507	0.203031	0.201028	0.199056	0.197113
NaN	NaN	NaN	NaN	NaN	0.338358	0.331433	0.325576	0.320298	0.315411	0.310809	0.306433	0.302238	0.298194	0.294292	0.290507	0.286831	0.283253	0.279759	0.276362	0.273028	0.269777	0.266597	0.26348	0.260423	0.257435	0.254494	0.251621	0.248799	0.246027	0.243305	0.240635	0.23801	0.235432	0.232895	0.230412	0.227968	0.22556	0.223195	0.22087	0.218589	0.21634	0.214128	0.211957	0.209821	0.207714	0.205646	0.203611	0.201603	0.199637
NaN	NaN	NaN	NaN	NaN	0.344527	0.336847	0.330635	0.325126	0.320067	0.315328	0.310828	0.306534	0.302404	0.298414	0.294548	0.290802	0.28716	0.283604	0.280136	0.276748	0.273441	0.270203	0.267035	0.263933	0.260894	0.257912	0.254984	0.252116	0.249296	0.246531	0.24382	0.241155	0.238534	0.23596	0.233434	0.230949	0.228503	0.226105	0.223747	0.221423	0.219138	0.216896	0.214686	0.212514	0.210378	0.208273	0.206205	0.204172	0.202167
NaN	NaN	NaN	NaN	NaN	0.351323	0.342484	0.335831	0.33006	0.324796	0.319907	0.315283	0.310885	0.306651	0.302579	0.298638	0.294814	0.291103	0.287475	0.283947	0.280506	0.277137	0.273844	0.270619	0.267466	0.264374	0.261342	0.258373	0.255454	0.252592	0.249783	0.247029	0.244317	0.241656	0.239046	0.236476	0.233954	0.231473	0.229032	0.226635	0.224279	0.221962	0.219679	0.217436	0.21523	0.213061	0.210926	0.208824	0.206756	0.204725
NaN	NaN	NaN	NaN	NaN	0.359808	0.348398	0.341182	0.335094	0.329625	0.324565	0.319806	0.315282	0.31095	0.306791	0.30276	0.298864	0.295077	0.291391	0.287793	0.284284	0.280863	0.277517	0.27424	0.271027	0.267889	0.264804	0.261781	0.258822	0.255912	0.253058	0.250261	0.247506	0.244804	0.242154	0.239543	0.236977	0.23446	0.23198	0.229549	0.227151	0.224797	0.222482	0.220206	0.217963	0.215762	0.213592	0.21146	0.209358	0.207294
NaN	NaN	NaN	NaN	NaN	NaN	0.354706	0.34671	0.340235	0.334528	0.329283	0.324372	0.319726	0.3153	0.311036	0.306923	0.30294	0.299089	0.295328	0.291674	0.288099	0.284616	0.281214	0.277882	0.274618	0.271421	0.268297	0.265223	0.262213	0.259259	0.256358	0.253516	0.250717	0.247973	0.245276	0.242631	0.240024	0.237466	0.234947	0.232478	0.230046	0.227656	0.225306	0.222988	0.220717	0.218476	0.216275	0.214112	0.211978	0.209879
NaN	NaN	NaN	NaN	NaN	NaN	0.361639	0.352474	0.345538	0.339523	0.334082	0.329022	0.324242	0.319691	0.315339	0.311137	0.307074	0.303135	0.299311	0.295584	0.291954	0.288407	0.284943	0.281552	0.278237	0.274989	0.271807	0.268686	0.265632	0.262629	0.259687	0.256792	0.253954	0.251167	0.248428	0.245736	0.243095	0.240493	0.23794	0.235429	0.232959	0.230535	0.228144	0.225797	0.223489	0.221215	0.218982	0.21678	0.214616	0.212487
NaN	NaN	NaN	NaN	NaN	NaN	0.369896	0.358535	0.350985	0.344653	0.338972	0.333736	0.328819	0.324145	0.319688	0.315387	0.311244	0.307228	0.303319	0.29953	0.295829	0.292227	0.288701	0.285253	0.28188	0.278577	0.275345	0.272181	0.269074	0.266027	0.263036	0.260099	0.257216	0.254384	0.251602	0.248868	0.246181	0.243545	0.240951	0.238403	0.235891	0.233429	0.231004	0.228621	0.226279	0.223971	0.221702	0.219464	0.217269	0.21511
NaN	NaN	NaN	NaN	NaN	NaN	NaN	0.365006	0.356644	0.349908	0.343956	0.338528	0.333451	0.328657	0.324081	0.319685	0.315448	0.311355	0.307372	0.303513	0.299748	0.296077	0.292484	0.288986	0.285557	0.282205	0.278918	0.275701	0.272536	0.26944	0.266405	0.26342	0.260497	0.257619	0.254793	0.252022	0.249296	0.246614	0.243987	0.241395	0.238849	0.236345	0.233888	0.231466	0.229088	0.226743	0.224441	0.222175	0.21994	0.217748
NaN	NaN	NaN	NaN	NaN	NaN	NaN	0.372117	0.362546	0.355299	0.349054	0.343401	0.338161	0.33323	0.328533	0.32403	0.319698	0.315515	0.311467	0.307527	0.303694	0.29996	0.296312	0.292749	0.289266	0.28585	0.282511	0.279236	0.27603	0.272891	0.269801	0.266769	0.263797	0.260879	0.258013	0.255195	0.25243	0.249709	0.247036	0.244408	0.241824	0.239284	0.236785	0.234331	0.231914	0.229534	0.227197	0.224898	0.222635	0.220404
NaN	NaN	NaN	NaN	NaN	NaN	NaN	0.380471	0.368772	0.360877	0.354274	0.348373	0.342947	0.33786	0.333031	0.328425	0.324004	0.31973	0.315599	0.311579	0.307679	0.30387	0.30016	0.296539	0.292996	0.289528	0.28613	0.282814	0.279547	0.276356	0.273219	0.270146	0.267128	0.264161	0.261249	0.258392	0.255583	0.25282	0.250111	0.247443	0.24482	0.24224	0.239707	0.237212	0.234758	0.232344	0.229972	0.227639	0.22534	0.223081
NaN	NaN	NaN	NaN	NaN	NaN	NaN	NaN	0.375441	0.366669	0.35963	0.353445	0.347814	0.342556	0.337607	0.332875	0.328347	0.323987	0.319766	0.31567	0.311696	0.307827	0.304044	0.300365	0.296764	0.293237	0.289787	0.286406	0.283094	0.279853	0.276666	0.273543	0.270483	0.267474	0.264514	0.261614	0.25876	0.255959	0.253202	0.250496	0.247837	0.24522	0.242647	0.240115	0.237628	0.235177	0.232772	0.2304	0.228071	0.225774
NaN	NaN	NaN	NaN	NaN	NaN	NaN	NaN	0.382775	0.372732	0.365148	0.358634	0.352772	0.347332	0.342236	0.337384	0.332752	0.328291	0.323977	0.319807	0.315757	0.311807	0.307968	0.304214	0.300554	0.296973	0.293472	0.290032	0.286671	0.283375	0.280141	0.276971	0.273856	0.270799	0.267803	0.264858	0.261958	0.259113	0.256319	0.25357	0.25087	0.248216	0.245605	0.243036	0.24051	0.238029	0.235582	0.23318	0.230812	0.228486
NaN	NaN	NaN	NaN	NaN	NaN	NaN	NaN	0.391371	0.379137	0.370849	0.363953	0.357823	0.352197	0.346933	0.34195	0.337192	0.332634	0.328234	0.323976	0.319853	0.315828	0.31192	0.308112	0.30438	0.300741	0.297176	0.29369	0.290277	0.286925	0.283637	0.280425	0.277262	0.27416	0.271113	0.268123	0.265182	0.262297	0.259461	0.256672	0.25393	0.251233	0.248588	0.245978	0.24342	0.240895	0.238417	0.235976	0.233573	0.231217
NaN	NaN	NaN	NaN	NaN	NaN	NaN	NaN	0.405351	0.386013	0.376785	0.369415	0.362979	0.35714	0.351702	0.346574	0.341706	0.337033	0.332541	0.32819	0.323979	0.319889	0.315912	0.312027	0.30824	0.304531	0.300919	0.297373	0.2939	0.2905	0.287164	0.283898	0.280687	0.277538	0.274446	0.271412	0.268429	0.265497	0.262619	0.259789	0.25701	0.254271	0.251586	0.248944	0.246343	0.243781	0.24127	0.238791	0.236357	0.233963
NaN	NaN	NaN	NaN	NaN	NaN	NaN	NaN	NaN	0.393619	0.383009	0.375058	0.368273	0.362166	0.356548	0.351265	0.346264	0.341479	0.336885	0.332447	0.328156	0.323992	0.31993	0.315983	0.312131	0.308367	0.304687	0.301087	0.297559	0.2941	0.290717	0.287399	0.284141	0.280944	0.277803	0.274724	0.271697	0.268723	0.265801	0.26293	0.260109	0.257334	0.254607	0.251925	0.249285	0.246693	0.244142	0.241628	0.239158	0.236728
NaN	NaN	NaN	NaN	NaN	NaN	NaN	NaN	NaN	0.402584	0.389623	0.380902	0.373698	0.367315	0.361479	0.356038	0.350885	0.345987	0.341278	0.336756	0.332371	0.328121	0.323998	0.319975	0.316054	0.312224	0.308482	0.304823	0.301246	0.297736	0.294297	0.290922	0.28762	0.28437	0.281187	0.278062	0.274991	0.271974	0.269007	0.266092	0.263232	0.260419	0.25765	0.25493	0.252249	0.249618	0.24703	0.244482	0.241974	0.239512
NaN	NaN	NaN	NaN	NaN	NaN	NaN	NaN	NaN	0.416287	0.396753	0.386998	0.379282	0.372578	0.366497	0.360864	0.35558	0.350539	0.345731	0.341107	0.336633	0.332299	0.328095	0.324004	0.32001	0.31612	0.312316	0.308592	0.30496	0.301394	0.297905	0.294479	0.291123	0.287829	0.284594	0.281422	0.278305	0.275241	0.272234	0.269283	0.266375	0.263517	0.260712	0.25795	0.255237	0.252567	0.24994	0.247356	0.244813	0.242314
NaN	NaN	NaN	NaN	NaN	NaN	NaN	NaN	NaN	NaN	0.404691	0.393422	0.385054	0.377967	0.371624	0.36579	0.360336	0.355168	0.350237	0.345497	0.340935	0.336519	0.332234	0.328062	0.324001	0.32004	0.316177	0.312401	0.308701	0.30508	0.301532	0.298057	0.294651	0.291311	0.288025	0.284807	0.281643	0.278536	0.275488	0.272489	0.26954	0.266641	0.263793	0.260994	0.258244	0.255535	0.252872	0.25025	0.247676	0.245137
NaN	NaN	NaN	NaN	NaN	NaN	NaN	NaN	NaN	NaN	0.414134	0.40026	0.391054	0.383506	0.376857	0.370803	0.365164	0.359849	0.354788	0.349946	0.345284	0.340774	0.336407	0.33216	0.328029	0.324005	0.32007	0.316231	0.312476	0.308803	0.305201	0.301671	0.298208	0.294818	0.291487	0.288219	0.28501	0.281853	0.278763	0.275717	0.272728	0.269789	0.266901	0.264063	0.261265	0.258523	0.255821	0.253163	0.250551	0.247977
NaN	NaN	NaN	NaN	NaN	NaN	NaN	NaN	NaN	NaN	0.428807	0.407675	0.39733	0.389221	0.382216	0.375907	0.370077	0.364607	0.359415	0.354448	0.34968	0.345084	0.340621	0.336303	0.332099	0.327999	0.323999	0.3201	0.31628	0.312546	0.308885	0.305302	0.301792	0.298346	0.294965	0.291652	0.288393	0.285195	0.282056	0.278974	0.275938	0.272957	0.270031	0.267145	0.264317	0.26153	0.258792	0.256098	0.253442	0.250838
NaN	NaN	NaN	NaN	NaN	NaN	NaN	NaN	NaN	NaN	NaN	0.416012	0.403955	0.395142	0.387719	0.38112	0.375071	0.369432	0.364086	0.35901	0.354129	0.349433	0.344885	0.340483	0.336202	0.332027	0.327964	0.323994	0.320115	0.31632	0.312606	0.308965	0.305402	0.30191	0.298474	0.295112	0.291808	0.288566	0.285377	0.282248	0.279168	0.276144	0.273176	0.270258	0.267382	0.264559	0.261777	0.25905	0.256362	0.253718
NaN	NaN	NaN	NaN	NaN	NaN	NaN	NaN	NaN	NaN	NaN	0.426081	0.411054	0.401308	0.393385	0.386455	0.380161	0.374331	0.368846	0.363618	0.358633	0.35383	0.349195	0.344705	0.34034	0.336094	0.331958	0.327922	0.323985	0.320129	0.316355	0.312664	0.309041	0.30549	0.30201	0.298597	0.295247	0.291953	0.28872	0.285544	0.282425	0.279362	0.276348	0.273383	0.27047	0.267608	0.26479	0.262019	0.259297	0.256614
NaN	NaN	NaN	NaN	NaN	NaN	NaN	NaN	NaN	NaN	NaN	0.442989	0.418817	0.407785	0.399238	0.391929	0.385357	0.379318	0.373663	0.368302	0.363188	0.358278	0.353541	0.34896	0.344519	0.340203	0.335994	0.33189	0.327881	0.323964	0.320133	0.316381	0.312709	0.309108	0.305574	0.302105	0.298705	0.295364	0.29209	0.288869	0.285703	0.282594	0.279542	0.276534	0.27358	0.270678	0.267822	0.265015	0.262251	0.259533
NaN	NaN	NaN	NaN	NaN	NaN	NaN	NaN	NaN	NaN	NaN	NaN	0.427639	0.414653	0.405322	0.39755	0.390673	0.384397	0.378553	0.373042	0.3678	0.362778	0.35794	0.353267	0.348741	0.34434	0.340064	0.335889	0.331813	0.327837	0.323946	0.320137	0.316404	0.312744	0.309164	0.305641	0.302192	0.298811	0.295482	0.292215	0.289006	0.285851	0.282754	0.279708	0.276712	0.273768	0.270875	0.268029	0.265228	0.262471
NaN	NaN	NaN	NaN	NaN	NaN	NaN	NaN	NaN	NaN	NaN	NaN	0.438557	0.422056	0.411681	0.403354	0.396112	0.38958	0.383532	0.377852	0.372479	0.367334	0.362385	0.357619	0.353002	0.348527	0.344164	0.339923	0.335783	0.331733	0.327781	0.323916	0.320128	0.316418	0.31278	0.309211	0.305708	0.30227	0.298901	0.295583	0.29233	0.289133	0.285995	0.282905	0.27987	0.276885	0.273948	0.271058	0.268221	0.265427
NaN	NaN	NaN	NaN	NaN	NaN	NaN	NaN	NaN	NaN	NaN	NaN	NaN	0.430214	0.418379	0.409355	0.401705	0.394869	0.388602	0.382751	0.377213	0.37194	0.366886	0.362018	0.357306	0.352747	0.348309	0.343992	0.339779	0.33567	0.331657	0.327728	0.323878	0.320113	0.316422	0.312797	0.309249	0.30576	0.30234	0.298981	0.295682	0.292436	0.289251	0.28612	0.283046	0.280018	0.277039	0.274116	0.271238	0.268407
NaN	NaN	NaN	NaN	NaN	NaN	NaN	NaN	NaN	NaN	NaN	NaN	NaN	0.439652	0.425514	0.415617	0.407463	0.400291	0.393765	0.387714	0.382023	0.376619	0.371441	0.366468	0.361658	0.357005	0.352489	0.348097	0.34382	0.33964	0.335558	0.331569	0.327666	0.323838	0.320086	0.316418	0.312813	0.309279	0.305808	0.302401	0.299056	0.295763	0.292535	0.289362	0.286243	0.283171	0.280155	0.27719	0.274274	0.271405
NaN	NaN	NaN	NaN	NaN	NaN	NaN	NaN	NaN	NaN	NaN	NaN	NaN	0.45174	0.433278	0.422186	0.413403	0.405841	0.399046	0.392777	0.386904	0.38135	0.376054	0.370968	0.366056	0.361322	0.356711	0.352246	0.347889	0.343643	0.339492	0.335438	0.331474	0.327593	0.323789	0.32006	0.316407	0.312817	0.309301	0.305843	0.30245	0.299118	0.295843	0.292623	0.289462	0.28635	0.28329	0.280288	0.277331	0.274422
NaN	NaN	NaN	NaN	NaN	NaN	NaN	NaN	NaN	NaN	NaN	NaN	NaN	NaN	0.441928	0.429134	0.419587	0.411558	0.404431	0.397926	0.391863	0.386154	0.38072	0.375511	0.370502	0.36567	0.360984	0.356428	0.351998	0.347676	0.343461	0.339347	0.335319	0.331378	0.327515	0.323734	0.320028	0.316387	0.312816	0.309314	0.305872	0.30249	0.299171	0.295907	0.292704	0.289551	0.286452	0.283402	0.280407	0.277457
NaN	NaN	NaN	NaN	NaN	NaN	NaN	NaN	NaN	NaN	NaN	NaN	NaN	NaN	0.452146	0.436598	0.426041	0.417448	0.409964	0.403188	0.396916	0.39103	0.385454	0.380123	0.375001	0.370064	0.365288	0.360654	0.356138	0.351754	0.347464	0.343288	0.339193	0.335192	0.331276	0.327438	0.323671	0.319978	0.316359	0.312805	0.309317	0.305893	0.302527	0.299215	0.29597	0.292775	0.289629	0.286545	0.283507	0.280515
NaN	NaN	NaN	NaN	NaN	NaN	NaN	NaN	NaN	NaN	NaN	NaN	NaN	NaN	0.465983	0.444772	0.432834	0.42356	0.415636	0.408552	0.40206	0.395987	0.390247	0.384788	0.379555	0.374512	0.369642	0.364915	0.360327	0.355865	0.351506	0.347257	0.343101	0.339042	0.335058	0.331167	0.327344	0.3236	0.319932	0.316328	0.312786	0.309312	0.305904	0.30255	0.299254	0.296016	0.292835	0.289705	0.286623	0.283601
NaN	NaN	NaN	NaN	NaN	NaN	NaN	NaN	NaN	NaN	NaN	NaN	NaN	NaN	NaN	0.45404	0.440078	0.42993	0.421488	0.414061	0.407299	0.401028	0.395123	0.389522	0.384157	0.379009	0.374038	0.369225	0.364552	0.360012	0.35558	0.351261	0.347044	0.342915	0.338877	0.334925	0.331053	0.327253	0.323532	0.319871	0.316288	0.312761	0.309304	0.305903	0.302564	0.299282	0.296058	0.292887	0.289765	0.286699
NaN	NaN	NaN	NaN	NaN	NaN	NaN	NaN	NaN	NaN	NaN	NaN	NaN	NaN	NaN	0.465289	0.447912	0.4366	0.427547	0.419711	0.412649	0.406153	0.400074	0.39432	0.388826	0.383564	0.378485	0.37358	0.368816	0.364194	0.359695	0.3553	0.351014	0.346825	0.342725	0.338711	0.334779	0.330931	0.327155	0.323443	0.31981	0.316237	0.312728	0.309283	0.305898	0.302574	0.299306	0.296092	0.292929	0.289823
NaN	NaN	NaN	NaN	NaN	NaN	NaN	NaN	NaN	NaN	NaN	NaN	NaN	NaN	NaN	0.482146	0.456596	0.443669	0.433831	0.425518	0.418127	0.41139	0.405108	0.39918	0.393552	0.388171	0.382983	0.377976	0.373127	0.36842	0.363838	0.359378	0.355023	0.350769	0.346601	0.342529	0.338542	0.334634	0.330804	0.327045	0.323356	0.319733	0.316181	0.312686	0.309259	0.305888	0.302575	0.299316	0.296114	0.292965
NaN	NaN	NaN	NaN	NaN	NaN	NaN	NaN	NaN	NaN	NaN	NaN	NaN	NaN	NaN	NaN	0.466632	0.451251	0.440407	0.431513	0.423754	0.416718	0.410223	0.404123	0.398346	0.392833	0.387533	0.382423	0.377485	0.372685	0.368032	0.363491	0.359065	0.354741	0.350512	0.34638	0.342335	0.338367	0.334479	0.33067	0.32693	0.323258	0.319656	0.316116	0.312637	0.309225	0.305866	0.302567	0.299319	0.296131
NaN	NaN	NaN	NaN	NaN	NaN	NaN	NaN	NaN	NaN	NaN	NaN	NaN	NaN	NaN	NaN	0.479356	0.459523	0.447331	0.437742	0.429527	0.422183	0.415439	0.409143	0.40321	0.397556	0.392133	0.38692	0.381884	0.376998	0.372256	0.36764	0.363139	0.358748	0.354458	0.350266	0.346155	0.342131	0.338189	0.334325	0.330528	0.326811	0.323155	0.319566	0.316047	0.312584	0.309183	0.305839	0.302552	0.299321
NaN	NaN	NaN	NaN	NaN	NaN	NaN	NaN	NaN	NaN	NaN	NaN	NaN	NaN	NaN	NaN	0.505631	0.46884	0.454719	0.444226	0.435487	0.427772	0.420759	0.414253	0.40814	0.402337	0.396793	0.391464	0.386327	0.381349	0.376524	0.371825	0.367253	0.362794	0.358437	0.354171	0.350007	0.345925	0.341923	0.338006	0.334161	0.330387	0.326681	0.32305	0.319477	0.315969	0.312517	0.309132	0.3058	0.302525
NaN	NaN	NaN	NaN	NaN	NaN	NaN	NaN	NaN	NaN	NaN	NaN	NaN	NaN	NaN	NaN	NaN	0.479911	0.462684	0.451048	0.44165	0.433522	0.426193	0.419465	0.413157	0.407199	0.401514	0.396071	0.390819	0.385753	0.38083	0.376051	0.371404	0.366871	0.362441	0.358115	0.353888	0.349748	0.345687	0.341709	0.337812	0.333992	0.330233	0.32655	0.32293	0.319375	0.315883	0.312449	0.309076	0.305759
NaN	NaN	NaN	NaN	NaN	NaN	NaN	NaN	NaN	NaN	NaN	NaN	NaN	NaN	NaN	NaN	NaN	0.494963	0.471502	0.458257	0.448066	0.439434	0.43177	0.424769	0.418255	0.412128	0.406304	0.400729	0.39537	0.390191	0.385185	0.380322	0.37559	0.370984	0.366487	0.362092	0.357801	0.353597	0.349483	0.345451	0.341494	0.337617	0.333814	0.330078	0.326409	0.322806	0.31927	0.31579	0.312375	0.309012
NaN	NaN	NaN	NaN	NaN	NaN	NaN	NaN	NaN	NaN	NaN	NaN	NaN	NaN	NaN	NaN	NaN	NaN	0.481636	0.465998	0.454785	0.445551	0.437483	0.430197	0.423454	0.417132	0.411156	0.405441	0.399967	0.394689	0.389586	0.384633	0.37982	0.375137	0.370563	0.366103	0.361751	0.357482	0.353307	0.349218	0.345205	0.341275	0.337418	0.333629	0.329913	0.326267	0.322677	0.319152	0.315691	0.312287
NaN	NaN	NaN	NaN	NaN	NaN	NaN	NaN	NaN	NaN	NaN	NaN	NaN	NaN	NaN	NaN	NaN	NaN	0.49416	0.474451	0.461857	0.451897	0.443366	0.435741	0.428745	0.42223	0.416076	0.410231	0.404625	0.399231	0.394032	0.388986	0.384086	0.379327	0.374681	0.370151	0.365728	0.361399	0.357161	0.353012	0.34895	0.344959	0.341049	0.337211	0.333447	0.329745	0.326112	0.32254	0.319034	0.315587
NaN	NaN	NaN	NaN	NaN	NaN	NaN	NaN	NaN	NaN	NaN	NaN	NaN	NaN	NaN	NaN	NaN	NaN	0.513737	0.483949	0.469411	0.458532	0.449445	0.441434	0.434158	0.427407	0.421081	0.415073	0.409338	0.403831	0.398521	0.393386	0.388402	0.383554	0.378837	0.374231	0.36974	0.365343	0.361046	0.356841	0.352714	0.348673	0.344709	0.340821	0.337003	0.333254	0.32957	0.325955	0.322404	0.31891
NaN	NaN	NaN	NaN	NaN	NaN	NaN	NaN	NaN	NaN	NaN	NaN	NaN	NaN	NaN	NaN	NaN	NaN	NaN	0.495163	0.477584	0.465503	0.455731	0.44728	0.439689	0.432698	0.42616	0.419998	0.414118	0.408491	0.403063	0.397831	0.392756	0.387825	0.383031	0.37835	0.373783	0.369327	0.364963	0.360694	0.356512	0.352413	0.348396	0.344455	0.340586	0.336782	0.333053	0.32939	0.325789	0.322255
NaN	NaN	NaN	NaN	NaN	NaN	NaN	NaN	NaN	NaN	NaN	NaN	NaN	NaN	NaN	NaN	NaN	NaN	NaN	0.509948	0.486633	0.472902	0.462291	0.453316	0.445351	0.438092	0.431342	0.424986	0.418965	0.413206	0.407665	0.402322	0.397154	0.392135	0.387254	0.382503	0.377864	0.373342	0.368915	0.364579	0.36034	0.356184	0.352107	0.348113	0.344192	0.340345	0.336562	0.332852	0.329204	0.325623
NaN	NaN	NaN	NaN	NaN	NaN	NaN	NaN	NaN	NaN	NaN	NaN	NaN	NaN	NaN	NaN	NaN	NaN	NaN	NaN	0.497008	0.480842	0.469167	0.459553	0.451164	0.443599	0.436614	0.430071	0.423875	0.417974	0.412319	0.406868	0.401594	0.396487	0.391527	0.386695	0.381989	0.377388	0.372897	0.368497	0.364194	0.359981	0.355854	0.351801	0.347828	0.343929	0.340099	0.336337	0.332643	0.329015
NaN	NaN	NaN	NaN	NaN	NaN	NaN	NaN	NaN	NaN	NaN	NaN	NaN	NaN	NaN	NaN	NaN	NaN	NaN	NaN	0.509771	0.489554	0.476426	0.466049	0.457164	0.449238	0.441989	0.435237	0.42887	0.422816	0.417031	0.411465	0.406089	0.400888	0.395836	0.390926	0.38614	0.381468	0.376908	0.372452	0.368088	0.36381	0.359622	0.355519	0.35149	0.347538	0.343656	0.339848	0.336107	0.332434
NaN	NaN	NaN	NaN	NaN	NaN	NaN	NaN	NaN	NaN	NaN	NaN	NaN	NaN	NaN	NaN	NaN	NaN	NaN	NaN	0.528769	0.499342	0.484191	0.472833	0.463368	0.455036	0.447489	0.440492	0.433941	0.427731	0.421804	0.416114	0.41063	0.40533	0.400191	0.395194	0.390334	0.385591	0.380959	0.376436	0.372002	0.367673	0.363428	0.359265	0.355179	0.351174	0.347245	0.343386	0.339597	0.335873
NaN	NaN	NaN	NaN	NaN	NaN	NaN	NaN	NaN	NaN	NaN	NaN	NaN	NaN	NaN	NaN	NaN	NaN	NaN	NaN	NaN	0.510921	0.492625	0.479987	0.4698	0.461004	0.453105	0.445863	0.439092	0.432716	0.426636	0.420825	0.415231	0.409828	0.404587	0.399505	0.394565	0.389744	0.385046	0.380446	0.37596	0.371561	0.367253	0.363035	0.358901	0.35484	0.350859	0.346947	0.343111	0.339338
NaN	NaN	NaN	NaN	NaN	NaN	NaN	NaN	NaN	NaN	NaN	NaN	NaN	NaN	NaN	NaN	NaN	NaN	NaN	NaN	NaN	0.526123	0.501975	0.487603	0.476518	0.46716	0.458879	0.451334	0.444348	0.437774	0.431549	0.425595	0.419879	0.414368	0.409035	0.403862	0.398834	0.393938	0.38916	0.384496	0.379943	0.375479	0.371117	0.366842	0.362642	0.358534	0.354497	0.350534	0.346646	0.342826
NaN	NaN	NaN	NaN	NaN	NaN	NaN	NaN	NaN	NaN	NaN	NaN	NaN	NaN	NaN	NaN	NaN	NaN	NaN	NaN	NaN	NaN	0.512765	0.495802	0.483569	0.473545	0.464812	0.456945	0.449704	0.442925	0.436524	0.430428	0.424588	0.418959	0.413523	0.408263	0.403149	0.398172	0.393322	0.388583	0.383958	0.379437	0.37501	0.370669	0.36642	0.362253	0.358164	0.354152	0.350213	0.346342
NaN	NaN	NaN	NaN	NaN	NaN	NaN	NaN	NaN	NaN	NaN	NaN	NaN	NaN	NaN	NaN	NaN	NaN	NaN	NaN	NaN	NaN	0.526084	0.504825	0.491055	0.480192	0.470935	0.462689	0.455163	0.448169	0.441584	0.435332	0.42935	0.423608	0.418068	0.412702	0.407504	0.402445	0.39751	0.392707	0.388009	0.383418	0.378928	0.374532	0.370223	0.366002	0.361854	0.357791	0.353803	0.349883
NaN	NaN	NaN	NaN	NaN	NaN	NaN	NaN	NaN	NaN	NaN	NaN	NaN	NaN	NaN	NaN	NaN	NaN	NaN	NaN	NaN	NaN	0.545998	0.515031	0.49907	0.487159	0.47727	0.4686	0.460749	0.453505	0.446727	0.440298	0.434184	0.428315	0.42266	0.417195	0.411894	0.406756	0.401742	0.396863	0.392098	0.387442	0.382884	0.378424	0.374055	0.369776	0.365582	0.361461	0.357417	0.353448
NaN	NaN	NaN	NaN	NaN	NaN	NaN	NaN	NaN	NaN	NaN	NaN	NaN	NaN	NaN	NaN	NaN	NaN	NaN	NaN	NaN	NaN	NaN	0.527193	0.50781	0.494533	0.48386	0.474685	0.466478	0.458964	0.451953	0.445351	0.439082	0.43308	0.427308	0.421733	0.41634	0.41111	0.40602	0.401055	0.396217	0.391494	0.386873	0.382347	0.377924	0.373585	0.369327	0.365154	0.361059	0.357042
NaN	NaN	NaN	NaN	NaN	NaN	NaN	NaN	NaN	NaN	NaN	NaN	NaN	NaN	NaN	NaN	NaN	NaN	NaN	NaN	NaN	NaN	NaN	0.543387	0.517579	0.502392	0.490762	0.480977	0.472357	0.464528	0.457291	0.450488	0.444052	0.437909	0.432012	0.426327	0.420835	0.415508	0.41033	0.405292	0.400379	0.395578	0.390891	0.386304	0.381816	0.377415	0.373106	0.368877	0.364731	0.360663
NaN	NaN	NaN	NaN	NaN	NaN	NaN	NaN	NaN	NaN	NaN	NaN	NaN	NaN	NaN	NaN	NaN	NaN	NaN	NaN	NaN	NaN	NaN	NaN	0.528934	0.510913	0.498027	0.487524	0.478421	0.470234	0.462719	0.455708	0.44909	0.442802	0.436771	0.430969	0.425375	0.419947	0.414684	0.409562	0.404569	0.399702	0.394948	0.390294	0.38574	0.381284	0.376915	0.372634	0.368427	0.364307
NaN	NaN	NaN	NaN	NaN	NaN	NaN	NaN	NaN	NaN	NaN	NaN	NaN	NaN	NaN	NaN	NaN	NaN	NaN	NaN	NaN	NaN	NaN	NaN	0.543195	0.520328	0.505746	0.494352	0.484675	0.476099	0.468288	0.46103	0.454223	0.447758	0.441593	0.435668	0.429963	0.424436	0.419082	0.413872	0.408805	0.403863	0.399035	0.394316	0.389699	0.385178	0.380752	0.376413	0.372155	0.367976
NaN	NaN	NaN	NaN	NaN	NaN	NaN	NaN	NaN	NaN	NaN	NaN	NaN	NaN	NaN	NaN	NaN	NaN	NaN	NaN	NaN	NaN	NaN	NaN	0.565491	0.531084	0.514069	0.501522	0.491167	0.482125	0.473973	0.466454	0.459439	0.452802	0.446485	0.440432	0.434603	0.428979	0.423524	0.418227	0.41308	0.408059	0.403158	0.39837	0.393688	0.389104	0.384621	0.38022	0.375906	0.371677
NaN	NaN	NaN	NaN	NaN	NaN	NaN	NaN	NaN	NaN	NaN	NaN	NaN	NaN	NaN	NaN	NaN	NaN	NaN	NaN	NaN	NaN	NaN	NaN	NaN	0.544108	0.523211	0.50913	0.497927	0.488346	0.479805	0.472004	0.464747	0.457922	0.451439	0.445254	0.439305	0.433563	0.428016	0.42263	0.417394	0.412288	0.407318	0.402458	0.397714	0.393068	0.388516	0.384061	0.379691	0.375406
NaN	NaN	NaN	NaN	NaN	NaN	NaN	NaN	NaN	NaN	NaN	NaN	NaN	NaN	NaN	NaN	NaN	NaN	NaN	NaN	NaN	NaN	NaN	NaN	NaN	0.562043	0.533504	0.517302	0.505025	0.494786	0.485806	0.477674	0.47016	0.463129	0.456481	0.450134	0.444061	0.438208	0.432549	0.427067	0.421744	0.416566	0.411514	0.406587	0.401766	0.397053	0.392441	0.387925	0.383501	0.379158
NaN	NaN	NaN	NaN	NaN	NaN	NaN	NaN	NaN	NaN	NaN	NaN	NaN	NaN	NaN	NaN	NaN	NaN	NaN	NaN	NaN	NaN	NaN	NaN	NaN	NaN	0.545649	0.526194	0.512541	0.5015	0.492	0.483488	0.475695	0.468437	0.461593	0.455096	0.448881	0.442902	0.437138	0.431557	0.426143	0.420875	0.415747	0.410747	0.40586	0.401078	0.396403	0.391826	0.387342	0.382944
NaN	NaN	NaN	NaN	NaN	NaN	NaN	NaN	NaN	NaN	NaN	NaN	NaN	NaN	NaN	NaN	NaN	NaN	NaN	NaN	NaN	NaN	NaN	NaN	NaN	NaN	0.561336	0.536119	0.520558	0.508537	0.498409	0.489458	0.481352	0.473838	0.466789	0.460122	0.453761	0.447658	0.441776	0.436095	0.430585	0.42523	0.42002	0.414939	0.409984	0.405138	0.400394	0.395754	0.391213	0.386758
NaN	NaN	NaN	NaN	NaN	NaN	NaN	NaN	NaN	NaN	NaN	NaN	NaN	NaN	NaN	NaN	NaN	NaN	NaN	NaN	NaN	NaN	NaN	NaN	NaN	NaN	0.588914	0.547617	0.529252	0.515948	0.505069	0.495618	0.48714	0.479353	0.472088	0.465227	0.458709	0.452469	0.44647	0.440685	0.435073	0.429634	0.424333	0.419174	0.414146	0.409226	0.40442	0.399715	0.395112	0.390598
NaN	NaN	NaN	NaN	NaN	NaN	NaN	NaN	NaN	NaN	NaN	NaN	NaN	NaN	NaN	NaN	NaN	NaN	NaN	NaN	NaN	NaN	NaN	NaN	NaN	NaN	NaN	0.561869	0.538877	0.523844	0.51203	0.501997	0.493093	0.484998	0.477481	0.470424	0.463736	0.457352	0.451227	0.445322	0.439612	0.434075	0.428693	0.423452	0.418342	0.413352	0.408482	0.403714	0.399041	0.394467
NaN	NaN	NaN	NaN	NaN	NaN	NaN	NaN	NaN	NaN	NaN	NaN	NaN	NaN	NaN	NaN	NaN	NaN	NaN	NaN	NaN	NaN	NaN	NaN	NaN	NaN	NaN	0.582858	0.549862	0.53237	0.51936	0.508611	0.499222	0.490774	0.482978	0.475707	0.468833	0.462302	0.456041	0.450009	0.444195	0.438564	0.433089	0.427763	0.422582	0.417518	0.412572	0.407735	0.403008	0.398371
NaN	NaN	NaN	NaN	NaN	NaN	NaN	NaN	NaN	NaN	NaN	NaN	NaN	NaN	NaN	NaN	NaN	NaN	NaN	NaN	NaN	NaN	NaN	NaN	NaN	NaN	NaN	NaN	0.563119	0.541733	0.527152	0.515516	0.505568	0.496704	0.488604	0.481095	0.474028	0.467318	0.460909	0.454761	0.448835	0.443095	0.437529	0.432123	0.426851	0.421718	0.416702	0.411798	0.407002	0.402306
NaN	NaN	NaN	NaN	NaN	NaN	NaN	NaN	NaN	NaN	NaN	NaN	NaN	NaN	NaN	NaN	NaN	NaN	NaN	NaN	NaN	NaN	NaN	NaN	NaN	NaN	NaN	NaN	0.581072	0.552306	0.535522	0.522777	0.51214	0.502806	0.494372	0.486586	0.479297	0.472421	0.465856	0.459571	0.453526	0.447681	0.44202	0.436519	0.431168	0.42595	0.420866	0.415893	0.411026	0.40627
NaN	NaN	NaN	NaN	NaN	NaN	NaN	NaN	NaN	NaN	NaN	NaN	NaN	NaN	NaN	NaN	NaN	NaN	NaN	NaN	NaN	NaN	NaN	NaN	NaN	NaN	NaN	NaN	NaN	0.564811	0.544664	0.530466	0.518987	0.509109	0.50028	0.492194	0.484679	0.477592	0.470868	0.464446	0.458274	0.452316	0.446548	0.440963	0.435523	0.430228	0.425067	0.420021	0.415087	0.410268
NaN	NaN	NaN	NaN	NaN	NaN	NaN	NaN	NaN	NaN	NaN	NaN	NaN	NaN	NaN	NaN	NaN	NaN	NaN	NaN	NaN	NaN	NaN	NaN	NaN	NaN	NaN	NaN	NaN	0.580938	0.554911	0.5387	0.526175	0.515647	0.506359	0.497936	0.490157	0.482868	0.47596	0.469382	0.463081	0.457004	0.451138	0.445449	0.439921	0.43454	0.429297	0.424186	0.41918	0.414296
NaN	NaN	NaN	NaN	NaN	NaN	NaN	NaN	NaN	NaN	NaN	NaN	NaN	NaN	NaN	NaN	NaN	NaN	NaN	NaN	NaN	NaN	NaN	NaN	NaN	NaN	NaN	NaN	NaN	0.6083	0.566819	0.547665	0.533784	0.522452	0.512636	0.503837	0.495752	0.48823	0.48114	0.474392	0.467946	0.46175	0.45577	0.44998	0.44436	0.438895	0.433576	0.428385	0.423316	0.418356
NaN	NaN	NaN	NaN	NaN	NaN	NaN	NaN	NaN	NaN	NaN	NaN	NaN	NaN	NaN	NaN	NaN	NaN	NaN	NaN	NaN	NaN	NaN	NaN	NaN	NaN	NaN	NaN	NaN	NaN	0.581685	0.557619	0.541899	0.529575	0.519133	0.509885	0.50148	0.493696	0.486397	0.479484	0.472881	0.466558	0.460456	0.454559	0.448852	0.443297	0.437891	0.432619	0.427479	0.422449
NaN	NaN	NaN	NaN	NaN	NaN	NaN	NaN	NaN	NaN	NaN	NaN	NaN	NaN	NaN	NaN	NaN	NaN	NaN	NaN	NaN	NaN	NaN	NaN	NaN	NaN	NaN	NaN	NaN	NaN	0.603702	0.569058	0.550703	0.537103	0.525888	0.516141	0.507355	0.49929	0.491759	0.484646	0.477892	0.471422	0.465202	0.459192	0.45338	0.447734	0.442249	0.436901	0.431682	0.426585
NaN	NaN	NaN	NaN	NaN	NaN	NaN	NaN	NaN	NaN	NaN	NaN	NaN	NaN	NaN	NaN	NaN	NaN	NaN	NaN	NaN	NaN	NaN	NaN	NaN	NaN	NaN	NaN	NaN	NaN	NaN	0.582986	0.560417	0.545115	0.532966	0.5226	0.513399	0.504996	0.497216	0.489903	0.482968	0.476349	0.470001	0.463878	0.45796	0.452223	0.446644	0.441211	0.435919	0.430751
NaN	NaN	NaN	NaN	NaN	NaN	NaN	NaN	NaN	NaN	NaN	NaN	NaN	NaN	NaN	NaN	NaN	NaN	NaN	NaN	NaN	NaN	NaN	NaN	NaN	NaN	NaN	NaN	NaN	NaN	NaN	0.60219	0.571474	0.553777	0.540413	0.529325	0.519614	0.510859	0.502792	0.495249	0.488132	0.481354	0.474868	0.468625	0.462592	0.456752	0.451085	0.44557	0.440196	0.43495
NaN	NaN	NaN	NaN	NaN	NaN	NaN	NaN	NaN	NaN	NaN	NaN	NaN	NaN	NaN	NaN	NaN	NaN	NaN	NaN	NaN	NaN	NaN	NaN	NaN	NaN	NaN	NaN	NaN	NaN	NaN	NaN	0.584679	0.563276	0.548345	0.536341	0.526052	0.51687	0.508489	0.5007	0.493375	0.486433	0.479798	0.473426	0.467281	0.461331	0.455568	0.449968	0.444514	0.43919
NaN	NaN	NaN	NaN	NaN	NaN	NaN	NaN	NaN	NaN	NaN	NaN	NaN	NaN	NaN	NaN	NaN	NaN	NaN	NaN	NaN	NaN	NaN	NaN	NaN	NaN	NaN	NaN	NaN	NaN	NaN	NaN	0.602064	0.574004	0.556861	0.543725	0.532727	0.523069	0.514332	0.506269	0.498716	0.491584	0.484791	0.478279	0.472021	0.465965	0.460105	0.454405	0.448871	0.443469
NaN	NaN	NaN	NaN	NaN	NaN	NaN	NaN	NaN	NaN	NaN	NaN	NaN	NaN	NaN	NaN	NaN	NaN	NaN	NaN	NaN	NaN	NaN	NaN	NaN	NaN	NaN	NaN	NaN	NaN	NaN	NaN	0.634298	0.586644	0.566185	0.551566	0.539698	0.529478	0.520332	0.51195	0.504163	0.496823	0.489866	0.483207	0.476818	0.47065	0.464679	0.458895	0.453263	0.447785
NaN	NaN	NaN	NaN	NaN	NaN	NaN	NaN	NaN	NaN	NaN	NaN	NaN	NaN	NaN	NaN	NaN	NaN	NaN	NaN	NaN	NaN	NaN	NaN	NaN	NaN	NaN	NaN	NaN	NaN	NaN	NaN	NaN	0.602741	0.576647	0.559973	0.547028	0.536121	0.526499	0.517776	0.509718	0.50216	0.495014	0.488204	0.481677	0.475387	0.469309	0.463428	0.457709	0.452143
NaN	NaN	NaN	NaN	NaN	NaN	NaN	NaN	NaN	NaN	NaN	NaN	NaN	NaN	NaN	NaN	NaN	NaN	NaN	NaN	NaN	NaN	NaN	NaN	NaN	NaN	NaN	NaN	NaN	NaN	NaN	NaN	NaN	0.628217	0.588805	0.569137	0.554785	0.543053	0.532873	0.523759	0.515394	0.507595	0.500251	0.493269	0.486593	0.480182	0.473998	0.468006	0.462195	0.456538
NaN	NaN	NaN	NaN	NaN	NaN	NaN	NaN	NaN	NaN	NaN	NaN	NaN	NaN	NaN	NaN	NaN	NaN	NaN	NaN	NaN	NaN	NaN	NaN	NaN	NaN	NaN	NaN	NaN	NaN	NaN	NaN	NaN	NaN	0.603936	0.579357	0.563101	0.550323	0.539487	0.529907	0.521196	0.513138	0.505579	0.498416	0.491589	0.485038	0.478733	0.472632	0.466724	0.460979
NaN	NaN	NaN	NaN	NaN	NaN	NaN	NaN	NaN	NaN	NaN	NaN	NaN	NaN	NaN	NaN	NaN	NaN	NaN	NaN	NaN	NaN	NaN	NaN	NaN	NaN	NaN	NaN	NaN	NaN	NaN	NaN	NaN	NaN	0.625989	0.591126	0.572122	0.558008	0.546385	0.536259	0.527163	0.518804	0.511004	0.503645	0.496655	0.489954	0.483526	0.477312	0.4713	0.465468
NaN	NaN	NaN	NaN	NaN	NaN	NaN	NaN	NaN	NaN	NaN	NaN	NaN	NaN	NaN	NaN	NaN	NaN	NaN	NaN	NaN	NaN	NaN	NaN	NaN	NaN	NaN	NaN	NaN	NaN	NaN	NaN	NaN	NaN	NaN	0.605492	0.582125	0.566219	0.553601	0.542837	0.533296	0.524594	0.516537	0.508963	0.501794	0.494943	0.488376	0.482047	0.475926	0.469997
NaN	NaN	NaN	NaN	NaN	NaN	NaN	NaN	NaN	NaN	NaN	NaN	NaN	NaN	NaN	NaN	NaN	NaN	NaN	NaN	NaN	NaN	NaN	NaN	NaN	NaN	NaN	NaN	NaN	NaN	NaN	NaN	NaN	NaN	NaN	0.62538	0.593553	0.575113	0.561222	0.549696	0.539619	0.530538	0.522183	0.514379	0.507015	0.5	0.493293	0.486841	0.480613	0.474572
NaN	NaN	NaN	NaN	NaN	NaN	NaN	NaN	NaN	NaN	NaN	NaN	NaN	NaN	NaN	NaN	NaN	NaN	NaN	NaN	NaN	NaN	NaN	NaN	NaN	NaN	NaN	NaN	NaN	NaN	NaN	NaN	NaN	NaN	NaN	NaN	0.607315	0.584938	0.56935	0.556865	0.546167	0.536648	0.527965	0.519906	0.512328	0.505142	0.498275	0.491692	0.485341	0.479198
NaN	NaN	NaN	NaN	NaN	NaN	NaN	NaN	NaN	NaN	NaN	NaN	NaN	NaN	NaN	NaN	NaN	NaN	NaN	NaN	NaN	NaN	NaN	NaN	NaN	NaN	NaN	NaN	NaN	NaN	NaN	NaN	NaN	NaN	NaN	NaN	0.625682	0.596088	0.578135	0.564428	0.552989	0.542957	0.533899	0.525545	0.51773	0.510359	0.503336	0.496604	0.490129	0.483879
NaN	NaN	NaN	NaN	NaN	NaN	NaN	NaN	NaN	NaN	NaN	NaN	NaN	NaN	NaN	NaN	NaN	NaN	NaN	NaN	NaN	NaN	NaN	NaN	NaN	NaN	NaN	NaN	NaN	NaN	NaN	NaN	NaN	NaN	NaN	NaN	0.661407	0.609344	0.58779	0.572483	0.560115	0.549477	0.539988	0.531311	0.523251	0.515657	0.508465	0.501582	0.494983	0.488608
NaN	NaN	NaN	NaN	NaN	NaN	NaN	NaN	NaN	NaN	NaN	NaN	NaN	NaN	NaN	NaN	NaN	NaN	NaN	NaN	NaN	NaN	NaN	NaN	NaN	NaN	NaN	NaN	NaN	NaN	NaN	NaN	NaN	NaN	NaN	NaN	NaN	0.626565	0.598691	0.581159	0.567628	0.556267	0.546276	0.537228	0.528875	0.521065	0.513679	0.506639	0.499891	0.493401
NaN	NaN	NaN	NaN	NaN	NaN	NaN	NaN	NaN	NaN	NaN	NaN	NaN	NaN	NaN	NaN	NaN	NaN	NaN	NaN	NaN	NaN	NaN	NaN	NaN	NaN	NaN	NaN	NaN	NaN	NaN	NaN	NaN	NaN	NaN	NaN	NaN	0.655398	0.611538	0.590667	0.575607	0.563358	0.552771	0.5433	0.534637	0.526565	0.518975	0.511766	0.504866	0.498245
NaN	NaN	NaN	NaN	NaN	NaN	NaN	NaN	NaN	NaN	NaN	NaN	NaN	NaN	NaN	NaN	NaN	NaN	NaN	NaN	NaN	NaN	NaN	NaN	NaN	NaN	NaN	NaN	NaN	NaN	NaN	NaN	NaN	NaN	NaN	NaN	NaN	NaN	0.627853	0.601363	0.584186	0.570814	0.559523	0.549568	0.54054	0.532187	0.524372	0.516969	0.509914	0.503151
NaN	NaN	NaN	NaN	NaN	NaN	NaN	NaN	NaN	NaN	NaN	NaN	NaN	NaN	NaN	NaN	NaN	NaN	NaN	NaN	NaN	NaN	NaN	NaN	NaN	NaN	NaN	NaN	NaN	NaN	NaN	NaN	NaN	NaN	NaN	NaN	NaN	NaN	0.653056	0.613841	0.593577	0.578725	0.566571	0.556043	0.546595	0.537935	0.529861	0.522265	0.51504	0.508126
NaN	NaN	NaN	NaN	NaN	NaN	NaN	NaN	NaN	NaN	NaN	NaN	NaN	NaN	NaN	NaN	NaN	NaN	NaN	NaN	NaN	NaN	NaN	NaN	NaN	NaN	NaN	NaN	NaN	NaN	NaN	NaN	NaN	NaN	NaN	NaN	NaN	NaN	NaN	0.629443	0.604071	0.58723	0.573988	0.562761	0.552838	0.543817	0.535473	0.527653	0.520244	0.513172
NaN	NaN	NaN	NaN	NaN	NaN	NaN	NaN	NaN	NaN	NaN	NaN	NaN	NaN	NaN	NaN	NaN	NaN	NaN	NaN	NaN	NaN	NaN	NaN	NaN	NaN	NaN	NaN	NaN	NaN	NaN	NaN	NaN	NaN	NaN	NaN	NaN	NaN	NaN	0.652301	0.616245	0.596492	0.581838	0.56978	0.559296	0.549871	0.541212	0.533134	0.525523	0.518292
NaN	NaN	NaN	NaN	NaN	NaN	NaN	NaN	NaN	NaN	NaN	NaN	NaN	NaN	NaN	NaN	NaN	NaN	NaN	NaN	NaN	NaN	NaN	NaN	NaN	NaN	NaN	NaN	NaN	NaN	NaN	NaN	NaN	NaN	NaN	NaN	NaN	NaN	NaN	NaN	0.631253	0.606823	0.590267	0.577153	0.565983	0.55609	0.547085	0.538738	0.530904	0.523489
NaN	NaN	NaN	NaN	NaN	NaN	NaN	NaN	NaN	NaN	NaN	NaN	NaN	NaN	NaN	NaN	NaN	NaN	NaN	NaN	NaN	NaN	NaN	NaN	NaN	NaN	NaN	NaN	NaN	NaN	NaN	NaN	NaN	NaN	NaN	NaN	NaN	NaN	NaN	NaN	0.652443	0.618737	0.599428	0.584949	0.572969	0.562522	0.553119	0.54446	0.536389	0.528771
NaN	NaN	NaN	NaN	NaN	NaN	NaN	NaN	NaN	NaN	NaN	NaN	NaN	NaN	NaN	NaN	NaN	NaN	NaN	NaN	NaN	NaN	NaN	NaN	NaN	NaN	NaN	NaN	NaN	NaN	NaN	NaN	NaN	NaN	NaN	NaN	NaN	NaN	NaN	NaN	NaN	0.63325	0.609601	0.593299	0.580302	0.569195	0.559328	0.550326	0.541977	0.534148
NaN	NaN	NaN	NaN	NaN	NaN	NaN	NaN	NaN	NaN	NaN	NaN	NaN	NaN	NaN	NaN	NaN	NaN	NaN	NaN	NaN	NaN	NaN	NaN	NaN	NaN	NaN	NaN	NaN	NaN	NaN	NaN	NaN	NaN	NaN	NaN	NaN	NaN	NaN	NaN	NaN	0.653175	0.621278	0.60237	0.588051	0.576138	0.565728	0.556343	0.547695	0.539619
NaN	NaN	NaN	NaN	NaN	NaN	NaN	NaN	NaN	NaN	NaN	NaN	NaN	NaN	NaN	NaN	NaN	NaN	NaN	NaN	NaN	NaN	NaN	NaN	NaN	NaN	NaN	NaN	NaN	NaN	NaN	NaN	NaN	NaN	NaN	NaN	NaN	NaN	NaN	NaN	NaN	0.702578	0.635391	0.612419	0.596328	0.583437	0.572376	0.562535	0.553547	0.545206
NaN	NaN	NaN	NaN	NaN	NaN	NaN	NaN	NaN	NaN	NaN	NaN	NaN	NaN	NaN	NaN	NaN	NaN	NaN	NaN	NaN	NaN	NaN	NaN	NaN	NaN	NaN	NaN	NaN	NaN	NaN	NaN	NaN	NaN	NaN	NaN	NaN	NaN	NaN	NaN	NaN	NaN	0.654329	0.62389	0.605309	0.591133	0.579294	0.568928	0.559549	0.55091
NaN	NaN	NaN	NaN	NaN	NaN	NaN	NaN	NaN	NaN	NaN	NaN	NaN	NaN	NaN	NaN	NaN	NaN	NaN	NaN	NaN	NaN	NaN	NaN	NaN	NaN	NaN	NaN	NaN	NaN	NaN	NaN	NaN	NaN	NaN	NaN	NaN	NaN	NaN	NaN	NaN	NaN	0.691211	0.637637	0.615248	0.599358	0.586551	0.575545	0.565726	0.556749
NaN	NaN	NaN	NaN	NaN	NaN	NaN	NaN	NaN	NaN	NaN	NaN	NaN	NaN	NaN	NaN	NaN	NaN	NaN	NaN	NaN	NaN	NaN	NaN	NaN	NaN	NaN	NaN	NaN	NaN	NaN	NaN	NaN	NaN	NaN	NaN	NaN	NaN	NaN	NaN	NaN	NaN	NaN	0.655789	0.626528	0.608272	0.594211	0.582441	0.572103	0.56274
NaN	NaN	NaN	NaN	NaN	NaN	NaN	NaN	NaN	NaN	NaN	NaN	NaN	NaN	NaN	NaN	NaN	NaN	NaN	NaN	NaN	NaN	NaN	NaN	NaN	NaN	NaN	NaN	NaN	NaN	NaN	NaN	NaN	NaN	NaN	NaN	NaN	NaN	NaN	NaN	NaN	NaN	NaN	0.687816	0.639989	0.61809	0.602392	0.58966	0.578704	0.568894
NaN	NaN	NaN	NaN	NaN	NaN	NaN	NaN	NaN	NaN	NaN	NaN	NaN	NaN	NaN	NaN	NaN	NaN	NaN	NaN	NaN	NaN	NaN	NaN	NaN	NaN	NaN	NaN	NaN	NaN	NaN	NaN	NaN	NaN	NaN	NaN	NaN	NaN	NaN	NaN	NaN	NaN	NaN	NaN	0.657489	0.629214	0.611222	0.59729	0.585571	0.57526
NaN	NaN	NaN	NaN	NaN	NaN	NaN	NaN	NaN	NaN	NaN	NaN	NaN	NaN	NaN	NaN	NaN	NaN	NaN	NaN	NaN	NaN	NaN	NaN	NaN	NaN	NaN	NaN	NaN	NaN	NaN	NaN	NaN	NaN	NaN	NaN	NaN	NaN	NaN	NaN	NaN	NaN	NaN	NaN	0.686543	0.642421	0.620947	0.60541	0.592758	0.581836
NaN	NaN	NaN	NaN	NaN	NaN	NaN	NaN	NaN	NaN	NaN	NaN	NaN	NaN	NaN	NaN	NaN	NaN	NaN	NaN	NaN	NaN	NaN	NaN	NaN	NaN	NaN	NaN	NaN	NaN	NaN	NaN	NaN	NaN	NaN	NaN	NaN	NaN	NaN	NaN	NaN	NaN	NaN	NaN	NaN	0.659383	0.631936	0.614177	0.600351	0.588677
NaN	NaN	NaN	NaN	NaN	NaN	NaN	NaN	NaN	NaN	NaN	NaN	NaN	NaN	NaN	NaN	NaN	NaN	NaN	NaN	NaN	NaN	NaN	NaN	NaN	NaN	NaN	NaN	NaN	NaN	NaN	NaN	NaN	NaN	NaN	NaN	NaN	NaN	NaN	NaN	NaN	NaN	NaN	NaN	NaN	0.686375	0.644912	0.623808	0.608426	0.595847
NaN	NaN	NaN	NaN	NaN	NaN	NaN	NaN	NaN	NaN	NaN	NaN	NaN	NaN	NaN	NaN	NaN	NaN	NaN	NaN	NaN	NaN	NaN	NaN	NaN	NaN	NaN	NaN	NaN	NaN	NaN	NaN	NaN	NaN	NaN	NaN	NaN	NaN	NaN	NaN	NaN	NaN	NaN	NaN	NaN	NaN	0.661444	0.634681	0.617127	0.603396
NaN	NaN	NaN	NaN	NaN	NaN	NaN	NaN	NaN	NaN	NaN	NaN	NaN	NaN	NaN	NaN	NaN	NaN	NaN	NaN	NaN	NaN	NaN	NaN	NaN	NaN	NaN	NaN	NaN	NaN	NaN	NaN	NaN	NaN	NaN	NaN	NaN	NaN	NaN	NaN	NaN	NaN	NaN	NaN	NaN	NaN	0.686921	0.647459	0.626687	0.611434
NaN	NaN	NaN	NaN	NaN	NaN	NaN	NaN	NaN	NaN	NaN	NaN	NaN	NaN	NaN	NaN	NaN	NaN	NaN	NaN	NaN	NaN	NaN	NaN	NaN	NaN	NaN	NaN	NaN	NaN	NaN	NaN	NaN	NaN	NaN	NaN	NaN	NaN	NaN	NaN	NaN	NaN	NaN	NaN	NaN	NaN	NaN	0.66362	0.637449	0.620091
NaN	NaN	NaN	NaN	NaN	NaN	NaN	NaN	NaN	NaN	NaN	NaN	NaN	NaN	NaN	NaN	NaN	NaN	NaN	NaN	NaN	NaN	NaN	NaN	NaN	NaN	NaN	NaN	NaN	NaN	NaN	NaN	NaN	NaN	NaN	NaN	NaN	NaN	NaN	NaN	NaN	NaN	NaN	NaN	NaN	NaN	NaN	0.687953	0.650058	0.629578
NaN	NaN	NaN	NaN	NaN	NaN	NaN	NaN	NaN	NaN	NaN	NaN	NaN	NaN	NaN	NaN	NaN	NaN	NaN	NaN	NaN	NaN	NaN	NaN	NaN	NaN	NaN	NaN	NaN	NaN	NaN	NaN	NaN	NaN	NaN	NaN	NaN	NaN	NaN	NaN	NaN	NaN	NaN	NaN	NaN	NaN	NaN	NaN	0.665913	0.640242
NaN	NaN	NaN	NaN	NaN	NaN	NaN	NaN	NaN	NaN	NaN	NaN	NaN	NaN	NaN	NaN	NaN	NaN	NaN	NaN	NaN	NaN	NaN	NaN	NaN	NaN	NaN	NaN	NaN	NaN	NaN	NaN	NaN	NaN	NaN	NaN	NaN	NaN	NaN	NaN	NaN	NaN	NaN	NaN	NaN	NaN	NaN	NaN	0.689364	0.65271
NaN	NaN	NaN	NaN	NaN	NaN	NaN	NaN	NaN	NaN	NaN	NaN	NaN	NaN	NaN	NaN	NaN	NaN	NaN	NaN	NaN	NaN	NaN	NaN	NaN	NaN	NaN	NaN	NaN	NaN	NaN	NaN	NaN	NaN	NaN	NaN	NaN	NaN	NaN	NaN	NaN	NaN	NaN	NaN	NaN	NaN	NaN	NaN	NaN	0.668313
NaN	NaN	NaN	NaN	NaN	NaN	NaN	NaN	NaN	NaN	NaN	NaN	NaN	NaN	NaN	NaN	NaN	NaN	NaN	NaN	NaN	NaN	NaN	NaN	NaN	NaN	NaN	NaN	NaN	NaN	NaN	NaN	NaN	NaN	NaN	NaN	NaN	NaN	NaN	NaN	NaN	NaN	NaN	NaN	NaN	NaN	NaN	NaN	NaN	0.69107
NaN	NaN	NaN	NaN	NaN	NaN	NaN	NaN	NaN	NaN	NaN	NaN	NaN	NaN	NaN	NaN	NaN	NaN	NaN	NaN	NaN	NaN	NaN	NaN	NaN	NaN	NaN	NaN	NaN	NaN	NaN	NaN	NaN	NaN	NaN	NaN	NaN	NaN	NaN	NaN	NaN	NaN	NaN	NaN	NaN	NaN	NaN	NaN	NaN	NaN
NaN	NaN	NaN	NaN	NaN	NaN	NaN	NaN	NaN	NaN	NaN	NaN	NaN	NaN	NaN	NaN	NaN	NaN	NaN	NaN	NaN	NaN	NaN	NaN	NaN	NaN	NaN	NaN	NaN	NaN	NaN	NaN	NaN	NaN	NaN	NaN	NaN	NaN	NaN	NaN	NaN	NaN	NaN	NaN	NaN	NaN	NaN	NaN	NaN	NaN
NaN	NaN	NaN	NaN	NaN	NaN	NaN	NaN	NaN	NaN	NaN	NaN	NaN	NaN	NaN	NaN	NaN	NaN	NaN	NaN	NaN	NaN	NaN	NaN	NaN	NaN	NaN	NaN	NaN	NaN	NaN	NaN	NaN	NaN	NaN	NaN	NaN	NaN	NaN	NaN	NaN	NaN	NaN	NaN	NaN	NaN	NaN	NaN	NaN	NaN
NaN	NaN	NaN	NaN	NaN	NaN	NaN	NaN	NaN	NaN	NaN	NaN	NaN	NaN	NaN	NaN	NaN	NaN	NaN	NaN	NaN	NaN	NaN	NaN	NaN	NaN	NaN	NaN	NaN	NaN	NaN	NaN	NaN	NaN	NaN	NaN	NaN	NaN	NaN	NaN	NaN	NaN	NaN	NaN	NaN	NaN	NaN	NaN	NaN	NaN
NaN	NaN	NaN	NaN	NaN	NaN	NaN	NaN	NaN	NaN	NaN	NaN	NaN	NaN	NaN	NaN	NaN	NaN	NaN	NaN	NaN	NaN	NaN	NaN	NaN	NaN	NaN	NaN	NaN	NaN	NaN	NaN	NaN	NaN	NaN	NaN	NaN	NaN	NaN	NaN	NaN	NaN	NaN	NaN	NaN	NaN	NaN	NaN	NaN	NaN
NaN	NaN	NaN	NaN	NaN	NaN	NaN	NaN	NaN	NaN	NaN	NaN	NaN	NaN	NaN	NaN	NaN	NaN	NaN	NaN	NaN	NaN	NaN	NaN	NaN	NaN	NaN	NaN	NaN	NaN	NaN	NaN	NaN	NaN	NaN	NaN	NaN	NaN	NaN	NaN	NaN	NaN	NaN	NaN	NaN	NaN	NaN	NaN	NaN	NaN
NaN	NaN	NaN	NaN	NaN	NaN	NaN	NaN	NaN	NaN	NaN	NaN	NaN	NaN	NaN	NaN	NaN	NaN	NaN	NaN	NaN	NaN	NaN	NaN	NaN	NaN	NaN	NaN	NaN	NaN	NaN	NaN	NaN	NaN	NaN	NaN	NaN	NaN	NaN	NaN	NaN	NaN	NaN	NaN	NaN	NaN	NaN	NaN	NaN	NaN
NaN	NaN	NaN	NaN	NaN	NaN	NaN	NaN	NaN	NaN	NaN	NaN	NaN	NaN	NaN	NaN	NaN	NaN	NaN	NaN	NaN	NaN	NaN	NaN	NaN	NaN	NaN	NaN	NaN	NaN	NaN	NaN	NaN	NaN	NaN	NaN	NaN	NaN	NaN	NaN	NaN	NaN	NaN	NaN	NaN	NaN	NaN	NaN	NaN	NaN
NaN	NaN	NaN	NaN	NaN	NaN	NaN	NaN	NaN	NaN	NaN	NaN	NaN	NaN	NaN	NaN	NaN	NaN	NaN	NaN	NaN	NaN	NaN	NaN	NaN	NaN	NaN	NaN	NaN	NaN	NaN	NaN	NaN	NaN	NaN	NaN	NaN	NaN	NaN	NaN	NaN	NaN	NaN	NaN	NaN	NaN	NaN	NaN	NaN	NaN
NaN	NaN	NaN	NaN	NaN	NaN	NaN	NaN	NaN	NaN	NaN	NaN	NaN	NaN	NaN	NaN	NaN	NaN	NaN	NaN	NaN	NaN	NaN	NaN	NaN	NaN	NaN	NaN	NaN	NaN	NaN	NaN	NaN	NaN	NaN	NaN	NaN	NaN	NaN	NaN	NaN	NaN	NaN	NaN	NaN	NaN	NaN	NaN	NaN	NaN
NaN	NaN	NaN	NaN	NaN	NaN	NaN	NaN	NaN	NaN	NaN	NaN	NaN	NaN	NaN	NaN	NaN	NaN	NaN	NaN	NaN	NaN	NaN	NaN	NaN	NaN	NaN	NaN	NaN	NaN	NaN	NaN	NaN	NaN	NaN	NaN	NaN	NaN	NaN	NaN	NaN	NaN	NaN	NaN	NaN	NaN	NaN	NaN	NaN	NaN
NaN	NaN	NaN	NaN	NaN	NaN	NaN	NaN	NaN	NaN	NaN	NaN	NaN	NaN	NaN	NaN	NaN	NaN	NaN	NaN	NaN	NaN	NaN	NaN	NaN	NaN	NaN	NaN	NaN	NaN	NaN	NaN	NaN	NaN	NaN	NaN	NaN	NaN	NaN	NaN	NaN	NaN	NaN	NaN	NaN	NaN	NaN	NaN	NaN	NaN
NaN	NaN	NaN	NaN	NaN	NaN	NaN	NaN	NaN	NaN	NaN	NaN	NaN	NaN	NaN	NaN	NaN	NaN	NaN	NaN	NaN	NaN	NaN	NaN	NaN	NaN	NaN	NaN	NaN	NaN	NaN	NaN	NaN	NaN	NaN	NaN	NaN	NaN	NaN	NaN	NaN	NaN	NaN	NaN	NaN	NaN	NaN	NaN	NaN	NaN
NaN	NaN	NaN	NaN	NaN	NaN	NaN	NaN	NaN	NaN	NaN	NaN	NaN	NaN	NaN	NaN	NaN	NaN	NaN	NaN	NaN	NaN	NaN	NaN	NaN	NaN	NaN	NaN	NaN	NaN	NaN	NaN	NaN	NaN	NaN	NaN	NaN	NaN	NaN	NaN	NaN	NaN	NaN	NaN	NaN	NaN	NaN	NaN	NaN	NaN
NaN	NaN	NaN	NaN	NaN	NaN	NaN	NaN	NaN	NaN	NaN	NaN	NaN	NaN	NaN	NaN	NaN	NaN	NaN	NaN	NaN	NaN	NaN	NaN	NaN	NaN	NaN	NaN	NaN	NaN	NaN	NaN	NaN	NaN	NaN	NaN	NaN	NaN	NaN	NaN	NaN	NaN	NaN	NaN	NaN	NaN	NaN	NaN	NaN	NaN
NaN	NaN	NaN	NaN	NaN	NaN	NaN	NaN	NaN	NaN	NaN	NaN	NaN	NaN	NaN	NaN	NaN	NaN	NaN	NaN	NaN	NaN	NaN	NaN	NaN	NaN	NaN	NaN	NaN	NaN	NaN	NaN	NaN	NaN	NaN	NaN	NaN	NaN	NaN	NaN	NaN	NaN	NaN	NaN	NaN	NaN	NaN	NaN	NaN	NaN
NaN	NaN	NaN	NaN	NaN	NaN	NaN	NaN	NaN	NaN	NaN	NaN	NaN	NaN	NaN	NaN	NaN	NaN	NaN	NaN	NaN	NaN	NaN	NaN	NaN	NaN	NaN	NaN	NaN	NaN	NaN	NaN	NaN	NaN	NaN	NaN	NaN	NaN	NaN	NaN	NaN	NaN	NaN	NaN	NaN	NaN	NaN	NaN	NaN	NaN
NaN	NaN	NaN	NaN	NaN	NaN	NaN	NaN	NaN	NaN	NaN	NaN	NaN	NaN	NaN	NaN	NaN	NaN	NaN	NaN	NaN	NaN	NaN	NaN	NaN	NaN	NaN	NaN	NaN	NaN	NaN	NaN	NaN	NaN	NaN	NaN	NaN	NaN	NaN	NaN	NaN	NaN	NaN	NaN	NaN	NaN	NaN	NaN	NaN	NaN
NaN	NaN	NaN	NaN	NaN	NaN	NaN	NaN	NaN	NaN	NaN	NaN	NaN	NaN	NaN	NaN	NaN	NaN	NaN	NaN	NaN	NaN	NaN	NaN	NaN	NaN	NaN	NaN	NaN	NaN	NaN	NaN	NaN	NaN	NaN	NaN	NaN	NaN	NaN	NaN	NaN	NaN	NaN	NaN	NaN	NaN	NaN	NaN	NaN	NaN
NaN	NaN	NaN	NaN	NaN	NaN	NaN	NaN	NaN	NaN	NaN	NaN	NaN	NaN	NaN	NaN	NaN	NaN	NaN	NaN	NaN	NaN	NaN	NaN	NaN	NaN	NaN	NaN	NaN	NaN	NaN	NaN	NaN	NaN	NaN	NaN	NaN	NaN	NaN	NaN	NaN	NaN	NaN	NaN	NaN	NaN	NaN	NaN	NaN	NaN
NaN	NaN	NaN	NaN	NaN	NaN	NaN	NaN	NaN	NaN	NaN	NaN	NaN	NaN	NaN	NaN	NaN	NaN	NaN	NaN	NaN	NaN	NaN	NaN	NaN	NaN	NaN	NaN	NaN	NaN	NaN	NaN	NaN	NaN	NaN	NaN	NaN	NaN	NaN	NaN	NaN	NaN	NaN	NaN	NaN	NaN	NaN	NaN	NaN	NaN
NaN	NaN	NaN	NaN	NaN	NaN	NaN	NaN	NaN	NaN	NaN	NaN	NaN	NaN	NaN	NaN	NaN	NaN	NaN	NaN	NaN	NaN	NaN	NaN	NaN	NaN	NaN	NaN	NaN	NaN	NaN	NaN	NaN	NaN	NaN	NaN	NaN	NaN	NaN	NaN	NaN	NaN	NaN	NaN	NaN	NaN	NaN	NaN	NaN	NaN
NaN	NaN	NaN	NaN	NaN	NaN	NaN	NaN	NaN	NaN	NaN	NaN	NaN	NaN	NaN	NaN	NaN	NaN	NaN	NaN	NaN	NaN	NaN	NaN	NaN	NaN	NaN	NaN	NaN	NaN	NaN	NaN	NaN	NaN	NaN	NaN	NaN	NaN	NaN	NaN	NaN	NaN	NaN	NaN	NaN	NaN	NaN	NaN	NaN	NaN
NaN	NaN	NaN	NaN	NaN	NaN	NaN	NaN	NaN	NaN	NaN	NaN	NaN	NaN	NaN	NaN	NaN	NaN	NaN	NaN	NaN	NaN	NaN	NaN	NaN	NaN	NaN	NaN	NaN	NaN	NaN	NaN	NaN	NaN	NaN	NaN	NaN	NaN	NaN	NaN	NaN	NaN	NaN	NaN	NaN	NaN	NaN	NaN	NaN	NaN
NaN	NaN	NaN	NaN	NaN	NaN	NaN	NaN	NaN	NaN	NaN	NaN	NaN	NaN	NaN	NaN	NaN	NaN	NaN	NaN	NaN	NaN	NaN	NaN	NaN	NaN	NaN	NaN	NaN	NaN	NaN	NaN	NaN	NaN	NaN	NaN	NaN	NaN	NaN	NaN	NaN	NaN	NaN	NaN	NaN	NaN	NaN	NaN	NaN	NaN
NaN	NaN	NaN	NaN	NaN	NaN	NaN	NaN	NaN	NaN	NaN	NaN	NaN	NaN	NaN	NaN	NaN	NaN	NaN	NaN	NaN	NaN	NaN	NaN	NaN	NaN	NaN	NaN	NaN	NaN	NaN	NaN	NaN	NaN	NaN	NaN	NaN	NaN	NaN	NaN	NaN	NaN	NaN	NaN	NaN	NaN	NaN	NaN	NaN	NaN
NaN	NaN	NaN	NaN	NaN	NaN	NaN	NaN	NaN	NaN	NaN	NaN	NaN	NaN	NaN	NaN	NaN	NaN	NaN	NaN	NaN	NaN	NaN	NaN	NaN	NaN	NaN	NaN	NaN	NaN	NaN	NaN	NaN	NaN	NaN	NaN	NaN	NaN	NaN	NaN	NaN	NaN	NaN	NaN	NaN	NaN	NaN	NaN	NaN	NaN
NaN	NaN	NaN	NaN	NaN	NaN	NaN	NaN	NaN	NaN	NaN	NaN	NaN	NaN	NaN	NaN	NaN	NaN	NaN	NaN	NaN	NaN	NaN	NaN	NaN	NaN	NaN	NaN	NaN	NaN	NaN	NaN	NaN	NaN	NaN	NaN	NaN	NaN	NaN	NaN	NaN	NaN	NaN	NaN	NaN	NaN	NaN	NaN	NaN	NaN
NaN	NaN	NaN	NaN	NaN	NaN	NaN	NaN	NaN	NaN	NaN	NaN	NaN	NaN	NaN	NaN	NaN	NaN	NaN	NaN	NaN	NaN	NaN	NaN	NaN	NaN	NaN	NaN	NaN	NaN	NaN	NaN	NaN	NaN	NaN	NaN	NaN	NaN	NaN	NaN	NaN	NaN	NaN	NaN	NaN	NaN	NaN	NaN	NaN	NaN
NaN	NaN	NaN	NaN	NaN	NaN	NaN	NaN	NaN	NaN	NaN	NaN	NaN	NaN	NaN	NaN	NaN	NaN	NaN	NaN	NaN	NaN	NaN	NaN	NaN	NaN	NaN	NaN	NaN	NaN	NaN	NaN	NaN	NaN	NaN	NaN	NaN	NaN	NaN	NaN	NaN	NaN	NaN	NaN	NaN	NaN	NaN	NaN	NaN	NaN
NaN	NaN	NaN	NaN	NaN	NaN	NaN	NaN	NaN	NaN	NaN	NaN	NaN	NaN	NaN	NaN	NaN	NaN	NaN	NaN	NaN	NaN	NaN	NaN	NaN	NaN	NaN	NaN	NaN	NaN	NaN	NaN	NaN	NaN	NaN	NaN	NaN	NaN	NaN	NaN	NaN	NaN	NaN	NaN	NaN	NaN	NaN	NaN	NaN	NaN
NaN	NaN	NaN	NaN	NaN	NaN	NaN	NaN	NaN	NaN	NaN	NaN	NaN	NaN	NaN	NaN	NaN	NaN	NaN	NaN	NaN	NaN	NaN	NaN	NaN	NaN	NaN	NaN	NaN	NaN	NaN	NaN	NaN	NaN	NaN	NaN	NaN	NaN	NaN	NaN	NaN	NaN	NaN	NaN	NaN	NaN	NaN	NaN	NaN	NaN
NaN	NaN	NaN	NaN	NaN	NaN	NaN	NaN	NaN	NaN	NaN	NaN	NaN	NaN	NaN	NaN	NaN	NaN	NaN	NaN	NaN	NaN	NaN	NaN	NaN	NaN	NaN	NaN	NaN	NaN	NaN	NaN	NaN	NaN	NaN	NaN	NaN	NaN	NaN	NaN	NaN	NaN	NaN	NaN	NaN	NaN	NaN	NaN	NaN	NaN
NaN	NaN	NaN	NaN	NaN	NaN	NaN	NaN	NaN	NaN	NaN	NaN	NaN	NaN	NaN	NaN	NaN	NaN	NaN	NaN	NaN	NaN	NaN	NaN	NaN	NaN	NaN	NaN	NaN	NaN	NaN	NaN	NaN	NaN	NaN	NaN	NaN	NaN	NaN	NaN	NaN	NaN	NaN	NaN	NaN	NaN	NaN	NaN	NaN	NaN
NaN	NaN	NaN	NaN	NaN	NaN	NaN	NaN	NaN	NaN	NaN	NaN	NaN	NaN	NaN	NaN	NaN	NaN	NaN	NaN	NaN	NaN	NaN	NaN	NaN	NaN	NaN	NaN	NaN	NaN	NaN	NaN	NaN	NaN	NaN	NaN	NaN	NaN	NaN	NaN	NaN	NaN	NaN	NaN	NaN	NaN	NaN	NaN	NaN	NaN
NaN	NaN	NaN	NaN	NaN	NaN	NaN	NaN	NaN	NaN	NaN	NaN	NaN	NaN	NaN	NaN	NaN	NaN	NaN	NaN	NaN	NaN	NaN	NaN	NaN	NaN	NaN	NaN	NaN	NaN	NaN	NaN	NaN	NaN	NaN	NaN	NaN	NaN	NaN	NaN	NaN	NaN	NaN	NaN	NaN	NaN	NaN	NaN	NaN	NaN
NaN	NaN	NaN	NaN	NaN	NaN	NaN	NaN	NaN	NaN	NaN	NaN	NaN	NaN	NaN	NaN	NaN	NaN	NaN	NaN	NaN	NaN	NaN	NaN	NaN	NaN	NaN	NaN	NaN	NaN	NaN	NaN	NaN	NaN	NaN	NaN	NaN	NaN	NaN	NaN	NaN	NaN	NaN	NaN	NaN	NaN	NaN	NaN	NaN	NaN
NaN	NaN	NaN	NaN	NaN	NaN	NaN	NaN	NaN	NaN	NaN	NaN	NaN	NaN	NaN	NaN	NaN	NaN	NaN	NaN	NaN	NaN	NaN	NaN	NaN	NaN	NaN	NaN	NaN	NaN	NaN	NaN	NaN	NaN	NaN	NaN	NaN	NaN	NaN	NaN	NaN	NaN	NaN	NaN	NaN	NaN	NaN	NaN	NaN	NaN
[truncated: 151 more columns]
